# Supplementary material for: Dynamic and Modularized MicroRNA Regulation and Its Implication in Human Cancers
Source: Sci Rep. 2017 Oct 17;7:13356. doi: 10.1038/s41598-017-13470-5 (PMC5645395; doi:10.1038/s41598-017-13470-5)
Supplement: Supplementary file 1 — miRDR code [file 41598_2017_13470_MOESM1_ESM.txt]

##########################################################################################################################################
#                                                                                                                                        #
# miRDR v1.0                                                                                                                             #
# 09/18/2017                                                                                                                             #
#                                                                                                                                        #
# For the latest information of miRDR, please visit: http://sbbi-panda.unl.edu/miRDR/                                                    #
#                                                                                                                                        #
# Jiang Shu                                                                                                                              #
# University of Nebraska - Lincoln                                                                                                       #
#                                                                                                                                        #
# Please change the input informaiton in miRDR.R before using miRDR on your own dataset:                                                 #
#                                                                                                                                        #
# Input information                                                                                                                      #
#   d = "test"                      # The name of dataset that contains input files ("test" -> "data/test_[gene_fc|m_fc|cnv|dm].txt")    #
#   r = "data/test_reg.txt"         # Regulatory scores of each regulator to each gene (example -> "data/regulatory_scores.txt")         # 
#   l = "data/gene_list_short.txt"  # Gene symbols of interested genes                                                                   #
#                                                                                                                                        #
##########################################################################################################################################

### Input information
d = "test" 
r = "data/test_reg.txt" 
l = "data/gene_list_short.txt" 

### para list
opt = list(d, r, l)
names(opt) <- c("d", "r", "l")


### Check required packages 
list.of.packages <- c("reshape2", "stringr", "optparse", "caret", "glmnet", "dplyr")
new.packages <- list.of.packages[!(list.of.packages %in% installed.packages()[, "Package"])]
if(length(new.packages)) install.packages(new.packages)
#lapply(list.of.packages, require, character.only = TRUE)
suppressPackageStartupMessages(library("optparse"))
suppressPackageStartupMessages(library("stringr"))
suppressPackageStartupMessages(library("reshape2"))
suppressPackageStartupMessages(library("caret"))
suppressPackageStartupMessages(library("glmnet"))
suppressPackageStartupMessages(library("dplyr"))

### Print arguments for user record
cat(sprintf('***********%s', "*"), "\n")
cat(sprintf('Parameters %s', " "), "\n")
cat(sprintf('  dataset -> "%s"', opt$d), "\n")
cat(sprintf('  Reg score matrix -> "%s"', opt$r), "\n")
cat(sprintf('  Gene list file -> "%s"', opt$l), "\n")
cat(sprintf('***********%s', "*"), "\n")

cat(sprintf("Process%s", ":"), "\n")

### Read the regulatory score (raw) files of TF and miRNA
reg_score <- read.table(opt$r, header = T, row.names = 1)
cat(sprintf("  Reg score loaded%s", "."), "\n")

######### input datasets ######### 
### Read the gene expression files (fold-change between Tumor and Normal) and miRNA expression files (fold-change between Tumor and Normal) for input dataset
arg <- as.character(opt$d)
f_g_fc <- paste("./data/", arg, "_gene_fc.txt", sep = "")
f_m_fc <- paste("./data/", arg, "_mirna_fc.txt", sep = "")
g_fc <- read.table(f_g_fc, header = T, row.names = 1, sep = "\t")
m_fc <- read.table(f_m_fc, header = T, row.names = 1, sep = "\t")

cat(sprintf("  Expression (fold-change) files loaded%s", "."), "\n")

### Read the background factors files for input dataset
f_cnv <- paste("./data/", arg, "_cnv.txt", sep = "")
f_dm <- paste("./data/", arg, "_dm.txt", sep = "")
cnv <- read.table(f_cnv, header = T, row.names = 1, sep = "\t")
dm <- read.table(f_dm, header = T, row.names = 1, sep = "\t")

cat(sprintf("  Background files loaded%s", "."), "\n")

######### Interested genes for regulator detection ######### 
gene.list <- scan(opt$l, what = character())
cat(sprintf("  Gene list loaded%s", "."), "\n")
#source("./src/src.R")

#############################################################################################################################################
#                                                                                                                                  		    #    
# Meta-LASSO Infomation:                                                                                                                    #
# 		  Author: Quefeng Li,                                                                                                               #
#         Assistant Professor                                                                                                               #
#         Department of Biostatistics                                                                                                       #
#         UNC-Chapel Hill                                                                                                                   #
#                                                                                                                                           #
# Citation: Li, Quefeng, et al. "Meta-analysis based variable selection for gene expression data." Biometrics 70.4 (2014): 872-880.         #
#                                                                                                                                           #
#############################################################################################################################################

metalasso <- function(X.all, Y.all, obs, method, maxit, tol) {
  ## starting and ending index of each dataset
  start.idx   <- cumsum(obs) + 1 - obs    # starting index of each dataset
  end.idx     <- cumsum(obs)              # ending index of each dataset
  M           <- length(start.idx)        # number of datasets
  p           <- ncol(X.all)              # number of covariates
  N           <- sum(obs)                 # total number of obserations
  gamma       <- matrix(NA, p, maxit + 1) # iterations of gamma
  gamma[, 1]  <- rep(1, p)
  theta       <- matrix(NA, M * p, maxit) # iterations of theta
  X.tha       <- matrix(NA, N, p)         # colMultiply(X.all, theta)
  beta.hat    <- vector("list", M)        # iterations of beta.hat
  coef        <- vector("list", M)        # final estimate of coefficients
  itr         <- 1
  m.diff      <- NULL                     # marginal error
  m.diff.max      <- NULL
  
  for (m in 1:M) {
    beta.hat[[m]] <- matrix(NA, p, maxit)
  }
  
  while (!(itr > maxit)) {
    ## Iterate as: theta --> gamma --> theta
    
    for (m in 1:M) {
      ## In each dataset, fit Y.all ~ colMultiply(X.all, gamma*rho)
      
      lam1 <-
        cv.glmnet(as.matrix(X.all[start.idx[m]:end.idx[m],]),
                  Y.all[start.idx[m]:end.idx[m]],
                  type.measure = "mse",
                  nfolds = 5)$lambda.min
      
      theta.fit <-
        glmnet(t(t(X.all[start.idx[m]:end.idx[m],]) * gamma[, itr]),
               Y.all[start.idx[m]:end.idx[m]],
               lambda = lam1)
      
      theta[((m - 1) * p + 1):(m * p), itr] <- 
        as.vector(theta.fit$beta)
      
      ## adjust X.all by colMultiply(X.all, theta) for further usage
      X.tha[start.idx[m]:end.idx[m],] <-
        t(t(X.all[start.idx[m]:end.idx[m],]) *
            as.vector(theta.fit$beta))
      
      beta.hat[[m]][, itr] <-
        theta[((m - 1) * p + 1):(m * p), itr] * gamma[, itr]
      
      ## calculate iteration difference
      if (itr == 1) {
        m.diff[m] <- max(abs(beta.hat[[m]][, itr]))
      }
      else {
        m.diff[m] <- (max(abs(beta.hat[[m]][, itr] -  beta.hat[[m]][, itr - 1])))
      }
    }
    
    m.diff.max[itr] <- max(m.diff)
    
    if (max(m.diff) < tol) {
      break
    }         # break iterations if diff < tol
    
    itr <- itr + 1
    
    gamma.fit <- glmnet(X.tha, Y.all, lambda = lam1,
                        weights = rep(1 / obs, obs))
    
    gamma[, itr] <- as.vector(gamma.fit$beta)
  }
  
  
  ## determine if convergence is achieved
  if (itr == 1) {
    iteration <- itr
    converge  <- FALSE
  } else{
    if (itr > maxit) {
      iteration <- which(m.diff.max == min( m.diff.max)) 
      converge  <- FALSE
    } else {
      iteration <- itr
      converge  <- TRUE
    }
  }
  
  for (m in 1:M) {
    coef[[m]] <- beta.hat[[m]][, iteration]
  }
  
  return(
    list(
      coe         = coef,
      gamma       = gamma[, iteration],
      iteration   = iteration,
      converge    = converge,
      lam         = lam1,
      diff        = max(m.diff),
      m.diff.max  = m.diff.max
    )
  )
}


######### Prediction ######### 
out <- data.frame()
for (g in 1:length(gene.list)){
  ge <- gene.list[g]
  ### Y
  Y_pre <- g_fc[,ge]
  bg <- cbind(cnv[,ge], dm[,ge])
  Mx1 <- diag(nrow(bg)) - bg %*% solve(t(bg) %*% bg) %*% t(bg) ### FWL
  Y <- Mx1 %*% Y_pre
  
  ### X
  reg_names <- names(reg_score)[which(reg_score[ge,] != 0)]
  if(length(reg_names) < 1){next}
  tf_names <- intersect(reg_names, colnames(g_fc))
  miR_names <- intersect(reg_names, colnames(m_fc))
  X_pre2 <- cbind(g_fc[,tf_names], m_fc[,miR_names])
  reg_s <- reg_score[ge, c(tf_names, miR_names)]
  
  X_pre <- data.frame(matrix(0, nrow(X_pre2), length(reg_s)))
  for (r in 1:nrow(X_pre2)){
    X_pre[r,] <- as.vector(X_pre2[r,] * reg_s)
  }
  rownames(X_pre) <- rownames(X_pre2)
  colnames(X_pre) <- colnames(X_pre2)
  
  if(ncol(X_pre) < 1){next}
  X <- Mx1 %*% as.matrix(X_pre)
  YX <- cbind(Y, X)
  colnames(YX)[1] <- "Y"
  
  ### meta-analysis
  flds_all <- NULL
  
  for (i in 1:5) {
    flds <- createFolds(seq(1, nrow(Y), 1), k = 5, list = TRUE, returnTrain = FALSE)
    samples_list <- list()
    
    for (ii in 1:5) {
      samples_list[[ii]] <- as.vector(unlist(flds[-ii]))
    }
    
    for (j in 1:5) {
      flds_all[[(i - 1) * 5 + j]] <- samples_list[[j]]
    }
  }
  
  all_meta <- YX[flds_all[[1]],]
  obs <- length(flds_all[[1]])
  for (k in 2:length(flds_all)){
    all_meta <- rbind(all_meta, YX[flds_all[[k]],]) 
    obs <- c(obs, length(flds_all[[k]]))
  }
  
  all_Y <- all_meta[, 1]
  all_X <- all_meta[, -1]
  
  fit <- metalasso(all_X, all_Y, obs, "glemnet", 100, 0.00001)
  selected <- fit$gamma
  
  names(selected) <- colnames(X)
  sel <-   selected[selected != 0]
  sel_mx <- data.frame(matrix(NA, length(sel), 3))
  sel_mx[,1] <- rep(ge, length(sel))
  sel_mx[,2] <- names(sel)
  sel_mx[,3] <- sel 
  colnames(sel_mx) <- c("gene", "regulator", "coefficient")
  
  if(g == 1){
    out <- sel_mx
  }else{
    out <- rbind(out, sel_mx)
  }
}

f_out <- paste(arg, "_regulator_prediction.txt", sep = "")
write.table(out, f_out, sep = "\t", quote = FALSE, row.names = FALSE)

cat(sprintf('  Result is saved in "%s".', f_out), "\n")
cat(sprintf("Done%s", "!"), "\n")
cat(sprintf('***********%s', "*"), "\n")
