# Supplementary material for: Dynamic and Modularized MicroRNA Regulation and Its Implication in Human Cancers
Source: Sci Rep. 2017 Oct 17;7:13356. doi: 10.1038/s41598-017-13470-5 (PMC5645395; doi:10.1038/s41598-017-13470-5)
Supplement: Supplementary file 3 — Supplementary Table S2 [file 41598_2017_13470_MOESM3_ESM.xls]

## Sheet: Sheet1
Supplementary Table S2. The statistical significance of miRNA-mRNA binding sites at the filtering step
Chimeric_ID	miRNA_ID	mRNA_ID	raw p-values	corrected p-values
0727A-1007612_1	MIMAT0004694_MirBase_miR-342-5p_microRNA	ENSG00000100764_ENST00000261303_PSMC1_mRNA	9.78582e-33	1.81175e-28
0727A-1012153_1	MIMAT0004792_MirBase_miR-92b*_microRNA	ENSG00000072864_ENST00000396355_NDE1_mRNA	5.25316e-182	9.72571e-178
0727A-1014296_1	MIMAT0004679_MirBase_miR-296-3p_microRNA	ENSG00000072864_ENST00000396355_NDE1_mRNA	8.77275e-80	1.62419e-75
0727A-1018218_1	MIMAT0003311_MirBase_miR-641_microRNA	ENSG00000141232_ENST00000499247_TOB1_mRNA	1.82328e-33	3.37562e-29
0727A-1029867_1	MIMAT0000419_MirBase_miR-27b_microRNA	ENSG00000156502_ENST00000359655_SUPV3L1_mRNA	5.22896e-95	9.6809e-91
0727A-1032348_1	MIMAT0000703_MirBase_miR-361-5p_microRNA	ENSG00000132471_ENST00000254806_WBP2_mRNA	4.25751e-40	7.88235e-36
0727A-1034126_1	MIMAT0000092_MirBase_miR-92a_microRNA	ENSG00000187498_ENST00000375820_COL4A1_mRNA	0	0
0727A-1035688_1	MIMAT0004748_MirBase_miR-423-5p_microRNA	ENSG00000116649_ENST00000376957_SRM_mRNA	2.27433e-212	4.2107e-208
0727A-1035918_1	MIMAT0000063_MirBase_let-7b_microRNA	ENSG00000088247_ENST00000398148_KHSRP_mRNA	6.98484e-204	1.29317e-199
0727A-1036135_1	MIMAT0000450_MirBase_miR-149_microRNA	ENSG00000198695_ENST00000361681_MT-ND6_mRNA	6.71532e-103	1.24327e-98
0727A-1036503_1	MIMAT0000752_MirBase_miR-328_microRNA	ENSG00000196313_ENST00000257622_POM121_mRNA	1.92175e-41	3.55792e-37
0727A-1036544_1	MIMAT0000255_MirBase_miR-34a_microRNA	ENSG00000101152_ENST00000360864_DNAJC5_mRNA	4.55135e-279	8.42637e-275
0727A-1037294_1	MIMAT0004945_MirBase_miR-744_microRNA	ENSG00000167543_ENST00000301057_TP53I13_mRNA	6.51502e-31	1.20619e-26
0727A-1038918_1	MIMAT0000063_MirBase_let-7b_microRNA	ENSG00000163872_ENST00000421660_YEATS2_mRNA	2.45106e-39	4.53789e-35
0727A-1038920_1	MIMAT0000063_MirBase_let-7b_microRNA	ENSG00000198786_ENST00000361567_MT-ND5_mRNA	7.7673e-97	1.43804e-92
0727A-1038921_1	MIMAT0000063_MirBase_let-7b_microRNA	ENSG00000239697_ENST00000293825_TNFSF12_mRNA	3.37774e-14	6.25354e-10
0727A-1038922_1	MIMAT0000064_MirBase_let-7c_microRNA	ENSG00000100075_ENST00000215882_SLC25A1_mRNA	5.7341e-111	1.06161e-106
0727A-1038930_1	MIMAT0000062_MirBase_let-7a_microRNA	ENSG00000113328_ENST00000340828_CCNG1_mRNA	0	0
0727A-1038941_1	MIMAT0000062_MirBase_let-7a_microRNA	ENSG00000157456_ENST00000288207_CCNB2_mRNA	0	0
0727A-1039998_1	MIMAT0000417_MirBase_miR-15b_microRNA	ENSG00000117899_ENST00000261758_MESDC2_mRNA	2.13571e-67	3.95406e-63
0727A-1040101_1	MIMAT0000450_MirBase_miR-149_microRNA	ENSG00000183684_ENST00000505490_THOC4_mRNA	4.99383e-75	9.24558e-71
0727A-1040789_1	MIMAT0000510_MirBase_miR-320a_microRNA	ENSG00000130402_ENST00000252699_ACTN4_mRNA	2.33961e-23	4.33156e-19
0727A-1040807_1	MIMAT0000753_MirBase_miR-342-3p_microRNA	ENSG00000166441_ENST00000314138_RPL27A_mRNA	1.37098e-125	2.53823e-121
0727A-1042900_1	MIMAT0004950_MirBase_miR-877*_microRNA	ENSG00000169020_ENST00000304312_ATP5I_mRNA	6.38523e-23	1.18216e-18
0727A-1044147_1	MIMAT0003283_MirBase_miR-615-3p_microRNA	ENSG00000067955_ENST00000290858_CBFB_mRNA	1.01065e-43	1.87112e-39
0727A-1044168_1	MIMAT0003283_MirBase_miR-615-3p_microRNA	ENSG00000033178_ENST00000322244_UBA6_mRNA	9.1815e-51	1.69986e-46
0727A-1048235_1	MIMAT0000423_MirBase_miR-125b_microRNA	ENSG00000007080_ENST00000445755_CCDC124_mRNA	5.12335e-24	9.48538e-20
0727A-1048511_1	MIMAT0004957_MirBase_miR-760_microRNA	ENSG00000241343_ENST00000427805_RPL36A_mRNA	9.71146e-241	1.79798e-236
0727A-1051044_1	MIMAT0004949_MirBase_miR-877_microRNA	ENSG00000150991_ENST00000339647_UBC_mRNA	2.11006e-76	3.90656e-72
0727A-1051724_1	MIMAT0003283_MirBase_miR-615-3p_microRNA	ENSG00000196924_ENST00000369863_FLNA_mRNA	5.14475e-80	9.52498e-76
0727A-1052078_1	MIMAT0002174_MirBase_miR-484_microRNA	ENSG00000094975_ENST00000263688_C1orf9_mRNA	2.44204e-26	4.52119e-22
0727A-1052654_1	MIMAT0000424_MirBase_miR-128_microRNA	ENSG00000108424_ENST00000290158_KPNB1_mRNA	0	0
0727A-1052966_1	MIMAT0000092_MirBase_miR-92a_microRNA	ENSG00000168907_ENST00000382396_PLA2G4F_mRNA	0	0
0727A-1053135_1	MIMAT0000261_MirBase_miR-183_microRNA	ENSG00000111540_ENST00000360299_RAB5B_mRNA	4.58933e-268	8.49669e-264
0727A-1054132_1	MIMAT0000226_MirBase_miR-196a_microRNA	ENSG00000120068_ENST00000239144_HOXB8_mRNA	0	0
0727A-1054664_1	MIMAT0000068_MirBase_miR-15a_microRNA	ENSG00000099991_ENST00000398319_CABIN1_mRNA	0	0
0727A-1055555_1	MIMAT0000253_MirBase_miR-10a_microRNA	ENSG00000079819_ENST00000337057_EPB41L2_mRNA	0	0
0727A-1055619_1	MIMAT0000253_MirBase_miR-10a_microRNA	ENSG00000184009_ENST00000331925_ACTG1_mRNA	0	0
0727A-1056244_1	MIMAT0000082_MirBase_miR-26a_microRNA	ENSG00000167986_ENST00000301764_DDB1_mRNA	1.97024e-249	3.64771e-245
0727A-1056610_1	MIMAT0000072_MirBase_miR-18a_microRNA	ENSG00000116285_ENST00000377482_ERRFI1_mRNA	1.99804e-187	3.69917e-183
0727A-1057146_1	MIMAT0000680_MirBase_miR-106b_microRNA	ENSG00000167548_ENST00000301067_MLL2_mRNA	0	0
0727A-1057305_1	MIMAT0000275_MirBase_miR-218_microRNA	ENSG00000117523_ENST00000338920_BAT2D1_mRNA	0	0
0727A-1058825_1	MIMAT0004553_MirBase_miR-7-1*_microRNA	ENSG00000180884_ENST00000404801_ZNF792_mRNA	8.02638e-93	1.486e-88
0727A-1059057_1	MIMAT0000773_MirBase_miR-346_microRNA	ENSG00000170144_ENST00000392524_HNRNPA3_mRNA	3.42114e-29	6.33391e-25
0727A-1062474_1	MIMAT0000069_MirBase_miR-16_microRNA	ENSG00000182158_ENST00000330387_CREB3L2_mRNA	0	0
0727A-1064415_1	MIMAT0002819_MirBase_miR-193b_microRNA	ENSG00000182611_ENST00000333151_HIST1H2AJ_mRNA	3.08073e-172	5.70367e-168
0727A-1064725_1	MIMAT0004776_MirBase_miR-505*_microRNA	ENSG00000159055_ENST00000290130_C21orf45_mRNA	9.32892e-134	1.72716e-129
0727A-106915_5	MIMAT0000420_MirBase_miR-30b_microRNA	ENSG00000152192_ENST00000377208_POU4F1_mRNA	1.83794e-20	3.40277e-16
0727A-1069194_1	MIMAT0000082_MirBase_miR-26a_microRNA	ENSG00000152223_ENST00000282041_KIAA1632_mRNA	5.99627e-106	1.11015e-101
0727A-1071270_1	MIMAT0004784_MirBase_miR-455-3p_microRNA	ENSG00000149428_ENST00000404233_HYOU1_mRNA	7.44156e-195	1.37773e-190
0727A-1071357_1	MIMAT0000092_MirBase_miR-92a_microRNA	ENSG00000154723_ENST00000284971_ATP5J_mRNA	2.18275e-64	4.04113e-60
0727A-1072421_1	MIMAT0002819_MirBase_miR-193b_microRNA	ENSG00000162889_ENST00000367103_MAPKAPK2_mRNA	1.80245e-60	3.33705e-56
0727A-1072829_1	MIMAT0002819_MirBase_miR-193b_microRNA	ENSG00000168758_ENST00000305476_SEMA4C_mRNA	1.41358e-126	2.6171e-122
0727A-1075355_1	MIMAT0000063_MirBase_let-7b_microRNA	ENSG00000198899_ENST00000361899_MT-ATP6_mRNA	0	0
0727A-1077192_1	MIMAT0005577_MirBase_miR-1226_microRNA	ENSG00000105281_ENST00000306894_SLC1A5_mRNA	3.65145e-18	6.7603e-14
0727A-1079684_1	MIMAT0000753_MirBase_miR-342-3p_microRNA	ENSG00000147526_ENST00000317827_TACC1_mRNA	0	0
0727A-1079756_1	MIMAT0000450_MirBase_miR-149_microRNA	ENSG00000198804_ENST00000361624_MT-CO1_mRNA	4.6766e-121	8.65826e-117
0727A-1081446_1	MIMAT0002876_MirBase_miR-505_microRNA	ENSG00000141140_ENST00000378326_MYO19_mRNA	1.38223e-118	2.55906e-114
0727A-1082586_1	MIMAT0000092_MirBase_miR-92a_microRNA	ENSG00000166794_ENST00000300026_PPIB_mRNA	3.16606e-210	5.86165e-206
0727A-1083439_1	MIMAT0002819_MirBase_miR-193b_microRNA	ENSG00000095139_ENST00000264028_ARCN1_mRNA	1.59958e-94	2.96146e-90
0727A-1085261_1	MIMAT0000063_MirBase_let-7b_microRNA	ENSG00000086758_ENST00000342160_HUWE1_mRNA	3.85461e-183	7.13643e-179
0727A-1085269_1	MIMAT0000092_MirBase_miR-92a_microRNA	ENSG00000071889_ENST00000447601_FAM3A_mRNA	1.27318e-16	2.35717e-12
0727A-1087029_1	MIMAT0004679_MirBase_miR-296-3p_microRNA	ENSG00000135821_ENST00000339526_GLUL_mRNA	1.49042e-155	2.75937e-151
0727A-1088992_1	MIMAT0003283_MirBase_miR-615-3p_microRNA	ENSG00000105552_ENST00000316273_BCAT2_mRNA	2.95677e-18	5.47417e-14
0727A-1089836_1	MIMAT0000760_MirBase_miR-331-3p_microRNA	ENSG00000107954_ENST00000369780_NEURL_mRNA	2.17971e-06	0.0403552
0727A-1091596_1	MIMAT0003218_MirBase_miR-92b_microRNA	ENSG00000105011_ENST00000263382_ASF1B_mRNA	1.2263e-87	2.27037e-83
0727A-1091759_1	MIMAT0000069_MirBase_miR-16_microRNA	ENSG00000197157_ENST00000354725_SND1_mRNA	0	0
0727A-1091766_1	MIMAT0003283_MirBase_miR-615-3p_microRNA	ENSG00000198053_ENST00000358771_SIRPA_mRNA	2.48709e-14	4.6046e-10
0727A-1093282_1	MIMAT0000063_MirBase_let-7b_microRNA	ENSG00000176095_ENST00000448476_IP6K1_mRNA	5.70871e-63	1.05691e-58
0727A-1094824_1	MIMAT0000731_MirBase_miR-378*_microRNA	ENSG00000097096_ENST00000341460_SYDE2_mRNA	2.77939e-46	5.14577e-42
0727A-1096405_1	MIMAT0000689_MirBase_miR-99b_microRNA	ENSG00000198695_ENST00000361681_MT-ND6_mRNA	0	0
0727A-1096624_1	MIMAT0000063_MirBase_let-7b_microRNA	ENSG00000198837_ENST00000361217_DENND4B_mRNA	7.67794e-140	1.42149e-135
0727A-1097483_1	MIMAT0000070_MirBase_miR-17_microRNA	ENSG00000166483_ENST00000450114_WEE1_mRNA	1.35068e-269	2.50065e-265
0727A-1097484_1	MIMAT0000103_MirBase_miR-106a_microRNA	ENSG00000174231_ENST00000304992_PRPF8_mRNA	3.02415e-71	5.59891e-67
0727A-1097563_1	MIMAT0000456_MirBase_miR-186_microRNA	ENSG00000173320_ENST00000308497_STOX2_mRNA	0	0
0727A-1098207_1	MIMAT0000761_MirBase_miR-324-5p_microRNA	ENSG00000140988_ENST00000343262_RPS2_mRNA	0	0
0727A-1098642_1	MIMAT0000092_MirBase_miR-92a_microRNA	ENSG00000166986_ENST00000262027_MARS_mRNA	0	0
0727A-1098648_1	MIMAT0000693_MirBase_miR-30e*_microRNA	ENSG00000135919_ENST00000409304_SERPINE2_mRNA	3.41469e-31	6.32195e-27
0727A-1099506_1	MIMAT0004957_MirBase_miR-760_microRNA	ENSG00000064393_ENST00000406875_HIPK2_mRNA	1.02814e-16	1.9035e-12
0727A-1102119_1	MIMAT0000680_MirBase_miR-106b_microRNA	ENSG00000198466_ENST00000339656_ZNF587_mRNA	0	0
0727A-1102732_1	MIMAT0000510_MirBase_miR-320a_microRNA	ENSG00000171681_ENST00000261168_ATF7IP_mRNA	9.2724e-26	1.71669e-21
0727A-1104192_1	MIMAT0015041_MirBase_miR-1260b_microRNA	ENSG00000135624_ENST00000258091_CCT7_mRNA	1.62993e-33	3.01765e-29
0727A-1104360_1	MIMAT0000063_MirBase_let-7b_microRNA	ENSG00000166348_ENST00000339859_USP54_mRNA	2.02112e-68	3.7419e-64
0727A-1104483_1	MIMAT0000279_MirBase_miR-222_microRNA	ENSG00000155744_ENST00000418596_FAM126B_mRNA	5.6388e-70	1.04397e-65
0727A-1104728_1	MIMAT0000078_MirBase_miR-23a_microRNA	ENSG00000120733_ENST00000314358_KDM3B_mRNA	3.12515e-87	5.7859e-83
0727A-1104730_1	MIMAT0000078_MirBase_miR-23a_microRNA	ENSG00000196367_ENST00000355540_TRRAP_mRNA	1.8369e-214	3.40084e-210
0727A-1107679_1	MIMAT0002819_MirBase_miR-193b_microRNA	ENSG00000160679_ENST00000368694_C1orf77_mRNA	1.37075e-49	2.53781e-45
0727A-1107855_1	MIMAT0004679_MirBase_miR-296-3p_microRNA	ENSG00000127481_ENST00000375254_UBR4_mRNA	2.49002e-89	4.61002e-85
0727A-1107859_1	MIMAT0004679_MirBase_miR-296-3p_microRNA	ENSG00000163125_ENST00000369068_RPRD2_mRNA	1.1946e-63	2.21169e-59
0727A-1108091_1	MIMAT0004694_MirBase_miR-342-5p_microRNA	ENSG00000197771_ENST00000360003_C10orf119_mRNA	1.57658e-43	2.91889e-39
0727A-1108155_1	MIMAT0003294_MirBase_miR-625_microRNA	ENSG00000185591_ENST00000327443_SP1_mRNA	2.37108e-279	4.38982e-275
0727A-1108273_1	MIMAT0000420_MirBase_miR-30b_microRNA	ENSG00000100304_ENST00000216129_TTLL12_mRNA	8.14311e-90	1.50762e-85
0727A-1108454_1	MIMAT0004792_MirBase_miR-92b*_microRNA	ENSG00000119689_ENST00000334220_DLST_mRNA	4.87341e-72	9.02263e-68
0727A-1108540_1	MIMAT0002819_MirBase_miR-193b_microRNA	ENSG00000109685_ENST00000382891_WHSC1_mRNA	9.52741e-80	1.7639e-75
0727A-1110144_1	MIMAT0001340_MirBase_miR-423-3p_microRNA	ENSG00000182944_ENST00000397938_EWSR1_mRNA	5.60962e-226	1.03857e-221
0727A-1110152_1	MIMAT0001340_MirBase_miR-423-3p_microRNA	ENSG00000184110_ENST00000331666_EIF3S8_mRNA	2.68672e-273	4.97419e-269
0727A-1110333_1	MIMAT0000279_MirBase_miR-222_microRNA	ENSG00000102100_ENST00000376521_SLC35A2_mRNA	8.2513e-12	1.52765e-07
0727A-1110340_1	MIMAT0000279_MirBase_miR-222_microRNA	ENSG00000089597_ENST00000346178_GANAB_mRNA	0	0
0727A-1111013_1	MIMAT0000082_MirBase_miR-26a_microRNA	ENSG00000121031_ENST00000314191_AC103686-3_mRNA	0	0
0727A-111103_5	MIMAT0004509_MirBase_miR-93*_microRNA	ENSG00000146872_ENST00000343388_TLK2_mRNA	2.5374e-76	4.69775e-72
0727A-1112501_1	MIMAT0000063_MirBase_let-7b_microRNA	ENSG00000092847_ENST00000373204_EIF2C1_mRNA	0	0
0727A-1115263_1	MIMAT0000279_MirBase_miR-222_microRNA	ENSG00000204262_ENST00000374866_COL5A2_mRNA	4.67335e-10	8.65223e-06
0727A-1115318_1	MIMAT0000456_MirBase_miR-186_microRNA	ENSG00000123908_ENST00000220592_EIF2C2_mRNA	1.18885e-212	2.20104e-208
0727A-1116196_1	MIMAT0004509_MirBase_miR-93*_microRNA	ENSG00000185800_ENST00000270223_DMWD_mRNA	5.28007e-121	9.77553e-117
0727A-1116257_1	MIMAT0002891_MirBase_miR-18a*_microRNA	ENSG00000149016_ENST00000329251_TUT1_mRNA	0	0
0727A-1116259_1	MIMAT0002891_MirBase_miR-18a*_microRNA	ENSG00000165792_ENST00000339374_METT11D1_mRNA	2.58566e-27	4.78709e-23
0727A-1117066_1	MIMAT0003888_MirBase_miR-766_microRNA	ENSG00000087152_ENST00000454077_ATXN7L3_mRNA	2.09351e-09	3.87592e-05
0727A-1117272_1	MIMAT0000092_MirBase_miR-92a_microRNA	ENSG00000088247_ENST00000398148_KHSRP_mRNA	2.88947e-202	5.34957e-198
0727A-1117887_1	MIMAT0015054_MirBase_miR-3177_microRNA	ENSG00000105671_ENST00000247003_DDX49_mRNA	7.08392e-60	1.31152e-55
0727A-1119993_1	MIMAT0000253_MirBase_miR-10a_microRNA	ENSG00000111641_ENST00000399466_NOP2_mRNA	0	0
0727A-1120015_1	MIMAT0000254_MirBase_miR-10b_microRNA	ENSG00000168907_ENST00000382396_PLA2G4F_mRNA	0	0
0727A-1120674_1	MIMAT0003880_MirBase_miR-671-5p_microRNA	ENSG00000174437_ENST00000313432_ATP2A2_mRNA	5.61971e-39	1.04043e-34
0727A-1121917_1	MIMAT0000081_MirBase_miR-25_microRNA	ENSG00000142534_ENST00000270625_AC010619-1_mRNA	0	0
0727A-1122419_1	MIMAT0000773_MirBase_miR-346_microRNA	ENSG00000124422_ENST00000455117_USP22_mRNA	3.21295e-31	5.94846e-27
0727A-1122481_1	MIMAT0002819_MirBase_miR-193b_microRNA	ENSG00000137207_ENST00000372422_YIPF3_mRNA	9.04093e-46	1.67384e-41
0727A-1122495_1	MIMAT0004680_MirBase_miR-130b*_microRNA	ENSG00000134250_ENST00000256646_NOTCH2_mRNA	1.69037940244928e-317	3.1295684256946e-313
0727A-1122669_1	MIMAT0000063_MirBase_let-7b_microRNA	ENSG00000100354_ENST00000454349_TNRC6B_mRNA	6.91883e-88	1.28095e-83
0727A-1123863_1	MIMAT0000081_MirBase_miR-25_microRNA	ENSG00000215021_ENST00000399433_PHB2_mRNA	0	0
0727A-1124182_1	MIMAT0000063_MirBase_let-7b_microRNA	ENSG00000205339_ENST00000379719_IPO7_mRNA	1.47269e-157	2.72654e-153
0727A-1124800_1	MIMAT0005794_MirBase_miR-1296_microRNA	ENSG00000183378_ENST00000454689_OVCH2_mRNA	1.35413e-09	2.50703e-05
0727A-1125522_1	MIMAT0000070_MirBase_miR-17_microRNA	ENSG00000169710_ENST00000306749_FASN_mRNA	0	0
0727A-1125555_1	MIMAT0000456_MirBase_miR-186_microRNA	ENSG00000130522_ENST00000252818_JUND_mRNA	4.143e-67	7.67035e-63
0727A-1126048_1	MIMAT0000418_MirBase_miR-23b_microRNA	ENSG00000182217_ENST00000392932_HIST2H4B_mRNA	0	0
0727A-1126372_1	MIMAT0002891_MirBase_miR-18a*_microRNA	ENSG00000145569_ENST00000274217_FAM105A_mRNA	1.69728e-13	3.14234e-09
0727A-1127960_1	MIMAT0000062_MirBase_let-7a_microRNA	ENSG00000123066_ENST00000281928_MED13L_mRNA	3.04189301142598e-310	5.63176e-306
0727A-1128616_1	MIMAT0000097_MirBase_miR-99a_microRNA	ENSG00000092847_ENST00000373204_EIF2C1_mRNA	0	0
0727A-1129155_1	MIMAT0000092_MirBase_miR-92a_microRNA	ENSG00000112984_ENST00000394894_KIF20A_mRNA	4.55504e-114	8.43321e-110
0727A-1129517_1	MIMAT0004555_MirBase_miR-10a*_microRNA	ENSG00000169504_ENST00000374379_CLIC4_mRNA	0	0
0727A-1129691_1	MIMAT0004945_MirBase_miR-744_microRNA	ENSG00000047056_ENST00000358220_WDR37_mRNA	1.57693e-32	2.91953e-28
0727A-1130112_1	MIMAT0000063_MirBase_let-7b_microRNA	ENSG00000004864_ENST00000265631_SLC25A13_mRNA	4.41689e-154	8.17743e-150
0727A-1130332_1	MIMAT0000680_MirBase_miR-106b_microRNA	ENSG00000092847_ENST00000373204_EIF2C1_mRNA	0	0
0727A-1130615_1	MIMAT0000510_MirBase_miR-320a_microRNA	ENSG00000126247_ENST00000246533_CAPNS1_mRNA	5.26595e-172	9.74937e-168
0727A-1130672_1	MIMAT0000063_MirBase_let-7b_microRNA	ENSG00000140718_ENST00000471389_FTO_mRNA	8.21932e-84	1.52172e-79
0727A-1130867_1	MIMAT0000092_MirBase_miR-92a_microRNA	ENSG00000177156_ENST00000319006_TALDO1_mRNA	8.84669e-99	1.63788e-94
0727A-1131036_1	MIMAT0000752_MirBase_miR-328_microRNA	ENSG00000170889_ENST00000302907_RPS9_mRNA	1.23133e-201	2.27969e-197
0727A-1131302_1	MIMAT0000253_MirBase_miR-10a_microRNA	ENSG00000155111_ENST00000368911_CDC2L6_mRNA	0	0
0727A-1131839_1	MIMAT0000510_MirBase_miR-320a_microRNA	ENSG00000130821_ENST00000253122_SLC6A8_mRNA	6.39251e-29	1.18351e-24
0727A-1131983_1	MIMAT0000762_MirBase_miR-324-3p_microRNA	ENSG00000100304_ENST00000216129_TTLL12_mRNA	7.85944e-79	1.4551e-74
0727A-1142423_1	MIMAT0003266_MirBase_miR-598_microRNA	ENSG00000143933_ENST00000272298_CALM2_mRNA	2.33634e-88	4.3255e-84
0727A-1143604_1	MIMAT0003283_MirBase_miR-615-3p_microRNA	ENSG00000111640_ENST00000229239_GAPDH_mRNA	2.69360440000748e-313	0
0727A-1150846_1	MIMAT0000732_MirBase_miR-378_microRNA	ENSG00000056558_ENST00000373887_TRAF1_mRNA	1.36959e-24	2.53566e-20
0727A-1152166_1	MIMAT0001412_MirBase_miR-18b_microRNA	ENSG00000072121_ENST00000347230_ZFYVE26_mRNA	2.78085e-72	5.14846e-68
0727A-1152767_1	MIMAT0000071_MirBase_miR-17*_microRNA	ENSG00000099957_ENST00000413302_P2RX6_mRNA	2.20599e-48	4.08418e-44
0727A-116039_5	MIMAT0000761_MirBase_miR-324-5p_microRNA	ENSG00000169180_ENST00000304658_XPO6_mRNA	0	0
0727A-1182254_1	MIMAT0000732_MirBase_miR-378_microRNA	ENSG00000123933_ENST00000337190_MXD4_mRNA	2.86449e-131	5.30332e-127
0727A-125927_5	MIMAT0000227_MirBase_miR-197_microRNA	ENSG00000101574_ENST00000319888_METTL4_mRNA	1.66713e-06	0.0308653
0727A-127275_5	MIMAT0002891_MirBase_miR-18a*_microRNA	ENSG00000151532_ENST00000393077_VTI1A_mRNA	1.09728e-11	2.0315e-07
0727A-134050_4	MIMAT0000227_MirBase_miR-197_microRNA	ENSG00000196262_ENST00000468812_PPIA_mRNA	3.40762e-234	6.30887e-230
0727A-135972_4	MIMAT0004950_MirBase_miR-877*_microRNA	ENSG00000114999_ENST00000233336_TTL_mRNA	2.10858e-06	0.0390382
0727A-137930_4	MIMAT0000062_MirBase_let-7a_microRNA	ENSG00000105810_ENST00000265734_CDK6_mRNA	0	0
0727A-140098_4	MIMAT0004950_MirBase_miR-877*_microRNA	ENSG00000096384_ENST00000371646_HSP90AB1_mRNA	2.18007e-41	4.03618e-37
0727A-140641_4	MIMAT0003283_MirBase_miR-615-3p_microRNA	ENSG00000155363_ENST00000413052_MOV10_mRNA	8.34994e-19	1.54591e-14
0727A-142816_4	MIMAT0000243_MirBase_miR-148a_microRNA	ENSG00000134982_ENST00000257430_APC_mRNA	0	0
0727A-143506_4	MIMAT0000424_MirBase_miR-128_microRNA	ENSG00000151366_ENST00000281031_NDUFC2_mRNA	8.47346e-279	1.56878e-274
0727A-144505_4	MIMAT0000069_MirBase_miR-16_microRNA	ENSG00000126602_ENST00000246957_TRAP1_mRNA	0	0
0727A-145921_4	MIMAT0000069_MirBase_miR-16_microRNA	ENSG00000132341_ENST00000448750_RAN_mRNA	0	0
0727A-157330_4	MIMAT0000762_MirBase_miR-324-3p_microRNA	ENSG00000089094_ENST00000377071_KDM2B_mRNA	9.18994e-25	1.70143e-20
0727A-161982_4	MIMAT0000761_MirBase_miR-324-5p_microRNA	ENSG00000074964_ENST00000361221_ARHGEF10L_mRNA	5.24813e-25	9.71638e-21
0727A-172830_4	MIMAT0015041_MirBase_miR-1260b_microRNA	ENSG00000166165_ENST00000348956_CKB_mRNA	3.95311e-93	7.31879e-89
0727A-178840_4	MIMAT0000423_MirBase_miR-125b_microRNA	ENSG00000168907_ENST00000382396_PLA2G4F_mRNA	1.06544e-154	1.97256e-150
0727A-180941_4	MIMAT0000104_MirBase_miR-107_microRNA	ENSG00000100926_ENST00000261789_TM9SF1_mRNA	2.4124e-38	4.46631e-34
0727A-181557_4	MIMAT0000456_MirBase_miR-186_microRNA	ENSG00000116754_ENST00000370950_SFRS11_mRNA	1.06372e-141	1.96937e-137
0727A-194504_3	MIMAT0000245_MirBase_miR-30d_microRNA	ENSG00000112685_ENST00000230449_EXOC2_mRNA	1.84741e-78	3.42029e-74
0727A-198720_3	MIMAT0000063_MirBase_let-7b_microRNA	ENSG00000132613_ENST00000338779_MTSS1L_mRNA	4.13088e-297	7.64791e-293
0727A-198732_3	MIMAT0000063_MirBase_let-7b_microRNA	ENSG00000139726_ENST00000280557_DENR_mRNA	0	0
0727A-198763_3	MIMAT0000062_MirBase_let-7a_microRNA	ENSG00000171634_ENST00000306378_BPTF_mRNA	0	0
0727A-198959_3	MIMAT0004748_MirBase_miR-423-5p_microRNA	ENSG00000109062_ENST00000262613_SLC9A3R1_mRNA	2.52055e-84	4.66655e-80
0727A-198963_3	MIMAT0004748_MirBase_miR-423-5p_microRNA	ENSG00000078687_ENST00000335749_AC021593-2_mRNA	2.15485e-124	3.98948e-120
0727A-202971_3	MIMAT0004949_MirBase_miR-877_microRNA	ENSG00000157557_ENST00000360938_ETS2_mRNA	2.39807e-18	4.43978e-14
0727A-205328_3	MIMAT0000443_MirBase_miR-125a-5p_microRNA	ENSG00000166734_ENST00000345795_CASC4_mRNA	5.69224e-55	1.05386e-50
0727A-208588_3	MIMAT0000092_MirBase_miR-92a_microRNA	ENSG00000172795_ENST00000389063_DCP2_mRNA	4.43006e-144	8.20181e-140
0727A-209912_3	MIMAT0000068_MirBase_miR-15a_microRNA	ENSG00000118971_ENST00000261254_CCND2_mRNA	0	0
0727A-211874_3	MIMAT0000075_MirBase_miR-20a_microRNA	ENSG00000102144_ENST00000373316_PGK1_mRNA	0	0
0727A-239864_3	MIMAT0000075_MirBase_miR-20a_microRNA	ENSG00000076201_ENST00000265562_PTPN23_mRNA	0	0
0727A-241553_3	MIMAT0000761_MirBase_miR-324-5p_microRNA	ENSG00000121753_ENST00000373658_BAI2_mRNA	2.68069e-18	4.96302e-14
0727A-249240_3	MIMAT0004958_MirBase_miR-301b_microRNA	ENSG00000111596_ENST00000229195_CNOT2_mRNA	7.23811e-117	1.34006e-112
0727A-251651_3	MIMAT0000082_MirBase_miR-26a_microRNA	ENSG00000198730_ENST00000361367_CTR9_mRNA	2.07456e-173	3.84084e-169
0727A-261950_3	MIMAT0000226_MirBase_miR-196a_microRNA	ENSG00000132313_ENST00000337109_MRPL35_mRNA	8.87479e-147	1.64308e-142
0727A-265904_3	MIMAT0002891_MirBase_miR-18a*_microRNA	ENSG00000108107_ENST00000426763_RPL28_mRNA	2.58609e-29	4.78788e-25
0727A-26887_16	MIMAT0004945_MirBase_miR-744_microRNA	ENSG00000072864_ENST00000396355_NDE1_mRNA	0	0
0727A-270536_3	MIMAT0000092_MirBase_miR-92a_microRNA	ENSG00000021645_ENST00000428277_NRXN3_mRNA	3.10425e-23	5.7472e-19
0727A-273526_3	MIMAT0000689_MirBase_miR-99b_microRNA	ENSG00000168907_ENST00000382396_PLA2G4F_mRNA	0	0
0727A-274448_3	MIMAT0000278_MirBase_miR-221_microRNA	ENSG00000070018_ENST00000261349_LRP6_mRNA	1.55174e-125	2.87289e-121
0727A-274804_3	MIMAT0015008_MirBase_miR-3140_microRNA	ENSG00000158373_ENST00000377777_HIST1H2BD_mRNA	2.58756e-14	4.79061e-10
0727A-295162_2	MIMAT0000703_MirBase_miR-361-5p_microRNA	ENSG00000137842_ENST00000260403_TMEM62_mRNA	1.1098e-44	2.05469e-40
0727A-298591_2	MIMAT0000064_MirBase_let-7c_microRNA	ENSG00000167625_ENST00000301215_ZNF526_mRNA	2.46802e-70	4.5693e-66
0727A-304444_2	MIMAT0004945_MirBase_miR-744_microRNA	ENSG00000063245_ENST00000270460_EPN1_mRNA	3.35283e-66	6.20744e-62
0727A-306795_2	MIMAT0004748_MirBase_miR-423-5p_microRNA	ENSG00000134186_ENST00000370025_PRPF38B_mRNA	1.20614e-91	2.23305e-87
0727A-316395_2	MIMAT0000764_MirBase_miR-339-5p_microRNA	ENSG00000072840_ENST00000382674_EVC_mRNA	1.53765e-10	2.8468e-06
0727A-319088_2	MIMAT0000423_MirBase_miR-125b_microRNA	ENSG00000161791_ENST00000335154_FMNL3_mRNA	1.21653e-101	2.25229e-97
0727A-326740_2	MIMAT0000226_MirBase_miR-196a_microRNA	ENSG00000132563_ENST00000254901_REEP2_mRNA	7.90324e-130	1.46321e-125
0727A-331462_2	MIMAT0000680_MirBase_miR-106b_microRNA	ENSG00000168288_ENST00000303319_MMADHC_mRNA	1.56796e-138	2.90293e-134
0727A-336638_2	MIMAT0000062_MirBase_let-7a_microRNA	ENSG00000006555_ENST00000371276_TTC22_mRNA	1.01707e-66	1.883e-62
0727A-336727_2	MIMAT0005458_MirBase_miR-1224-5p_microRNA	ENSG00000213024_ENST00000391824_NUP62_mRNA	1.27756e-14	2.36528e-10
0727A-357096_2	MIMAT0000423_MirBase_miR-125b_microRNA	ENSG00000100664_ENST00000216554_EIF5_mRNA	1.54008e-103	2.8513e-99
0727A-376799_2	MIMAT0000070_MirBase_miR-17_microRNA	ENSG00000143157_ENST00000367875_POGK_mRNA	3.53192e-187	6.539e-183
0727A-380140_2	MIMAT0000760_MirBase_miR-331-3p_microRNA	ENSG00000164587_ENST00000401695_RPS14_mRNA	6.92713e-213	1.28249e-208
0727A-384810_2	MIMAT0000431_MirBase_miR-140-5p_microRNA	ENSG00000174231_ENST00000304992_PRPF8_mRNA	0	0
0727A-385364_2	MIMAT0000761_MirBase_miR-324-5p_microRNA	ENSG00000214717_ENST00000381222_ZBED1_mRNA	2.23752e-45	4.14255e-41
0727A-408108_2	MIMAT0000070_MirBase_miR-17_microRNA	ENSG00000204544_ENST00000376296_C6orf205_mRNA	1.62709e-07	0.00301239
0727A-412232_2	MIMAT0000418_MirBase_miR-23b_microRNA	ENSG00000184985_ENST00000507866_SORCS2_mRNA	6.19775e-12	1.14745e-07
0727A-421945_2	MIMAT0002174_MirBase_miR-484_microRNA	ENSG00000141279_ENST00000322157_NPEPPS_mRNA	2.14831e-272	3.97738e-268
0727A-422292_2	MIMAT0000418_MirBase_miR-23b_microRNA	ENSG00000100354_ENST00000454349_TNRC6B_mRNA	9.10649e-157	1.68598e-152
0727A-428557_2	MIMAT0000092_MirBase_miR-92a_microRNA	ENSG00000186063_ENST00000340020_AIDA_mRNA	1.2634e-200	2.33905e-196
0727A-433677_2	MIMAT0003218_MirBase_miR-92b_microRNA	ENSG00000158773_ENST00000368021_USF1_mRNA	3.7402e-104	6.92462e-100
0727A-440057_2	MIMAT0000063_MirBase_let-7b_microRNA	ENSG00000075624_ENST00000331789_ACTB_mRNA	0	0
0727A-440064_2	MIMAT0000062_MirBase_let-7a_microRNA	ENSG00000101752_ENST00000261537_MIB1_mRNA	0	0
0727A-440282_2	MIMAT0000450_MirBase_miR-149_microRNA	ENSG00000131473_ENST00000352035_ACLY_mRNA	4.41455e-122	8.1731e-118
0727A-440714_2	MIMAT0004950_MirBase_miR-877*_microRNA	ENSG00000006744_ENST00000338034_ELAC2_mRNA	2.82084e-53	5.2225e-49
0727A-440971_2	MIMAT0003283_MirBase_miR-615-3p_microRNA	ENSG00000196683_ENST00000358435_TOMM7_mRNA	2.13552e-160	3.9537e-156
0727A-440973_2	MIMAT0003283_MirBase_miR-615-3p_microRNA	ENSG00000198804_ENST00000361624_MT-CO1_mRNA	2.15898e-97	3.99713e-93
0727A-441919_2	MIMAT0000278_MirBase_miR-221_microRNA	ENSG00000242265_ENST00000482108_PEG10_mRNA	5.05651e-112	9.36162e-108
0727A-442619_2	MIMAT0001080_MirBase_miR-196b_microRNA	ENSG00000120068_ENST00000239144_HOXB8_mRNA	0	0
0727A-442703_2	MIMAT0000069_MirBase_miR-16_microRNA	ENSG00000109971_ENST00000227378_HSPA8_mRNA	0	0
0727A-442713_2	MIMAT0000417_MirBase_miR-15b_microRNA	ENSG00000126883_ENST00000359428_NUP214_mRNA	4.3085e-98	7.97675e-94
0727A-446535_2	MIMAT0000081_MirBase_miR-25_microRNA	ENSG00000148303_ENST00000323345_RPL7A_mRNA	0	0
0727A-447016_2	MIMAT0004509_MirBase_miR-93*_microRNA	ENSG00000100116_ENST00000323205_GCAT_mRNA	1.56005e-149	2.88828e-145
0727A-447221_2	MIMAT0000761_MirBase_miR-324-5p_microRNA	ENSG00000196262_ENST00000468812_PPIA_mRNA	0	0
0727A-449944_2	MIMAT0003283_MirBase_miR-615-3p_microRNA	ENSG00000140350_ENST00000465139_ANP32A_mRNA	2.99136e-53	5.5382e-49
0727A-450291_2	MIMAT0000440_MirBase_miR-191_microRNA	ENSG00000109133_ENST00000504986_TMEM33_mRNA	4.68239e-216	8.66898e-212
0727A-450334_2	MIMAT0000070_MirBase_miR-17_microRNA	ENSG00000026950_ENST00000289361_BTN3A1_mRNA	2.59351e-78	4.80163e-74
0727A-450890_2	MIMAT0003283_MirBase_miR-615-3p_microRNA	ENSG00000120438_ENST00000321394_TCP1_mRNA	2.56743e-49	4.75333e-45
0727A-451983_2	MIMAT0004978_MirBase_miR-935_microRNA	ENSG00000103707_ENST00000220058_MTFMT_mRNA	1.47345e-29	2.72795e-25
0727A-452369_2	MIMAT0000092_MirBase_miR-92a_microRNA	ENSG00000114383_ENST00000232496_TUSC2_mRNA	9.14261e-67	1.69266e-62
0727A-452670_2	MIMAT0001340_MirBase_miR-423-3p_microRNA	ENSG00000163507_ENST00000295746_KIAA1524_mRNA	5.19601e-76	9.61988e-72
0727A-452702_2	MIMAT0000278_MirBase_miR-221_microRNA	ENSG00000100813_ENST00000457657_ACIN1_mRNA	1.18795e-76	2.19937e-72
0727A-453058_2	MIMAT0002819_MirBase_miR-193b_microRNA	ENSG00000146109_ENST00000274849_ABT1_mRNA	9.38611e-115	1.73774e-110
0727A-453072_2	MIMAT0000101_MirBase_miR-103_microRNA	ENSG00000085998_ENST00000371984_POMGNT1_mRNA	0	0
0727A-453689_2	MIMAT0000064_MirBase_let-7c_microRNA	ENSG00000198804_ENST00000361624_MT-CO1_mRNA	0	0
0727A-453905_2	MIMAT0004509_MirBase_miR-93*_microRNA	ENSG00000116455_ENST00000235090_WDR77_mRNA	0	0
0727A-454836_2	MIMAT0000092_MirBase_miR-92a_microRNA	ENSG00000167325_ENST00000300738_RRM1_mRNA	5.33914e-174	9.88489e-170
0727A-454859_2	MIMAT0000092_MirBase_miR-92a_microRNA	ENSG00000064545_ENST00000162044_TMEM161A_mRNA	4.38685e-38	8.12181e-34
0727A-455745_2	MIMAT0000456_MirBase_miR-186_microRNA	ENSG00000120733_ENST00000314358_KDM3B_mRNA	2.20378525293764e-315	4.08008801728875e-311
0727A-456140_2	MIMAT0004507_MirBase_miR-92a-1*_microRNA	ENSG00000235067_ENST00000419792_TUBB_mRNA	2.00603e-151	3.71396e-147
0727A-456438_2	MIMAT0000510_MirBase_miR-320a_microRNA	ENSG00000110955_ENST00000262030_ATP5B_mRNA	2.14043e-54	3.96278e-50
0727A-456482_2	MIMAT0000278_MirBase_miR-221_microRNA	ENSG00000159352_ENST00000368884_PSMD4_mRNA	4.94984e-150	9.16414e-146
0727A-457793_2	MIMAT0003886_MirBase_miR-769-5p_microRNA	ENSG00000174013_ENST00000311630_FBXO45_mRNA	1.16828e-57	2.16296e-53
0727A-459415_2	MIMAT0000063_MirBase_let-7b_microRNA	ENSG00000198804_ENST00000361624_MT-CO1_mRNA	8.12481e-224	1.50423e-219
0727A-462674_2	MIMAT0000075_MirBase_miR-20a_microRNA	ENSG00000156011_ENST00000327040_PSD3_mRNA	6.51765e-165	1.20668e-160
0727A-465421_2	MIMAT0004509_MirBase_miR-93*_microRNA	ENSG00000048828_ENST00000277165_FAM120A_mRNA	4.94065645841247e-324	9.14713136710484e-320
0727A-469749_2	MIMAT0000063_MirBase_let-7b_microRNA	ENSG00000198763_ENST00000361453_MT-ND2_mRNA	2.38479e-239	4.41521e-235
0727A-48230_9	MIMAT0004748_MirBase_miR-423-5p_microRNA	ENSG00000072864_ENST00000396355_NDE1_mRNA	0	0
0727A-498764_1	MIMAT0004984_MirBase_miR-941_microRNA	ENSG00000156802_ENST00000287394_ATAD2_mRNA	2.67678e-254	4.95578e-250
0727A-507097_1	MIMAT0000083_MirBase_miR-26b_microRNA	ENSG00000182934_ENST00000332118_SRPR_mRNA	3.37553e-204	6.24946e-200
0727A-507187_1	MIMAT0000082_MirBase_miR-26a_microRNA	ENSG00000151422_ENST00000281092_FER_mRNA	3.03234e-64	5.61407e-60
0727A-521060_1	MIMAT0000087_MirBase_miR-30a_microRNA	ENSG00000112685_ENST00000230449_EXOC2_mRNA	3.25603e-52	6.02821e-48
0727A-532969_1	MIMAT0000086_MirBase_miR-29a_microRNA	ENSG00000077514_ENST00000263681_POLD3_mRNA	1.10411e-299	2.04415e-295
0727A-54329_8	MIMAT0005825_MirBase_miR-1180_microRNA	ENSG00000140948_ENST00000268616_ZCCHC14_mRNA	9.05876e-95	1.67714e-90
0727A-544216_1	MIMAT0002891_MirBase_miR-18a*_microRNA	ENSG00000074800_ENST00000234590_ENO1_mRNA	2.99721e-182	5.54904e-178
0727A-548198_1	MIMAT0000066_MirBase_let-7e_microRNA	ENSG00000171490_ENST00000396503_RSL1D1_mRNA	4.2594e-202	7.88586e-198
0727A-548246_1	MIMAT0000066_MirBase_let-7e_microRNA	ENSG00000125841_ENST00000246039_NRSN2_mRNA	1.25259e-10	2.31904e-06
0727A-553794_1	MIMAT0004680_MirBase_miR-130b*_microRNA	ENSG00000141298_ENST00000269033_SSH2_mRNA	6.76593e-93	1.25264e-88
0727A-562186_1	MIMAT0005584_MirBase_miR-1229_microRNA	ENSG00000104613_ENST00000397977_INTS10_mRNA	5.61021e-12	1.03867e-07
0727A-620034_1	MIMAT0002174_MirBase_miR-484_microRNA	ENSG00000005302_ENST00000337339_MSL3_mRNA	2.43209e-230	4.50278e-226
0727A-620069_1	MIMAT0002174_MirBase_miR-484_microRNA	ENSG00000158545_ENST00000301011_ZC3H18_mRNA	2.17394e-189	4.02483e-185
0727A-627568_1	MIMAT0000092_MirBase_miR-92a_microRNA	ENSG00000137168_ENST00000373699_PPIL1_mRNA	2.49799e-204	4.62478e-200
0727A-628029_1	MIMAT0000090_MirBase_miR-32_microRNA	ENSG00000123411_ENST00000262032_IKZF4_mRNA	1.24163e-205	2.29876e-201
0727A-628504_1	MIMAT0003150_MirBase_miR-455-5p_microRNA	ENSG00000113595_ENST00000231524_TRIM23_mRNA	3.43595e-223	6.36131e-219
0727A-628733_1	MIMAT0004481_MirBase_let-7a*_microRNA	ENSG00000151338_ENST00000327441_MIPOL1_mRNA	2.54063e-20	4.70373e-16
0727A-635929_1	MIMAT0000069_MirBase_miR-16_microRNA	ENSG00000114030_ENST00000344337_KPNA1_mRNA	0	0
0727A-643665_1	MIMAT0000253_MirBase_miR-10a_microRNA	ENSG00000005302_ENST00000337339_MSL3_mRNA	0	0
0727A-644182_1	MIMAT0000253_MirBase_miR-10a_microRNA	ENSG00000172578_ENST00000341319_KLHL6_mRNA	0	0
0727A-649091_1	MIMAT0004773_MirBase_miR-500a_microRNA	ENSG00000100028_ENST00000215829_SNRPD3_mRNA	1.70121e-31	3.14961e-27
0727A-652083_1	MIMAT0000075_MirBase_miR-20a_microRNA	ENSG00000196199_ENST00000361479_MPHOSPH8_mRNA	6.36255e-77	1.17796e-72
0727A-681861_1	MIMAT0004949_MirBase_miR-877_microRNA	ENSG00000157538_ENST00000309117_DSCR3_mRNA	1.63396e-40	3.02512e-36
0727A-72350_7	MIMAT0000093_MirBase_miR-93_microRNA	ENSG00000067167_ENST00000262213_TRAM1_mRNA	1.22975e-116	2.27676e-112
0727A-73430_7	MIMAT0000510_MirBase_miR-320a_microRNA	ENSG00000183558_ENST00000369161_HIST2H2AA3_mRNA	0	0
0727A-755012_1	MIMAT0004748_MirBase_miR-423-5p_microRNA	ENSG00000160305_ENST00000417564_DIP2A_mRNA	6.00154e-77	1.11113e-72
0727A-770485_1	MIMAT0003887_MirBase_miR-769-3p_microRNA	ENSG00000155561_ENST00000285968_NUP205_mRNA	0	0
0727A-772201_1	MIMAT0000092_MirBase_miR-92a_microRNA	ENSG00000231555_ENST00000445736_HSPA1B_mRNA	0	0
0727A-793733_1	MIMAT0004509_MirBase_miR-93*_microRNA	ENSG00000125648_ENST00000301454_SLC25A23_mRNA	2.54492e-196	4.71167e-192
0727A-82623_6	MIMAT0000075_MirBase_miR-20a_microRNA	ENSG00000167962_ENST00000431526_ZNF598_mRNA	2.53692e-218	4.69686e-214
0727A-847306_1	MIMAT0004672_MirBase_miR-106b*_microRNA	ENSG00000139726_ENST00000280557_DENR_mRNA	0	0
0727A-84809_6	MIMAT0004515_MirBase_miR-29b-2*_microRNA	ENSG00000108406_ENST00000251241_DHX40_mRNA	1.4874e-36	2.75377e-32
0727A-849537_1	MIMAT0015054_MirBase_miR-3177_microRNA	ENSG00000074800_ENST00000234590_ENO1_mRNA	2.4961e-119	4.62128e-115
0727A-861015_1	MIMAT0000756_MirBase_miR-326_microRNA	ENSG00000168907_ENST00000382396_PLA2G4F_mRNA	1.95151e-23	3.61302e-19
0727A-870067_1	MIMAT0004957_MirBase_miR-760_microRNA	ENSG00000073578_ENST00000264932_SDHA_mRNA	1.89585e-12	3.50997e-08
0727A-879282_1	MIMAT0000081_MirBase_miR-25_microRNA	ENSG00000105576_ENST00000425528_TNPO2_mRNA	6.48527e-86	1.20068e-81
0727A-902717_1	MIMAT0000456_MirBase_miR-186_microRNA	ENSG00000037637_ENST00000375592_FBXO42_mRNA	5.23369e-154	9.68965e-150
0727A-90644_6	MIMAT0000070_MirBase_miR-17_microRNA	ENSG00000062598_ENST00000290246_ELMO2_mRNA	1.50525e-31	2.78682e-27
0727A-917562_1	MIMAT0000762_MirBase_miR-324-3p_microRNA	ENSG00000149273_ENST00000278572_RPS3_mRNA	4.69223e-85	8.6872e-81
0727A-929783_1	MIMAT0000456_MirBase_miR-186_microRNA	ENSG00000165732_ENST00000354185_DDX21_mRNA	7.23597e-279	1.33967e-274
0727A-929789_1	MIMAT0000456_MirBase_miR-186_microRNA	ENSG00000187837_ENST00000343677_HIST1H1C_mRNA	8.86605e-308	1.64146e-303
0727A-95696_6	MIMAT0000256_MirBase_miR-181a_microRNA	ENSG00000168172_ENST00000307602_HOOK3_mRNA	0	0
0727A-97135_6	MIMAT0000067_MirBase_let-7f_microRNA	ENSG00000169071_ENST00000375708_ROR2_mRNA	5.60879e-141	1.03841e-136
0727A-972094_1	MIMAT0003339_MirBase_miR-421_microRNA	ENSG00000125170_ENST00000340099_DOK4_mRNA	2.14311e-253	3.96775e-249
0727A-986073_1	MIMAT0000773_MirBase_miR-346_microRNA	ENSG00000106683_ENST00000336180_LIMK1_mRNA	9.551e-08	0.00176827
0727A-991763_1	MIMAT0000066_MirBase_let-7e_microRNA	ENSG00000198763_ENST00000361453_MT-ND2_mRNA	3.85761e-245	7.14197e-241
0727AHS-1014425_1	MIMAT0002871_MirBase_miR-500a*_microRNA	ENSG00000204449_ENST00000448984_TRIM49L2_mRNA	1.96903e-20	3.64547e-16
0727AHS-1053818_1	MIMAT0004957_MirBase_miR-760_microRNA	ENSG00000148730_ENST00000373218_EIF4EBP2_mRNA	5.35998e-87	9.92347e-83
0727AHS-1073783_1	MIMAT0000253_MirBase_miR-10a_microRNA	ENSG00000106034_ENST00000310396_C7orf58_mRNA	0	0
0727AHS-1110858_1	MIMAT0000257_MirBase_miR-181b_microRNA	ENSG00000100393_ENST00000263253_EP300_mRNA	2.81747e-38	5.21627e-34
0727AHS-1110859_1	MIMAT0002821_MirBase_miR-181d_microRNA	ENSG00000100393_ENST00000263253_EP300_mRNA	2.47618e-61	4.5844e-57
0727AHS-1121284_1	MIMAT0000510_MirBase_miR-320a_microRNA	ENSG00000167005_ENST00000300291_NUDT21_mRNA	1.11104e-22	2.05698e-18
0727AHS-1137533_1	MIMAT0000092_MirBase_miR-92a_microRNA	ENSG00000149016_ENST00000329251_TUT1_mRNA	0	0
0727AHS-1138137_1	MIMAT0000063_MirBase_let-7b_microRNA	ENSG00000160633_ENST00000292123_SAFB_mRNA	1.59059e-62	2.94482e-58
0727AHS-1150816_1	MIMAT0000762_MirBase_miR-324-3p_microRNA	ENSG00000131626_ENST00000253925_PPFIA1_mRNA	4.47091e-21	8.27745e-17
0727AHS-115407_12	MIMAT0000062_MirBase_let-7a_microRNA	ENSG00000163682_ENST00000295955_RPL9_mRNA	0	0
0727AHS-115609_12	MIMAT0002174_MirBase_miR-484_microRNA	ENSG00000079313_ENST00000170168_REXO1_mRNA	2.32269e-59	4.30023e-55
0727AHS-116903_12	MIMAT0000275_MirBase_miR-218_microRNA	ENSG00000123607_ENST00000243344_TTC21B_mRNA	1.24764e-87	2.30988e-83
0727AHS-1182375_1	MIMAT0000092_MirBase_miR-92a_microRNA	ENSG00000197457_ENST00000370053_STMN3_mRNA	1.42112e-96	2.63106e-92
0727AHS-1202176_1	MIMAT0000066_MirBase_let-7e_microRNA	ENSG00000143569_ENST00000428931_UBAP2L_mRNA	2.15672e-137	3.99295e-133
0727AHS-1229900_1	MIMAT0000450_MirBase_miR-149_microRNA	ENSG00000132128_ENST00000343304_LRRC41_mRNA	2.83888e-94	5.25589e-90
0727AHS-1230774_1	MIMAT0000450_MirBase_miR-149_microRNA	ENSG00000134215_ENST00000370056_VAV3_mRNA	5.90113e-10	1.09254e-05
0727AHS-1234289_1	MIMAT0001340_MirBase_miR-423-3p_microRNA	ENSG00000009954_ENST00000339594_BAZ1B_mRNA	8.51692e-222	1.57682e-217
0727AHS-1237955_1	MIMAT0000762_MirBase_miR-324-3p_microRNA	ENSG00000083845_ENST00000196551_RPS5_mRNA	1.67215e-118	3.09582e-114
0727AHS-1244343_1	MIMAT0000275_MirBase_miR-218_microRNA	ENSG00000103356_ENST00000449606_EARS2_mRNA	2.21642e-166	4.10348e-162
0727AHS-1245386_1	MIMAT0005797_MirBase_miR-1301_microRNA	ENSG00000106348_ENST00000338791_IMPDH1_mRNA	6.97148e-128	1.2907e-123
0727AHS-1246058_1	MIMAT0000063_MirBase_let-7b_microRNA	ENSG00000141741_ENST00000394231_C17orf37_mRNA	2.50959e-73	4.64626e-69
0727AHS-1249164_1	MIMAT0000083_MirBase_miR-26b_microRNA	ENSG00000127124_ENST00000372584_HIVEP3_mRNA	0	0
0727AHS-1250376_1	MIMAT0001340_MirBase_miR-423-3p_microRNA	ENSG00000173821_ENST00000508628_RNF213_mRNA	3.17152e-225	5.87176e-221
0727AHS-1253398_1	MIMAT0002819_MirBase_miR-193b_microRNA	ENSG00000033050_ENST00000287844_ABCF2_mRNA	2.23259e-95	4.13343e-91
0727AHS-125358_11	MIMAT0000761_MirBase_miR-324-5p_microRNA	ENSG00000074964_ENST00000452522_ARHGEF10L_mRNA	1.0053e-17	1.86121e-13
0727AHS-1255747_1	MIMAT0004945_MirBase_miR-744_microRNA	ENSG00000130881_ENST00000253193_LRP3_mRNA	0	0
0727AHS-1255752_1	MIMAT0004945_MirBase_miR-744_microRNA	ENSG00000184058_ENST00000332710_TBX1_mRNA	2.18816e-46	4.05116e-42
0727AHS-1255755_1	MIMAT0004945_MirBase_miR-744_microRNA	ENSG00000165424_ENST00000372336_ZCCHC24_mRNA	5.28279e-42	9.78056e-38
0727AHS-1255757_1	MIMAT0004945_MirBase_miR-744_microRNA	ENSG00000183558_ENST00000369161_HIST2H2AA3_mRNA	0	0
0727AHS-1255762_1	MIMAT0004945_MirBase_miR-744_microRNA	ENSG00000114867_ENST00000342981_EIF4G1_mRNA	1.15665e-47	2.14143e-43
0727AHS-1256265_1	MIMAT0000455_MirBase_miR-185_microRNA	ENSG00000101146_ENST00000395841_RAE1_mRNA	0	0
0727AHS-1257921_1	MIMAT0000063_MirBase_let-7b_microRNA	ENSG00000168214_ENST00000342320_RBPJ_mRNA	5.01664e-79	9.2878e-75
0727AHS-1257943_1	MIMAT0000062_MirBase_let-7a_microRNA	ENSG00000196367_ENST00000355540_TRRAP_mRNA	0	0
0727AHS-1257951_1	MIMAT0000062_MirBase_let-7a_microRNA	ENSG00000115760_ENST00000421745_BIRC6_mRNA	0	0
0727AHS-1258036_1	MIMAT0004748_MirBase_miR-423-5p_microRNA	ENSG00000118579_ENST00000237380_MED28_mRNA	0	0
0727AHS-1258065_1	MIMAT0004748_MirBase_miR-423-5p_microRNA	ENSG00000063245_ENST00000270460_EPN1_mRNA	3.97228779256362e-321	7.35429361915229e-317
0727AHS-1258636_1	MIMAT0002872_MirBase_miR-501-5p_microRNA	ENSG00000156508_ENST00000316292_EEF1A1_mRNA	5.76954e-98	1.06817e-93
0727AHS-1259129_1	MIMAT0000732_MirBase_miR-378_microRNA	ENSG00000136854_ENST00000373302_STXBP1_mRNA	6.41003e-275	1.18675e-270
0727AHS-1259149_1	MIMAT0004949_MirBase_miR-877_microRNA	ENSG00000174695_ENST00000502346_TMEM167A_mRNA	8.23519e-38	1.52466e-33
0727AHS-1259539_1	MIMAT0000450_MirBase_miR-149_microRNA	ENSG00000139131_ENST00000324868_YARS2_mRNA	5.35228e-66	9.90921e-62
0727AHS-1259544_1	MIMAT0000450_MirBase_miR-149_microRNA	ENSG00000183558_ENST00000369161_HIST2H2AA3_mRNA	0	0
0727AHS-1260248_1	MIMAT0000510_MirBase_miR-320a_microRNA	ENSG00000126012_ENST00000375401_KDM5C_mRNA	2.34561e-49	4.34265e-45
0727AHS-126249_11	MIMAT0000062_MirBase_let-7a_microRNA	ENSG00000184486_ENST00000328345_POU3F2_mRNA	6.19344e-167	1.14665e-162
0727AHS-1264468_1	MIMAT0000430_MirBase_miR-138_microRNA	ENSG00000088808_ENST00000202556_PPP1R13B_mRNA	5.69796e-307	1.05492e-302
0727AHS-1264651_1	MIMAT0003283_MirBase_miR-615-3p_microRNA	ENSG00000130723_ENST00000357304_BAT2L_mRNA	4.4929e-42	8.31816e-38
0727AHS-1264680_1	MIMAT0003283_MirBase_miR-615-3p_microRNA	ENSG00000198492_ENST00000373812_YTHDF2_mRNA	1.27984e-30	2.3695e-26
0727AHS-1265061_1	MIMAT0000764_MirBase_miR-339-5p_microRNA	ENSG00000151151_ENST00000373935_IPMK_mRNA	3.4362e-13	6.36178e-09
0727AHS-1265067_1	MIMAT0000764_MirBase_miR-339-5p_microRNA	ENSG00000179528_ENST00000460508_LBX2_mRNA	4.65439e-20	8.61714e-16
0727AHS-1266294_1	MIMAT0000443_MirBase_miR-125a-5p_microRNA	ENSG00000065882_ENST00000261439_TBC1D1_mRNA	1.0439e-55	1.93267e-51
0727AHS-1266404_1	MIMAT0000423_MirBase_miR-125b_microRNA	ENSG00000089280_ENST00000254108_FUS_mRNA	8.75123e-205	1.6202e-200
0727AHS-1266410_1	MIMAT0000423_MirBase_miR-125b_microRNA	ENSG00000088247_ENST00000398148_KHSRP_mRNA	6.78598e-127	1.25636e-122
0727AHS-1266424_1	MIMAT0000423_MirBase_miR-125b_microRNA	ENSG00000134109_ENST00000256497_EDEM1_mRNA	2.15404e-87	3.98799e-83
0727AHS-1269743_1	MIMAT0000063_MirBase_let-7b_microRNA	ENSG00000166704_ENST00000341164_ZNF606_mRNA	2.93044e-65	5.42542e-61
0727AHS-1270103_1	MIMAT0003340_MirBase_miR-542-5p_microRNA	ENSG00000063244_ENST00000450554_U2AF2_mRNA	0	0
0727AHS-1271481_1	MIMAT0002174_MirBase_miR-484_microRNA	ENSG00000108788_ENST00000435881_MLX_mRNA	3.34015e-87	6.18396e-83
0727AHS-1271492_1	MIMAT0002174_MirBase_miR-484_microRNA	ENSG00000165821_ENST00000327430_SALL2_mRNA	3.04777e-86	5.64264e-82
0727AHS-1272304_1	MIMAT0000078_MirBase_miR-23a_microRNA	ENSG00000004478_ENST00000001008_FKBP4_mRNA	9.25027e-219	1.7126e-214
0727AHS-1272322_1	MIMAT0000424_MirBase_miR-128_microRNA	ENSG00000166402_ENST00000305253_TUB_mRNA	1.23065e-147	2.27842e-143
0727AHS-1272528_1	MIMAT0002876_MirBase_miR-505_microRNA	ENSG00000213639_ENST00000395366_PPP1CB_mRNA	1.25089e-12	2.3159e-08
0727AHS-1272726_1	MIMAT0000092_MirBase_miR-92a_microRNA	ENSG00000100228_ENST00000263116_RAB36_mRNA	3.3055e-241	6.11981e-237
0727AHS-1272729_1	MIMAT0000092_MirBase_miR-92a_microRNA	ENSG00000182504_ENST00000341893_CEP97_mRNA	1.10043e-98	2.03734e-94
0727AHS-1272760_1	MIMAT0003218_MirBase_miR-92b_microRNA	ENSG00000125755_ENST00000245934_SYMPK_mRNA	4.76885e-175	8.82906e-171
0727AHS-1274941_1	MIMAT0002874_MirBase_miR-503_microRNA	ENSG00000169715_ENST00000306061_MT1E_mRNA	4.02547e-69	7.45276e-65
0727AHS-1274942_1	MIMAT0002874_MirBase_miR-503_microRNA	ENSG00000183723_ENST00000330687_CMTM4_mRNA	1.12361e-151	2.08025e-147
0727AHS-1275057_1	MIMAT0000417_MirBase_miR-15b_microRNA	ENSG00000150990_ENST00000308736_DHX37_mRNA	7.33557e-67	1.35811e-62
0727AHS-1275765_1	MIMAT0002891_MirBase_miR-18a*_microRNA	ENSG00000235067_ENST00000419792_TUBB_mRNA	1.94728e-120	3.60519e-116
0727AHS-1276313_1	MIMAT0000253_MirBase_miR-10a_microRNA	ENSG00000189091_ENST00000302516_SF3B3_mRNA	0	0
0727AHS-1277844_1	MIMAT0000063_MirBase_let-7b_microRNA	ENSG00000198938_ENST00000362079_MT-CO3_mRNA	0	0
0727AHS-1278006_1	MIMAT0000680_MirBase_miR-106b_microRNA	ENSG00000136504_ENST00000259021_MYST2_mRNA	1.19541e-55	2.21319e-51
0727AHS-1278015_1	MIMAT0000680_MirBase_miR-106b_microRNA	ENSG00000170522_ENST00000394607_ELOVL6_mRNA	2.26944e-166	4.20165e-162
0727AHS-1278016_1	MIMAT0000680_MirBase_miR-106b_microRNA	ENSG00000170522_ENST00000302274_ELOVL6_mRNA	4.30007e-68	7.96114e-64
0727AHS-1278156_1	MIMAT0000245_MirBase_miR-30d_microRNA	ENSG00000169045_ENST00000356731_HNRNPH1_mRNA	3.97086e-176	7.35165e-172
0727AHS-1281087_1	MIMAT0000069_MirBase_miR-16_microRNA	ENSG00000197858_ENST00000355091_GPAA1_mRNA	2.25205e-240	4.16945e-236
0727AHS-1281655_1	MIMAT0003283_MirBase_miR-615-3p_microRNA	ENSG00000198589_ENST00000357115_LRBA_mRNA	8.47168e-42	1.56845e-37
0727AHS-1288009_1	MIMAT0000092_MirBase_miR-92a_microRNA	ENSG00000075624_ENST00000331789_ACTB_mRNA	0	0
0727AHS-1288597_1	MIMAT0002819_MirBase_miR-193b_microRNA	ENSG00000010165_ENST00000361735_METTL13_mRNA	4.3174e-64	7.99323e-60
0727AHS-1289174_1	MIMAT0000092_MirBase_miR-92a_microRNA	ENSG00000174010_ENST00000328046_KLHL15_mRNA	0	0
0727AHS-1293219_1	MIMAT0000066_MirBase_let-7e_microRNA	ENSG00000198840_ENST00000361227_MT-ND3_mRNA	1.74192e-156	3.22499e-152
0727AHS-1293740_1	MIMAT0000760_MirBase_miR-331-3p_microRNA	ENSG00000087111_ENST00000308360_PIGS_mRNA	8.64311e-93	1.60019e-88
0727AHS-1295379_1	MIMAT0003218_MirBase_miR-92b_microRNA	ENSG00000182217_ENST00000392932_HIST2H4B_mRNA	0	0
0727AHS-1295592_1	MIMAT0000253_MirBase_miR-10a_microRNA	ENSG00000163875_ENST00000373075_MEAF6_mRNA	0	0
0727AHS-1299276_1	MIMAT0000063_MirBase_let-7b_microRNA	ENSG00000072364_ENST00000265343_AFF4_mRNA	1.20082e-174	2.2232e-170
0727AHS-1299466_1	MIMAT0000063_MirBase_let-7b_microRNA	ENSG00000164880_ENST00000404767_INTS1_mRNA	3.88943e-89	7.20089e-85
0727AHS-1299594_1	MIMAT0000063_MirBase_let-7b_microRNA	ENSG00000119402_ENST00000373926_FBXW2_mRNA	1.15176e-108	2.13237e-104
0727AHS-1300149_1	MIMAT0002819_MirBase_miR-193b_microRNA	ENSG00000163166_ENST00000295321_IWS1_mRNA	1.10106e-53	2.0385e-49
0727AHS-1302091_1	MIMAT0004945_MirBase_miR-744_microRNA	ENSG00000074800_ENST00000234590_ENO1_mRNA	8.19189e-218	1.51665e-213
0727AHS-1302706_1	MIMAT0000450_MirBase_miR-149_microRNA	ENSG00000198804_ENST00000361624_MT-CO1_mRNA	0	0
0727AHS-1303115_1	MIMAT0000756_MirBase_miR-326_microRNA	ENSG00000170915_ENST00000442253_PAQR8_mRNA	6.43202e-07	0.0119082
0727AHS-1303167_1	MIMAT0005905_MirBase_miR-1254_microRNA	ENSG00000172831_ENST00000317091_CES2_mRNA	5.46865e-19	1.01247e-14
0727AHS-1304530_1	MIMAT0004509_MirBase_miR-93*_microRNA	ENSG00000130881_ENST00000253193_LRP3_mRNA	3.75449e-129	6.95107e-125
0727AHS-1306379_1	MIMAT0000069_MirBase_miR-16_microRNA	ENSG00000065526_ENST00000375759_SPEN_mRNA	0	0
0727AHS-1307786_1	MIMAT0000689_MirBase_miR-99b_microRNA	ENSG00000111674_ENST00000229277_ENO2_mRNA	1.12827e-102	2.08888e-98
0727AHS-1307787_1	MIMAT0000689_MirBase_miR-99b_microRNA	ENSG00000170921_ENST00000424789_TANC2_mRNA	6.35953e-210	1.1774e-205
0727AHS-1308338_1	MIMAT0000450_MirBase_miR-149_microRNA	ENSG00000104660_ENST00000321250_LEPROTL1_mRNA	1.13596e-66	2.10311e-62
0727AHS-131026_11	MIMAT0000071_MirBase_miR-17*_microRNA	ENSG00000075618_ENST00000382361_FSCN1_mRNA	1.50484e-290	2.78605e-286
0727AHS-1311967_1	MIMAT0000092_MirBase_miR-92a_microRNA	ENSG00000102870_ENST00000262525_ZNF629_mRNA	2.47698e-280	4.58589e-276
0727AHS-1313419_1	MIMAT0000097_MirBase_miR-99a_microRNA	ENSG00000213463_ENST00000256366_SYNJ2BP_mRNA	1.15391e-267	2.13636e-263
0727AHS-1313853_1	MIMAT0004945_MirBase_miR-744_microRNA	ENSG00000155506_ENST00000336314_LARP1_mRNA	2.0922e-179	3.87349e-175
0727AHS-1316509_1	MIMAT0000075_MirBase_miR-20a_microRNA	ENSG00000123473_ENST00000360380_STIL_mRNA	1.60326e-69	2.96827e-65
0727AHS-1316886_1	MIMAT0000092_MirBase_miR-92a_microRNA	ENSG00000142507_ENST00000270586_PSMB6_mRNA	5.89957e-187	1.09225e-182
0727AHS-1320224_1	MIMAT0000762_MirBase_miR-324-3p_microRNA	ENSG00000100346_ENST00000404898_CACNA1I_mRNA	3.18537e-08	0.000589739
0727AHS-1320456_1	MIMAT0000064_MirBase_let-7c_microRNA	ENSG00000176095_ENST00000448476_IP6K1_mRNA	8.37565e-76	1.55067e-71
0727AHS-1322329_1	MIMAT0002819_MirBase_miR-193b_microRNA	ENSG00000105357_ENST00000440075_MYH14_mRNA	7.12958e-09	0.000131997
0727AHS-1322431_1	MIMAT0000092_MirBase_miR-92a_microRNA	ENSG00000231555_ENST00000445736_HSPA1B_mRNA	1.3003e-296	2.40738e-292
0727AHS-1322510_1	MIMAT0000092_MirBase_miR-92a_microRNA	ENSG00000108055_ENST00000361804_SMC3_mRNA	2.65535e-138	4.91611e-134
0727AHS-1322581_1	MIMAT0003218_MirBase_miR-92b_microRNA	ENSG00000165282_ENST00000378617_PIGO_mRNA	1.34559e-17	2.49122e-13
0727AHS-1322610_1	MIMAT0000092_MirBase_miR-92a_microRNA	ENSG00000103363_ENST00000409906_TCEB2_mRNA	2.21783e-130	4.1061e-126
0727AHS-1322846_1	MIMAT0002891_MirBase_miR-18a*_microRNA	ENSG00000204469_ENST00000376033_BAT2_mRNA	5.7435e-39	1.06335e-34
0727AHS-1324444_1	MIMAT0004984_MirBase_miR-941_microRNA	ENSG00000173207_ENST00000308987_CKS1B_mRNA	2.53015e-133	4.68432e-129
0727AHS-1324670_1	MIMAT0000063_MirBase_let-7b_microRNA	ENSG00000105438_ENST00000330720_KDELR1_mRNA	4.43581e-116	8.21247e-112
0727AHS-1324900_1	MIMAT0000253_MirBase_miR-10a_microRNA	ENSG00000116560_ENST00000357214_SFPQ_mRNA	0	0
0727AHS-1324990_1	MIMAT0000510_MirBase_miR-320a_microRNA	ENSG00000108424_ENST00000290158_KPNB1_mRNA	8.66284e-43	1.60384e-38
0727AHS-132638_11	MIMAT0000752_MirBase_miR-328_microRNA	ENSG00000182944_ENST00000397938_EWSR1_mRNA	6.40832e-70	1.18644e-65
0727AHS-1326460_1	MIMAT0004950_MirBase_miR-877*_microRNA	ENSG00000006125_ENST00000312678_AP2B1_mRNA	1.45784e-06	0.0269904
0727AHS-1327125_1	MIMAT0000092_MirBase_miR-92a_microRNA	ENSG00000163599_ENST00000302823_CTLA4_mRNA	4.29086e-07	0.00794409
0727AHS-1329469_1	MIMAT0004509_MirBase_miR-93*_microRNA	ENSG00000072571_ENST00000393915_HMMR_mRNA	1.78411e-59	3.3031e-55
0727AHS-1329599_1	MIMAT0000753_MirBase_miR-342-3p_microRNA	ENSG00000140265_ENST00000396976_ZSCAN29_mRNA	4.1381e-43	7.66128e-39
0727AHS-1330555_1	MIMAT0003218_MirBase_miR-92b_microRNA	ENSG00000196235_ENST00000378524_SUPT5H_mRNA	1.14102e-137	2.11249e-133
0727AHS-1330589_1	MIMAT0000092_MirBase_miR-92a_microRNA	ENSG00000197622_ENST00000357235_CDC42SE1_mRNA	7.48187e-100	1.38519e-95
0727AHS-133234_11	MIMAT0000510_MirBase_miR-320a_microRNA	ENSG00000173465_ENST00000309328_SSSCA1_mRNA	5.89074e-15	1.09061e-10
0727AHS-1332486_1	MIMAT0005793_MirBase_miR-320c_microRNA	ENSG00000067560_ENST00000418115_RHOA_mRNA	4.00726e-28	7.41903e-24
0727AHS-1332741_1	MIMAT0002821_MirBase_miR-181d_microRNA	ENSG00000178971_ENST00000315684_C17orf68_mRNA	0	0
0727AHS-1333090_1	MIMAT0000256_MirBase_miR-181a_microRNA	ENSG00000104044_ENST00000354638_OCA2_mRNA	6.29715e-07	0.0116585
0727AHS-1334677_1	MIMAT0015041_MirBase_miR-1260b_microRNA	ENSG00000137409_ENST00000373616_MTCH1_mRNA	3.57214e-19	6.61345e-15
0727AHS-1334683_1	MIMAT0015041_MirBase_miR-1260b_microRNA	ENSG00000112159_ENST00000369393_MDN1_mRNA	4.73863e-27	8.77309e-23
0727AHS-1334685_1	MIMAT0015041_MirBase_miR-1260b_microRNA	ENSG00000168003_ENST00000338663_SLC3A2_mRNA	5.09341e-48	9.42994e-44
0727AHS-1335451_1	MIMAT0000078_MirBase_miR-23a_microRNA	ENSG00000087095_ENST00000407008_NLK_mRNA	2.78288e-82	5.15223e-78
0727AHS-1337162_1	MIMAT0004949_MirBase_miR-877_microRNA	ENSG00000100225_ENST00000266087_FBXO7_mRNA	3.1996e-54	5.92374e-50
0727AHS-1340150_1	MIMAT0003294_MirBase_miR-625_microRNA	ENSG00000081985_ENST00000262345_IL12RB2_mRNA	9.54226e-20	1.76665e-15
0727AHS-1340164_1	MIMAT0002819_MirBase_miR-193b_microRNA	ENSG00000100345_ENST00000216181_MYH9_mRNA	6.71753e-105	1.24368e-100
0727AHS-1340599_1	MIMAT0003283_MirBase_miR-615-3p_microRNA	ENSG00000156508_ENST00000316292_EEF1A1_mRNA	1.14684214540123e-312	0
0727AHS-1341521_1	MIMAT0003887_MirBase_miR-769-3p_microRNA	ENSG00000196937_ENST00000359943_FAM3C_mRNA	1.34303e-158	2.48649e-154
0727AHS-1342165_1	MIMAT0002891_MirBase_miR-18a*_microRNA	ENSG00000135916_ENST00000326427_ITM2C_mRNA	7.51132e-48	1.39065e-43
0727AHS-1342510_1	MIMAT0009196_MirBase_miR-103-2*_microRNA	ENSG00000103942_ENST00000304231_HOMER2_mRNA	6.80516e-07	0.0125991
0727AHS-1343152_1	MIMAT0000279_MirBase_miR-222_microRNA	ENSG00000143543_ENST00000271843_JTB_mRNA	3.32338e-43	6.1529e-39
0727AHS-1344494_1	MIMAT0000761_MirBase_miR-324-5p_microRNA	ENSG00000105197_ENST00000314349_TIMM50_mRNA	2.72611e-228	5.04712e-224
0727AHS-1344619_1	MIMAT0000070_MirBase_miR-17_microRNA	ENSG00000173214_ENST00000368847_KIAA1919_mRNA	5.90506e-33	1.09326e-28
0727AHS-1348043_1	MIMAT0000703_MirBase_miR-361-5p_microRNA	ENSG00000172270_ENST00000353555_BSG_mRNA	1.53012e-45	2.83287e-41
0727AHS-1348254_1	MIMAT0000092_MirBase_miR-92a_microRNA	ENSG00000103248_ENST00000381214_MTHFSD_mRNA	1.20583e-12	2.23248e-08
0727AHS-1349425_1	MIMAT0000092_MirBase_miR-92a_microRNA	ENSG00000112118_ENST00000419835_MCM3_mRNA	1.56609e-247	2.89946e-243
0727AHS-1349513_1	MIMAT0004978_MirBase_miR-935_microRNA	ENSG00000166165_ENST00000348956_CKB_mRNA	2.21597e-181	4.10265e-177
0727AHS-1350816_1	MIMAT0000071_MirBase_miR-17*_microRNA	ENSG00000165661_ENST00000358701_QSOX2_mRNA	0	0
0727AHS-1350957_1	MIMAT0004680_MirBase_miR-130b*_microRNA	ENSG00000126267_ENST00000246554_COX6B1_mRNA	1.28545e-175	2.37988e-171
0727AHS-1351135_1	MIMAT0000063_MirBase_let-7b_microRNA	ENSG00000092847_ENST00000373204_EIF2C1_mRNA	0	0
0727AHS-1353694_1	MIMAT0000069_MirBase_miR-16_microRNA	ENSG00000167842_ENST00000381165_MIS12_mRNA	0	0
0727AHS-1354628_1	MIMAT0000092_MirBase_miR-92a_microRNA	ENSG00000182004_ENST00000414487_SNRPE_mRNA	6.0224e-111	1.11499e-106
0727AHS-1355293_1	MIMAT0000063_MirBase_let-7b_microRNA	ENSG00000124693_ENST00000244661_HIST1H3B_mRNA	0	0
0727AHS-1357607_1	MIMAT0000762_MirBase_miR-324-3p_microRNA	ENSG00000226589_ENST00000457796_VARS_mRNA	9.17933e-27	1.69946e-22
0727AHS-1358120_1	MIMAT0000093_MirBase_miR-93_microRNA	ENSG00000156261_ENST00000286788_CCT8_mRNA	1.74181e-150	3.22479e-146
0727AHS-1359159_1	MIMAT0000063_MirBase_let-7b_microRNA	ENSG00000109971_ENST00000227378_HSPA8_mRNA	2.82512e-283	5.23042e-279
0727AHS-1362196_1	MIMAT0000456_MirBase_miR-186_microRNA	ENSG00000171848_ENST00000360566_RRM2_mRNA	0	0
0727AHS-1362988_1	MIMAT0002821_MirBase_miR-181d_microRNA	ENSG00000102858_ENST00000399577_MGRN1_mRNA	8.65356e-23	1.60212e-18
0727AHS-1363050_1	MIMAT0004748_MirBase_miR-423-5p_microRNA	ENSG00000092853_ENST00000318121_CLSPN_mRNA	6.67223e-89	1.2353e-84
0727AHS-1364018_1	MIMAT0000082_MirBase_miR-26a_microRNA	ENSG00000169714_ENST00000451728_CNBP_mRNA	1.08543e-230	2.00957e-226
0727AHS-1364055_1	MIMAT0000456_MirBase_miR-186_microRNA	ENSG00000100014_ENST00000314328_CYTSA_mRNA	2.06674e-169	3.82637e-165
0727AHS-1364263_1	MIMAT0003283_MirBase_miR-615-3p_microRNA	ENSG00000188554_ENST00000389312_NBR1_mRNA	6.20066e-14	1.14799e-09
0727AHS-1364873_1	MIMAT0005891_MirBase_miR-1303_microRNA	ENSG00000086758_ENST00000342160_HUWE1_mRNA	2.281e-39	4.22304e-35
0727AHS-1365076_1	MIMAT0003283_MirBase_miR-615-3p_microRNA	ENSG00000176890_ENST00000323274_TYMS_mRNA	1.8739e-09	3.46934e-05
0727AHS-1365218_1	MIMAT0002174_MirBase_miR-484_microRNA	ENSG00000185104_ENST00000396153_FAF1_mRNA	3.38014e-41	6.258e-37
0727AHS-1365831_1	MIMAT0000063_MirBase_let-7b_microRNA	ENSG00000078369_ENST00000378609_GNB1_mRNA	7.05375e-72	1.30593e-67
0727AHS-1366301_1	MIMAT0000103_MirBase_miR-106a_microRNA	ENSG00000133318_ENST00000339997_RTN3_mRNA	1.8237e-40	3.3764e-36
0727AHS-1366848_1	MIMAT0004945_MirBase_miR-744_microRNA	ENSG00000173867_ENST00000312475_MRPL46_mRNA	7.34036e-25	1.35899e-20
0727AHS-1367392_1	MIMAT0000063_MirBase_let-7b_microRNA	ENSG00000197217_ENST00000358689_ENTPD4_mRNA	6.80978e-42	1.26076e-37
0727AHS-1367494_1	MIMAT0000256_MirBase_miR-181a_microRNA	ENSG00000072958_ENST00000291439_AP1M1_mRNA	1.09591e-46	2.02897e-42
0727AHS-1367666_1	MIMAT0000092_MirBase_miR-92a_microRNA	ENSG00000117399_ENST00000310955_CDC20_mRNA	7.68677e-290	1.42313e-285
0727AHS-1368216_1	MIMAT0004680_MirBase_miR-130b*_microRNA	ENSG00000174695_ENST00000502346_TMEM167A_mRNA	4.54652e-55	8.41742e-51
0727AHS-1369405_1	MIMAT0000082_MirBase_miR-26a_microRNA	ENSG00000197837_ENST00000358064_HIST4H4_mRNA	0	0
0727AHS-1369852_1	MIMAT0000456_MirBase_miR-186_microRNA	ENSG00000120438_ENST00000321394_TCP1_mRNA	0	0
0727AHS-1370001_1	MIMAT0003283_MirBase_miR-615-3p_microRNA	ENSG00000171204_ENST00000393375_TMEM126B_mRNA	3.60239e-15	6.66946e-11
0727AHS-1370035_1	MIMAT0000279_MirBase_miR-222_microRNA	ENSG00000087087_ENST00000457580_SRRT_mRNA	2.22134e-64	4.11259e-60
0727AHS-1370896_1	MIMAT0004983_MirBase_miR-940_microRNA	ENSG00000129197_ENST00000381209_RPAIN_mRNA	1.54459e-18	2.85965e-14
0727AHS-1371353_1	MIMAT0002819_MirBase_miR-193b_microRNA	ENSG00000115053_ENST00000322723_NCL_mRNA	1.89683e-40	3.51179e-36
0727AHS-1371399_1	MIMAT0000510_MirBase_miR-320a_microRNA	ENSG00000146263_ENST00000275053_C6orf167_mRNA	1.05714e-78	1.95719e-74
0727AHS-1371400_1	MIMAT0005792_MirBase_miR-320b_microRNA	ENSG00000100991_ENST00000252015_TRPC4AP_mRNA	2.50975e-14	4.64656e-10
0727AHS-1371401_1	MIMAT0005792_MirBase_miR-320b_microRNA	ENSG00000143761_ENST00000272102_ARF1_mRNA	1.0427e-23	1.93046e-19
0727AHS-1371403_1	MIMAT0000510_MirBase_miR-320a_microRNA	ENSG00000136938_ENST00000339399_ANP32B_mRNA	5.24197e-235	9.70498e-231
0727AHS-1371404_1	MIMAT0000510_MirBase_miR-320a_microRNA	ENSG00000182217_ENST00000392932_HIST2H4B_mRNA	2.99831e-188	5.55107e-184
0727AHS-1371505_1	MIMAT0000089_MirBase_miR-31_microRNA	ENSG00000101361_ENST00000329276_NOP56_mRNA	1.18987e-163	2.20292e-159
0727AHS-1373558_1	MIMAT0000092_MirBase_miR-92a_microRNA	ENSG00000184110_ENST00000331666_EIF3S8_mRNA	0	0
0727AHS-1380065_1	MIMAT0000078_MirBase_miR-23a_microRNA	ENSG00000161904_ENST00000293760_LEMD2_mRNA	7.24676e-50	1.34167e-45
0727AHS-1382152_1	MIMAT0000761_MirBase_miR-324-5p_microRNA	ENSG00000225060_ENST00000437121_KIAA1949_mRNA	4.58318e-48	8.4853e-44
0727AHS-1385042_1	MIMAT0000092_MirBase_miR-92a_microRNA	ENSG00000124608_ENST00000244571_AARS2_mRNA	2.31294e-76	4.28218e-72
0727AHS-1412157_1	MIMAT0003886_MirBase_miR-769-5p_microRNA	ENSG00000152726_ENST00000358474_FAM21B_mRNA	7.79464e-08	0.0014431
0727AHS-144025_10	MIMAT0000078_MirBase_miR-23a_microRNA	ENSG00000156026_ENST00000373053_CCDC109A_mRNA	1.2084e-80	2.23724e-76
0727AHS-1465901_1	MIMAT0004945_MirBase_miR-744_microRNA	ENSG00000144381_ENST00000388968_HSPD1_mRNA	1.35261e-285	2.50422e-281
0727AHS-1475366_1	MIMAT0000097_MirBase_miR-99a_microRNA	ENSG00000159713_ENST00000393957_TPPP3_mRNA	2.93637e-68	5.4364e-64
0727AHS-1480988_1	MIMAT0000062_MirBase_let-7a_microRNA	ENSG00000111144_ENST00000228740_LTA4H_mRNA	9.03199e-228	1.67218e-223
0727AHS-150384_10	MIMAT0000092_MirBase_miR-92a_microRNA	ENSG00000162923_ENST00000414423_WDR26_mRNA	8.07434e-149	1.49488e-144
0727AHS-165430_9	MIMAT0000075_MirBase_miR-20a_microRNA	ENSG00000123562_ENST00000372619_MORF4L2_mRNA	4.797e-88	8.88117e-84
0727AHS-173074_9	MIMAT0003339_MirBase_miR-421_microRNA	ENSG00000178971_ENST00000315684_C17orf68_mRNA	0	0
0727AHS-174390_8	MIMAT0000510_MirBase_miR-320a_microRNA	ENSG00000120802_ENST00000393053_TMPO_mRNA	4.08715e-53	7.56695e-49
0727AHS-175865_8	MIMAT0002876_MirBase_miR-505_microRNA	ENSG00000152818_ENST00000367545_UTRN_mRNA	2.48018e-21	4.5918e-17
0727AHS-176664_8	MIMAT0000450_MirBase_miR-149_microRNA	ENSG00000079616_ENST00000160827_KIF22_mRNA	3.05248e-84	5.65136e-80
0727AHS-204144_7	MIMAT0000066_MirBase_let-7e_microRNA	ENSG00000145526_ENST00000507958_CDH18_mRNA	8.59163e-27	1.59065e-22
0727AHS-207058_7	MIMAT0000092_MirBase_miR-92a_microRNA	ENSG00000142937_ENST00000396651_RPS8_mRNA	0	0
0727AHS-212220_7	MIMAT0004945_MirBase_miR-744_microRNA	ENSG00000173273_ENST00000310430_TNKS_mRNA	2.52546e-102	4.67564e-98
0727AHS-222469_7	MIMAT0001343_MirBase_miR-425*_microRNA	ENSG00000116017_ENST00000263620_ARID3A_mRNA	4.25725e-134	7.88188e-130
0727AHS-225040_7	MIMAT0000092_MirBase_miR-92a_microRNA	ENSG00000189401_ENST00000338352_OTUD6A_mRNA	1.48811e-28	2.75509e-24
0727AHS-225844_7	MIMAT0000063_MirBase_let-7b_microRNA	ENSG00000169223_ENST00000303127_LMAN2_mRNA	9.9517e-177	1.84246e-172
0727AHS-225937_7	MIMAT0000510_MirBase_miR-320a_microRNA	ENSG00000198712_ENST00000361739_MT-CO2_mRNA	9.95608e-92	1.84327e-87
0727AHS-227064_7	MIMAT0000063_MirBase_let-7b_microRNA	ENSG00000167658_ENST00000309311_EEF2_mRNA	1.20276e-204	2.22679e-200
0727AHS-227306_7	MIMAT0000065_MirBase_let-7d_microRNA	ENSG00000111639_ENST00000229238_MRPL51_mRNA	2.87784e-232	5.32804e-228
0727AHS-233839_6	MIMAT0000259_MirBase_miR-182_microRNA	ENSG00000198912_ENST00000361605_C1orf174_mRNA	3.00962e-225	5.57202e-221
0727AHS-258549_6	MIMAT0000081_MirBase_miR-25_microRNA	ENSG00000137076_ENST00000314888_TLN1_mRNA	1.71715e-215	3.17914e-211
0727AHS-264716_6	MIMAT0000259_MirBase_miR-182_microRNA	ENSG00000101972_ENST00000371157_STAG2_mRNA	0	0
0727AHS-265512_6	MIMAT0000244_MirBase_miR-30c_microRNA	ENSG00000159873_ENST00000249064_CCDC117_mRNA	4.25035e-116	7.86909e-112
0727AHS-276381_5	MIMAT0000226_MirBase_miR-196a_microRNA	ENSG00000120685_ENST00000352251_C13orf23_mRNA	0	0
0727AHS-28501_32	MIMAT0000416_MirBase_miR-1_microRNA	ENSG00000100485_ENST00000216373_SOS2_mRNA	8.7125e-57	1.61303e-52
0727AHS-285909_5	MIMAT0000070_MirBase_miR-17_microRNA	ENSG00000205423_ENST00000458059_TMEM188_mRNA	7.28757e-192	1.34922e-187
0727AHS-297437_5	MIMAT0003339_MirBase_miR-421_microRNA	ENSG00000223367_ENST00000457341_RPS18_mRNA	0	0
0727AHS-301771_5	MIMAT0018001_MirBase_miR-3620_microRNA	ENSG00000132467_ENST00000254803_UTP3_mRNA	1.00128e-06	0.0185378
0727AHS-305439_5	MIMAT0000456_MirBase_miR-186_microRNA	ENSG00000105185_ENST00000221784_PDCD5_mRNA	7.91878e-304	1.46608e-299
0727AHS-316089_5	MIMAT0002819_MirBase_miR-193b_microRNA	ENSG00000162402_ENST00000294383_USP24_mRNA	1.39885e-156	2.58983e-152
0727AHS-319153_5	MIMAT0000093_MirBase_miR-93_microRNA	ENSG00000204843_ENST00000409240_DCTN1_mRNA	5.21538e-67	9.65575e-63
0727AHS-319459_5	MIMAT0000063_MirBase_let-7b_microRNA	ENSG00000197958_ENST00000361436_RPL12_mRNA	6.4228533959362e-323	1.18912707772363e-318
0727AHS-319831_5	MIMAT0000450_MirBase_miR-149_microRNA	ENSG00000108788_ENST00000435881_MLX_mRNA	6.63564e-83	1.22852e-78
0727AHS-319891_5	MIMAT0000680_MirBase_miR-106b_microRNA	ENSG00000197256_ENST00000432929_KANK2_mRNA	1.80516e-56	3.34208e-52
0727AHS-320074_5	MIMAT0000510_MirBase_miR-320a_microRNA	ENSG00000122643_ENST00000381626_NT5C3_mRNA	1.04624e-10	1.93702e-06
0727AHS-320470_5	MIMAT0002819_MirBase_miR-193b_microRNA	ENSG00000145817_ENST00000274496_YIPF5_mRNA	4.02563e-39	7.45305e-35
0727AHS-320650_5	MIMAT0000066_MirBase_let-7e_microRNA	ENSG00000169139_ENST00000523111_UBE2V2_mRNA	2.28028e-148	4.22171e-144
0727AHS-328290_5	MIMAT0004748_MirBase_miR-423-5p_microRNA	ENSG00000165732_ENST00000354185_DDX21_mRNA	1.9978e-208	3.69872e-204
0727AHS-329750_5	MIMAT0004679_MirBase_miR-296-3p_microRNA	ENSG00000090273_ENST00000321265_NUDC_mRNA	7.64534e-69	1.41546e-64
0727AHS-347438_4	MIMAT0000680_MirBase_miR-106b_microRNA	ENSG00000187239_ENST00000446176_FNBP1_mRNA	5.03988e-276	9.33084e-272
0727AHS-364830_4	MIMAT0000063_MirBase_let-7b_microRNA	ENSG00000170638_ENST00000303434_TRABD_mRNA	5.98162e-151	1.10744e-146
0727AHS-369935_4	MIMAT0000098_MirBase_miR-100_microRNA	ENSG00000164576_ENST00000297109_SAP30L_mRNA	2.72101e-26	5.03768e-22
0727AHS-370600_4	MIMAT0004672_MirBase_miR-106b*_microRNA	ENSG00000100330_ENST00000333027_MTMR3_mRNA	3.13355e-193	5.80145e-189
0727AHS-377922_4	MIMAT0000093_MirBase_miR-93_microRNA	ENSG00000169727_ENST00000392358_GPS1_mRNA	2.59535e-119	4.80502e-115
0727AHS-386130_4	MIMAT0003283_MirBase_miR-615-3p_microRNA	ENSG00000147604_ENST00000352983_RPL7_mRNA	0	0
0727AHS-388680_4	MIMAT0004945_MirBase_miR-744_microRNA	ENSG00000107798_ENST00000336233_LIPA_mRNA	2.00276e-36	3.70791e-32
0727AHS-388701_4	MIMAT0005797_MirBase_miR-1301_microRNA	ENSG00000122359_ENST00000438331_ANXA11_mRNA	9.80316e-51	1.81496e-46
0727AHS-388829_4	MIMAT0000063_MirBase_let-7b_microRNA	ENSG00000185009_ENST00000355264_AP3M1_mRNA	2.35922e-69	4.36787e-65
0727AHS-388832_4	MIMAT0000064_MirBase_let-7c_microRNA	ENSG00000149948_ENST00000403681_HMGA2_mRNA	2.88839e-232	5.34757e-228
0727AHS-389714_4	MIMAT0000456_MirBase_miR-186_microRNA	ENSG00000182247_ENST00000396703_UBE2E2_mRNA	0	0
0727AHS-389962_4	MIMAT0000417_MirBase_miR-15b_microRNA	ENSG00000051825_ENST00000302373_MPHOSPH9_mRNA	7.86805e-08	0.00145669
0727AHS-390987_4	MIMAT0002819_MirBase_miR-193b_microRNA	ENSG00000118680_ENST00000237500_MYL12B_mRNA	2.46672e-69	4.56688e-65
0727AHS-391311_4	MIMAT0000063_MirBase_let-7b_microRNA	ENSG00000137309_ENST00000447654_HMGA1_mRNA	2.72815e-100	5.0509e-96
0727AHS-392498_4	MIMAT0000761_MirBase_miR-324-5p_microRNA	ENSG00000100034_ENST00000263212_PPM1F_mRNA	2.42492e-279	4.48949e-275
0727AHS-392658_4	MIMAT0003283_MirBase_miR-615-3p_microRNA	ENSG00000134077_ENST00000345094_THUMPD3_mRNA	1.03983e-37	1.92515e-33
0727AHS-392982_4	MIMAT0000063_MirBase_let-7b_microRNA	ENSG00000157106_ENST00000446231_SMG1_mRNA	1.24842e-187	2.31132e-183
0727AHS-393265_4	MIMAT0000063_MirBase_let-7b_microRNA	ENSG00000113282_ENST00000411809_CLINT1_mRNA	2.01197e-62	3.72495e-58
0727AHS-393412_4	MIMAT0000092_MirBase_miR-92a_microRNA	ENSG00000113851_ENST00000432408_CRBN_mRNA	9.20203e-48	1.70366e-43
0727AHS-393730_4	MIMAT0003266_MirBase_miR-598_microRNA	ENSG00000115053_ENST00000322723_NCL_mRNA	5.27749e-233	9.77074e-229
0727AHS-395311_4	MIMAT0000752_MirBase_miR-328_microRNA	ENSG00000113649_ENST00000296702_TCERG1_mRNA	1.98755e-51	3.67975e-47
0727AHS-395373_4	MIMAT0004486_MirBase_let-7f-1*_microRNA	ENSG00000116353_ENST00000398820_MECR_mRNA	1.02731e-06	0.0190197
0727AHS-395660_4	MIMAT0001080_MirBase_miR-196b_microRNA	ENSG00000130340_ENST00000392185_SNX9_mRNA	0	0
0727AHS-396096_4	MIMAT0000063_MirBase_let-7b_microRNA	ENSG00000184007_ENST00000344035_PTP4A2_mRNA	2.24144e-202	4.1498e-198
0727AHS-396297_4	MIMAT0000092_MirBase_miR-92a_microRNA	ENSG00000138326_ENST00000435275_RPS24_mRNA	4.47182e-255	8.27913e-251
0727AHS-396483_4	MIMAT0000070_MirBase_miR-17_microRNA	ENSG00000005810_ENST00000407578_MYCBP2_mRNA	1.19604e-255	2.21435e-251
0727AHS-396502_4	MIMAT0000070_MirBase_miR-17_microRNA	ENSG00000225190_ENST00000430334_PLEKHM1_mRNA	4.27428e-300	7.91341e-296
0727AHS-404942_4	MIMAT0000226_MirBase_miR-196a_microRNA	ENSG00000081479_ENST00000263816_LRP2_mRNA	5.604e-171	1.03752e-166
0727AHS-409342_4	MIMAT0000070_MirBase_miR-17_microRNA	ENSG00000198899_ENST00000361899_MT-ATP6_mRNA	0	0
0727AHS-41031_24	MIMAT0000226_MirBase_miR-196a_microRNA	ENSG00000087087_ENST00000457580_SRRT_mRNA	2.93267e-204	5.42954e-200
0727AHS-448606_3	MIMAT0000069_MirBase_miR-16_microRNA	ENSG00000063046_ENST00000262056_EIF4B_mRNA	0	0
0727AHS-452065_3	MIMAT0004950_MirBase_miR-877*_microRNA	ENSG00000204469_ENST00000376033_BAT2_mRNA	1.92489e-17	3.56374e-13
0727AHS-469389_3	MIMAT0000098_MirBase_miR-100_microRNA	ENSG00000130066_ENST00000379270_SAT1_mRNA	7.98278e-28	1.47793e-23
0727AHS-496324_3	MIMAT0000082_MirBase_miR-26a_microRNA	ENSG00000147324_ENST00000276282_MFHAS1_mRNA	4.86274e-250	9.00288e-246
0727AHS-496351_3	MIMAT0000095_MirBase_miR-96_microRNA	ENSG00000079931_ENST00000367963_MOXD1_mRNA	7.74398e-123	1.43372e-118
0727AHS-496996_3	MIMAT0004957_MirBase_miR-760_microRNA	ENSG00000161671_ENST00000430752_C19orf63_mRNA	3.61812e-114	6.69858e-110
0727AHS-497081_3	MIMAT0000419_MirBase_miR-27b_microRNA	ENSG00000055130_ENST00000325222_CUL1_mRNA	2.21547e-257	4.10172e-253
0727AHS-497502_3	MIMAT0000095_MirBase_miR-96_microRNA	ENSG00000111640_ENST00000229239_GAPDH_mRNA	0	0
0727AHS-497562_3	MIMAT0000244_MirBase_miR-30c_microRNA	ENSG00000109919_ENST00000302503_MTCH2_mRNA	3.14048e-78	5.81429e-74
0727AHS-498006_3	MIMAT0000252_MirBase_miR-7_microRNA	ENSG00000109103_ENST00000335765_UNC119_mRNA	7.75319e-94	1.43543e-89
0727AHS-498366_3	MIMAT0004748_MirBase_miR-423-5p_microRNA	ENSG00000165671_ENST00000354179_NSD1_mRNA	1.76627e-158	3.27007e-154
0727AHS-498578_3	MIMAT0000418_MirBase_miR-23b_microRNA	ENSG00000166135_ENST00000299163_HIF1AN_mRNA	4.31367e-30	7.98632e-26
0727AHS-498587_3	MIMAT0000450_MirBase_miR-149_microRNA	ENSG00000100241_ENST00000380817_SBF1_mRNA	4.24575e-105	7.86058e-101
0727AHS-498590_3	MIMAT0005577_MirBase_miR-1226_microRNA	ENSG00000175826_ENST00000318988_DULLARD_mRNA	8.87685e-26	1.64346e-21
0727AHS-500100_3	MIMAT0000092_MirBase_miR-92a_microRNA	ENSG00000250479_ENST00000484558_CHCHD10_mRNA	1.37133e-189	2.53889e-185
0727AHS-500269_3	MIMAT0000510_MirBase_miR-320a_microRNA	ENSG00000197903_ENST00000396891_HIST1H2BK_mRNA	0	0
0727AHS-500866_3	MIMAT0000075_MirBase_miR-20a_microRNA	ENSG00000198899_ENST00000361899_MT-ATP6_mRNA	0	0
0727AHS-502047_3	MIMAT0000092_MirBase_miR-92a_microRNA	ENSG00000006744_ENST00000338034_ELAC2_mRNA	1.47689e-170	2.73431e-166
0727AHS-502950_3	MIMAT0000092_MirBase_miR-92a_microRNA	ENSG00000164733_ENST00000453527_CTSB_mRNA	2.55623e-107	4.7326e-103
0727AHS-503195_3	MIMAT0000063_MirBase_let-7b_microRNA	ENSG00000119638_ENST00000238616_NEK9_mRNA	3.48806e-145	6.45779e-141
0727AHS-503303_3	MIMAT0004776_MirBase_miR-505*_microRNA	ENSG00000082213_ENST00000325366_C5orf22_mRNA	3.44258e-173	6.3736e-169
0727AHS-503429_3	MIMAT0002875_MirBase_miR-504_microRNA	ENSG00000147403_ENST00000424325_RPL10_mRNA	0	0
0727AHS-503966_3	MIMAT0004945_MirBase_miR-744_microRNA	ENSG00000198712_ENST00000361739_MT-CO2_mRNA	1.15435e-202	2.13717e-198
0727AHS-504375_3	MIMAT0000093_MirBase_miR-93_microRNA	ENSG00000198899_ENST00000361899_MT-ATP6_mRNA	6.65021e-212	1.23122e-207
0727AHS-504798_3	MIMAT0000063_MirBase_let-7b_microRNA	ENSG00000110107_ENST00000227524_PRPF19_mRNA	5.58173e-98	1.0334e-93
0727AHS-505020_3	MIMAT0000761_MirBase_miR-324-5p_microRNA	ENSG00000124702_ENST00000432243_KLHDC3_mRNA	8.94258818972656e-322	1.65563077744598e-317
0727AHS-505141_3	MIMAT0000063_MirBase_let-7b_microRNA	ENSG00000134744_ENST00000371544_ZCCHC11_mRNA	3.80045e-109	7.03615e-105
0727AHS-505346_3	MIMAT0000226_MirBase_miR-196a_microRNA	ENSG00000080371_ENST00000261263_RAB21_mRNA	0	0
0727AHS-505899_3	MIMAT0000253_MirBase_miR-10a_microRNA	ENSG00000115207_ENST00000359541_GTF3C2_mRNA	0	0
0727AHS-506682_3	MIMAT0000070_MirBase_miR-17_microRNA	ENSG00000125247_ENST00000376234_TMTC4_mRNA	1.23624e-29	2.28878e-25
0727AHS-506841_3	MIMAT0000092_MirBase_miR-92a_microRNA	ENSG00000197879_ENST00000438665_MYO1C_mRNA	2.02647e-133	3.7518e-129
0727AHS-507365_3	MIMAT0000068_MirBase_miR-15a_microRNA	ENSG00000130726_ENST00000253024_TRIM28_mRNA	0	0
0727AHS-507400_3	MIMAT0000419_MirBase_miR-27b_microRNA	ENSG00000104341_ENST00000445593_LAPTM4B_mRNA	0	0
0727AHS-508236_3	MIMAT0000418_MirBase_miR-23b_microRNA	ENSG00000138641_ENST00000402738_HERC3_mRNA	3.85262e-24	7.13274e-20
0727AHS-509884_3	MIMAT0000072_MirBase_miR-18a_microRNA	ENSG00000150756_ENST00000511437_FAM173B_mRNA	3.50658e-35	6.49208e-31
0727AHS-509889_3	MIMAT0002891_MirBase_miR-18a*_microRNA	ENSG00000187498_ENST00000375820_COL4A1_mRNA	0	0
0727AHS-510669_3	MIMAT0000063_MirBase_let-7b_microRNA	ENSG00000228253_ENST00000361851_J01415-5_mRNA	6.31071e-102	1.16837e-97
0727AHS-510742_3	MIMAT0000063_MirBase_let-7b_microRNA	ENSG00000198888_ENST00000361390_MT-ND1_mRNA	1.55159e-102	2.87262e-98
0727AHS-510864_3	MIMAT0000092_MirBase_miR-92a_microRNA	ENSG00000183779_ENST00000331569_ZNF703_mRNA	0	0
0727AHS-511087_3	MIMAT0004957_MirBase_miR-760_microRNA	ENSG00000141503_ENST00000355280_MINK1_mRNA	8.50889e-18	1.57534e-13
0727AHS-511476_3	MIMAT0004780_MirBase_miR-532-3p_microRNA	ENSG00000129351_ENST00000407004_ILF3_mRNA	8.6292e-55	1.59761e-50
0727AHS-511572_3	MIMAT0000063_MirBase_let-7b_microRNA	ENSG00000070756_ENST00000318607_PABPC1_mRNA	0	0
0727AHS-511680_3	MIMAT0002876_MirBase_miR-505_microRNA	ENSG00000231555_ENST00000445736_HSPA1B_mRNA	3.23083e-224	5.98157e-220
0727AHS-512399_3	MIMAT0002891_MirBase_miR-18a*_microRNA	ENSG00000157445_ENST00000474759_CACNA2D3_mRNA	2.11191e-30	3.90999e-26
0727AHS-512521_3	MIMAT0000063_MirBase_let-7b_microRNA	ENSG00000076108_ENST00000379441_BAZ2A_mRNA	1.1695e-79	2.16521e-75
0727AHS-512571_3	MIMAT0000063_MirBase_let-7b_microRNA	ENSG00000178234_ENST00000430044_GALNT11_mRNA	8.93205e-40	1.65368e-35
0727AHS-512606_3	MIMAT0000070_MirBase_miR-17_microRNA	ENSG00000070444_ENST00000174618_MNT_mRNA	5.35322e-60	9.91096e-56
0727AHS-513638_3	MIMAT0000279_MirBase_miR-222_microRNA	ENSG00000168264_ENST00000366609_IRF2BP2_mRNA	2.26303e-83	4.18977e-79
0727AHS-516884_3	MIMAT0003283_MirBase_miR-615-3p_microRNA	ENSG00000103995_ENST00000399334_CEP152_mRNA	1.80231e-29	3.3368e-25
0727AHS-523626_3	MIMAT0000416_MirBase_miR-1_microRNA	ENSG00000167196_ENST00000308275_FBXO22_mRNA	2.30678e-46	4.27077e-42
0727AHS-527919_3	MIMAT0004957_MirBase_miR-760_microRNA	ENSG00000080824_ENST00000216281_HSP90AA1_mRNA	1.45913e-36	2.70143e-32
0727AHS-545082_2	MIMAT0005797_MirBase_miR-1301_microRNA	ENSG00000163900_ENST00000421852_TMEM41A_mRNA	4.23171e-55	7.83459e-51
0727AHS-552949_2	MIMAT0000450_MirBase_miR-149_microRNA	ENSG00000135476_ENST00000257934_ESPL1_mRNA	3.52785e-128	6.53147e-124
0727AHS-554410_2	MIMAT0000066_MirBase_let-7e_microRNA	ENSG00000092847_ENST00000373204_EIF2C1_mRNA	0	0
0727AHS-557524_2	MIMAT0000072_MirBase_miR-18a_microRNA	ENSG00000228575_ENST00000440369_MDC1_mRNA	0	0
0727AHS-566721_2	MIMAT0000450_MirBase_miR-149_microRNA	ENSG00000111640_ENST00000229239_GAPDH_mRNA	0	0
0727AHS-57610_19	MIMAT0000098_MirBase_miR-100_microRNA	ENSG00000147403_ENST00000424325_RPL10_mRNA	7.23707358028258e-320	1.33987180265352e-315
0727AHS-597475_2	MIMAT0003283_MirBase_miR-615-3p_microRNA	ENSG00000054118_ENST00000354618_THRAP3_mRNA	2.90827e-102	5.38437e-98
0727AHS-605445_2	MIMAT0000092_MirBase_miR-92a_microRNA	ENSG00000231555_ENST00000445736_HSPA1B_mRNA	0	0
0727AHS-620111_2	MIMAT0004957_MirBase_miR-760_microRNA	ENSG00000179222_ENST00000375722_MAGED1_mRNA	5.58625e-14	1.03424e-09
0727AHS-62483_18	MIMAT0000732_MirBase_miR-378_microRNA	ENSG00000231555_ENST00000445736_HSPA1B_mRNA	0	0
0727AHS-630709_2	MIMAT0000279_MirBase_miR-222_microRNA	ENSG00000070047_ENST00000416188_PHRF1_mRNA	3.33273e-50	6.17022e-46
0727AHS-646258_2	MIMAT0000456_MirBase_miR-186_microRNA	ENSG00000108256_ENST00000225388_NUFIP2_mRNA	0	0
0727AHS-654204_2	MIMAT0000762_MirBase_miR-324-3p_microRNA	ENSG00000104738_ENST00000523944_MCM4_mRNA	1.18875e-44	2.20085e-40
0727AHS-662403_2	MIMAT0000703_MirBase_miR-361-5p_microRNA	ENSG00000067369_ENST00000450115_TP53BP1_mRNA	1.80844e-27	3.34815e-23
0727AHS-672444_2	MIMAT0003283_MirBase_miR-615-3p_microRNA	ENSG00000105216_ENST00000356258_LSM14A_mRNA	2.52306e-64	4.6712e-60
0727AHS-674394_2	MIMAT0004748_MirBase_miR-423-5p_microRNA	ENSG00000198929_ENST00000361897_NOS1AP_mRNA	5.3868e-35	9.97311e-31
0727AHS-674910_2	MIMAT0000063_MirBase_let-7b_microRNA	ENSG00000138326_ENST00000435275_RPS24_mRNA	0	0
0727AHS-674999_2	MIMAT0003283_MirBase_miR-615-3p_microRNA	ENSG00000198561_ENST00000399050_CTNND1_mRNA	5.49289e-103	1.01695e-98
0727AHS-675220_2	MIMAT0005794_MirBase_miR-1296_microRNA	ENSG00000198805_ENST00000361505_PNP_mRNA	1.65101e-77	3.05668e-73
0727AHS-675356_2	MIMAT0000417_MirBase_miR-15b_microRNA	ENSG00000113583_ENST00000231512_C5orf15_mRNA	3.11278e-114	5.763e-110
0727AHS-676482_2	MIMAT0000092_MirBase_miR-92a_microRNA	ENSG00000167658_ENST00000309311_EEF2_mRNA	0	0
0727AHS-676763_2	MIMAT0002174_MirBase_miR-484_microRNA	ENSG00000180035_ENST00000320159_ZNF48_mRNA	6.83172e-44	1.26482e-39
0727AHS-676884_2	MIMAT0000070_MirBase_miR-17_microRNA	ENSG00000206557_ENST00000383763_TRIM71_mRNA	1.55342e-62	2.876e-58
0727AHS-677510_2	MIMAT0000063_MirBase_let-7b_microRNA	ENSG00000124789_ENST00000262077_NUP153_mRNA	9.44981e-201	1.74954e-196
0727AHS-677522_2	MIMAT0000063_MirBase_let-7b_microRNA	ENSG00000198886_ENST00000361381_MT-ND4_mRNA	1.28577e-215	2.38048e-211
0727AHS-677696_2	MIMAT0001340_MirBase_miR-423-3p_microRNA	ENSG00000136940_ENST00000259467_PDCL_mRNA	1.58558e-40	2.93554e-36
0727AHS-677994_2	MIMAT0004949_MirBase_miR-877_microRNA	ENSG00000123416_ENST00000336023_TUBA1B_mRNA	0	0
0727AHS-678531_2	MIMAT0000092_MirBase_miR-92a_microRNA	ENSG00000176058_ENST00000321773_C9orf75_mRNA	1.59618e-17	2.95516e-13
0727AHS-679214_2	MIMAT0002819_MirBase_miR-193b_microRNA	ENSG00000094914_ENST00000209873_AAAS_mRNA	7.10832e-85	1.31604e-80
0727AHS-679244_2	MIMAT0000510_MirBase_miR-320a_microRNA	ENSG00000112893_ENST00000261483_MAN2A1_mRNA	8.17242e-20	1.51304e-15
0727AHS-679331_2	MIMAT0003283_MirBase_miR-615-3p_microRNA	ENSG00000149100_ENST00000323213_EIF3M_mRNA	8.86797e-24	1.64182e-19
0727AHS-679735_2	MIMAT0000443_MirBase_miR-125a-5p_microRNA	ENSG00000168906_ENST00000306434_MAT2A_mRNA	3.83731e-148	7.1044e-144
0727AHS-681010_2	MIMAT0002174_MirBase_miR-484_microRNA	ENSG00000152082_ENST00000281871_FAM128B_mRNA	4.81878e-110	8.92149e-106
0727AHS-681222_2	MIMAT0005577_MirBase_miR-1226_microRNA	ENSG00000179051_ENST00000375436_RCC2_mRNA	2.91503e-58	5.39688e-54
0727AHS-681224_2	MIMAT0005577_MirBase_miR-1226_microRNA	ENSG00000137124_ENST00000377698_ALDH1B1_mRNA	8.99537e-20	1.6654e-15
0727AHS-681363_2	MIMAT0000064_MirBase_let-7c_microRNA	ENSG00000065183_ENST00000349139_WDR3_mRNA	9.90246e-233	1.83334e-228
0727AHS-682015_2	MIMAT0002874_MirBase_miR-503_microRNA	ENSG00000196455_ENST00000356763_PIK3R4_mRNA	1.52648e-174	2.82612e-170
0727AHS-682111_2	MIMAT0004949_MirBase_miR-877_microRNA	ENSG00000137818_ENST00000260379_RPLP1_mRNA	0	0
0727AHS-682464_2	MIMAT0000254_MirBase_miR-10b_microRNA	ENSG00000196821_ENST00000374023_C6orf106_mRNA	0	0
0727AHS-682480_2	MIMAT0000254_MirBase_miR-10b_microRNA	ENSG00000108256_ENST00000225388_NUFIP2_mRNA	0	0
0727AHS-682958_2	MIMAT0000426_MirBase_miR-132_microRNA	ENSG00000150907_ENST00000379561_FOXO1_mRNA	4.72874e-174	8.75478e-170
0727AHS-683019_2	MIMAT0000244_MirBase_miR-30c_microRNA	ENSG00000165704_ENST00000298556_HPRT1_mRNA	3.0438e-178	5.6353e-174
0727AHS-686125_2	MIMAT0002819_MirBase_miR-193b_microRNA	ENSG00000104835_ENST00000221431_SARS2_mRNA	3.30408e-79	6.11717e-75
0727AHS-687416_2	MIMAT0004784_MirBase_miR-455-3p_microRNA	ENSG00000149428_ENST00000353883_HYOU1_mRNA	6.19551e-14	1.14704e-09
0727AHS-688935_2	MIMAT0005891_MirBase_miR-1303_microRNA	ENSG00000198331_ENST00000356438_HYLS1_mRNA	4.60103e-11	8.51834e-07
0727AHS-688961_2	MIMAT0004950_MirBase_miR-877*_microRNA	ENSG00000131558_ENST00000253861_EXOC4_mRNA	3.86948e-08	0.000716396
0727AHS-689436_2	MIMAT0004515_MirBase_miR-29b-2*_microRNA	ENSG00000065883_ENST00000181839_CDC2L5_mRNA	3.20372e-14	5.93136e-10
0727AHS-689466_2	MIMAT0000092_MirBase_miR-92a_microRNA	ENSG00000075275_ENST00000262738_CELSR1_mRNA	1.49955e-67	2.77628e-63
0727AHS-690467_2	MIMAT0000760_MirBase_miR-331-3p_microRNA	ENSG00000168734_ENST00000349959_PKIG_mRNA	1.31908e-09	2.44214e-05
0727AHS-691931_2	MIMAT0000761_MirBase_miR-324-5p_microRNA	ENSG00000196843_ENST00000357485_ARID5A_mRNA	1.35794e-29	2.5141e-25
0727AHS-691936_2	MIMAT0000761_MirBase_miR-324-5p_microRNA	ENSG00000138279_ENST00000372919_ANXA7_mRNA	2.79326e-83	5.17144e-79
0727AHS-692184_2	MIMAT0002174_MirBase_miR-484_microRNA	ENSG00000165678_ENST00000372134_GHITM_mRNA	4.33507e-137	8.02594e-133
0727AHS-692475_2	MIMAT0000510_MirBase_miR-320a_microRNA	ENSG00000135821_ENST00000339526_GLUL_mRNA	1.1439e-120	2.11782e-116
0727AHS-693433_2	MIMAT0004949_MirBase_miR-877_microRNA	ENSG00000219200_ENST00000402093_RNASEK_mRNA	2.93371e-24	5.43147e-20
0727AHS-693585_2	MIMAT0000082_MirBase_miR-26a_microRNA	ENSG00000148926_ENST00000278175_ADM_mRNA	2.15119e-154	3.98272e-150
0727AHS-694102_2	MIMAT0000069_MirBase_miR-16_microRNA	ENSG00000117519_ENST00000370206_CNN3_mRNA	0	0
0727AHS-694525_2	MIMAT0004784_MirBase_miR-455-3p_microRNA	ENSG00000115286_ENST00000233627_NDUFS7_mRNA	5.02445e-76	9.30227e-72
0727AHS-694590_2	MIMAT0000092_MirBase_miR-92a_microRNA	ENSG00000143149_ENST00000354775_ALDH9A1_mRNA	0	0
0727AHS-694610_2	MIMAT0000092_MirBase_miR-92a_microRNA	ENSG00000138760_ENST00000264896_SCARB2_mRNA	6.68511e-92	1.23768e-87
0727AHS-695077_2	MIMAT0004984_MirBase_miR-941_microRNA	ENSG00000143162_ENST00000370509_CREG1_mRNA	9.43188e-181	1.74622e-176
0727AHS-695192_2	MIMAT0003283_MirBase_miR-615-3p_microRNA	ENSG00000014164_ENST00000262577_ZC3H3_mRNA	3.05776e-15	5.66114e-11
0727AHS-695550_2	MIMAT0000420_MirBase_miR-30b_microRNA	ENSG00000174010_ENST00000328046_KLHL15_mRNA	1.39779e-255	2.58787e-251
0727AHS-695751_2	MIMAT0000081_MirBase_miR-25_microRNA	ENSG00000091009_ENST00000265271_RBM27_mRNA	5.30227e-152	9.81662e-148
0727AHS-696450_2	MIMAT0005580_MirBase_miR-1227_microRNA	ENSG00000084652_ENST00000373609_TXLNA_mRNA	1.64708e-35	3.0494e-31
0727AHS-696635_2	MIMAT0000261_MirBase_miR-183_microRNA	ENSG00000177125_ENST00000319119_ZBTB34_mRNA	0	0
0727AHS-696792_2	MIMAT0000069_MirBase_miR-16_microRNA	ENSG00000166167_ENST00000370187_BTRC_mRNA	0	0
0727AHS-697090_2	MIMAT0005797_MirBase_miR-1301_microRNA	ENSG00000138031_ENST00000260600_ADCY3_mRNA	9.59663e-38	1.77672e-33
0727AHS-697740_2	MIMAT0015041_MirBase_miR-1260b_microRNA	ENSG00000198901_ENST00000361188_PRC1_mRNA	3.43782e-21	6.36477e-17
0727AHS-697802_2	MIMAT0000063_MirBase_let-7b_microRNA	ENSG00000104738_ENST00000523944_MCM4_mRNA	1.7965e-111	3.32604e-107
0727AHS-698848_2	MIMAT0000093_MirBase_miR-93_microRNA	ENSG00000182217_ENST00000392932_HIST2H4B_mRNA	0	0
0727AHS-699077_2	MIMAT0002174_MirBase_miR-484_microRNA	ENSG00000115268_ENST00000233609_RPS15_mRNA	0	0
0727AHS-699168_2	MIMAT0004679_MirBase_miR-296-3p_microRNA	ENSG00000173120_ENST00000401583_KDM2A_mRNA	7.9165e-22	1.46566e-17
0727AHS-699305_2	MIMAT0004748_MirBase_miR-423-5p_microRNA	ENSG00000141522_ENST00000269321_ARHGDIA_mRNA	9.35957e-124	1.73283e-119
0727AHS-699603_2	MIMAT0000278_MirBase_miR-221_microRNA	ENSG00000140632_ENST00000321919_GLYR1_mRNA	2.02954e-96	3.75748e-92
0727AHS-699790_2	MIMAT0000450_MirBase_miR-149_microRNA	ENSG00000167522_ENST00000301030_ANKRD11_mRNA	2.57239e-44	4.76252e-40
0727AHS-699854_2	MIMAT0004776_MirBase_miR-505*_microRNA	ENSG00000009954_ENST00000339594_BAZ1B_mRNA	6.96956e-304	1.29034e-299
0727AHS-699939_2	MIMAT0005577_MirBase_miR-1226_microRNA	ENSG00000120137_ENST00000239231_PANK3_mRNA	1.00495e-18	1.86057e-14
0727AHS-700149_2	MIMAT0000279_MirBase_miR-222_microRNA	ENSG00000080824_ENST00000216281_HSP90AA1_mRNA	0	0
0727AHS-700150_2	MIMAT0000279_MirBase_miR-222_microRNA	ENSG00000148634_ENST00000373700_HERC4_mRNA	3.67222e-97	6.79874e-93
0727AHS-700582_2	MIMAT0000063_MirBase_let-7b_microRNA	ENSG00000234507_ENST00000383108_BRD2_mRNA	7.8867e-112	1.46014e-107
0727AHS-700973_2	MIMAT0002819_MirBase_miR-193b_microRNA	ENSG00000100304_ENST00000216129_TTLL12_mRNA	8.35329e-66	1.54653e-61
0727AHS-701035_2	MIMAT0007889_MirBase_miR-1914_microRNA	ENSG00000180329_ENST00000315286_CCDC43_mRNA	2.73675e-09	5.06683e-05
0727AHS-701527_2	MIMAT0000063_MirBase_let-7b_microRNA	ENSG00000099956_ENST00000263121_SMARCB1_mRNA	1.01776e-53	1.88428e-49
0727AHS-701577_2	MIMAT0000279_MirBase_miR-222_microRNA	ENSG00000182512_ENST00000331334_GLRX5_mRNA	1.70666e-111	3.1597e-107
0727AHS-701665_2	MIMAT0003888_MirBase_miR-766_microRNA	ENSG00000197756_ENST00000491306_RPL37A_mRNA	1.41683e-281	2.62313e-277
0727AHS-702089_2	MIMAT0000732_MirBase_miR-378_microRNA	ENSG00000006530_ENST00000355413_AGK_mRNA	4.18778e-171	7.75326e-167
0727AHS-702120_2	MIMAT0004509_MirBase_miR-93*_microRNA	ENSG00000003393_ENST00000264276_ALS2_mRNA	2.48525e-273	4.60118e-269
0727AHS-702121_2	MIMAT0004509_MirBase_miR-93*_microRNA	ENSG00000179950_ENST00000349157_PUF60_mRNA	2.79842e-167	5.18099e-163
0727AHS-702211_2	MIMAT0004680_MirBase_miR-130b*_microRNA	ENSG00000022840_ENST00000325954_RNF10_mRNA	2.37193e-32	4.39139e-28
0727AHS-702491_2	MIMAT0000093_MirBase_miR-93_microRNA	ENSG00000181222_ENST00000322644_POLR2A_mRNA	1.8692e-211	3.46063e-207
0727AHS-703063_2	MIMAT0000762_MirBase_miR-324-3p_microRNA	ENSG00000196961_ENST00000354293_AP2A1_mRNA	2.45892e-16	4.55245e-12
0727AHS-703107_2	MIMAT0002819_MirBase_miR-193b_microRNA	ENSG00000086061_ENST00000330899_DNAJA1_mRNA	3.1522e-44	5.83599e-40
0727AHS-703815_2	MIMAT0000063_MirBase_let-7b_microRNA	ENSG00000163430_ENST00000295633_FSTL1_mRNA	5.06195e-54	9.37169e-50
0727AHS-703826_2	MIMAT0004949_MirBase_miR-877_microRNA	ENSG00000174903_ENST00000311481_RAB1B_mRNA	2.62112e-35	4.85274e-31
0727AHS-704183_2	MIMAT0005792_MirBase_miR-320b_microRNA	ENSG00000116871_ENST00000373151_MAP7D1_mRNA	8.77565e-11	1.62472e-06
0727AHS-704213_2	MIMAT0000253_MirBase_miR-10a_microRNA	ENSG00000157657_ENST00000288466_ZNF618_mRNA	0	0
0727AHS-704748_2	MIMAT0003218_MirBase_miR-92b_microRNA	ENSG00000085840_ENST00000371568_ORC1L_mRNA	3.83522e-34	7.10052e-30
0727AHS-705062_2	MIMAT0000278_MirBase_miR-221_microRNA	ENSG00000189091_ENST00000302516_SF3B3_mRNA	2.26941e-286	4.20159e-282
0727AHS-705091_2	MIMAT0000092_MirBase_miR-92a_microRNA	ENSG00000170312_ENST00000395284_CDK1_mRNA	1.03081e-168	1.90843e-164
0727AHS-705362_2	MIMAT0000773_MirBase_miR-346_microRNA	ENSG00000064666_ENST00000263097_CNN2_mRNA	5.66744e-07	0.0104927
0727AHS-705389_2	MIMAT0002819_MirBase_miR-193b_microRNA	ENSG00000105618_ENST00000321030_RP11_mRNA	9.25027e-55	1.7126e-50
0727AHS-705483_2	MIMAT0002819_MirBase_miR-193b_microRNA	ENSG00000172534_ENST00000310441_HCFC1_mRNA	2.69603e-43	4.99143e-39
0727AHS-705644_2	MIMAT0000510_MirBase_miR-320a_microRNA	ENSG00000112658_ENST00000265354_SRF_mRNA	1.34948e-22	2.49843e-18
0727AHS-706374_2	MIMAT0000092_MirBase_miR-92a_microRNA	ENSG00000168538_ENST00000334690_C4orf41_mRNA	3.86091e-29	7.14809e-25
0727AHS-706813_2	MIMAT0000257_MirBase_miR-181b_microRNA	ENSG00000174282_ENST00000380599_ZBTB4_mRNA	4.03718e-34	7.47443e-30
0727AHS-706834_2	MIMAT0000761_MirBase_miR-324-5p_microRNA	ENSG00000132952_ENST00000255304_USPL1_mRNA	3.48624e-108	6.45443e-104
0727AHS-707044_2	MIMAT0000092_MirBase_miR-92a_microRNA	ENSG00000171570_ENST00000406058_EGLN2_mRNA	4.13386e-117	7.65342e-113
0727AHS-707407_2	MIMAT0004515_MirBase_miR-29b-2*_microRNA	ENSG00000111640_ENST00000229239_GAPDH_mRNA	5.93974e-35	1.09968e-30
0727AHS-707486_2	MIMAT0000510_MirBase_miR-320a_microRNA	ENSG00000100129_ENST00000412331_EIF3L_mRNA	6.16362e-296	1.14113e-291
0727AHS-707505_2	MIMAT0000069_MirBase_miR-16_microRNA	ENSG00000125166_ENST00000245206_GOT2_mRNA	0	0
0727AHS-707659_2	MIMAT0005577_MirBase_miR-1226_microRNA	ENSG00000012174_ENST00000379484_MBTPS2_mRNA	1.30217e-07	0.00241083
0727AHS-707767_2	MIMAT0000253_MirBase_miR-10a_microRNA	ENSG00000132964_ENST00000381527_CDK8_mRNA	0	0
0727AHS-707994_2	MIMAT0000227_MirBase_miR-197_microRNA	ENSG00000116251_ENST00000234875_RPL22_mRNA	6.41799e-262	1.18823e-257
0727AHS-712126_2	MIMAT0003283_MirBase_miR-615-3p_microRNA	ENSG00000164924_ENST00000395957_YWHAZ_mRNA	3.27447e-100	6.06235e-96
0727AHS-73652_16	MIMAT0004553_MirBase_miR-7-1*_microRNA	ENSG00000065882_ENST00000261439_TBC1D1_mRNA	2.23229e-44	4.13285e-40
0727AHS-746037_1	MIMAT0000450_MirBase_miR-149_microRNA	ENSG00000170445_ENST00000504156_HARS_mRNA	5.89087e-80	1.09064e-75
0727AHS-74874_16	MIMAT0002819_MirBase_miR-193b_microRNA	ENSG00000071859_ENST00000393600_FAM50A_mRNA	2.69531e-33	4.9901e-29
0727AHS-75157_16	MIMAT0000510_MirBase_miR-320a_microRNA	ENSG00000189067_ENST00000413364_LITAF_mRNA	1.70781e-25	3.16185e-21
0727AHS-75181_16	MIMAT0000062_MirBase_let-7a_microRNA	ENSG00000144560_ENST00000273038_VGLL4_mRNA	6.33964e-130	1.17372e-125
0727AHS-778892_1	MIMAT0000259_MirBase_miR-182_microRNA	ENSG00000122406_ENST00000370321_RPL5_mRNA	0	0
0727AHS-787160_1	MIMAT0002174_MirBase_miR-484_microRNA	ENSG00000166747_ENST00000299980_AP1G1_mRNA	2.35316e-125	4.35664e-121
0727AHS-793734_1	MIMAT0004550_MirBase_miR-30c-2*_microRNA	ENSG00000100234_ENST00000266085_TIMP3_mRNA	7.82645e-51	1.44899e-46
0727AHS-79897_15	MIMAT0000093_MirBase_miR-93_microRNA	ENSG00000185651_ENST00000342192_UBE2L3_mRNA	1.15987e-65	2.14739e-61
0727AHS-82006_15	MIMAT0000424_MirBase_miR-128_microRNA	ENSG00000159873_ENST00000249064_CCDC117_mRNA	4.67263e-136	8.6509e-132
0727AHS-82257_15	MIMAT0000510_MirBase_miR-320a_microRNA	ENSG00000065526_ENST00000375759_SPEN_mRNA	1.75415e-43	3.24763e-39
0727AHS-827262_1	MIMAT0000510_MirBase_miR-320a_microRNA	ENSG00000159023_ENST00000373797_EPB41_mRNA	6.81631e-45	1.26197e-40
0727AHS-845088_1	MIMAT0000443_MirBase_miR-125a-5p_microRNA	ENSG00000121058_ENST00000240316_COIL_mRNA	2.97551e-195	5.50885e-191
0727AHS-852815_1	MIMAT0002876_MirBase_miR-505_microRNA	ENSG00000104419_ENST00000414097_NDRG1_mRNA	3.28839e-12	6.08813e-08
0727AHS-872584_1	MIMAT0000069_MirBase_miR-16_microRNA	ENSG00000173915_ENST00000337003_USMG5_mRNA	0	0
0727AHS-873238_1	MIMAT0000092_MirBase_miR-92a_microRNA	ENSG00000110321_ENST00000339995_EIF4G2_mRNA	0	0
0727AHS-900602_1	MIMAT0000062_MirBase_let-7a_microRNA	ENSG00000171848_ENST00000360566_RRM2_mRNA	0	0
0727AHS-919365_1	MIMAT0005911_MirBase_miR-1260_microRNA	ENSG00000197451_ENST00000358344_HNRNPAB_mRNA	1.30872e-166	2.42297e-162
0727AHS-91960_14	MIMAT0000417_MirBase_miR-15b_microRNA	ENSG00000228716_ENST00000439211_DHFR_mRNA	1.64238e-134	3.04071e-130
0727AHS-934917_1	MIMAT0002174_MirBase_miR-484_microRNA	ENSG00000150459_ENST00000382533_SAP18_mRNA	2.0816e-137	3.85388e-133
0727AHS-943148_1	MIMAT0000092_MirBase_miR-92a_microRNA	ENSG00000025708_ENST00000252029_TYMP_mRNA	5.01959e-11	9.29327e-07
0727AHS-962648_1	MIMAT0000081_MirBase_miR-25_microRNA	ENSG00000135486_ENST00000340913_HNRNPA1_mRNA	0	0
0727AHS-975451_1	MIMAT0000092_MirBase_miR-92a_microRNA	ENSG00000074800_ENST00000234590_ENO1_mRNA	0	0
A12-1003092_2	MIMAT0000450_MirBase_miR-149_microRNA	ENSG00000069011_ENST00000265340_PITX1_mRNA	4.23068e-73	7.83268e-69
A12-101415_58	MIMAT0002876_MirBase_miR-505_microRNA	ENSG00000089157_ENST00000228306_RPLP0_mRNA	5.51367e-222	1.0208e-217
A12-101447_58	MIMAT0005794_MirBase_miR-1296_microRNA	ENSG00000115844_ENST00000234198_DLX2_mRNA	8.66712e-36	1.60463e-31
A12-1017539_2	MIMAT0000081_MirBase_miR-25_microRNA	ENSG00000197124_ENST00000397165_ZNF682_mRNA	7.32509e-12	1.35617e-07
A12-101761_58	MIMAT0002174_MirBase_miR-484_microRNA	ENSG00000118705_ENST00000237530_RPN2_mRNA	5.05871e-102	9.36569e-98
A12-103452_57	MIMAT0000067_MirBase_let-7f_microRNA	ENSG00000124562_ENST00000244520_SNRPC_mRNA	0	0
A12-10349_339	MIMAT0000456_MirBase_miR-186_microRNA	ENSG00000117148_ENST00000375406_ACTL8_mRNA	1.04238e-123	1.92986e-119
A12-103776_57	MIMAT0000092_MirBase_miR-92a_microRNA	ENSG00000067704_ENST00000302637_IARS2_mRNA	2.34714e-44	4.34549e-40
A12-103822_57	MIMAT0000081_MirBase_miR-25_microRNA	ENSG00000118007_ENST00000383202_STAG1_mRNA	8.89988e-96	1.64772e-91
A12-104946_56	MIMAT0004945_MirBase_miR-744_microRNA	ENSG00000115053_ENST00000322723_NCL_mRNA	1.10652e-154	2.04861e-150
A12-105151_56	MIMAT0000092_MirBase_miR-92a_microRNA	ENSG00000184916_ENST00000331782_JAG2_mRNA	2.37755e-80	4.40179e-76
A12-107037_55	MIMAT0005941_MirBase_miR-1284_microRNA	ENSG00000130723_ENST00000357304_BAT2L_mRNA	4.37148e-150	8.09336e-146
A12-1071970_2	MIMAT0004784_MirBase_miR-455-3p_microRNA	ENSG00000108639_ENST00000225777_SYNGR2_mRNA	9.88817e-194	1.8307e-189
A12-107372_55	MIMAT0000089_MirBase_miR-31_microRNA	ENSG00000196182_ENST00000373129_STK40_mRNA	9.30019e-39	1.72184e-34
A12-1091698_2	MIMAT0000069_MirBase_miR-16_microRNA	ENSG00000135898_ENST00000392040_GPR55_mRNA	3.64322e-179	6.74506e-175
A12-110896_54	MIMAT0000761_MirBase_miR-324-5p_microRNA	ENSG00000183072_ENST00000329198_NKX2-5_mRNA	7.23625e-82	1.33972e-77
A12-1110742_2	MIMAT0000261_MirBase_miR-183_microRNA	ENSG00000204131_ENST00000510661_NHSL2_mRNA	1.00319e-303	1.85731e-299
A12-1110757_2	MIMAT0000261_MirBase_miR-183_microRNA	ENSG00000143033_ENST00000370298_MTF2_mRNA	0	0
A12-111299_54	MIMAT0000279_MirBase_miR-222_microRNA	ENSG00000112159_ENST00000369393_MDN1_mRNA	2.55456e-65	4.72952e-61
A12-1113024_2	MIMAT0000253_MirBase_miR-10a_microRNA	ENSG00000174106_ENST00000308330_LEMD3_mRNA	0	0
A12-114222_53	MIMAT0000092_MirBase_miR-92a_microRNA	ENSG00000144136_ENST00000272542_SLC20A1_mRNA	1.33621e-96	2.47386e-92
A12-114455_52	MIMAT0004945_MirBase_miR-744_microRNA	ENSG00000168036_ENST00000349496_CTNNB1_mRNA	3.89472e-122	7.21068e-118
A12-1145107_2	MIMAT0000761_MirBase_miR-324-5p_microRNA	ENSG00000131469_ENST00000253788_RPL27_mRNA	0	0
A12-1145276_2	MIMAT0004509_MirBase_miR-93*_microRNA	ENSG00000116667_ENST00000235307_C1orf21_mRNA	1.13094e-230	2.09383e-226
A12-114678_52	MIMAT0005577_MirBase_miR-1226_microRNA	ENSG00000151835_ENST00000382298_SACS_mRNA	1.52348e-88	2.82057e-84
A12-1149985_2	MIMAT0002819_MirBase_miR-193b_microRNA	ENSG00000103495_ENST00000219782_MAZ_mRNA	1.89825e-40	3.51443e-36
A12-115894_52	MIMAT0000243_MirBase_miR-148a_microRNA	ENSG00000076201_ENST00000265562_PTPN23_mRNA	0	0
A12-1161921_2	MIMAT0000069_MirBase_miR-16_microRNA	ENSG00000174405_ENST00000356922_LIG4_mRNA	4.10455e-187	7.59916e-183
A12-116362_52	MIMAT0000762_MirBase_miR-324-3p_microRNA	ENSG00000147403_ENST00000424325_RPL10_mRNA	3.86004e-186	7.14647e-182
A12-1167656_2	MIMAT0000092_MirBase_miR-92a_microRNA	ENSG00000157353_ENST00000288078_FUK_mRNA	1.27578e-168	2.36198e-164
A12-117087_51	MIMAT0000066_MirBase_let-7e_microRNA	ENSG00000196689_ENST00000425167_TRPV1_mRNA	3.74334e-13	6.93042e-09
A12-117275_51	MIMAT0000092_MirBase_miR-92a_microRNA	ENSG00000137285_ENST00000259818_TUBB2B_mRNA	2.19613e-255	4.06592e-251
A12-1176391_2	MIMAT0000070_MirBase_miR-17_microRNA	ENSG00000156011_ENST00000327040_PSD3_mRNA	8.36767e-123	1.54919e-118
A12-119084_51	MIMAT0001341_MirBase_miR-424_microRNA	ENSG00000188186_ENST00000341942_C7orf59_mRNA	3.28582e-100	6.08336e-96
A12-1191258_2	MIMAT0000254_MirBase_miR-10b_microRNA	ENSG00000012232_ENST00000220562_EXTL3_mRNA	0	0
A12-119253_51	MIMAT0000752_MirBase_miR-328_microRNA	ENSG00000188987_ENST00000340756_HIST1H4D_mRNA	9.35315e-127	1.73164e-122
A12-119704_50	MIMAT0000450_MirBase_miR-149_microRNA	ENSG00000184445_ENST00000333479_KNTC1_mRNA	2.91077e-110	5.389e-106
A12-119808_50	MIMAT0003283_MirBase_miR-615-3p_microRNA	ENSG00000011132_ENST00000316757_APBA3_mRNA	2.13728e-39	3.95696e-35
A12-120723_50	MIMAT0005584_MirBase_miR-1229_microRNA	ENSG00000170144_ENST00000392524_HNRNPA3_mRNA	1.72314e-100	3.19022e-96
A12-121013_50	MIMAT0000081_MirBase_miR-25_microRNA	ENSG00000075420_ENST00000336824_FNDC3B_mRNA	4.15197e-142	7.68695e-138
A12-121015_50	MIMAT0000081_MirBase_miR-25_microRNA	ENSG00000182934_ENST00000332118_SRPR_mRNA	0	0
A12-1212628_2	MIMAT0003339_MirBase_miR-421_microRNA	ENSG00000064703_ENST00000369702_DDX20_mRNA	0	0
A12-121531_50	MIMAT0003887_MirBase_miR-769-3p_microRNA	ENSG00000164902_ENST00000297540_PHAX_mRNA	7.33846e-192	1.35864e-187
A12-122206_49	MIMAT0000275_MirBase_miR-218_microRNA	ENSG00000196262_ENST00000468812_PPIA_mRNA	0	0
A12-122412_49	MIMAT0004945_MirBase_miR-744_microRNA	ENSG00000116649_ENST00000376957_SRM_mRNA	3.16092e-159	5.85212e-155
A12-1246219_1	MIMAT0000259_MirBase_miR-182_microRNA	ENSG00000161791_ENST00000335154_FMNL3_mRNA	2.97959e-111	5.51642e-107
A12-1249027_1	MIMAT0000069_MirBase_miR-16_microRNA	ENSG00000172354_ENST00000393926_GNB2_mRNA	7.27667e-287	1.3472e-282
A12-125578_48	MIMAT0003283_MirBase_miR-615-3p_microRNA	ENSG00000131795_ENST00000330165_RBM8A_mRNA	1.56497e-139	2.89739e-135
A12-126164_48	MIMAT0000761_MirBase_miR-324-5p_microRNA	ENSG00000026950_ENST00000289361_BTN3A1_mRNA	4.61547e-88	8.54508e-84
A12-126853_48	MIMAT0000081_MirBase_miR-25_microRNA	ENSG00000167978_ENST00000301740_SRRM2_mRNA	0	0
A12-1273070_1	MIMAT0000450_MirBase_miR-149_microRNA	ENSG00000100056_ENST00000252137_DGCR14_mRNA	2.3977e-45	4.43911e-41
A12-1274988_1	MIMAT0004515_MirBase_miR-29b-2*_microRNA	ENSG00000158545_ENST00000301011_ZC3H18_mRNA	5.02401e-27	9.30145e-23
A12-128631_47	MIMAT0000253_MirBase_miR-10a_microRNA	ENSG00000139636_ENST00000267102_LMBR1L_mRNA	0	0
A12-129675_47	MIMAT0003218_MirBase_miR-92b_microRNA	ENSG00000126461_ENST00000360565_SCAF1_mRNA	1.35891e-53	2.51589e-49
A12-1317961_1	MIMAT0000253_MirBase_miR-10a_microRNA	ENSG00000095564_ENST00000265990_BTAF1_mRNA	0	0
A12-1318222_1	MIMAT0000069_MirBase_miR-16_microRNA	ENSG00000175414_ENST00000310389_ARL10_mRNA	1.32276e-165	2.44895e-161
A12-1318228_1	MIMAT0000069_MirBase_miR-16_microRNA	ENSG00000180758_ENST00000377411_GPR157_mRNA	2.9098e-229	5.3872e-225
A12-131886_46	MIMAT0000253_MirBase_miR-10a_microRNA	ENSG00000146729_ENST00000322090_GBAS_mRNA	0	0
A12-13279_263	MIMAT0000443_MirBase_miR-125a-5p_microRNA	ENSG00000154001_ENST00000337537_PPP2R5E_mRNA	3.89485e-66	7.21092e-62
A12-1331928_1	MIMAT0000265_MirBase_miR-204_microRNA	ENSG00000196632_ENST00000375169_WNK3_mRNA	1.15452e-26	2.13748e-22
A12-133320_46	MIMAT0003283_MirBase_miR-615-3p_microRNA	ENSG00000150768_ENST00000280346_DLAT_mRNA	7.28685e-51	1.34909e-46
A12-1333779_1	MIMAT0000063_MirBase_let-7b_microRNA	ENSG00000126062_ENST00000266025_TMEM115_mRNA	2.66106e-113	4.92669e-109
A12-1338806_1	MIMAT0005797_MirBase_miR-1301_microRNA	ENSG00000070501_ENST00000265421_POLB_mRNA	7.19859e-75	1.33275e-70
A12-134672_45	MIMAT0004945_MirBase_miR-744_microRNA	ENSG00000157514_ENST00000372397_TSC22D3_mRNA	8.86654e-107	1.64155e-102
A12-134874_45	MIMAT0003283_MirBase_miR-615-3p_microRNA	ENSG00000164715_ENST00000297293_LMTK2_mRNA	1.70723e-81	3.16077e-77
A12-134877_45	MIMAT0003283_MirBase_miR-615-3p_microRNA	ENSG00000123131_ENST00000379341_PRDX4_mRNA	3.05044e-87	5.64759e-83
A12-1355211_1	MIMAT0000082_MirBase_miR-26a_microRNA	ENSG00000117148_ENST00000375406_ACTL8_mRNA	1.63638e-114	3.0296e-110
A12-1356738_1	MIMAT0000082_MirBase_miR-26a_microRNA	ENSG00000174374_ENST00000329959_WBSCR16_mRNA	1.63497e-293	3.02698e-289
A12-1359227_1	MIMAT0003258_MirBase_miR-590-5p_microRNA	ENSG00000197077_ENST00000358431_KIAA1671_mRNA	6.65766e-110	1.2326e-105
A12-1362408_1	MIMAT0000727_MirBase_miR-374a_microRNA	ENSG00000143033_ENST00000370298_MTF2_mRNA	0	0
A12-1365729_1	MIMAT0005794_MirBase_miR-1296_microRNA	ENSG00000000460_ENST00000286031_C1orf112_mRNA	7.52476e-23	1.39313e-18
A12-136886_45	MIMAT0000760_MirBase_miR-331-3p_microRNA	ENSG00000090861_ENST00000261772_AARS_mRNA	1.49705e-54	2.77164e-50
A12-139742_44	MIMAT0002174_MirBase_miR-484_microRNA	ENSG00000181315_ENST00000415922_ZNF322A_mRNA	1.98826e-39	3.68107e-35
A12-139922_44	MIMAT0000752_MirBase_miR-328_microRNA	ENSG00000076108_ENST00000379441_BAZ2A_mRNA	3.00777e-47	5.56858e-43
A12-1406239_1	MIMAT0000073_MirBase_miR-19a_microRNA	ENSG00000143033_ENST00000370298_MTF2_mRNA	0	0
A12-141974_43	MIMAT0000070_MirBase_miR-17_microRNA	ENSG00000105216_ENST00000356258_LSM14A_mRNA	8.28871e-175	1.53457e-170
A12-1420878_1	MIMAT0000254_MirBase_miR-10b_microRNA	ENSG00000169018_ENST00000306917_FEM1B_mRNA	0	0
A12-1426376_1	MIMAT0000692_MirBase_miR-30e_microRNA	ENSG00000167632_ENST00000438773_TRAPPC9_mRNA	6.53129e-98	1.2092e-93
A12-1426430_1	MIMAT0000692_MirBase_miR-30e_microRNA	ENSG00000100101_ENST00000359114_NOL12_mRNA	0	0
A12-1427980_1	MIMAT0000087_MirBase_miR-30a_microRNA	ENSG00000205108_ENST00000378788_RP11-195F19-10_mRNA	7.76674e-08	0.00143793
A12-1428257_1	MIMAT0000244_MirBase_miR-30c_microRNA	ENSG00000169018_ENST00000306917_FEM1B_mRNA	1.31629e-119	2.43698e-115
A12-1428822_1	MIMAT0000420_MirBase_miR-30b_microRNA	ENSG00000169018_ENST00000306917_FEM1B_mRNA	6.67846e-87	1.23645e-82
A12-142906_43	MIMAT0000753_MirBase_miR-342-3p_microRNA	ENSG00000006042_ENST00000261713_TMEM98_mRNA	4.00882e-45	7.42192e-41
A12-142922_43	MIMAT0001340_MirBase_miR-423-3p_microRNA	ENSG00000137818_ENST00000260379_RPLP1_mRNA	0	0
A12-1429299_1	MIMAT0000245_MirBase_miR-30d_microRNA	ENSG00000174595_ENST00000310992_KLF14_mRNA	0	0
A12-1429677_1	MIMAT0000245_MirBase_miR-30d_microRNA	ENSG00000169018_ENST00000306917_FEM1B_mRNA	8.70912e-263	1.61241e-258
A12-143540_43	MIMAT0000069_MirBase_miR-16_microRNA	ENSG00000110713_ENST00000324932_NUP98_mRNA	0	0
A12-146009_42	MIMAT0003393_MirBase_miR-425_microRNA	ENSG00000100348_ENST00000216185_TXN2_mRNA	7.21858e-150	1.33645e-145
A12-147613_42	MIMAT0000456_MirBase_miR-186_microRNA	ENSG00000110536_ENST00000326674_PTPMT1_mRNA	5.98904e-100	1.10881e-95
A12-148040_42	MIMAT0004949_MirBase_miR-877_microRNA	ENSG00000040933_ENST00000409016_INPP4A_mRNA	1.04612e-17	1.93678e-13
A12-149230_41	MIMAT0000069_MirBase_miR-16_microRNA	ENSG00000125166_ENST00000245206_GOT2_mRNA	0	0
A12-1497566_1	MIMAT0000259_MirBase_miR-182_microRNA	ENSG00000135503_ENST00000257963_ACVR1B_mRNA	0	0
A12-150061_41	MIMAT0000069_MirBase_miR-16_microRNA	ENSG00000130402_ENST00000252699_ACTN4_mRNA	0	0
A12-1507221_1	MIMAT0000455_MirBase_miR-185_microRNA	ENSG00000166105_ENST00000431683_GLB1L3_mRNA	0	0
A12-1507656_1	MIMAT0000455_MirBase_miR-185_microRNA	ENSG00000005302_ENST00000337339_MSL3_mRNA	0	0
A12-1508465_1	MIMAT0000455_MirBase_miR-185_microRNA	ENSG00000169933_ENST00000380682_FRMPD4_mRNA	1.56444e-192	2.89641e-188
A12-1509225_1	MIMAT0000455_MirBase_miR-185_microRNA	ENSG00000072310_ENST00000261646_SREBF1_mRNA	0	0
A12-151051_41	MIMAT0000092_MirBase_miR-92a_microRNA	ENSG00000176619_ENST00000325327_LMNB2_mRNA	2.21471e-183	4.10032e-179
A12-1518266_1	MIMAT0000252_MirBase_miR-7_microRNA	ENSG00000048471_ENST00000306030_SNX29_mRNA	4.92936e-144	9.12622e-140
A12-1525828_1	MIMAT0004504_MirBase_miR-31*_microRNA	ENSG00000132341_ENST00000392369_RAN_mRNA	6.54683e-156	1.21208e-151
A12-1530394_1	MIMAT0004945_MirBase_miR-744_microRNA	ENSG00000072310_ENST00000261646_SREBF1_mRNA	6.67955e-106	1.23665e-101
A12-153233_40	MIMAT0000072_MirBase_miR-18a_microRNA	ENSG00000083312_ENST00000337273_TNPO1_mRNA	1.86114528788398e-319	3.44572438598839e-315
A12-154073_40	MIMAT0000066_MirBase_let-7e_microRNA	ENSG00000188312_ENST00000375587_CENPP_mRNA	5.87332e-40	1.08739e-35
A12-154599_40	MIMAT0004672_MirBase_miR-106b*_microRNA	ENSG00000124789_ENST00000262077_NUP153_mRNA	1.36222e-279	2.52201e-275
A12-1573926_1	MIMAT0004945_MirBase_miR-744_microRNA	ENSG00000184060_ENST00000330889_ADAP2_mRNA	1.25331e-34	2.32038e-30
A12-157770_39	MIMAT0004775_MirBase_miR-502-3p_microRNA	ENSG00000143970_ENST00000435504_ASXL2_mRNA	2.22918e-95	4.12711e-91
A12-1585387_1	MIMAT0000062_MirBase_let-7a_microRNA	ENSG00000009335_ENST00000348165_UBE3C_mRNA	0	0
A12-1587665_1	MIMAT0000063_MirBase_let-7b_microRNA	ENSG00000162490_ENST00000294485_C1orf187_mRNA	1.58964e-14	2.94306e-10
A12-1588061_1	MIMAT0000062_MirBase_let-7a_microRNA	ENSG00000101782_ENST00000339486_RIOK3_mRNA	0	0
A12-1588522_1	MIMAT0000064_MirBase_let-7c_microRNA	ENSG00000099814_ENST00000414716_KIAA0284_mRNA	1.29021e-289	2.3887e-285
A12-1589073_1	MIMAT0000062_MirBase_let-7a_microRNA	ENSG00000007001_ENST00000409859_UPP2_mRNA	3.47229e-63	6.4286e-59
A12-1589096_1	MIMAT0000062_MirBase_let-7a_microRNA	ENSG00000185386_ENST00000330651_MAPK11_mRNA	3.869e-133	7.16306e-129
A12-1589167_1	MIMAT0000067_MirBase_let-7f_microRNA	ENSG00000099814_ENST00000414716_KIAA0284_mRNA	0	0
A12-1589178_1	MIMAT0000067_MirBase_let-7f_microRNA	ENSG00000137073_ENST00000379238_UBAP2_mRNA	1.26383e-298	2.33985e-294
A12-1589243_1	MIMAT0000062_MirBase_let-7a_microRNA	ENSG00000178732_ENST00000401815_GP5_mRNA	7.42681e-67	1.375e-62
A12-1589362_1	MIMAT0000062_MirBase_let-7a_microRNA	ENSG00000197976_ENST00000313871_SFRS17A_mRNA	1.56093e-197	2.8899e-193
A12-1591162_1	MIMAT0000064_MirBase_let-7c_microRNA	ENSG00000176087_ENST00000323146_SLC35A4_mRNA	3.55463e-259	6.58105e-255
A12-1591517_1	MIMAT0000065_MirBase_let-7d_microRNA	ENSG00000176087_ENST00000323146_SLC35A4_mRNA	3.1943e-188	5.91393e-184
A12-1593145_1	MIMAT0000063_MirBase_let-7b_microRNA	ENSG00000154655_ENST00000284898_L3MBTL4_mRNA	3.81029e-47	7.05437e-43
A12-1594026_1	MIMAT0000067_MirBase_let-7f_microRNA	ENSG00000005302_ENST00000337339_MSL3_mRNA	0	0
A12-1595481_1	MIMAT0000096_MirBase_miR-98_microRNA	ENSG00000056345_ENST00000262017_ITGB3_mRNA	1.18856e-30	2.2005e-26
A12-1596719_1	MIMAT0000066_MirBase_let-7e_microRNA	ENSG00000205177_ENST00000379011_C11orf91_mRNA	1.90213e-12	3.5216e-08
A12-1597419_1	MIMAT0000066_MirBase_let-7e_microRNA	ENSG00000141367_ENST00000269122_CLTC_mRNA	0	0
A12-1597487_1	MIMAT0000066_MirBase_let-7e_microRNA	ENSG00000072310_ENST00000261646_SREBF1_mRNA	0	0
A12-1598664_1	MIMAT0000062_MirBase_let-7a_microRNA	ENSG00000197563_ENST00000357637_PIGN_mRNA	1.50642514803854e-311	2.789e-307
A12-159994_39	MIMAT0000510_MirBase_miR-320a_microRNA	ENSG00000105204_ENST00000323039_DYRK1B_mRNA	3.73831e-33	6.9211e-29
A12-1613195_1	MIMAT0002809_MirBase_miR-146b-5p_microRNA	ENSG00000172199_ENST00000302270_OR8U1_mRNA	1.51608e-08	0.000280688
A12-1613627_1	MIMAT0002809_MirBase_miR-146b-5p_microRNA	ENSG00000116711_ENST00000367466_PLA2G4A_mRNA	4.92953e-105	9.12653e-101
A12-161500_38	MIMAT0000680_MirBase_miR-106b_microRNA	ENSG00000158545_ENST00000301011_ZC3H18_mRNA	0	0
A12-1617803_1	MIMAT0000222_MirBase_miR-192_microRNA	ENSG00000197077_ENST00000358431_KIAA1671_mRNA	0	0
A12-163082_38	MIMAT0000081_MirBase_miR-25_microRNA	ENSG00000185115_ENST00000332303_NDNL2_mRNA	1.24655e-112	2.30787e-108
A12-163794_38	MIMAT0004509_MirBase_miR-93*_microRNA	ENSG00000154380_ENST00000366844_ENAH_mRNA	0	0
A12-1640245_1	MIMAT0000450_MirBase_miR-149_microRNA	ENSG00000108424_ENST00000290158_KPNB1_mRNA	1.66616e-132	3.08474e-128
A12-164239_38	MIMAT0000086_MirBase_miR-29a_microRNA	ENSG00000198727_ENST00000361789_MT-CYB_mRNA	0	0
A12-164540_38	MIMAT0000419_MirBase_miR-27b_microRNA	ENSG00000169213_ENST00000371655_RAB3B_mRNA	2.22449e-170	4.11842e-166
A12-165491_37	MIMAT0000731_MirBase_miR-378*_microRNA	ENSG00000198298_ENST00000374435_ZNF485_mRNA	9.82468e-20	1.81894e-15
A12-1688416_1	MIMAT0003340_MirBase_miR-542-5p_microRNA	ENSG00000086570_ENST00000261800_FAT2_mRNA	0	0
A12-168870_37	MIMAT0000261_MirBase_miR-183_microRNA	ENSG00000196182_ENST00000373132_STK40_mRNA	5.48809e-207	1.01606e-202
A12-172281_36	MIMAT0000081_MirBase_miR-25_microRNA	ENSG00000177030_ENST00000382409_DEAF1_mRNA	9.29164e-81	1.72025e-76
A12-1725432_1	MIMAT0000731_MirBase_miR-378*_microRNA	ENSG00000198298_ENST00000361807_ZNF485_mRNA	2.00537e-16	3.71275e-12
A12-1745427_1	MIMAT0004819_MirBase_miR-671-3p_microRNA	ENSG00000087502_ENST00000360150_ERGIC2_mRNA	8.37966e-77	1.55141e-72
A12-175338_35	MIMAT0000689_MirBase_miR-99b_microRNA	ENSG00000161682_ENST00000293443_FAM171A2_mRNA	1.22451e-201	2.26705e-197
A12-1766742_1	MIMAT0003283_MirBase_miR-615-3p_microRNA	ENSG00000137168_ENST00000373699_PPIL1_mRNA	5.60453e-40	1.03762e-35
A12-1766961_1	MIMAT0003283_MirBase_miR-615-3p_microRNA	ENSG00000005513_ENST00000293894_SOX8_mRNA	2.52348e-33	4.67197e-29
A12-1767331_1	MIMAT0003283_MirBase_miR-615-3p_microRNA	ENSG00000163932_ENST00000330452_PRKCD_mRNA	8.02709e-22	1.48614e-17
A12-1767487_1	MIMAT0003283_MirBase_miR-615-3p_microRNA	ENSG00000115053_ENST00000322723_NCL_mRNA	1.02543e-79	1.89848e-75
A12-178077_35	MIMAT0000773_MirBase_miR-346_microRNA	ENSG00000165424_ENST00000372336_ZCCHC24_mRNA	1.92652e-08	0.000356676
A12-179065_35	MIMAT0000095_MirBase_miR-96_microRNA	ENSG00000168152_ENST00000302236_THAP9_mRNA	2.34477e-46	4.3411e-42
A12-181480_34	MIMAT0000760_MirBase_miR-331-3p_microRNA	ENSG00000168907_ENST00000382396_PLA2G4F_mRNA	1.99024e-244	3.68472e-240
A12-183065_34	MIMAT0003273_MirBase_miR-605_microRNA	ENSG00000180694_ENST00000458549_TMEM64_mRNA	6.66141e-28	1.23329e-23
A12-187918_33	MIMAT0000081_MirBase_miR-25_microRNA	ENSG00000111640_ENST00000229239_GAPDH_mRNA	0	0
A12-190115_33	MIMAT0004957_MirBase_miR-760_microRNA	ENSG00000198763_ENST00000361453_MT-ND2_mRNA	1.36858e-31	2.53379e-27
A12-190225_32	MIMAT0005825_MirBase_miR-1180_microRNA	ENSG00000137106_ENST00000318158_GRHPR_mRNA	4.13583e-48	7.65708e-44
A12-193975_32	MIMAT0000081_MirBase_miR-25_microRNA	ENSG00000184584_ENST00000330794_TMEM173_mRNA	7.5931e-46	1.40579e-41
A12-194172_32	MIMAT0002174_MirBase_miR-484_microRNA	ENSG00000139433_ENST00000318348_GLTP_mRNA	6.16654e-114	1.14167e-109
A12-1950665_1	MIMAT0000443_MirBase_miR-125a-5p_microRNA	ENSG00000253910_ENST00000522605_PCDHGB2_mRNA	1.90045e-69	3.5185e-65
A12-19508_184	MIMAT0000081_MirBase_miR-25_microRNA	ENSG00000111731_ENST00000333957_KIAA0528_mRNA	0	0
A12-195295_32	MIMAT0000254_MirBase_miR-10b_microRNA	ENSG00000138640_ENST00000264344_FAM13A_mRNA	0	0
A12-196236_31	MIMAT0005794_MirBase_miR-1296_microRNA	ENSG00000164054_ENST00000296444_SHISA5_mRNA	1.40242e-43	2.59643e-39
A12-1989853_1	MIMAT0000069_MirBase_miR-16_microRNA	ENSG00000129566_ENST00000262715_TEP1_mRNA	9.29532e-217	1.72094e-212
A12-1995929_1	MIMAT0004679_MirBase_miR-296-3p_microRNA	ENSG00000165323_ENST00000409404_FAT3_mRNA	1.47913e-60	2.73846e-56
A12-2006761_1	MIMAT0000759_MirBase_miR-148b_microRNA	ENSG00000147255_ENST00000370904_IGSF1_mRNA	0	0
A12-2008261_1	MIMAT0000243_MirBase_miR-148a_microRNA	ENSG00000059804_ENST00000075120_SLC2A3_mRNA	0	0
A12-2009592_1	MIMAT0000243_MirBase_miR-148a_microRNA	ENSG00000005302_ENST00000337339_MSL3_mRNA	0	0
A12-201171_31	MIMAT0002891_MirBase_miR-18a*_microRNA	ENSG00000134343_ENST00000256737_ANO3_mRNA	1.93514e-23	3.58271e-19
A12-201607_31	MIMAT0000069_MirBase_miR-16_microRNA	ENSG00000162300_ENST00000294258_ZFPL1_mRNA	2.29097e-194	4.2415e-190
A12-2018732_1	MIMAT0002174_MirBase_miR-484_microRNA	ENSG00000116667_ENST00000235307_C1orf21_mRNA	6.54539e-104	1.21181e-99
A12-2020148_1	MIMAT0002174_MirBase_miR-484_microRNA	ENSG00000157933_ENST00000378536_SKI_mRNA	6.83329e-222	1.26511e-217
A12-202065_31	MIMAT0000510_MirBase_miR-320a_microRNA	ENSG00000183337_ENST00000397354_BCOR_mRNA	2.09585e-85	3.88026e-81
A12-2020728_1	MIMAT0002174_MirBase_miR-484_microRNA	ENSG00000072310_ENST00000261646_SREBF1_mRNA	5.95101e-75	1.10177e-70
A12-203168_30	MIMAT0000423_MirBase_miR-125b_microRNA	ENSG00000181090_ENST00000460843_EHMT1_mRNA	4.15792e-105	7.69797e-101
A12-2045118_1	MIMAT0003339_MirBase_miR-421_microRNA	ENSG00000005302_ENST00000337339_MSL3_mRNA	0	0
A12-2046834_1	MIMAT0000070_MirBase_miR-17_microRNA	ENSG00000158545_ENST00000301011_ZC3H18_mRNA	0	0
A12-2051788_1	MIMAT0000092_MirBase_miR-92a_microRNA	ENSG00000170777_ENST00000381428_TPD52L3_mRNA	1.18353e-09	2.1912e-05
A12-2052354_1	MIMAT0000092_MirBase_miR-92a_microRNA	ENSG00000074582_ENST00000431802_BCS1L_mRNA	6.85152e-234	1.26849e-229
A12-2052721_1	MIMAT0000092_MirBase_miR-92a_microRNA	ENSG00000085063_ENST00000426650_CD59_mRNA	9.06989e-292	1.6792e-287
A12-205274_30	MIMAT0004509_MirBase_miR-93*_microRNA	ENSG00000070759_ENST00000372086_TESK2_mRNA	2.96829e-154	5.4955e-150
A12-2054492_1	MIMAT0000092_MirBase_miR-92a_microRNA	ENSG00000188229_ENST00000340384_TUBB2C_mRNA	1.42979e-254	2.6471e-250
A12-2055163_1	MIMAT0000092_MirBase_miR-92a_microRNA	ENSG00000129657_ENST00000436233_SEC14L1_mRNA	8.45682e-131	1.5657e-126
A12-2055307_1	MIMAT0000092_MirBase_miR-92a_microRNA	ENSG00000198211_ENST00000304984_TUBB3_mRNA	4.67447e-21	8.65432e-17
A12-2056396_1	MIMAT0000092_MirBase_miR-92a_microRNA	ENSG00000005302_ENST00000337339_MSL3_mRNA	0	0
A12-2059046_1	MIMAT0003218_MirBase_miR-92b_microRNA	ENSG00000137168_ENST00000373699_PPIL1_mRNA	4.90591e-134	9.08281e-130
A12-205910_30	MIMAT0000081_MirBase_miR-25_microRNA	ENSG00000084070_ENST00000372718_SMAP2_mRNA	6.70497e-146	1.24136e-141
A12-206197_30	MIMAT0000081_MirBase_miR-25_microRNA	ENSG00000204843_ENST00000409240_DCTN1_mRNA	2.43864e-53	4.51489e-49
A12-2065449_1	MIMAT0000261_MirBase_miR-183_microRNA	ENSG00000136379_ENST00000258884_FAM108C1_mRNA	1.80783e-249	3.34701e-245
A12-2065774_1	MIMAT0000261_MirBase_miR-183_microRNA	ENSG00000129422_ENST00000262102_MTUS1_mRNA	0	0
A12-2066471_1	MIMAT0000261_MirBase_miR-183_microRNA	ENSG00000086570_ENST00000261800_FAT2_mRNA	0	0
A12-2066746_1	MIMAT0000261_MirBase_miR-183_microRNA	ENSG00000127837_ENST00000248450_AAMP_mRNA	0	0
A12-2066812_1	MIMAT0000261_MirBase_miR-183_microRNA	ENSG00000054277_ENST00000366554_OPN3_mRNA	1.32264e-94	2.44874e-90
A12-2067760_1	MIMAT0000261_MirBase_miR-183_microRNA	ENSG00000169122_ENST00000361488_FAM110B_mRNA	1.14774e-173	2.12493e-169
A12-2068021_1	MIMAT0000261_MirBase_miR-183_microRNA	ENSG00000138867_ENST00000407471_C22orf13_mRNA	0	0
A12-206932_30	MIMAT0000760_MirBase_miR-331-3p_microRNA	ENSG00000100522_ENST00000216410_GNPNAT1_mRNA	3.77386e-37	6.98693e-33
A12-2086940_1	MIMAT0003885_MirBase_miR-454_microRNA	ENSG00000178695_ENST00000377474_KCTD12_mRNA	0	0
A12-2087049_1	MIMAT0003885_MirBase_miR-454_microRNA	ENSG00000185127_ENST00000332290_C6orf120_mRNA	2.93476e-156	5.43341e-152
A12-2096246_1	MIMAT0000226_MirBase_miR-196a_microRNA	ENSG00000167632_ENST00000438773_TRAPPC9_mRNA	5.29778e-113	9.8083e-109
A12-2097909_1	MIMAT0000226_MirBase_miR-196a_microRNA	ENSG00000159202_ENST00000360943_UBE2Z_mRNA	0	0
A12-2097914_1	MIMAT0000226_MirBase_miR-196a_microRNA	ENSG00000179915_ENST00000406316_NRXN1_mRNA	0	0
A12-2103092_1	MIMAT0000254_MirBase_miR-10b_microRNA	ENSG00000121022_ENST00000357849_COPS5_mRNA	0	0
A12-211120_29	MIMAT0000760_MirBase_miR-331-3p_microRNA	ENSG00000103187_ENST00000262428_COTL1_mRNA	1.29823e-46	2.40355e-42
A12-2116708_1	MIMAT0002874_MirBase_miR-503_microRNA	ENSG00000197077_ENST00000358431_KIAA1671_mRNA	0	0
A12-211785_29	MIMAT0000752_MirBase_miR-328_microRNA	ENSG00000140988_ENST00000343262_RPS2_mRNA	0	0
A12-2138243_1	MIMAT0000069_MirBase_miR-16_microRNA	ENSG00000133243_ENST00000255608_BTBD2_mRNA	0	0
A12-2138252_1	MIMAT0000069_MirBase_miR-16_microRNA	ENSG00000170776_ENST00000394518_AKAP13_mRNA	0	0
A12-2138669_1	MIMAT0000069_MirBase_miR-16_microRNA	ENSG00000167397_ENST00000394975_VKORC1_mRNA	1.37171e-274	2.53958e-270
A12-2138860_1	MIMAT0000069_MirBase_miR-16_microRNA	ENSG00000184675_ENST00000330258_FAM123B_mRNA	2.67229e-246	4.94747e-242
A12-2138867_1	MIMAT0000069_MirBase_miR-16_microRNA	ENSG00000096968_ENST00000381652_JAK2_mRNA	2.6155e-212	4.84234e-208
A12-2139026_1	MIMAT0000069_MirBase_miR-16_microRNA	ENSG00000187239_ENST00000446176_FNBP1_mRNA	0	0
A12-2139069_1	MIMAT0000069_MirBase_miR-16_microRNA	ENSG00000165995_ENST00000377315_CACNB2_mRNA	6.09956e-169	1.12927e-164
A12-2139076_1	MIMAT0000069_MirBase_miR-16_microRNA	ENSG00000011028_ENST00000303375_MRC2_mRNA	0	0
A12-2139104_1	MIMAT0000069_MirBase_miR-16_microRNA	ENSG00000103489_ENST00000261381_XYLT1_mRNA	2.66675e-191	4.93723e-187
A12-2139334_1	MIMAT0000069_MirBase_miR-16_microRNA	ENSG00000184436_ENST00000215742_THAP7_mRNA	5.30151e-223	9.81521e-219
A12-2139627_1	MIMAT0000069_MirBase_miR-16_microRNA	ENSG00000101782_ENST00000339486_RIOK3_mRNA	0	0
A12-2140428_1	MIMAT0000069_MirBase_miR-16_microRNA	ENSG00000171385_ENST00000369697_KCND3_mRNA	3.35403e-174	6.20965e-170
A12-2142661_1	MIMAT0000069_MirBase_miR-16_microRNA	ENSG00000076826_ENST00000446248_KIAA1543_mRNA	0	0
A12-2142918_1	MIMAT0000069_MirBase_miR-16_microRNA	ENSG00000187498_ENST00000375820_COL4A1_mRNA	0	0
A12-2148195_1	MIMAT0000069_MirBase_miR-16_microRNA	ENSG00000123411_ENST00000262032_IKZF4_mRNA	0	0
A12-2148519_1	MIMAT0000069_MirBase_miR-16_microRNA	ENSG00000183638_ENST00000382483_RP1L1_mRNA	1.46842e-160	2.71864e-156
A12-2148540_1	MIMAT0000069_MirBase_miR-16_microRNA	ENSG00000134871_ENST00000360467_COL4A2_mRNA	0	0
A12-2148809_1	MIMAT0000069_MirBase_miR-16_microRNA	ENSG00000088899_ENST00000329152_RP5-1187M17-10_mRNA	1.5743e-166	2.91466e-162
A12-2148816_1	MIMAT0000069_MirBase_miR-16_microRNA	ENSG00000159348_ENST00000367249_CYB5R1_mRNA	9.11364e-200	1.6873e-195
A12-2148836_1	MIMAT0000069_MirBase_miR-16_microRNA	ENSG00000170500_ENST00000393437_LONRF2_mRNA	0	0
A12-2148854_1	MIMAT0000069_MirBase_miR-16_microRNA	ENSG00000196981_ENST00000330689_WDR5B_mRNA	2.4812e-278	4.59369e-274
A12-2149033_1	MIMAT0000069_MirBase_miR-16_microRNA	ENSG00000175467_ENST00000312397_SART1_mRNA	2.43313e-236	4.5047e-232
A12-2149043_1	MIMAT0000069_MirBase_miR-16_microRNA	ENSG00000105784_ENST00000338056_RUNDC3B_mRNA	0	0
A12-2149174_1	MIMAT0000069_MirBase_miR-16_microRNA	ENSG00000197353_ENST00000359228_LYPD2_mRNA	1.08232e-156	2.00382e-152
A12-2149202_1	MIMAT0000069_MirBase_miR-16_microRNA	ENSG00000138399_ENST00000453153_FASTKD1_mRNA	7.57857e-222	1.4031e-217
A12-2150234_1	MIMAT0000069_MirBase_miR-16_microRNA	ENSG00000069998_ENST00000336737_CECR5_mRNA	4.01008e-278	7.42427e-274
A12-2152101_1	MIMAT0000069_MirBase_miR-16_microRNA	ENSG00000008516_ENST00000336577_MMP25_mRNA	0	0
A12-2153088_1	MIMAT0000069_MirBase_miR-16_microRNA	ENSG00000181192_ENST00000263035_DHTKD1_mRNA	0	0
A12-2153397_1	MIMAT0000069_MirBase_miR-16_microRNA	ENSG00000147255_ENST00000370904_IGSF1_mRNA	0	0
A12-215371_29	MIMAT0000092_MirBase_miR-92a_microRNA	ENSG00000143442_ENST00000271715_POGZ_mRNA	7.59969e-87	1.40701e-82
A12-2154374_1	MIMAT0000069_MirBase_miR-16_microRNA	ENSG00000142961_ENST00000371940_MOBKL2C_mRNA	0	0
A12-2154508_1	MIMAT0000069_MirBase_miR-16_microRNA	ENSG00000111012_ENST00000228606_CYP27B1_mRNA	5.64477e-179	1.04507e-174
A12-2154549_1	MIMAT0000069_MirBase_miR-16_microRNA	ENSG00000160767_ENST00000361361_FAM189B_mRNA	9.45820638218584e-315	1.75109232959789e-310
A12-2154874_1	MIMAT0000069_MirBase_miR-16_microRNA	ENSG00000196365_ENST00000360614_LONP1_mRNA	0	0
A12-2155195_1	MIMAT0000069_MirBase_miR-16_microRNA	ENSG00000173068_ENST00000380672_BNC2_mRNA	2.07564e-248	3.84283e-244
A12-2155449_1	MIMAT0000069_MirBase_miR-16_microRNA	ENSG00000179915_ENST00000406316_NRXN1_mRNA	0	0
A12-2155512_1	MIMAT0000069_MirBase_miR-16_microRNA	ENSG00000140955_ENST00000315906_ADAD2_mRNA	1.20002e-305	2.22172e-301
A12-2155518_1	MIMAT0000069_MirBase_miR-16_microRNA	ENSG00000154760_ENST00000285013_SLFN13_mRNA	5.50462e-267	1.01912e-262
A12-2155520_1	MIMAT0000069_MirBase_miR-16_microRNA	ENSG00000174292_ENST00000311668_TNK1_mRNA	1.31789e-159	2.43994e-155
A12-2155547_1	MIMAT0000069_MirBase_miR-16_microRNA	ENSG00000067836_ENST00000322048_ROGDI_mRNA	4.88588e-172	9.04572e-168
A12-2155568_1	MIMAT0000069_MirBase_miR-16_microRNA	ENSG00000163113_ENST00000369135_OTUD7B_mRNA	1.59707e-172	2.95681e-168
A12-2155591_1	MIMAT0000069_MirBase_miR-16_microRNA	ENSG00000141404_ENST00000334049_GNAL_mRNA	0	0
A12-2155736_1	MIMAT0000069_MirBase_miR-16_microRNA	ENSG00000168488_ENST00000336783_ATXN2L_mRNA	0	0
A12-2155775_1	MIMAT0000069_MirBase_miR-16_microRNA	ENSG00000185915_ENST00000379499_KLHL34_mRNA	1.49662e-162	2.77085e-158
A12-2155779_1	MIMAT0000069_MirBase_miR-16_microRNA	ENSG00000215041_ENST00000399464_NEURL4_mRNA	8.39911597930119e-323	1.55501233240782e-318
A12-2158099_1	MIMAT0000069_MirBase_miR-16_microRNA	ENSG00000166105_ENST00000431683_GLB1L3_mRNA	0	0
A12-2158105_1	MIMAT0000069_MirBase_miR-16_microRNA	ENSG00000144852_ENST00000393716_NR1I2_mRNA	3.02767e-164	5.60542e-160
A12-2158684_1	MIMAT0000069_MirBase_miR-16_microRNA	ENSG00000123384_ENST00000243077_AC137834-1_mRNA	7.01624e-196	1.29899e-191
A12-2158950_1	MIMAT0000069_MirBase_miR-16_microRNA	ENSG00000189334_ENST00000368702_S100A14_mRNA	1.26949e-156	2.35033e-152
A12-2158952_1	MIMAT0000069_MirBase_miR-16_microRNA	ENSG00000090376_ENST00000457197_IRAK3_mRNA	4.77909e-193	8.848e-189
A12-216046_28	MIMAT0004945_MirBase_miR-744_microRNA	ENSG00000126453_ENST00000246785_BCL2L12_mRNA	2.14081e-27	3.96349e-23
A12-216288_28	MIMAT0017994_MirBase_miR-3615_microRNA	ENSG00000140157_ENST00000337451_NIPA2_mRNA	1.19313e-36	2.20895e-32
A12-2167777_1	MIMAT0000069_MirBase_miR-16_microRNA	ENSG00000050405_ENST00000341247_LIMA1_mRNA	0	0
A12-2167923_1	MIMAT0000069_MirBase_miR-16_microRNA	ENSG00000091164_ENST00000217515_TXNL1_mRNA	1.27239196101725e-318	2.35570647662734e-314
A12-2167945_1	MIMAT0000069_MirBase_miR-16_microRNA	ENSG00000174595_ENST00000310992_KLF14_mRNA	0	0
A12-2168559_1	MIMAT0000069_MirBase_miR-16_microRNA	ENSG00000170006_ENST00000304385_TMEM154_mRNA	2.09751e-197	3.88333e-193
A12-2168871_1	MIMAT0000069_MirBase_miR-16_microRNA	ENSG00000166833_ENST00000396085_NAV2_mRNA	1.14465e-178	2.11921e-174
A12-2168902_1	MIMAT0000069_MirBase_miR-16_microRNA	ENSG00000136695_ENST00000393200_IL1F5_mRNA	1.2732e-197	2.3572e-193
A12-2169455_1	MIMAT0000069_MirBase_miR-16_microRNA	ENSG00000056277_ENST00000370978_ZNF280C_mRNA	0	0
A12-2169553_1	MIMAT0000069_MirBase_miR-16_microRNA	ENSG00000008438_ENST00000008938_PGLYRP1_mRNA	2.03564e-198	3.76878e-194
A12-2169562_1	MIMAT0000069_MirBase_miR-16_microRNA	ENSG00000086570_ENST00000261800_FAT2_mRNA	0	0
A12-2169785_1	MIMAT0000069_MirBase_miR-16_microRNA	ENSG00000181418_ENST00000421952_DDN_mRNA	7.50208e-205	1.38893e-200
A12-2169833_1	MIMAT0000069_MirBase_miR-16_microRNA	ENSG00000072803_ENST00000296933_FBXW11_mRNA	0	0
A12-2169871_1	MIMAT0000069_MirBase_miR-16_microRNA	ENSG00000182447_ENST00000327928_OTOL1_mRNA	7.43114e-163	1.3758e-158
A12-2170074_1	MIMAT0000069_MirBase_miR-16_microRNA	ENSG00000116748_ENST00000369538_AMPD1_mRNA	0	0
A12-2170963_1	MIMAT0000069_MirBase_miR-16_microRNA	ENSG00000196090_ENST00000373198_PTPRT_mRNA	0	0
A12-2170992_1	MIMAT0000069_MirBase_miR-16_microRNA	ENSG00000134817_ENST00000257254_APLNR_mRNA	0	0
A12-2172015_1	MIMAT0000069_MirBase_miR-16_microRNA	ENSG00000160991_ENST00000356387_ORAI2_mRNA	0	0
A12-2173834_1	MIMAT0000069_MirBase_miR-16_microRNA	ENSG00000156486_ENST00000521839_KCNS2_mRNA	1.89474e-161	3.50792e-157
A12-2173950_1	MIMAT0000069_MirBase_miR-16_microRNA	ENSG00000237405_ENST00000447921_AGER_mRNA	0	0
A12-2175932_1	MIMAT0000069_MirBase_miR-16_microRNA	ENSG00000132718_ENST00000368324_SYT11_mRNA	0	0
A12-2175984_1	MIMAT0000069_MirBase_miR-16_microRNA	ENSG00000189292_ENST00000403610_FAM150B_mRNA	8.98764e-161	1.66397e-156
A12-2176012_1	MIMAT0000069_MirBase_miR-16_microRNA	ENSG00000099991_ENST00000398319_CABIN1_mRNA	0	0
A12-2176823_1	MIMAT0000069_MirBase_miR-16_microRNA	ENSG00000170004_ENST00000380358_CHD3_mRNA	2.51421e-276	4.65481e-272
A12-2176893_1	MIMAT0000069_MirBase_miR-16_microRNA	ENSG00000244476_ENST00000472091_RP4-761I2-4_mRNA	0	0
A12-2177643_1	MIMAT0000069_MirBase_miR-16_microRNA	ENSG00000188493_ENST00000378313_C19orf54_mRNA	0	0
A12-2185743_1	MIMAT0000461_MirBase_miR-195_microRNA	ENSG00000096968_ENST00000381652_JAK2_mRNA	1.52363e-119	2.82084e-115
A12-2185745_1	MIMAT0000461_MirBase_miR-195_microRNA	ENSG00000131269_ENST00000253577_ABCB7_mRNA	2.67086e-213	4.94483e-209
A12-2186117_1	MIMAT0000461_MirBase_miR-195_microRNA	ENSG00000237405_ENST00000447921_AGER_mRNA	1.15925e-197	2.14623e-193
A12-2186411_1	MIMAT0000068_MirBase_miR-15a_microRNA	ENSG00000117215_ENST00000375105_PLA2G2D_mRNA	3.19038e-46	5.90666e-42
A12-2189145_1	MIMAT0000681_MirBase_miR-29c_microRNA	ENSG00000188549_ENST00000382688_C15orf52_mRNA	1.74731e-184	3.23497e-180
A12-2190064_1	MIMAT0000100_MirBase_miR-29b_microRNA	ENSG00000105784_ENST00000338056_RUNDC3B_mRNA	0	0
A12-2191344_1	MIMAT0000086_MirBase_miR-29a_microRNA	ENSG00000179083_ENST00000332647_FAM133A_mRNA	5.0704e-168	9.38734e-164
A12-2191538_1	MIMAT0000086_MirBase_miR-29a_microRNA	ENSG00000175455_ENST00000433542_CCDC14_mRNA	6.60804e-187	1.22341e-182
A12-2191699_1	MIMAT0000086_MirBase_miR-29a_microRNA	ENSG00000174374_ENST00000329959_WBSCR16_mRNA	0	0
A12-220729_28	MIMAT0000092_MirBase_miR-92a_microRNA	ENSG00000092871_ENST00000315249_RFFL_mRNA	3.90973e-162	7.23847e-158
A12-2218625_1	MIMAT0000253_MirBase_miR-10a_microRNA	ENSG00000106804_ENST00000223642_C5_mRNA	0	0
A12-2218755_1	MIMAT0000253_MirBase_miR-10a_microRNA	ENSG00000182010_ENST00000373789_RTKN2_mRNA	0	0
A12-2218756_1	MIMAT0000254_MirBase_miR-10b_microRNA	ENSG00000182010_ENST00000373789_RTKN2_mRNA	0	0
A12-2219063_1	MIMAT0000253_MirBase_miR-10a_microRNA	ENSG00000101782_ENST00000339486_RIOK3_mRNA	0	0
A12-2219064_1	MIMAT0000254_MirBase_miR-10b_microRNA	ENSG00000159202_ENST00000360943_UBE2Z_mRNA	0	0
A12-2219479_1	MIMAT0000253_MirBase_miR-10a_microRNA	ENSG00000142961_ENST00000371940_MOBKL2C_mRNA	0	0
A12-2220186_1	MIMAT0000253_MirBase_miR-10a_microRNA	ENSG00000166105_ENST00000431683_GLB1L3_mRNA	0	0
A12-2220187_1	MIMAT0000254_MirBase_miR-10b_microRNA	ENSG00000166105_ENST00000431683_GLB1L3_mRNA	0	0
A12-2220465_1	MIMAT0000253_MirBase_miR-10a_microRNA	ENSG00000059804_ENST00000075120_SLC2A3_mRNA	0	0
A12-2220466_1	MIMAT0000254_MirBase_miR-10b_microRNA	ENSG00000059804_ENST00000075120_SLC2A3_mRNA	0	0
A12-2223814_1	MIMAT0000253_MirBase_miR-10a_microRNA	ENSG00000169018_ENST00000306917_FEM1B_mRNA	0	0
A12-2224277_1	MIMAT0000253_MirBase_miR-10a_microRNA	ENSG00000102539_ENST00000218721_MLNR_mRNA	0	0
A12-2225260_1	MIMAT0000253_MirBase_miR-10a_microRNA	ENSG00000058729_ENST00000283109_RIOK2_mRNA	0	0
A12-2225649_1	MIMAT0000253_MirBase_miR-10a_microRNA	ENSG00000160991_ENST00000356387_ORAI2_mRNA	0	0
A12-2225650_1	MIMAT0000254_MirBase_miR-10b_microRNA	ENSG00000160991_ENST00000356387_ORAI2_mRNA	0	0
A12-2227043_1	MIMAT0000253_MirBase_miR-10a_microRNA	ENSG00000184640_ENST00000423034_SEPT9_mRNA	0	0
A12-2227077_1	MIMAT0000253_MirBase_miR-10a_microRNA	ENSG00000159079_ENST00000290155_C21orf59_mRNA	0	0
A12-2227082_1	MIMAT0000253_MirBase_miR-10a_microRNA	ENSG00000068724_ENST00000319190_TTC7A_mRNA	0	0
A12-2227105_1	MIMAT0000253_MirBase_miR-10a_microRNA	ENSG00000128487_ENST00000395529_CYTSB_mRNA	0	0
A12-2227389_1	MIMAT0000254_MirBase_miR-10b_microRNA	ENSG00000146729_ENST00000322090_GBAS_mRNA	0	0
A12-2227648_1	MIMAT0000253_MirBase_miR-10a_microRNA	ENSG00000237405_ENST00000447921_AGER_mRNA	0	0
A12-2227671_1	MIMAT0000253_MirBase_miR-10a_microRNA	ENSG00000213859_ENST00000333751_KCTD11_mRNA	0	0
A12-2227765_1	MIMAT0000253_MirBase_miR-10a_microRNA	ENSG00000050405_ENST00000341247_LIMA1_mRNA	0	0
A12-2227788_1	MIMAT0000253_MirBase_miR-10a_microRNA	ENSG00000169031_ENST00000396578_COL4A3_mRNA	0	0
A12-2228035_1	MIMAT0000253_MirBase_miR-10a_microRNA	ENSG00000185176_ENST00000407834_AQP12B_mRNA	0	0
A12-2228050_1	MIMAT0000253_MirBase_miR-10a_microRNA	ENSG00000142173_ENST00000300527_COL6A2_mRNA	0	0
A12-2228051_1	MIMAT0000254_MirBase_miR-10b_microRNA	ENSG00000142173_ENST00000300527_COL6A2_mRNA	0	0
A12-2228087_1	MIMAT0000253_MirBase_miR-10a_microRNA	ENSG00000159202_ENST00000360943_UBE2Z_mRNA	0	0
A12-2228154_1	MIMAT0000253_MirBase_miR-10a_microRNA	ENSG00000141404_ENST00000334049_GNAL_mRNA	0	0
A12-2228588_1	MIMAT0000253_MirBase_miR-10a_microRNA	ENSG00000074706_ENST00000265198_IPCEF1_mRNA	0	0
A12-2229181_1	MIMAT0000253_MirBase_miR-10a_microRNA	ENSG00000188981_ENST00000438480_C4orf44_mRNA	0	0
A12-2229844_1	MIMAT0000253_MirBase_miR-10a_microRNA	ENSG00000171467_ENST00000361428_ZNF318_mRNA	0	0
A12-2229845_1	MIMAT0000254_MirBase_miR-10b_microRNA	ENSG00000171467_ENST00000361428_ZNF318_mRNA	0	0
A12-223209_27	MIMAT0000081_MirBase_miR-25_microRNA	ENSG00000178057_ENST00000326925_NDUFAF3_mRNA	2.02454e-219	3.74823e-215
A12-2232376_1	MIMAT0000253_MirBase_miR-10a_microRNA	ENSG00000158545_ENST00000301011_ZC3H18_mRNA	0	0
A12-2232785_1	MIMAT0000253_MirBase_miR-10a_microRNA	ENSG00000196090_ENST00000373198_PTPRT_mRNA	0	0
A12-2234969_1	MIMAT0000253_MirBase_miR-10a_microRNA	ENSG00000109944_ENST00000307257_C11orf63_mRNA	0	0
A12-2236338_1	MIMAT0000253_MirBase_miR-10a_microRNA	ENSG00000180432_ENST00000316161_CYP8B1_mRNA	0	0
A12-2239829_1	MIMAT0000254_MirBase_miR-10b_microRNA	ENSG00000170214_ENST00000306675_ADRA1B_mRNA	0	0
A12-2239896_1	MIMAT0000254_MirBase_miR-10b_microRNA	ENSG00000076826_ENST00000446248_KIAA1543_mRNA	0	0
A12-2240137_1	MIMAT0000254_MirBase_miR-10b_microRNA	ENSG00000101266_ENST00000349736_CSNK2A1_mRNA	0	0
A12-2240606_1	MIMAT0000254_MirBase_miR-10b_microRNA	ENSG00000005302_ENST00000337339_MSL3_mRNA	0	0
A12-2243259_1	MIMAT0000254_MirBase_miR-10b_microRNA	ENSG00000147255_ENST00000370904_IGSF1_mRNA	0	0
A12-2243327_1	MIMAT0000254_MirBase_miR-10b_microRNA	ENSG00000074706_ENST00000265198_IPCEF1_mRNA	0	0
A12-2243568_1	MIMAT0000254_MirBase_miR-10b_microRNA	ENSG00000196090_ENST00000373198_PTPRT_mRNA	0	0
A12-2243765_1	MIMAT0000254_MirBase_miR-10b_microRNA	ENSG00000244476_ENST00000472091_RP4-761I2-4_mRNA	0	0
A12-2243766_1	MIMAT0000253_MirBase_miR-10a_microRNA	ENSG00000244476_ENST00000472091_RP4-761I2-4_mRNA	0	0
A12-2243898_1	MIMAT0000254_MirBase_miR-10b_microRNA	ENSG00000134817_ENST00000257254_APLNR_mRNA	0	0
A12-2243923_1	MIMAT0000254_MirBase_miR-10b_microRNA	ENSG00000156413_ENST00000318336_FUT6_mRNA	0	0
A12-2244009_1	MIMAT0000254_MirBase_miR-10b_microRNA	ENSG00000087301_ENST00000281741_TXNDC16_mRNA	0	0
A12-2245751_1	MIMAT0000254_MirBase_miR-10b_microRNA	ENSG00000158545_ENST00000301011_ZC3H18_mRNA	0	0
A12-2255303_1	MIMAT0000254_MirBase_miR-10b_microRNA	ENSG00000181222_ENST00000322644_POLR2A_mRNA	0	0
A12-22610_162	MIMAT0000456_MirBase_miR-186_microRNA	ENSG00000105185_ENST00000221784_PDCD5_mRNA	5.7219e-211	1.05935e-206
A12-2261656_1	MIMAT0004773_MirBase_miR-500a_microRNA	ENSG00000012232_ENST00000220562_EXTL3_mRNA	5.61849e-61	1.04021e-56
A12-2266821_1	MIMAT0001412_MirBase_miR-18b_microRNA	ENSG00000158545_ENST00000301011_ZC3H18_mRNA	3.99889e-128	7.40355e-124
A12-2266855_1	MIMAT0000072_MirBase_miR-18a_microRNA	ENSG00000005302_ENST00000337339_MSL3_mRNA	0	0
A12-2267460_1	MIMAT0001412_MirBase_miR-18b_microRNA	ENSG00000131174_ENST00000481445_COX7B_mRNA	1.42693e-240	2.64182e-236
A12-22763_161	MIMAT0002174_MirBase_miR-484_microRNA	ENSG00000080824_ENST00000216281_HSP90AA1_mRNA	1.5296e-168	2.83191e-164
A12-2280197_1	MIMAT0000075_MirBase_miR-20a_microRNA	ENSG00000172943_ENST00000338154_PHF8_mRNA	9.88969e-76	1.83098e-71
A12-2281055_1	MIMAT0000070_MirBase_miR-17_microRNA	ENSG00000105216_ENST00000324222_LSM14A_mRNA	8.78414e-233	1.6263e-228
A12-2281096_1	MIMAT0000093_MirBase_miR-93_microRNA	ENSG00000108828_ENST00000355653_VAT1_mRNA	1.33778e-87	2.47677e-83
A12-2281918_1	MIMAT0000680_MirBase_miR-106b_microRNA	ENSG00000196844_ENST00000358524_PATE2_mRNA	6.1417e-22	1.13708e-17
A12-2281994_1	MIMAT0000680_MirBase_miR-106b_microRNA	ENSG00000156508_ENST00000316292_EEF1A1_mRNA	0	0
A12-2282720_1	MIMAT0000423_MirBase_miR-125b_microRNA	ENSG00000186638_ENST00000379166_KIF24_mRNA	5.73592e-27	1.06195e-22
A12-2283746_1	MIMAT0000423_MirBase_miR-125b_microRNA	ENSG00000253910_ENST00000522605_PCDHGB2_mRNA	2.4306e-51	4.50002e-47
A12-228396_27	MIMAT0000680_MirBase_miR-106b_microRNA	ENSG00000182446_ENST00000331134_NPLOC4_mRNA	5.73874e-165	1.06247e-160
A12-2284029_1	MIMAT0005930_MirBase_miR-1276_microRNA	ENSG00000145990_ENST00000379287_GFOD1_mRNA	1.25112e-09	2.31632e-05
A12-229582_27	MIMAT0002819_MirBase_miR-193b_microRNA	ENSG00000181163_ENST00000296930_NPM1_mRNA	2.89216e-128	5.35454e-124
A12-231232_26	MIMAT0000423_MirBase_miR-125b_microRNA	ENSG00000179528_ENST00000460508_LBX2_mRNA	1.14976e-46	2.12867e-42
A12-2398171_1	MIMAT0000253_MirBase_miR-10a_microRNA	ENSG00000198003_ENST00000356392_CCDC151_mRNA	0	0
A12-2416231_1	MIMAT0004949_MirBase_miR-877_microRNA	ENSG00000112697_ENST00000230461_TMEM30A_mRNA	3.14329e-17	5.81949e-13
A12-2465624_1	MIMAT0000091_MirBase_miR-33a_microRNA	ENSG00000105784_ENST00000338056_RUNDC3B_mRNA	0	0
A12-246622_24	MIMAT0004945_MirBase_miR-744_microRNA	ENSG00000166484_ENST00000299612_MAPK7_mRNA	1.46261e-13	2.70788e-09
A12-247040_24	MIMAT0004950_MirBase_miR-877*_microRNA	ENSG00000179528_ENST00000460508_LBX2_mRNA	8.66743e-25	1.60469e-20
A12-2476302_1	MIMAT0000062_MirBase_let-7a_microRNA	ENSG00000158545_ENST00000301011_ZC3H18_mRNA	0	0
A12-249896_24	MIMAT0003888_MirBase_miR-766_microRNA	ENSG00000167548_ENST00000301067_MLL2_mRNA	2.66626e-09	4.93631e-05
A12-2568725_1	MIMAT0000092_MirBase_miR-92a_microRNA	ENSG00000101751_ENST00000217800_POLI_mRNA	2.551e-46	4.72292e-42
A12-2576567_1	MIMAT0003242_MirBase_miR-577_microRNA	ENSG00000204131_ENST00000510661_NHSL2_mRNA	0	0
A12-2577445_1	MIMAT0003242_MirBase_miR-577_microRNA	ENSG00000147255_ENST00000370904_IGSF1_mRNA	0	0
A12-2611336_1	MIMAT0000092_MirBase_miR-92a_microRNA	ENSG00000147255_ENST00000370904_IGSF1_mRNA	0	0
A12-266092_22	MIMAT0002891_MirBase_miR-18a*_microRNA	ENSG00000132953_ENST00000255305_XPO4_mRNA	4.92422e-19	9.1167e-15
A12-2681684_1	MIMAT0000097_MirBase_miR-99a_microRNA	ENSG00000147251_ENST00000276202_DOCK11_mRNA	8.34403e-196	1.54481e-191
A12-2681972_1	MIMAT0004694_MirBase_miR-342-5p_microRNA	ENSG00000175564_ENST00000314032_UCP3_mRNA	6.40639e-12	1.18608e-07
A12-26930_141	MIMAT0000265_MirBase_miR-204_microRNA	ENSG00000008513_ENST00000521180_ST3GAL1_mRNA	3.10218e-10	5.74337e-06
A12-2703080_1	MIMAT0000456_MirBase_miR-186_microRNA	ENSG00000165953_ENST00000341228_SERPINA12_mRNA	5.60481e-28	1.03767e-23
A12-2727947_1	MIMAT0000092_MirBase_miR-92a_microRNA	ENSG00000101109_ENST00000372806_STK4_mRNA	2.1764e-115	4.02939e-111
A12-272929_22	MIMAT0002819_MirBase_miR-193b_microRNA	ENSG00000182534_ENST00000375036_MXRA7_mRNA	6.46673e-38	1.19725e-33
A12-27346_140	MIMAT0000254_MirBase_miR-10b_microRNA	ENSG00000174106_ENST00000308330_LEMD3_mRNA	0	0
A12-274350_21	MIMAT0004945_MirBase_miR-744_microRNA	ENSG00000148303_ENST00000323345_RPL7A_mRNA	6.18349e-276	1.14481e-271
A12-277331_21	MIMAT0000760_MirBase_miR-331-3p_microRNA	ENSG00000116560_ENST00000357214_SFPQ_mRNA	1.28984e-126	2.38801e-122
A12-278375_21	MIMAT0004509_MirBase_miR-93*_microRNA	ENSG00000158545_ENST00000301011_ZC3H18_mRNA	1.0902e-132	2.0184e-128
A12-2783918_1	MIMAT0004978_MirBase_miR-935_microRNA	ENSG00000131269_ENST00000253577_ABCB7_mRNA	1.38278e-70	2.56009e-66
A12-2819328_1	MIMAT0000089_MirBase_miR-31_microRNA	ENSG00000149177_ENST00000418331_PTPRJ_mRNA	1.32368e-69	2.45067e-65
A12-2836771_1	MIMAT0018205_MirBase_miR-3928_microRNA	ENSG00000196090_ENST00000373198_PTPRT_mRNA	0	0
A12-28544_136	MIMAT0000069_MirBase_miR-16_microRNA	ENSG00000104824_ENST00000221419_HNRNPL_mRNA	0	0
A12-2876528_1	MIMAT0000226_MirBase_miR-196a_microRNA	ENSG00000067334_ENST00000359208_DNTTIP2_mRNA	3.75592e-69	6.95372e-65
A12-2877828_1	MIMAT0018205_MirBase_miR-3928_microRNA	ENSG00000142173_ENST00000300527_COL6A2_mRNA	0	0
A12-288783_20	MIMAT0000731_MirBase_miR-378*_microRNA	ENSG00000198804_ENST00000361624_MT-CO1_mRNA	4.63933e-34	8.58925e-30
A12-290121_20	MIMAT0000081_MirBase_miR-25_microRNA	ENSG00000183558_ENST00000369161_HIST2H2AA3_mRNA	0	0
A12-2917576_1	MIMAT0000278_MirBase_miR-221_microRNA	ENSG00000138326_ENST00000372360_RPS24_mRNA	0	0
A12-29205_133	MIMAT0004504_MirBase_miR-31*_microRNA	ENSG00000132341_ENST00000448750_RAN_mRNA	1.25106e-107	2.31621e-103
A12-29553_132	MIMAT0000066_MirBase_let-7e_microRNA	ENSG00000197563_ENST00000357637_PIGN_mRNA	1.71819e-208	3.18106e-204
A12-3002004_1	MIMAT0000760_MirBase_miR-331-3p_microRNA	ENSG00000180694_ENST00000458549_TMEM64_mRNA	3.36149e-33	6.22346e-29
A12-3008981_1	MIMAT0004612_MirBase_miR-186*_microRNA	ENSG00000131831_ENST00000360011_RAI2_mRNA	3.10074e-254	5.7407e-250
A12-3009903_1	MIMAT0004612_MirBase_miR-186*_microRNA	ENSG00000084731_ENST00000264712_KIF3C_mRNA	4.1673e-269	7.71535e-265
A12-301066_19	MIMAT0000081_MirBase_miR-25_microRNA	ENSG00000139197_ENST00000420616_PEX5_mRNA	7.86633e-40	1.45637e-35
A12-305391_19	MIMAT0000070_MirBase_miR-17_microRNA	ENSG00000156508_ENST00000316292_EEF1A1_mRNA	0	0
A12-3063791_1	MIMAT0004509_MirBase_miR-93*_microRNA	ENSG00000177602_ENST00000325418_GSG2_mRNA	1.00888e-54	1.86784e-50
A12-3076611_1	MIMAT0000081_MirBase_miR-25_microRNA	ENSG00000011114_ENST00000334746_BTBD7_mRNA	1.07273e-103	1.98606e-99
A12-308074_18	MIMAT0000092_MirBase_miR-92a_microRNA	ENSG00000157778_ENST00000252329_PSMG3_mRNA	1.18179e-121	2.18797e-117
A12-3095108_1	MIMAT0000751_MirBase_miR-330-3p_microRNA	ENSG00000100028_ENST00000215829_SNRPD3_mRNA	1.922e-181	3.55839e-177
A12-310222_18	MIMAT0000760_MirBase_miR-331-3p_microRNA	ENSG00000196924_ENST00000369863_FLNA_mRNA	3.46561e-133	6.41623e-129
A12-3133450_1	MIMAT0003339_MirBase_miR-421_microRNA	ENSG00000158985_ENST00000360515_CDC42SE2_mRNA	1.74499639815642e-315	3.23068633154679e-311
A12-3163657_1	MIMAT0000062_MirBase_let-7a_microRNA	ENSG00000124562_ENST00000244520_SNRPC_mRNA	0	0
A12-3169080_1	MIMAT0000069_MirBase_miR-16_microRNA	ENSG00000072110_ENST00000193403_ACTN1_mRNA	0	0
A12-3172890_1	MIMAT0000253_MirBase_miR-10a_microRNA	ENSG00000011028_ENST00000303375_MRC2_mRNA	0	0
A12-318782_17	MIMAT0004945_MirBase_miR-744_microRNA	ENSG00000013810_ENST00000313288_TACC3_mRNA	1.00735e-92	1.86501e-88
A12-3188872_1	MIMAT0003258_MirBase_miR-590-5p_microRNA	ENSG00000177675_ENST00000313599_CD163L1_mRNA	4.29679e-10	7.95507e-06
A12-32061_125	MIMAT0000688_MirBase_miR-301a_microRNA	ENSG00000084774_ENST00000264705_CAD_mRNA	0	0
A12-3211913_1	MIMAT0000092_MirBase_miR-92a_microRNA	ENSG00000125414_ENST00000245503_MYH2_mRNA	1.49518e-12	2.76817e-08
A12-32220_125	MIMAT0000081_MirBase_miR-25_microRNA	ENSG00000203814_ENST00000369167_HIST2H2BF_mRNA	0	0
A12-3233429_1	MIMAT0000253_MirBase_miR-10a_microRNA	ENSG00000127124_ENST00000372584_HIVEP3_mRNA	0	0
A12-32362_125	MIMAT0000456_MirBase_miR-186_microRNA	ENSG00000131791_ENST00000254101_PRKAB2_mRNA	5.01225e-154	9.27969e-150
A12-3239060_1	MIMAT0000069_MirBase_miR-16_microRNA	ENSG00000139117_ENST00000331366_CPNE8_mRNA	4.75687594433497e-310	8.80688e-306
A12-32433_124	MIMAT0000414_MirBase_let-7g_microRNA	ENSG00000009335_ENST00000348165_UBE3C_mRNA	0	0
A12-32434_124	MIMAT0000062_MirBase_let-7a_microRNA	ENSG00000198522_ENST00000264718_GPN1_mRNA	9.65478e-164	1.78749e-159
A12-324385_17	MIMAT0000756_MirBase_miR-326_microRNA	ENSG00000143970_ENST00000435504_ASXL2_mRNA	1.80608e-38	3.34378e-34
A12-3251984_1	MIMAT0002875_MirBase_miR-504_microRNA	ENSG00000181631_ENST00000325602_P2RY13_mRNA	2.46664e-27	4.56673e-23
A12-3265921_1	MIMAT0000456_MirBase_miR-186_microRNA	ENSG00000117148_ENST00000235799_ACTL8_mRNA	1.52512e-37	2.82361e-33
A12-3268614_1	MIMAT0000456_MirBase_miR-186_microRNA	ENSG00000170759_ENST00000302418_KIF5B_mRNA	4.6390091249349e-317	8.58866149390448e-313
A12-326917_17	MIMAT0000253_MirBase_miR-10a_microRNA	ENSG00000175265_ENST00000360553_GOLGA8A_mRNA	0	0
A12-331188_16	MIMAT0000092_MirBase_miR-92a_microRNA	ENSG00000183558_ENST00000369161_HIST2H2AA3_mRNA	0	0
A12-3328213_1	MIMAT0000088_MirBase_miR-30a*_microRNA	ENSG00000197077_ENST00000358431_KIAA1671_mRNA	0	0
A12-3331278_1	MIMAT0000455_MirBase_miR-185_microRNA	ENSG00000188981_ENST00000438480_C4orf44_mRNA	0	0
A12-33697_121	MIMAT0000062_MirBase_let-7a_microRNA	ENSG00000137073_ENST00000379238_UBAP2_mRNA	0	0
A12-3381265_1	MIMAT0002174_MirBase_miR-484_microRNA	ENSG00000106125_ENST00000265299_FAM188B_mRNA	9.34177e-11	1.72954e-06
A12-3426305_1	MIMAT0000243_MirBase_miR-148a_microRNA	ENSG00000006715_ENST00000310301_VPS41_mRNA	0	0
A12-34418_120	MIMAT0000456_MirBase_miR-186_microRNA	ENSG00000124486_ENST00000324545_USP9X_mRNA	2.58653e-179	4.78871e-175
A12-346542_15	MIMAT0003322_MirBase_miR-652_microRNA	ENSG00000178971_ENST00000315684_C17orf68_mRNA	0	0
A12-34854_119	MIMAT0000261_MirBase_miR-183_microRNA	ENSG00000163960_ENST00000296328_UBXN7_mRNA	1.32669e-228	2.45624e-224
A12-3491516_1	MIMAT0000097_MirBase_miR-99a_microRNA	ENSG00000105784_ENST00000338056_RUNDC3B_mRNA	0	0
A12-3491730_1	MIMAT0000097_MirBase_miR-99a_microRNA	ENSG00000012232_ENST00000220562_EXTL3_mRNA	0	0
A12-349180_15	MIMAT0004945_MirBase_miR-744_microRNA	ENSG00000167548_ENST00000301067_MLL2_mRNA	9.56872e-182	1.77155e-177
A12-3503333_1	MIMAT0000456_MirBase_miR-186_microRNA	ENSG00000111731_ENST00000333957_KIAA0528_mRNA	1.68041e-203	3.11111e-199
A12-35038_118	MIMAT0000688_MirBase_miR-301a_microRNA	ENSG00000178950_ENST00000314167_GAK_mRNA	2.58768e-180	4.79084e-176
A12-3526047_1	MIMAT0000254_MirBase_miR-10b_microRNA	ENSG00000196787_ENST00000359193_SMCHD1_mRNA	0	0
A12-3526051_1	MIMAT0000253_MirBase_miR-10a_microRNA	ENSG00000196787_ENST00000359193_SMCHD1_mRNA	0	0
A12-35276_118	MIMAT0004504_MirBase_miR-31*_microRNA	ENSG00000122641_ENST00000242208_INHBA_mRNA	1.71641e-17	3.17776e-13
A12-3528077_1	MIMAT0004509_MirBase_miR-93*_microRNA	ENSG00000157353_ENST00000288078_FUK_mRNA	1.85071e-80	3.4264e-76
A12-3583200_1	MIMAT0000761_MirBase_miR-324-5p_microRNA	ENSG00000167552_ENST00000301071_TUBA1A_mRNA	0	0
A12-3583201_1	MIMAT0000761_MirBase_miR-324-5p_microRNA	ENSG00000167553_ENST00000301072_TUBA1C_mRNA	7.50979781678695e-322	1.39036396779994e-317
A12-358572_14	MIMAT0000255_MirBase_miR-34a_microRNA	ENSG00000140332_ENST00000451782_TLE3_mRNA	4.23376e-284	7.83839e-280
A12-359187_14	MIMAT0000753_MirBase_miR-342-3p_microRNA	ENSG00000111181_ENST00000428720_SLC6A12_mRNA	3.27279e-147	6.05924e-143
A12-362461_14	MIMAT0004776_MirBase_miR-505*_microRNA	ENSG00000099949_ENST00000389355_LZTR1_mRNA	6.22744e-23	1.15295e-18
A12-36263_116	MIMAT0000069_MirBase_miR-16_microRNA	ENSG00000089157_ENST00000228306_RPLP0_mRNA	0	0
A12-362908_14	MIMAT0002819_MirBase_miR-193b_microRNA	ENSG00000037474_ENST00000264670_NSUN2_mRNA	1.93442e-147	3.58139e-143
A12-3653349_1	MIMAT0000423_MirBase_miR-125b_microRNA	ENSG00000134287_ENST00000256682_ARF3_mRNA	6.98325e-176	1.29288e-171
A12-3654501_1	MIMAT0000756_MirBase_miR-326_microRNA	ENSG00000197077_ENST00000358431_KIAA1671_mRNA	4.45527e-08	0.000824849
A12-3654508_1	MIMAT0000756_MirBase_miR-326_microRNA	ENSG00000033050_ENST00000222388_ABCF2_mRNA	2.9861e-23	5.52846e-19
A12-365602_14	MIMAT0000756_MirBase_miR-326_microRNA	ENSG00000033050_ENST00000287844_ABCF2_mRNA	7.65706e-46	1.41763e-41
A12-36679_115	MIMAT0000253_MirBase_miR-10a_microRNA	ENSG00000017797_ENST00000383432_RALBP1_mRNA	0	0
A12-3670256_1	MIMAT0000689_MirBase_miR-99b_microRNA	ENSG00000139083_ENST00000266427_ETV6_mRNA	3.60235e-74	6.6694e-70
A12-36963_114	MIMAT0000227_MirBase_miR-197_microRNA	ENSG00000127334_ENST00000319833_DYRK2_mRNA	4.79377e-96	8.87519e-92
A12-3696401_1	MIMAT0004672_MirBase_miR-106b*_microRNA	ENSG00000141499_ENST00000316024_WRAP53_mRNA	2.59881e-96	4.81144e-92
A12-3696908_1	MIMAT0004672_MirBase_miR-106b*_microRNA	ENSG00000138385_ENST00000260956_SSB_mRNA	3.00097e-195	5.55599e-191
A12-369700_14	MIMAT0004509_MirBase_miR-93*_microRNA	ENSG00000135829_ENST00000367549_DHX9_mRNA	0	0
A12-3697031_1	MIMAT0004672_MirBase_miR-106b*_microRNA	ENSG00000184863_ENST00000401878_RBM33_mRNA	0	0
A12-3708040_1	MIMAT0003218_MirBase_miR-92b_microRNA	ENSG00000067704_ENST00000302637_IARS2_mRNA	1.40824e-40	2.60722e-36
A12-37092_114	MIMAT0000680_MirBase_miR-106b_microRNA	ENSG00000100714_ENST00000216605_MTHFD1_mRNA	6.57814e-284	1.21788e-279
A12-375499_13	MIMAT0000092_MirBase_miR-92a_microRNA	ENSG00000183558_ENST00000369161_HIST2H2AA3_mRNA	0	0
A12-3794983_1	MIMAT0000762_MirBase_miR-324-3p_microRNA	ENSG00000100101_ENST00000359114_NOL12_mRNA	8.40654e-34	1.55639e-29
A12-38036_112	MIMAT0000244_MirBase_miR-30c_microRNA	ENSG00000100281_ENST00000216106_HMGXB4_mRNA	1.92638e-79	3.56651e-75
A12-3817592_1	MIMAT0000081_MirBase_miR-25_microRNA	ENSG00000196188_ENST00000358184_CTSE_mRNA	7.9341e-08	0.00146892
A12-3818397_1	MIMAT0000081_MirBase_miR-25_microRNA	ENSG00000105671_ENST00000247003_DDX49_mRNA	8.85395e-53	1.63922e-48
A12-3818648_1	MIMAT0000081_MirBase_miR-25_microRNA	ENSG00000136950_ENST00000353214_ARPC5L_mRNA	1.15956e-115	2.14681e-111
A12-3818826_1	MIMAT0000081_MirBase_miR-25_microRNA	ENSG00000104723_ENST00000511783_TUSC3_mRNA	9.47498e-72	1.7542e-67
A12-3818991_1	MIMAT0000081_MirBase_miR-25_microRNA	ENSG00000112305_ENST00000370455_SMAP1_mRNA	1.30374e-33	2.41375e-29
A12-3819106_1	MIMAT0000081_MirBase_miR-25_microRNA	ENSG00000072310_ENST00000261646_SREBF1_mRNA	0	0
A12-3819195_1	MIMAT0000081_MirBase_miR-25_microRNA	ENSG00000178031_ENST00000380548_ADAMTSL1_mRNA	1.51781e-28	2.81007e-24
A12-3819201_1	MIMAT0000081_MirBase_miR-25_microRNA	ENSG00000241360_ENST00000215904_PDXP_mRNA	2.35928e-153	4.36797e-149
A12-3819256_1	MIMAT0000081_MirBase_miR-25_microRNA	ENSG00000100393_ENST00000263253_EP300_mRNA	5.97791e-252	1.10675e-247
A12-3819557_1	MIMAT0000081_MirBase_miR-25_microRNA	ENSG00000154930_ENST00000323482_ACSS1_mRNA	5.07735e-65	9.4002e-61
A12-38330_112	MIMAT0000456_MirBase_miR-186_microRNA	ENSG00000129515_ENST00000396526_SNX6_mRNA	3.81157763510005e-315	7.05675483362423e-311
A12-3836225_1	MIMAT0000253_MirBase_miR-10a_microRNA	ENSG00000017797_ENST00000019317_RALBP1_mRNA	0	0
A12-3836235_1	MIMAT0000254_MirBase_miR-10b_microRNA	ENSG00000017797_ENST00000383432_RALBP1_mRNA	0	0
A12-3843917_1	MIMAT0004978_MirBase_miR-935_microRNA	ENSG00000176619_ENST00000325327_LMNB2_mRNA	2.04123e-38	3.77914e-34
A12-3849674_1	MIMAT0000688_MirBase_miR-301a_microRNA	ENSG00000122591_ENST00000432176_FAM126A_mRNA	0	0
A12-3853705_1	MIMAT0000069_MirBase_miR-16_microRNA	ENSG00000089693_ENST00000203630_MLF2_mRNA	0	0
A12-386079_13	MIMAT0000253_MirBase_miR-10a_microRNA	ENSG00000012232_ENST00000220562_EXTL3_mRNA	0	0
A12-3877595_1	MIMAT0001341_MirBase_miR-424_microRNA	ENSG00000185972_ENST00000335119_CCIN_mRNA	1.57556e-10	2.917e-06
A12-3889762_1	MIMAT0000732_MirBase_miR-378_microRNA	ENSG00000135148_ENST00000257604_TRAFD1_mRNA	6.19379e-120	1.14672e-115
A12-3893448_1	MIMAT0004502_MirBase_miR-28-3p_microRNA	ENSG00000028528_ENST00000380285_SNX1_mRNA	9.78227e-114	1.81109e-109
A12-3899202_1	MIMAT0000089_MirBase_miR-31_microRNA	ENSG00000184634_ENST00000374080_MED12_mRNA	5.3326e-156	9.87277e-152
A12-3918038_1	MIMAT0000418_MirBase_miR-23b_microRNA	ENSG00000198689_ENST00000370698_SLC9A6_mRNA	6.0607e-38	1.12208e-33
A12-3932839_1	MIMAT0003254_MirBase_miR-548b-3p_microRNA	ENSG00000086570_ENST00000261800_FAT2_mRNA	0	0
A12-3945226_1	MIMAT0000456_MirBase_miR-186_microRNA	ENSG00000173894_ENST00000269399_CBX2_mRNA	1.83597200143709e-314	3.39911856346063e-310
A12-3947594_1	MIMAT0000456_MirBase_miR-186_microRNA	ENSG00000076826_ENST00000446248_KIAA1543_mRNA	0	0
A12-3948075_1	MIMAT0000456_MirBase_miR-186_microRNA	ENSG00000005302_ENST00000337339_MSL3_mRNA	0	0
A12-3948974_1	MIMAT0000456_MirBase_miR-186_microRNA	ENSG00000184640_ENST00000423034_SEPT9_mRNA	0	0
A12-3949071_1	MIMAT0000456_MirBase_miR-186_microRNA	ENSG00000129988_ENST00000217407_LBP_mRNA	1.95384386061929e-317	3.61734652355056e-313
A12-3949931_1	MIMAT0000456_MirBase_miR-186_microRNA	ENSG00000169018_ENST00000306917_FEM1B_mRNA	0	0
A12-4045312_1	MIMAT0000753_MirBase_miR-342-3p_microRNA	ENSG00000136205_ENST00000398879_TNS3_mRNA	2.11863e-46	3.92243e-42
A12-404935_12	MIMAT0000510_MirBase_miR-320a_microRNA	ENSG00000136813_ENST00000259335_KIAA0368_mRNA	2.49233e-44	4.61431e-40
A12-4066758_1	MIMAT0000261_MirBase_miR-183_microRNA	ENSG00000203710_ENST00000367049_CR1_mRNA	7.82404e-169	1.44854e-164
A12-4067136_1	MIMAT0000261_MirBase_miR-183_microRNA	ENSG00000043514_ENST00000316891_TRIT1_mRNA	0	0
A12-4067480_1	MIMAT0000261_MirBase_miR-183_microRNA	ENSG00000158545_ENST00000301011_ZC3H18_mRNA	0	0
A12-4067653_1	MIMAT0000261_MirBase_miR-183_microRNA	ENSG00000059804_ENST00000075120_SLC2A3_mRNA	0	0
A12-4070551_1	MIMAT0000261_MirBase_miR-183_microRNA	ENSG00000159202_ENST00000360943_UBE2Z_mRNA	0	0
A12-4090625_1	MIMAT0002871_MirBase_miR-500a*_microRNA	ENSG00000161513_ENST00000293195_FDXR_mRNA	1.52913e-112	2.83103e-108
A12-41241_107	MIMAT0004697_MirBase_miR-151-5p_microRNA	ENSG00000144028_ENST00000323853_SNRNP200_mRNA	0	0
A12-4127841_1	MIMAT0000418_MirBase_miR-23b_microRNA	ENSG00000115904_ENST00000426016_SOS1_mRNA	1.20892e-44	2.2382e-40
A12-4128585_1	MIMAT0000069_MirBase_miR-16_microRNA	ENSG00000100304_ENST00000216129_TTLL12_mRNA	0	0
A12-41625_106	MIMAT0000692_MirBase_miR-30e_microRNA	ENSG00000156508_ENST00000316292_EEF1A1_mRNA	0	0
A12-41703_106	MIMAT0000261_MirBase_miR-183_microRNA	ENSG00000139977_ENST00000298406_NAA30_mRNA	3.95059e-110	7.31413e-106
A12-4187446_1	MIMAT0003339_MirBase_miR-421_microRNA	ENSG00000056277_ENST00000370978_ZNF280C_mRNA	0	0
A12-4187450_1	MIMAT0003339_MirBase_miR-421_microRNA	ENSG00000086570_ENST00000261800_FAT2_mRNA	0	0
A12-420225_11	MIMAT0000419_MirBase_miR-27b_microRNA	ENSG00000139263_ENST00000320743_LRIG3_mRNA	0	0
A12-4204051_1	MIMAT0000069_MirBase_miR-16_microRNA	ENSG00000181031_ENST00000323434_RPH3AL_mRNA	3.83474e-178	7.09964e-174
A12-424786_10	MIMAT0004945_MirBase_miR-744_microRNA	ENSG00000153107_ENST00000341068_ANAPC1_mRNA	1.57333e-99	2.91286e-95
A12-4254459_1	MIMAT0000456_MirBase_miR-186_microRNA	ENSG00000144895_ENST00000460851_EIF2A_mRNA	6.32711e-129	1.1714e-124
A12-428721_10	MIMAT0000075_MirBase_miR-20a_microRNA	ENSG00000152133_ENST00000409774_CCDC75_mRNA	1.03751e-48	1.92084e-44
A12-4289437_1	MIMAT0000253_MirBase_miR-10a_microRNA	ENSG00000175265_ENST00000359187_GOLGA8A_mRNA	0	0
A12-43060_104	MIMAT0000455_MirBase_miR-185_microRNA	ENSG00000160877_ENST00000292431_NACC1_mRNA	0	0
A12-43390_104	MIMAT0000081_MirBase_miR-25_microRNA	ENSG00000072864_ENST00000396355_NDE1_mRNA	0	0
A12-436069_10	MIMAT0003339_MirBase_miR-421_microRNA	ENSG00000240682_ENST00000393295_ISY1_mRNA	1.34689e-266	2.49363e-262
A12-436673_10	MIMAT0004553_MirBase_miR-7-1*_microRNA	ENSG00000102172_ENST00000404933_SMS_mRNA	5.71433e-120	1.05795e-115
A12-437346_10	MIMAT0000261_MirBase_miR-183_microRNA	ENSG00000141448_ENST00000269216_GATA6_mRNA	0	0
A12-4383763_1	MIMAT0003294_MirBase_miR-625_microRNA	ENSG00000160284_ENST00000416550_C21orf56_mRNA	4.59996e-19	8.51637e-15
A12-439276_10	MIMAT0001340_MirBase_miR-423-3p_microRNA	ENSG00000197077_ENST00000358431_KIAA1671_mRNA	2.05477e-188	3.8042e-184
A12-4398229_1	MIMAT0000456_MirBase_miR-186_microRNA	ENSG00000184209_ENST00000412157_SNRNP35_mRNA	2.73037e-32	5.055e-28
A12-4399094_1	MIMAT0004792_MirBase_miR-92b*_microRNA	ENSG00000197077_ENST00000358431_KIAA1671_mRNA	3.27355e-98	6.06066e-94
A12-4417308_1	MIMAT0010251_MirBase_miR-449c_microRNA	ENSG00000171385_ENST00000369697_KCND3_mRNA	1.10509e-09	2.04596e-05
A12-4417323_1	MIMAT0010251_MirBase_miR-449c_microRNA	ENSG00000116711_ENST00000367466_PLA2G4A_mRNA	3.15164e-09	5.83495e-05
A12-4421588_1	MIMAT0000089_MirBase_miR-31_microRNA	ENSG00000158545_ENST00000301011_ZC3H18_mRNA	2.27075e-181	4.20407e-177
A12-4459858_1	MIMAT0000253_MirBase_miR-10a_microRNA	ENSG00000101350_ENST00000375712_KIF3B_mRNA	0	0
A12-4463056_1	MIMAT0000086_MirBase_miR-29a_microRNA	ENSG00000186660_ENST00000316059_ZFP91_mRNA	0	0
A12-4463814_1	MIMAT0002891_MirBase_miR-18a*_microRNA	ENSG00000120885_ENST00000316403_CLU_mRNA	2.12312e-06	0.0393075
A12-446700_9	MIMAT0003283_MirBase_miR-615-3p_microRNA	ENSG00000226589_ENST00000457796_VARS_mRNA	2.93686e-61	5.4373e-57
A12-4479606_1	MIMAT0000092_MirBase_miR-92a_microRNA	ENSG00000063046_ENST00000262056_EIF4B_mRNA	1.10471e-265	2.04527e-261
A12-4489021_1	MIMAT0000455_MirBase_miR-185_microRNA	ENSG00000146966_ENST00000275884_DENND2A_mRNA	3.26534e-202	6.04545e-198
A12-449531_9	MIMAT0000072_MirBase_miR-18a_microRNA	ENSG00000158545_ENST00000301011_ZC3H18_mRNA	0	0
A12-449623_9	MIMAT0000680_MirBase_miR-106b_microRNA	ENSG00000138041_ENST00000272313_SMEK2_mRNA	1.03023e-213	1.90736e-209
A12-4505969_1	MIMAT0000278_MirBase_miR-221_microRNA	ENSG00000169609_ENST00000513601_C15orf40_mRNA	1.16916e-07	0.00216458
A12-4506014_1	MIMAT0000278_MirBase_miR-221_microRNA	ENSG00000105784_ENST00000338056_RUNDC3B_mRNA	2.34088e-183	4.33391e-179
A12-4508469_1	MIMAT0000279_MirBase_miR-222_microRNA	ENSG00000100354_ENST00000454349_TNRC6B_mRNA	1.30741e-63	2.42053e-59
A12-4509013_1	MIMAT0000279_MirBase_miR-222_microRNA	ENSG00000197429_ENST00000396478_IPP_mRNA	3.57942e-23	6.62693e-19
A12-4533716_1	MIMAT0005905_MirBase_miR-1254_microRNA	ENSG00000197077_ENST00000358431_KIAA1671_mRNA	1.28556e-39	2.38008e-35
A12-4564511_1	MIMAT0004612_MirBase_miR-186*_microRNA	ENSG00000188984_ENST00000332530_AADACL3_mRNA	0	0
A12-45711_101	MIMAT0002174_MirBase_miR-484_microRNA	ENSG00000164542_ENST00000297063_KIAA0895_mRNA	1.55966e-15	2.88756e-11
A12-4582342_1	MIMAT0000069_MirBase_miR-16_microRNA	ENSG00000105281_ENST00000306894_SLC1A5_mRNA	6.51399e-196	1.206e-191
A12-4585919_1	MIMAT0000461_MirBase_miR-195_microRNA	ENSG00000056277_ENST00000370978_ZNF280C_mRNA	1.04576e-198	1.93612e-194
A12-4643704_1	MIMAT0000253_MirBase_miR-10a_microRNA	ENSG00000102870_ENST00000262525_ZNF629_mRNA	0	0
A12-468072_8	MIMAT0004945_MirBase_miR-744_microRNA	ENSG00000172354_ENST00000303210_GNB2_mRNA	1.0222e-105	1.8925e-101
A12-468433_8	MIMAT0000063_MirBase_let-7b_microRNA	ENSG00000188612_ENST00000420826_SUMO2_mRNA	1.26643e-219	2.34467e-215
A12-4697988_1	MIMAT0004509_MirBase_miR-93*_microRNA	ENSG00000214694_ENST00000409978_ARHGEF33_mRNA	1.38451e-06	0.0256329
A12-4721183_1	MIMAT0000732_MirBase_miR-378_microRNA	ENSG00000174595_ENST00000310992_KLF14_mRNA	0	0
A12-4721654_1	MIMAT0000732_MirBase_miR-378_microRNA	ENSG00000072310_ENST00000261646_SREBF1_mRNA	0	0
A12-472227_8	MIMAT0000069_MirBase_miR-16_microRNA	ENSG00000131269_ENST00000253577_ABCB7_mRNA	0	0
A12-472424_8	MIMAT0000069_MirBase_miR-16_microRNA	ENSG00000112306_ENST00000230050_RPS12_mRNA	0	0
A12-472510_8	MIMAT0000100_MirBase_miR-29b_microRNA	ENSG00000197077_ENST00000358431_KIAA1671_mRNA	0	0
A12-4725946_1	MIMAT0004509_MirBase_miR-93*_microRNA	ENSG00000105784_ENST00000338056_RUNDC3B_mRNA	0	0
A12-4725967_1	MIMAT0004509_MirBase_miR-93*_microRNA	ENSG00000176182_ENST00000322217_MYPOP_mRNA	1.44306e-31	2.67167e-27
A12-4726282_1	MIMAT0004509_MirBase_miR-93*_microRNA	ENSG00000072310_ENST00000261646_SREBF1_mRNA	0	0
A12-4730018_1	MIMAT0000762_MirBase_miR-324-3p_microRNA	ENSG00000147403_ENST00000369817_RPL10_mRNA	4.1609e-153	7.70349e-149
A12-4731468_1	MIMAT0001413_MirBase_miR-20b_microRNA	ENSG00000156011_ENST00000327040_PSD3_mRNA	1.48333e-115	2.74623e-111
A12-4733989_1	MIMAT0000071_MirBase_miR-17*_microRNA	ENSG00000086570_ENST00000261800_FAT2_mRNA	0	0
A12-4734066_1	MIMAT0000071_MirBase_miR-17*_microRNA	ENSG00000103091_ENST00000262144_WDR59_mRNA	2.47538e-209	4.58291e-205
A12-4734464_1	MIMAT0000071_MirBase_miR-17*_microRNA	ENSG00000131269_ENST00000253577_ABCB7_mRNA	0	0
A12-4747321_1	MIMAT0005951_MirBase_miR-1307_microRNA	ENSG00000116641_ENST00000340370_DOCK7_mRNA	5.95654e-48	1.10279e-43
A12-4824141_1	MIMAT0002174_MirBase_miR-484_microRNA	ENSG00000115241_ENST00000344034_PPM1G_mRNA	7.19614e-113	1.33229e-108
A12-483008_8	MIMAT0000762_MirBase_miR-324-3p_microRNA	ENSG00000124222_ENST00000371141_STX16_mRNA	7.08955e-23	1.31256e-18
A12-4837594_1	MIMAT0005793_MirBase_miR-320c_microRNA	ENSG00000105204_ENST00000323039_DYRK1B_mRNA	1.07488e-15	1.99003e-11
A12-4858186_1	MIMAT0004672_MirBase_miR-106b*_microRNA	ENSG00000167193_ENST00000300574_CRK_mRNA	1.22719e-228	2.27202e-224
A12-4861530_1	MIMAT0004949_MirBase_miR-877_microRNA	ENSG00000040933_ENST00000074304_INPP4A_mRNA	1.83215e-10	3.39205e-06
A12-4867494_1	MIMAT0000253_MirBase_miR-10a_microRNA	ENSG00000189056_ENST00000428762_RELN_mRNA	0	0
A12-4869125_1	MIMAT0000253_MirBase_miR-10a_microRNA	ENSG00000072310_ENST00000261646_SREBF1_mRNA	0	0
A12-4869335_1	MIMAT0000253_MirBase_miR-10a_microRNA	ENSG00000105700_ENST00000222307_C19orf50_mRNA	0	0
A12-4869859_1	MIMAT0000253_MirBase_miR-10a_microRNA	ENSG00000101412_ENST00000343380_E2F1_mRNA	0	0
A12-4870033_1	MIMAT0000253_MirBase_miR-10a_microRNA	ENSG00000116711_ENST00000367466_PLA2G4A_mRNA	0	0
A12-4870080_1	MIMAT0000253_MirBase_miR-10a_microRNA	ENSG00000086570_ENST00000261800_FAT2_mRNA	0	0
A12-4870613_1	MIMAT0000253_MirBase_miR-10a_microRNA	ENSG00000187123_ENST00000409381_LYPD6_mRNA	0	0
A12-4871869_1	MIMAT0000253_MirBase_miR-10a_microRNA	ENSG00000116748_ENST00000369538_AMPD1_mRNA	0	0
A12-4873180_1	MIMAT0000253_MirBase_miR-10a_microRNA	ENSG00000114544_ENST00000383598_SLC41A3_mRNA	0	0
A12-4875229_1	MIMAT0000253_MirBase_miR-10a_microRNA	ENSG00000131269_ENST00000253577_ABCB7_mRNA	0	0
A12-4877785_1	MIMAT0000254_MirBase_miR-10b_microRNA	ENSG00000130413_ENST00000315204_STK33_mRNA	0	0
A12-4879636_1	MIMAT0000254_MirBase_miR-10b_microRNA	ENSG00000132718_ENST00000368324_SYT11_mRNA	0	0
A12-4879648_1	MIMAT0000254_MirBase_miR-10b_microRNA	ENSG00000105784_ENST00000338056_RUNDC3B_mRNA	0	0
A12-488186_8	MIMAT0003393_MirBase_miR-425_microRNA	ENSG00000173915_ENST00000337003_USMG5_mRNA	0	0
A12-48898_96	MIMAT0000244_MirBase_miR-30c_microRNA	ENSG00000125149_ENST00000219139_C16orf70_mRNA	3.31107e-161	6.13012e-157
A12-489064_8	MIMAT0000253_MirBase_miR-10a_microRNA	ENSG00000105784_ENST00000338056_RUNDC3B_mRNA	0	0
A12-49022_96	MIMAT0000072_MirBase_miR-18a_microRNA	ENSG00000130449_ENST00000252744_ZSWIM6_mRNA	4.91323e-156	9.09635e-152
A12-491409_8	MIMAT0015020_MirBase_miR-548v_microRNA	ENSG00000165449_ENST00000395348_SLC16A9_mRNA	6.64639e-60	1.23051e-55
A12-4943202_1	MIMAT0000254_MirBase_miR-10b_microRNA	ENSG00000173812_ENST00000469257_EIF1_mRNA	0	0
A12-49447_96	MIMAT0000461_MirBase_miR-195_microRNA	ENSG00000198478_ENST00000369838_SH3BGRL2_mRNA	3.33847e-129	6.18085e-125
A12-496314_7	MIMAT0003283_MirBase_miR-615-3p_microRNA	ENSG00000136463_ENST00000258975_TACO1_mRNA	1.18328e-19	2.19072e-15
A12-498525_7	MIMAT0000092_MirBase_miR-92a_microRNA	ENSG00000163630_ENST00000295894_SYNPR_mRNA	4.73323e-88	8.76311e-84
A12-5016062_1	MIMAT0000759_MirBase_miR-148b_microRNA	ENSG00000112695_ENST00000370081_COX7A2_mRNA	0	0
A12-50229_95	MIMAT0000443_MirBase_miR-125a-5p_microRNA	ENSG00000138078_ENST00000409936_PREPL_mRNA	1.50889e-33	2.79356e-29
A12-5041667_1	MIMAT0000253_MirBase_miR-10a_microRNA	ENSG00000119699_ENST00000238682_TGFB3_mRNA	0	0
A12-504457_7	MIMAT0000278_MirBase_miR-221_microRNA	ENSG00000138326_ENST00000435275_RPS24_mRNA	0	0
A12-5077862_1	MIMAT0000085_MirBase_miR-28-5p_microRNA	ENSG00000115593_ENST00000419482_SMYD1_mRNA	0	0
A12-5086867_1	MIMAT0000077_MirBase_miR-22_microRNA	ENSG00000129988_ENST00000217407_LBP_mRNA	4.97639e-111	9.21328e-107
A12-5090535_1	MIMAT0004679_MirBase_miR-296-3p_microRNA	ENSG00000203814_ENST00000369167_HIST2H2BF_mRNA	0	0
A12-50940_94	MIMAT0004678_MirBase_miR-99b*_microRNA	ENSG00000166441_ENST00000314138_RPL27A_mRNA	0	0
A12-5096366_1	MIMAT0000253_MirBase_miR-10a_microRNA	ENSG00000136541_ENST00000397283_ERMN_mRNA	0	0
A12-5099428_1	MIMAT0003393_MirBase_miR-425_microRNA	ENSG00000147255_ENST00000370904_IGSF1_mRNA	0	0
A12-5106325_1	MIMAT0002174_MirBase_miR-484_microRNA	ENSG00000121310_ENST00000358358_ECHDC2_mRNA	4.90034e-08	0.000907249
A12-5111293_1	MIMAT0002174_MirBase_miR-484_microRNA	ENSG00000120907_ENST00000380586_ADRA1A_mRNA	1.95849e-08	0.000362595
A12-5118834_1	MIMAT0000456_MirBase_miR-186_microRNA	ENSG00000186442_ENST00000417996_KRT3_mRNA	5.43579e-34	1.00638e-29
A12-5122282_1	MIMAT0000261_MirBase_miR-183_microRNA	ENSG00000106443_ENST00000403050_PHF14_mRNA	5.50435e-138	1.01908e-133
A12-5124888_1	MIMAT0000753_MirBase_miR-342-3p_microRNA	ENSG00000182263_ENST00000333129_FIGN_mRNA	5.46144e-40	1.01113e-35
A12-5157759_1	MIMAT0004568_MirBase_miR-221*_microRNA	ENSG00000167037_ENST00000400358_SGSM1_mRNA	5.24253e-15	9.70603e-11
A12-51630_93	MIMAT0004776_MirBase_miR-505*_microRNA	ENSG00000151247_ENST00000450253_EIF4E_mRNA	2.42697e-56	4.49329e-52
A12-5180020_1	MIMAT0000257_MirBase_miR-181b_microRNA	ENSG00000078618_ENST00000354831_NRD1_mRNA	4.12889e-110	7.64422e-106
A12-5180021_1	MIMAT0002821_MirBase_miR-181d_microRNA	ENSG00000078618_ENST00000354831_NRD1_mRNA	5.72861e-113	1.06059e-108
A12-518369_7	MIMAT0002891_MirBase_miR-18a*_microRNA	ENSG00000140955_ENST00000315906_ADAD2_mRNA	5.76739e-268	1.06778e-263
A12-5184206_1	MIMAT0000092_MirBase_miR-92a_microRNA	ENSG00000167910_ENST00000301645_CYP7A1_mRNA	1.14654e-09	2.12271e-05
A12-5224773_1	MIMAT0004509_MirBase_miR-93*_microRNA	ENSG00000086758_ENST00000342160_HUWE1_mRNA	0	0
A12-52261_93	MIMAT0004679_MirBase_miR-296-3p_microRNA	ENSG00000180596_ENST00000396984_HIST1H2BC_mRNA	0	0
A12-5232816_1	MIMAT0000510_MirBase_miR-320a_microRNA	ENSG00000236334_ENST00000419275_PPIAL4G_mRNA	1.41315e-103	2.61631e-99
A12-52716_92	MIMAT0000253_MirBase_miR-10a_microRNA	ENSG00000100504_ENST00000216392_PYGL_mRNA	0	0
A12-5274028_1	MIMAT0000066_MirBase_let-7e_microRNA	ENSG00000153814_ENST00000283928_JAZF1_mRNA	3.1214e-154	5.77896e-150
A12-531601_6	MIMAT0000226_MirBase_miR-196a_microRNA	ENSG00000099341_ENST00000215071_PSMD8_mRNA	0	0
A12-533331_6	MIMAT0000253_MirBase_miR-10a_microRNA	ENSG00000181222_ENST00000322644_POLR2A_mRNA	0	0
A12-53776_91	MIMAT0000063_MirBase_let-7b_microRNA	ENSG00000198888_ENST00000361390_MT-ND1_mRNA	4.31684e-95	7.9922e-91
A12-539186_6	MIMAT0003233_MirBase_miR-551b_microRNA	ENSG00000197077_ENST00000358431_KIAA1671_mRNA	0	0
A12-54013_91	MIMAT0000455_MirBase_miR-185_microRNA	ENSG00000015479_ENST00000394805_MATR3_mRNA	0	0
A12-54695_90	MIMAT0000081_MirBase_miR-25_microRNA	ENSG00000135446_ENST00000257904_CDK4_mRNA	8.17822e-265	1.51411e-260
A12-54711_90	MIMAT0000089_MirBase_miR-31_microRNA	ENSG00000095319_ENST00000372577_NUP188_mRNA	7.74509e-101	1.43393e-96
A12-548190_6	MIMAT0003888_MirBase_miR-766_microRNA	ENSG00000123415_ENST00000337581_SMUG1_mRNA	3.04045e-12	5.62908e-08
A12-553923_6	MIMAT0001340_MirBase_miR-423-3p_microRNA	ENSG00000179010_ENST00000320912_MRFAP1_mRNA	6.57877e-130	1.21799e-125
A12-55999_89	MIMAT0004945_MirBase_miR-744_microRNA	ENSG00000219200_ENST00000402093_RNASEK_mRNA	1.57797e-60	2.92144e-56
A12-56098_89	MIMAT0000261_MirBase_miR-183_microRNA	ENSG00000116830_ENST00000369466_TTF2_mRNA	4.60819e-257	8.5316e-253
A12-56135_89	MIMAT0000510_MirBase_miR-320a_microRNA	ENSG00000144029_ENST00000272418_MRPS5_mRNA	3.83238e-58	7.09527e-54
A12-56346_88	MIMAT0000072_MirBase_miR-18a_microRNA	ENSG00000131174_ENST00000481445_COX7B_mRNA	0	0
A12-56516_88	MIMAT0002174_MirBase_miR-484_microRNA	ENSG00000168439_ENST00000305218_STIP1_mRNA	1.4966e-98	2.77081e-94
A12-565890_5	MIMAT0000062_MirBase_let-7a_microRNA	ENSG00000144580_ENST00000273064_RQCD1_mRNA	2.78456e-257	5.15533e-253
A12-567358_5	MIMAT0000762_MirBase_miR-324-3p_microRNA	ENSG00000146267_ENST00000389677_C6orf168_mRNA	2.50381e-22	4.63555e-18
A12-56881_88	MIMAT0001340_MirBase_miR-423-3p_microRNA	ENSG00000142687_ENST00000325722_KIAA0319L_mRNA	2.37822e-69	4.40303e-65
A12-57086_88	MIMAT0000253_MirBase_miR-10a_microRNA	ENSG00000141425_ENST00000399022_RPRD1A_mRNA	0	0
A12-575084_5	MIMAT0000253_MirBase_miR-10a_microRNA	ENSG00000165923_ENST00000298861_AGBL2_mRNA	0	0
A12-57535_87	MIMAT0002819_MirBase_miR-193b_microRNA	ENSG00000188223_ENST00000301159_LIN37_mRNA	2.60827e-35	4.82896e-31
A12-58539_86	MIMAT0000761_MirBase_miR-324-5p_microRNA	ENSG00000105254_ENST00000221855_TBCB_mRNA	1.94208e-96	3.59557e-92
A12-58681_86	MIMAT0000081_MirBase_miR-25_microRNA	ENSG00000111229_ENST00000228825_ARPC3_mRNA	4.38048e-202	8.11002e-198
A12-588987_5	MIMAT0004509_MirBase_miR-93*_microRNA	ENSG00000104529_ENST00000442189_EEF1D_mRNA	2.36902e-177	4.38601e-173
A12-594949_5	MIMAT0000081_MirBase_miR-25_microRNA	ENSG00000144036_ENST00000272427_EXOC6B_mRNA	2.5689e-77	4.75606e-73
A12-60246_85	MIMAT0000510_MirBase_miR-320a_microRNA	ENSG00000196262_ENST00000468812_PPIA_mRNA	0	0
A12-60479_84	MIMAT0000226_MirBase_miR-196a_microRNA	ENSG00000085978_ENST00000392017_ATG16L1_mRNA	1.74972e-242	3.23943e-238
A12-60498_84	MIMAT0000253_MirBase_miR-10a_microRNA	ENSG00000115241_ENST00000344034_PPM1G_mRNA	0	0
A12-60514_84	MIMAT0004612_MirBase_miR-186*_microRNA	ENSG00000111716_ENST00000350669_LDHB_mRNA	0	0
A12-60765_84	MIMAT0000753_MirBase_miR-342-3p_microRNA	ENSG00000182481_ENST00000330459_KPNA2_mRNA	0	0
A12-60864_84	MIMAT0004612_MirBase_miR-186*_microRNA	ENSG00000130159_ENST00000270517_ECSIT_mRNA	1.88049e-235	3.48153e-231
A12-618550_4	MIMAT0000252_MirBase_miR-7_microRNA	ENSG00000197312_ENST00000480945_DDI2_mRNA	4.74496e-198	8.78482e-194
A12-627178_4	MIMAT0000423_MirBase_miR-125b_microRNA	ENSG00000120705_ENST00000360541_ETF1_mRNA	1.41637e-108	2.62227e-104
A12-628999_4	MIMAT0002174_MirBase_miR-484_microRNA	ENSG00000171793_ENST00000372621_CTPS_mRNA	7.22072e-144	1.33684e-139
A12-63382_82	MIMAT0004509_MirBase_miR-93*_microRNA	ENSG00000052749_ENST00000370992_RRP12_mRNA	1.20161e-49	2.22466e-45
A12-63701_81	MIMAT0000680_MirBase_miR-106b_microRNA	ENSG00000113300_ENST00000261951_CNOT6_mRNA	1.21696e-165	2.25308e-161
A12-63706_81	MIMAT0000255_MirBase_miR-34a_microRNA	ENSG00000091483_ENST00000366560_FH_mRNA	3.32692e-160	6.15947e-156
A12-64501_81	MIMAT0002819_MirBase_miR-193b_microRNA	ENSG00000103495_ENST00000322945_MAZ_mRNA	4.48753e-58	8.30821e-54
A12-64848_81	MIMAT0000062_MirBase_let-7a_microRNA	ENSG00000153814_ENST00000283928_JAZF1_mRNA	3.1241e-229	5.78396e-225
A12-65039_80	MIMAT0003283_MirBase_miR-615-3p_microRNA	ENSG00000089597_ENST00000346178_GANAB_mRNA	2.41816e-154	4.47698e-150
A12-65275_80	MIMAT0002174_MirBase_miR-484_microRNA	ENSG00000198695_ENST00000361681_MT-ND6_mRNA	1.77589e-153	3.28789e-149
A12-65390_80	MIMAT0000092_MirBase_miR-92a_microRNA	ENSG00000173905_ENST00000470487_GOLIM4_mRNA	1.7335e-297	3.20939e-293
A12-655211_4	MIMAT0004509_MirBase_miR-93*_microRNA	ENSG00000184708_ENST00000397525_EIF4ENIF1_mRNA	1.4228e-33	2.63418e-29
A12-655370_4	MIMAT0004509_MirBase_miR-93*_microRNA	ENSG00000104529_ENST00000422753_EEF1D_mRNA	7.88288e-156	1.45944e-151
A12-65563_80	MIMAT0002819_MirBase_miR-193b_microRNA	ENSG00000115993_ENST00000332624_TRAK2_mRNA	1.6599e-53	3.07313e-49
A12-66140_79	MIMAT0000081_MirBase_miR-25_microRNA	ENSG00000181163_ENST00000393820_NPM1_mRNA	7.8889e-203	1.46055e-198
A12-662241_4	MIMAT0003880_MirBase_miR-671-5p_microRNA	ENSG00000176390_ENST00000324238_CRLF3_mRNA	3.05759e-19	5.66082e-15
A12-664463_4	MIMAT0000688_MirBase_miR-301a_microRNA	ENSG00000101639_ENST00000506447_CEP192_mRNA	2.37151510003798e-322	4.39062305621032e-318
A12-669097_4	MIMAT0004978_MirBase_miR-935_microRNA	ENSG00000166165_ENST00000348956_CKB_mRNA	7.57673e-159	1.40276e-154
A12-67817_78	MIMAT0000092_MirBase_miR-92a_microRNA	ENSG00000136807_ENST00000373265_CDK9_mRNA	7.7201e-19	1.4293e-14
A12-67834_78	MIMAT0000092_MirBase_miR-92a_microRNA	ENSG00000125414_ENST00000397183_MYH2_mRNA	7.86739e-13	1.45657e-08
A12-679568_4	MIMAT0000069_MirBase_miR-16_microRNA	ENSG00000189091_ENST00000302516_SF3B3_mRNA	0	0
A12-69222_77	MIMAT0000461_MirBase_miR-195_microRNA	ENSG00000166197_ENST00000370007_NOLC1_mRNA	7.99181e-147	1.4796e-142
A12-69342_77	MIMAT0000418_MirBase_miR-23b_microRNA	ENSG00000198689_ENST00000370695_SLC9A6_mRNA	2.50376e-140	4.63546e-136
A12-69725_77	MIMAT0000253_MirBase_miR-10a_microRNA	ENSG00000173812_ENST00000469257_EIF1_mRNA	0	0
A12-70125_76	MIMAT0000226_MirBase_miR-196a_microRNA	ENSG00000037965_ENST00000040584_HOXC8_mRNA	0	0
A12-70410_76	MIMAT0003339_MirBase_miR-421_microRNA	ENSG00000159086_ENST00000331923_GCFC1_mRNA	0	0
A12-70689_76	MIMAT0000764_MirBase_miR-339-5p_microRNA	ENSG00000100077_ENST00000324198_ADRBK2_mRNA	1.24686e-22	2.30843e-18
A12-70757_76	MIMAT0003886_MirBase_miR-769-5p_microRNA	ENSG00000182217_ENST00000392932_HIST2H4B_mRNA	0	0
A12-71157_76	MIMAT0000450_MirBase_miR-149_microRNA	ENSG00000089685_ENST00000301633_BIRC5_mRNA	5.09175e-58	9.42687e-54
A12-7167_494	MIMAT0000081_MirBase_miR-25_microRNA	ENSG00000159459_ENST00000290650_UBR1_mRNA	2.41e-128	4.46187e-124
A12-721495_3	MIMAT0000092_MirBase_miR-92a_microRNA	ENSG00000095139_ENST00000264028_ARCN1_mRNA	1.05167e-218	1.94707e-214
A12-721772_3	MIMAT0000089_MirBase_miR-31_microRNA	ENSG00000196182_ENST00000373132_STK40_mRNA	3.48786e-112	6.45742e-108
A12-725172_3	MIMAT0000069_MirBase_miR-16_microRNA	ENSG00000005302_ENST00000337339_MSL3_mRNA	0	0
A12-728622_3	MIMAT0000253_MirBase_miR-10a_microRNA	ENSG00000147255_ENST00000370904_IGSF1_mRNA	0	0
A12-73404_74	MIMAT0000081_MirBase_miR-25_microRNA	ENSG00000158435_ENST00000289382_C2orf29_mRNA	1.67254e-279	3.09653e-275
A12-75227_73	MIMAT0000455_MirBase_miR-185_microRNA	ENSG00000129083_ENST00000439561_COPB1_mRNA	0	0
A12-75378_73	MIMAT0000069_MirBase_miR-16_microRNA	ENSG00000253953_ENST00000519479_PCDHGB4_mRNA	6.04411e-174	1.11901e-169
A12-75747_72	MIMAT0000062_MirBase_let-7a_microRNA	ENSG00000176087_ENST00000323146_SLC35A4_mRNA	0	0
A12-75766_72	MIMAT0000450_MirBase_miR-149_microRNA	ENSG00000091039_ENST00000261183_OSBPL8_mRNA	1.48547e-103	2.7502e-99
A12-76506_72	MIMAT0000101_MirBase_miR-103_microRNA	ENSG00000163902_ENST00000296255_RPN1_mRNA	0	0
A12-784224_3	MIMAT0004945_MirBase_miR-744_microRNA	ENSG00000106305_ENST00000223029_AIMP2_mRNA	3.73908e-47	6.92253e-43
A12-79131_70	MIMAT0000081_MirBase_miR-25_microRNA	ENSG00000168028_ENST00000301821_RPSA_mRNA	0	0
A12-806171_3	MIMAT0000450_MirBase_miR-149_microRNA	ENSG00000129250_ENST00000320785_KIF1C_mRNA	5.93297e-67	1.09843e-62
A12-806779_3	MIMAT0001340_MirBase_miR-423-3p_microRNA	ENSG00000177700_ENST00000322028_POLR2L_mRNA	1.69678e-120	3.14143e-116
A12-80753_69	MIMAT0003339_MirBase_miR-421_microRNA	ENSG00000158985_ENST00000505065_CDC42SE2_mRNA	5.5698189203869e-317	1.03119627492043e-312
A12-81012_69	MIMAT0000081_MirBase_miR-25_microRNA	ENSG00000180071_ENST00000399703_ANKRD18A_mRNA	1.42526e-12	2.63873e-08
A12-81161_69	MIMAT0001343_MirBase_miR-425*_microRNA	ENSG00000124571_ENST00000265351_XPO5_mRNA	0	0
A12-81316_69	MIMAT0004748_MirBase_miR-423-5p_microRNA	ENSG00000198242_ENST00000422514_RPL23A_mRNA	0	0
A12-814252_3	MIMAT0015053_MirBase_miR-3176_microRNA	ENSG00000137168_ENST00000373699_PPIL1_mRNA	1.83217e-294	3.39208e-290
A12-81823_68	MIMAT0000450_MirBase_miR-149_microRNA	ENSG00000181163_ENST00000296930_NPM1_mRNA	3.18117011781678e-317	5.88961835612600e-313
A12-82348_68	MIMAT0002174_MirBase_miR-484_microRNA	ENSG00000146701_ENST00000315758_MDH2_mRNA	7.62849e-117	1.41234e-112
A12-83188_68	MIMAT0000069_MirBase_miR-16_microRNA	ENSG00000231555_ENST00000445736_HSPA1B_mRNA	0	0
A12-833230_3	MIMAT0000510_MirBase_miR-320a_microRNA	ENSG00000165312_ENST00000376495_OTUD1_mRNA	2.9071e-63	5.3822e-59
A12-84321_67	MIMAT0000092_MirBase_miR-92a_microRNA	ENSG00000069667_ENST00000335670_RORA_mRNA	1.01422e-74	1.87772e-70
A12-84985_67	MIMAT0002819_MirBase_miR-193b_microRNA	ENSG00000176658_ENST00000318217_MYO1D_mRNA	3.37453e-26	6.2476e-22
A12-85067_66	MIMAT0004950_MirBase_miR-877*_microRNA	ENSG00000160932_ENST00000429120_LY6E_mRNA	5.13462e-08	0.000950623
A12-85255_66	MIMAT0003283_MirBase_miR-615-3p_microRNA	ENSG00000163932_ENST00000394729_PRKCD_mRNA	5.7787e-29	1.06987e-24
A12-85281_66	MIMAT0004679_MirBase_miR-296-3p_microRNA	ENSG00000132182_ENST00000254508_NUP210_mRNA	1.46902e-75	2.71975e-71
A12-85295_66	MIMAT0002174_MirBase_miR-484_microRNA	ENSG00000108406_ENST00000251241_DHX40_mRNA	1.27488e-87	2.36031e-83
A12-86258_66	MIMAT0004694_MirBase_miR-342-5p_microRNA	ENSG00000127616_ENST00000429416_SMARCA4_mRNA	7.14131e-200	1.32214e-195
A12-866992_2	MIMAT0005951_MirBase_miR-1307_microRNA	ENSG00000196262_ENST00000468812_PPIA_mRNA	0	0
A12-86722_65	MIMAT0000761_MirBase_miR-324-5p_microRNA	ENSG00000133226_ENST00000323848_SRRM1_mRNA	8.06378e-97	1.49293e-92
A12-87881_65	MIMAT0000756_MirBase_miR-326_microRNA	ENSG00000181220_ENST00000340622_ZNF746_mRNA	1.97728e-09	3.66073e-05
A12-87916_65	MIMAT0003393_MirBase_miR-425_microRNA	ENSG00000099942_ENST00000354336_CRKL_mRNA	5.32084e-224	9.85101e-220
A12-883004_2	MIMAT0004950_MirBase_miR-877*_microRNA	ENSG00000163960_ENST00000296328_UBXN7_mRNA	2.80356e-08	0.000519052
A12-89169_64	MIMAT0000086_MirBase_miR-29a_microRNA	ENSG00000031698_ENST00000234677_SARS_mRNA	0	0
A12-89501_64	MIMAT0000081_MirBase_miR-25_microRNA	ENSG00000101856_ENST00000217971_PGRMC1_mRNA	5.43374e-231	1.006e-226
A12-89889_64	MIMAT0000069_MirBase_miR-16_microRNA	ENSG00000141367_ENST00000269122_CLTC_mRNA	0	0
A12-89892_64	MIMAT0000093_MirBase_miR-93_microRNA	ENSG00000015133_ENST00000389857_CCDC88C_mRNA	9.80902e-58	1.81604e-53
A12-90750_63	MIMAT0000680_MirBase_miR-106b_microRNA	ENSG00000101276_ENST00000217254_C20orf54_mRNA	3.1505e-29	5.83284e-25
A12-912426_2	MIMAT0000424_MirBase_miR-128_microRNA	ENSG00000124209_ENST00000244040_RAB22A_mRNA	2.32903120395683e-311	4.31197e-307
A12-91397_63	MIMAT0004978_MirBase_miR-935_microRNA	ENSG00000077235_ENST00000356183_GTF3C1_mRNA	8.90178e-149	1.64808e-144
A12-913997_2	MIMAT0000092_MirBase_miR-92a_microRNA	ENSG00000160570_ENST00000336034_DEDD2_mRNA	4.7308e-47	8.7586e-43
A12-918969_2	MIMAT0000226_MirBase_miR-196a_microRNA	ENSG00000005302_ENST00000337339_MSL3_mRNA	0	0
A12-92131_63	MIMAT0000092_MirBase_miR-92a_microRNA	ENSG00000197603_ENST00000508244_C5orf42_mRNA	1.38604e-97	2.56612e-93
A12-923350_2	MIMAT0000069_MirBase_miR-16_microRNA	ENSG00000159202_ENST00000360943_UBE2Z_mRNA	0	0
A12-924303_2	MIMAT0000069_MirBase_miR-16_microRNA	ENSG00000100234_ENST00000266085_TIMP3_mRNA	0	0
A12-926146_2	MIMAT0000069_MirBase_miR-16_microRNA	ENSG00000102174_ENST00000379374_PHEX_mRNA	8.13176e-201	1.50551e-196
A12-926395_2	MIMAT0000069_MirBase_miR-16_microRNA	ENSG00000147408_ENST00000454498_CSGALNACT1_mRNA	0	0
A12-931807_2	MIMAT0000253_MirBase_miR-10a_microRNA	ENSG00000101266_ENST00000349736_CSNK2A1_mRNA	0	0
A12-932475_2	MIMAT0000253_MirBase_miR-10a_microRNA	ENSG00000143033_ENST00000370298_MTF2_mRNA	0	0
A12-954956_2	MIMAT0000760_MirBase_miR-331-3p_microRNA	ENSG00000138185_ENST00000371207_ENTPD1_mRNA	7.54183e-09	0.00013963
A12-96086_61	MIMAT0000069_MirBase_miR-16_microRNA	ENSG00000117984_ENST00000236671_CTSD_mRNA	0	0
A12-96459_60	MIMAT0003283_MirBase_miR-615-3p_microRNA	ENSG00000168209_ENST00000307365_DDIT4_mRNA	1.58185e-87	2.92863e-83
A12-96917_60	MIMAT0000081_MirBase_miR-25_microRNA	ENSG00000001629_ENST00000265742_ANKIB1_mRNA	2.17861e-65	4.03348e-61
A12-98163_60	MIMAT0002174_MirBase_miR-484_microRNA	ENSG00000133318_ENST00000339997_RTN3_mRNA	3.4601e-43	6.40604e-39
A12-98412_59	MIMAT0000062_MirBase_let-7a_microRNA	ENSG00000099814_ENST00000414716_KIAA0284_mRNA	0	0
A12-98970_59	MIMAT0000760_MirBase_miR-331-3p_microRNA	ENSG00000103549_ENST00000324685_RNF40_mRNA	8.41568e-50	1.55808e-45
A12-99254_59	MIMAT0000254_MirBase_miR-10b_microRNA	ENSG00000198374_ENST00000357320_HIST1H2AL_mRNA	0	0
A12-99287_59	MIMAT0000761_MirBase_miR-324-5p_microRNA	ENSG00000123416_ENST00000336023_TUBA1B_mRNA	0	0
L1-1001269_1	MIMAT0002174_MirBase_miR-484_microRNA	ENSG00000173638_ENST00000311124_SLC19A1_mRNA	1.90132e-131	3.52011e-127
L1-1001684_1	MIMAT0002174_MirBase_miR-484_microRNA	ENSG00000167658_ENST00000309311_EEF2_mRNA	2.66868e-246	4.94079e-242
L1-1001792_1	MIMAT0002174_MirBase_miR-484_microRNA	ENSG00000166197_ENST00000370007_NOLC1_mRNA	3.03722e-164	5.62311e-160
L1-1002099_1	MIMAT0003218_MirBase_miR-92b_microRNA	ENSG00000167881_ENST00000307877_SRP68_mRNA	8.35095e-91	1.5461e-86
L1-1003112_1	MIMAT0000092_MirBase_miR-92a_microRNA	ENSG00000149554_ENST00000428830_CHEK1_mRNA	2.56512e-37	4.74906e-33
L1-1003661_1	MIMAT0003283_MirBase_miR-615-3p_microRNA	ENSG00000196781_ENST00000376499_TLE1_mRNA	2.80647e-19	5.1959e-15
L1-1006078_1	MIMAT0002174_MirBase_miR-484_microRNA	ENSG00000163932_ENST00000394729_PRKCD_mRNA	1.81614e-42	3.36241e-38
L1-100806_4	MIMAT0000092_MirBase_miR-92a_microRNA	ENSG00000068097_ENST00000184956_HEATR6_mRNA	7.79576e-74	1.44331e-69
L1-1011294_1	MIMAT0000510_MirBase_miR-320a_microRNA	ENSG00000159217_ENST00000290341_IGF2BP1_mRNA	2.93581e-75	5.43536e-71
L1-1012818_1	MIMAT0000092_MirBase_miR-92a_microRNA	ENSG00000146021_ENST00000309755_KLHL3_mRNA	9.74238e-20	1.8037e-15
L1-1015850_1	MIMAT0000062_MirBase_let-7a_microRNA	ENSG00000159086_ENST00000331923_GCFC1_mRNA	0	0
L1-1016726_1	MIMAT0000762_MirBase_miR-324-3p_microRNA	ENSG00000077684_ENST00000226319_PHF17_mRNA	1.36071e-12	2.51921e-08
L1-1017411_1	MIMAT0000761_MirBase_miR-324-5p_microRNA	ENSG00000112576_ENST00000372991_CCND3_mRNA	9.28594e-117	1.7192e-112
L1-1017845_1	MIMAT0004509_MirBase_miR-93*_microRNA	ENSG00000126261_ENST00000246548_UBA2_mRNA	0	0
L1-1018932_1	MIMAT0000418_MirBase_miR-23b_microRNA	ENSG00000156508_ENST00000316292_EEF1A1_mRNA	0	0
L1-1019264_1	MIMAT0002174_MirBase_miR-484_microRNA	ENSG00000196821_ENST00000374023_C6orf106_mRNA	3.56268e-166	6.59594e-162
L1-1019310_1	MIMAT0002174_MirBase_miR-484_microRNA	ENSG00000225921_ENST00000451315_NOL7_mRNA	1.01742e-73	1.88365e-69
L1-1019718_1	MIMAT0002174_MirBase_miR-484_microRNA	ENSG00000164889_ENST00000485713_SLC4A2_mRNA	8.89558e-130	1.64693e-125
L1-1020519_1	MIMAT0000752_MirBase_miR-328_microRNA	ENSG00000068308_ENST00000396743_OTUD5_mRNA	3.39256e-29	6.28099e-25
L1-1021132_1	MIMAT0002174_MirBase_miR-484_microRNA	ENSG00000179943_ENST00000221665_FIZ1_mRNA	2.61218e-35	4.83619e-31
L1-1021382_1	MIMAT0000092_MirBase_miR-92a_microRNA	ENSG00000103591_ENST00000261880_AAGAB_mRNA	5.53287e-71	1.02436e-66
L1-1023794_1	MIMAT0000261_MirBase_miR-183_microRNA	ENSG00000109686_ENST00000455740_SH3D19_mRNA	4.10513e-248	7.60023e-244
L1-1023805_1	MIMAT0000261_MirBase_miR-183_microRNA	ENSG00000185798_ENST00000332629_WDR53_mRNA	2.38566e-96	4.41682e-92
L1-1023807_1	MIMAT0000261_MirBase_miR-183_microRNA	ENSG00000185624_ENST00000331483_P4HB_mRNA	0	0
L1-1024730_1	MIMAT0004694_MirBase_miR-342-5p_microRNA	ENSG00000039523_ENST00000379312_FAM65A_mRNA	5.0149e-09	9.28459e-05
L1-1025129_1	MIMAT0000418_MirBase_miR-23b_microRNA	ENSG00000204628_ENST00000512805_GNB2L1_mRNA	0	0
L1-1025383_1	MIMAT0002174_MirBase_miR-484_microRNA	ENSG00000067141_ENST00000261908_NEO1_mRNA	2.05664e-101	3.80767e-97
L1-1025857_1	MIMAT0000510_MirBase_miR-320a_microRNA	ENSG00000142541_ENST00000391857_RPL13A_mRNA	2.08467e-203	3.85956e-199
L1-1026417_1	MIMAT0000773_MirBase_miR-346_microRNA	ENSG00000105220_ENST00000356487_GPI_mRNA	1.01361e-21	1.8766e-17
L1-1027176_1	MIMAT0000456_MirBase_miR-186_microRNA	ENSG00000130811_ENST00000253108_EIF3G_mRNA	2.52146e-181	4.66823e-177
L1-1027700_1	MIMAT0000510_MirBase_miR-320a_microRNA	ENSG00000203852_ENST00000403683_HIST2H3A_mRNA	0	0
L1-1028265_1	MIMAT0004774_MirBase_miR-501-3p_microRNA	ENSG00000198837_ENST00000361217_DENND4B_mRNA	1.03576e-100	1.9176e-96
L1-1029915_1	MIMAT0000456_MirBase_miR-186_microRNA	ENSG00000167513_ENST00000301019_CDT1_mRNA	1.9464e-218	3.60356e-214
L1-1029944_1	MIMAT0004672_MirBase_miR-106b*_microRNA	ENSG00000170871_ENST00000425103_KIAA0232_mRNA	2.88245e-188	5.33657e-184
L1-1030028_1	MIMAT0005794_MirBase_miR-1296_microRNA	ENSG00000114993_ENST00000305557_RTKN_mRNA	6.56773e-11	1.21595e-06
L1-1030869_1	MIMAT0000279_MirBase_miR-222_microRNA	ENSG00000186193_ENST00000409687_C9orf140_mRNA	2.85042e-50	5.27727e-46
L1-103110_4	MIMAT0002174_MirBase_miR-484_microRNA	ENSG00000159228_ENST00000290349_CBR1_mRNA	1.49884e-47	2.77496e-43
L1-1031984_1	MIMAT0000703_MirBase_miR-361-5p_microRNA	ENSG00000198055_ENST00000355472_GRK6_mRNA	5.24882e-63	9.71767e-59
L1-1033764_1	MIMAT0002174_MirBase_miR-484_microRNA	ENSG00000100124_ENST00000215941_ANKRD54_mRNA	1.89164e-33	3.50218e-29
L1-1037165_1	MIMAT0000092_MirBase_miR-92a_microRNA	ENSG00000120889_ENST00000276431_TNFRSF10B_mRNA	1.51715e-145	2.80885e-141
L1-103766_4	MIMAT0000098_MirBase_miR-100_microRNA	ENSG00000151332_ENST00000416007_MBIP_mRNA	2.03504e-10	3.76767e-06
L1-103775_4	MIMAT0000098_MirBase_miR-100_microRNA	ENSG00000126247_ENST00000246533_CAPNS1_mRNA	9.75671e-32	1.80636e-27
L1-103781_4	MIMAT0000098_MirBase_miR-100_microRNA	ENSG00000108298_ENST00000225430_RPL19_mRNA	3.91918e-99	7.25597e-95
L1-103791_4	MIMAT0000098_MirBase_miR-100_microRNA	ENSG00000047849_ENST00000395734_MAP4_mRNA	1.48427e-15	2.74799e-11
L1-1038719_1	MIMAT0002174_MirBase_miR-484_microRNA	ENSG00000140829_ENST00000268482_DHX38_mRNA	1.38307e-129	2.56061e-125
L1-1039156_1	MIMAT0004945_MirBase_miR-744_microRNA	ENSG00000198888_ENST00000361390_MT-ND1_mRNA	6.89399e-54	1.27635e-49
L1-1039461_1	MIMAT0003283_MirBase_miR-615-3p_microRNA	ENSG00000162889_ENST00000367103_MAPKAPK2_mRNA	2.80023e-32	5.18435e-28
L1-1040620_1	MIMAT0004945_MirBase_miR-744_microRNA	ENSG00000175931_ENST00000319380_UBE2O_mRNA	1.71605e-57	3.17709e-53
L1-1041389_1	MIMAT0000260_MirBase_miR-182*_microRNA	ENSG00000205060_ENST00000378509_SLC35B4_mRNA	6.06606e-21	1.12307e-16
L1-1042579_1	MIMAT0000092_MirBase_miR-92a_microRNA	ENSG00000176533_ENST00000382159_GNG7_mRNA	2.99301e-30	5.54125e-26
L1-104439_4	MIMAT0000731_MirBase_miR-378*_microRNA	ENSG00000198804_ENST00000361624_MT-CO1_mRNA	5.27749e-96	9.77074e-92
L1-1049397_1	MIMAT0015041_MirBase_miR-1260b_microRNA	ENSG00000142192_ENST00000357903_APP_mRNA	7.04658e-43	1.3046e-38
L1-1049431_1	MIMAT0015041_MirBase_miR-1260b_microRNA	ENSG00000143379_ENST00000271640_SETDB1_mRNA	1.09511e-69	2.02749e-65
L1-1049433_1	MIMAT0015041_MirBase_miR-1260b_microRNA	ENSG00000215641_ENST00000400720_TRIM27_mRNA	4.76397e-25	8.82001e-21
L1-1049438_1	MIMAT0015041_MirBase_miR-1260b_microRNA	ENSG00000128833_ENST00000261839_MYO5C_mRNA	1.71595e-70	3.17691e-66
L1-1049441_1	MIMAT0015041_MirBase_miR-1260b_microRNA	ENSG00000181222_ENST00000322644_POLR2A_mRNA	6.35176e-40	1.17596e-35
L1-1049444_1	MIMAT0015041_MirBase_miR-1260b_microRNA	ENSG00000215472_ENST00000418495_AC100778-1_mRNA	1.27913e-194	2.36817e-190
L1-1049446_1	MIMAT0015041_MirBase_miR-1260b_microRNA	ENSG00000198755_ENST00000322203_RPL10A_mRNA	7.78699e-129	1.44168e-124
L1-1049836_1	MIMAT0005797_MirBase_miR-1301_microRNA	ENSG00000120802_ENST00000266732_TMPO_mRNA	2.55864e-119	4.73707e-115
L1-105046_3	MIMAT0000088_MirBase_miR-30a*_microRNA	ENSG00000196724_ENST00000425570_ZNF418_mRNA	2.94603e-09	5.45428e-05
L1-1050601_1	MIMAT0000226_MirBase_miR-196a_microRNA	ENSG00000222036_ENST00000409832_POTEG_mRNA	1.91647e-227	3.54815e-223
L1-1051224_1	MIMAT0000762_MirBase_miR-324-3p_microRNA	ENSG00000080824_ENST00000216281_HSP90AA1_mRNA	6.15052e-82	1.13871e-77
L1-1051569_1	MIMAT0000093_MirBase_miR-93_microRNA	ENSG00000106462_ENST00000320356_EZH2_mRNA	1.41856e-90	2.62633e-86
L1-1051845_1	MIMAT0004784_MirBase_miR-455-3p_microRNA	ENSG00000241945_ENST00000291576_PWP2_mRNA	4.23609e-161	7.84269e-157
L1-1051973_1	MIMAT0000081_MirBase_miR-25_microRNA	ENSG00000174485_ENST00000431932_DENND4A_mRNA	2.58976e-69	4.79469e-65
L1-1052258_1	MIMAT0002891_MirBase_miR-18a*_microRNA	ENSG00000105011_ENST00000263382_ASF1B_mRNA	1.43698e-20	2.66042e-16
L1-1053360_1	MIMAT0000062_MirBase_let-7a_microRNA	ENSG00000148334_ENST00000338961_PTGES2_mRNA	1.05481e-161	1.95287e-157
L1-1053594_1	MIMAT0000078_MirBase_miR-23a_microRNA	ENSG00000144580_ENST00000273064_RQCD1_mRNA	2.53612e-61	4.69537e-57
L1-1053595_1	MIMAT0000078_MirBase_miR-23a_microRNA	ENSG00000174718_ENST00000312561_C12orf35_mRNA	5.89192e-43	1.09083e-38
L1-1054325_1	MIMAT0004509_MirBase_miR-93*_microRNA	ENSG00000174231_ENST00000304992_PRPF8_mRNA	0	0
L1-1054906_1	MIMAT0002174_MirBase_miR-484_microRNA	ENSG00000155506_ENST00000336314_LARP1_mRNA	7.63479e-204	1.4135e-199
L1-1060656_1	MIMAT0004957_MirBase_miR-760_microRNA	ENSG00000170248_ENST00000307296_PDCD6IP_mRNA	1.27543e-22	2.36133e-18
L1-106157_3	MIMAT0000510_MirBase_miR-320a_microRNA	ENSG00000107438_ENST00000329399_PDLIM1_mRNA	4.94676e-24	9.15844e-20
L1-1070326_1	MIMAT0004495_MirBase_miR-22*_microRNA	ENSG00000029363_ENST00000031135_BCLAF1_mRNA	6.47911e-11	1.19954e-06
L1-1072228_1	MIMAT0000764_MirBase_miR-339-5p_microRNA	ENSG00000178952_ENST00000313511_TUFM_mRNA	5.21807e-27	9.66073e-23
L1-1073083_1	MIMAT0000752_MirBase_miR-328_microRNA	ENSG00000170471_ENST00000262879_RALGAPB_mRNA	4.13833e-62	7.6617e-58
L1-1073996_1	MIMAT0002174_MirBase_miR-484_microRNA	ENSG00000163931_ENST00000462138_TKT_mRNA	5.64126e-91	1.04442e-86
L1-1074045_1	MIMAT0002174_MirBase_miR-484_microRNA	ENSG00000139637_ENST00000267103_C12orf10_mRNA	5.4425e-50	1.00762e-45
L1-107652_3	MIMAT0000082_MirBase_miR-26a_microRNA	ENSG00000116062_ENST00000234420_MSH6_mRNA	1.97559e-270	3.6576e-266
L1-107659_3	MIMAT0000258_MirBase_miR-181c_microRNA	ENSG00000135070_ENST00000452279_ISCA1_mRNA	6.41179e-23	1.18708e-18
L1-1078566_1	MIMAT0000070_MirBase_miR-17_microRNA	ENSG00000105738_ENST00000222345_SIPA1L3_mRNA	1.37427e-83	2.54432e-79
L1-1078816_1	MIMAT0000092_MirBase_miR-92a_microRNA	ENSG00000166900_ENST00000337979_STX3_mRNA	1.2083e-76	2.23705e-72
L1-1079323_1	MIMAT0002891_MirBase_miR-18a*_microRNA	ENSG00000113441_ENST00000489981_LNPEP_mRNA	1.81553e-16	3.36128e-12
L1-1079352_1	MIMAT0002174_MirBase_miR-484_microRNA	ENSG00000142657_ENST00000270776_PGD_mRNA	1.0254e-99	1.89842e-95
L1-108211_3	MIMAT0000063_MirBase_let-7b_microRNA	ENSG00000100201_ENST00000444597_DDX17_mRNA	1.34657e-12	2.49304e-08
L1-108276_3	MIMAT0000244_MirBase_miR-30c_microRNA	ENSG00000140382_ENST00000336216_HMG20A_mRNA	5.52727e-120	1.02332e-115
L1-1082970_1	MIMAT0002174_MirBase_miR-484_microRNA	ENSG00000074755_ENST00000381638_ZZEF1_mRNA	3.03926e-112	5.62688e-108
L1-1083125_1	MIMAT0002174_MirBase_miR-484_microRNA	ENSG00000084652_ENST00000373609_TXLNA_mRNA	1.08721e-136	2.01286e-132
L1-1083455_1	MIMAT0001343_MirBase_miR-425*_microRNA	ENSG00000126247_ENST00000246533_CAPNS1_mRNA	0	0
L1-1084969_1	MIMAT0000063_MirBase_let-7b_microRNA	ENSG00000158796_ENST00000368006_DEDD_mRNA	4.10085e-49	7.59231e-45
L1-1085002_1	MIMAT0000063_MirBase_let-7b_microRNA	ENSG00000218336_ENST00000511685_ODZ3_mRNA	8.27829e-185	1.53264e-180
L1-1085468_1	MIMAT0004679_MirBase_miR-296-3p_microRNA	ENSG00000151014_ENST00000280614_CCRN4L_mRNA	7.64766e-29	1.41589e-24
L1-1085478_1	MIMAT0004679_MirBase_miR-296-3p_microRNA	ENSG00000135766_ENST00000366641_EGLN1_mRNA	3.02746e-80	5.60504e-76
L1-1085486_1	MIMAT0004679_MirBase_miR-296-3p_microRNA	ENSG00000165280_ENST00000358901_VCP_mRNA	2.08217e-69	3.85492e-65
L1-1085497_1	MIMAT0004679_MirBase_miR-296-3p_microRNA	ENSG00000103932_ENST00000304330_RPAP1_mRNA	7.17734e-58	1.32881e-53
L1-1085726_1	MIMAT0000092_MirBase_miR-92a_microRNA	ENSG00000092847_ENST00000373204_EIF2C1_mRNA	0	0
L1-1085789_1	MIMAT0002174_MirBase_miR-484_microRNA	ENSG00000103226_ENST00000399336_NOMO3_mRNA	1.83781e-83	3.40253e-79
L1-1092781_1	MIMAT0004694_MirBase_miR-342-5p_microRNA	ENSG00000132763_ENST00000401061_MMACHC_mRNA	1.16553e-12	2.15787e-08
L1-1093292_1	MIMAT0002174_MirBase_miR-484_microRNA	ENSG00000117713_ENST00000324856_ARID1A_mRNA	1.02612e-103	1.89975e-99
L1-1093351_1	MIMAT0000092_MirBase_miR-92a_microRNA	ENSG00000162738_ENST00000368061_VANGL2_mRNA	3.68385e-40	6.82028e-36
L1-1093695_1	MIMAT0000419_MirBase_miR-27b_microRNA	ENSG00000165887_ENST00000307518_ANKRD2_mRNA	1.14584e-21	2.1214e-17
L1-1093776_1	MIMAT0005577_MirBase_miR-1226_microRNA	ENSG00000089009_ENST00000202773_AC004086-1_mRNA	1.36704e-105	2.53094e-101
L1-109386_3	MIMAT0000087_MirBase_miR-30a_microRNA	ENSG00000130726_ENST00000253024_TRIM28_mRNA	7.45567e-96	1.38034e-91
L1-109391_3	MIMAT0000244_MirBase_miR-30c_microRNA	ENSG00000185115_ENST00000332303_NDNL2_mRNA	1.06311e-126	1.96825e-122
L1-1094031_1	MIMAT0002174_MirBase_miR-484_microRNA	ENSG00000138604_ENST00000261858_GLCE_mRNA	5.51391e-68	1.02084e-63
L1-1094297_1	MIMAT0004978_MirBase_miR-935_microRNA	ENSG00000114353_ENST00000313601_GNAI2_mRNA	1.36537e-67	2.52784e-63
L1-1095087_1	MIMAT0002174_MirBase_miR-484_microRNA	ENSG00000121152_ENST00000240423_NCAPH_mRNA	1.33251e-62	2.46702e-58
L1-1095152_1	MIMAT0000092_MirBase_miR-92a_microRNA	ENSG00000184014_ENST00000328194_DENND5A_mRNA	1.29216e-133	2.3923e-129
L1-1095958_1	MIMAT0002174_MirBase_miR-484_microRNA	ENSG00000170500_ENST00000393437_LONRF2_mRNA	4.59921e-109	8.51498e-105
L1-1096156_1	MIMAT0005577_MirBase_miR-1226_microRNA	ENSG00000111641_ENST00000399466_NOP2_mRNA	5.58172e-21	1.0334e-16
L1-1096431_1	MIMAT0004792_MirBase_miR-92b*_microRNA	ENSG00000142408_ENST00000270458_CACNG8_mRNA	1.731e-103	3.20477e-99
L1-1096858_1	MIMAT0002174_MirBase_miR-484_microRNA	ENSG00000174437_ENST00000313432_ATP2A2_mRNA	8.13582e-115	1.50627e-110
L1-1099909_1	MIMAT0004509_MirBase_miR-93*_microRNA	ENSG00000011454_ENST00000373647_RABGAP1_mRNA	1.3217244157545e-319	2.44704058332789e-315
L1-1100098_1	MIMAT0000092_MirBase_miR-92a_microRNA	ENSG00000180573_ENST00000314088_HIST1H2AC_mRNA	0	0
L1-1100607_1	MIMAT0000753_MirBase_miR-342-3p_microRNA	ENSG00000126602_ENST00000246957_TRAP1_mRNA	7.15618e-98	1.32489e-93
L1-1100894_1	MIMAT0004945_MirBase_miR-744_microRNA	ENSG00000169710_ENST00000306749_FASN_mRNA	2.43552e-127	4.50913e-123
L1-1100904_1	MIMAT0002819_MirBase_miR-193b_microRNA	ENSG00000184009_ENST00000331925_ACTG1_mRNA	4.53305e-273	8.39248e-269
L1-1101827_1	MIMAT0000443_MirBase_miR-125a-5p_microRNA	ENSG00000117859_ENST00000428468_OSBPL9_mRNA	3.33339e-52	6.17143e-48
L1-1102267_1	MIMAT0000089_MirBase_miR-31_microRNA	ENSG00000033178_ENST00000322244_UBA6_mRNA	4.22796e-91	7.82765e-87
L1-1102282_1	MIMAT0000089_MirBase_miR-31_microRNA	ENSG00000141699_ENST00000309428_FAM134C_mRNA	5.36367e-61	9.93031e-57
L1-1102286_1	MIMAT0000089_MirBase_miR-31_microRNA	ENSG00000165283_ENST00000356493_STOML2_mRNA	0	0
L1-110418_3	MIMAT0002174_MirBase_miR-484_microRNA	ENSG00000179918_ENST00000500504_SEPHS2_mRNA	1.18443e-48	2.19284e-44
L1-110421_3	MIMAT0002872_MirBase_miR-501-5p_microRNA	ENSG00000172660_ENST00000311979_TAF15_mRNA	1.57681e-145	2.91931e-141
L1-1106559_1	MIMAT0003393_MirBase_miR-425_microRNA	ENSG00000069966_ENST00000396335_GNB5_mRNA	7.42561e-12	1.37478e-07
L1-1107317_1	MIMAT0000070_MirBase_miR-17_microRNA	ENSG00000187109_ENST00000261182_NAP1L1_mRNA	0	0
L1-1107813_1	MIMAT0003283_MirBase_miR-615-3p_microRNA	ENSG00000100075_ENST00000215882_SLC25A1_mRNA	2.63851e-23	4.88493e-19
L1-1108049_1	MIMAT0002174_MirBase_miR-484_microRNA	ENSG00000188283_ENST00000352998_ZNF383_mRNA	3.2297e-24	5.97947e-20
L1-1108120_1	MIMAT0004950_MirBase_miR-877*_microRNA	ENSG00000175376_ENST00000312234_EIF1AD_mRNA	4.39945e-07	0.00814515
L1-1108346_1	MIMAT0000087_MirBase_miR-30a_microRNA	ENSG00000173786_ENST00000393892_CNP_mRNA	1.15918e-79	2.1461e-75
L1-1108466_1	MIMAT0000418_MirBase_miR-23b_microRNA	ENSG00000166025_ENST00000433060_AMOTL1_mRNA	2.26494e-100	4.19332e-96
L1-1108793_1	MIMAT0004694_MirBase_miR-342-5p_microRNA	ENSG00000196262_ENST00000468812_PPIA_mRNA	0	0
L1-1108977_1	MIMAT0002819_MirBase_miR-193b_microRNA	ENSG00000161016_ENST00000262584_RPL8_mRNA	1.63832e-121	3.03319e-117
L1-1109048_1	MIMAT0002174_MirBase_miR-484_microRNA	ENSG00000144043_ENST00000272438_TEX261_mRNA	1.93473e-64	3.58196e-60
L1-1109553_1	MIMAT0014990_MirBase_miR-3127_microRNA	ENSG00000137266_ENST00000406686_SLC22A23_mRNA	4.26902e-76	7.90367e-72
L1-1109716_1	MIMAT0000092_MirBase_miR-92a_microRNA	ENSG00000114767_ENST00000232888_RRP9_mRNA	2.44146e-25	4.52011e-21
L1-1110289_1	MIMAT0000764_MirBase_miR-339-5p_microRNA	ENSG00000139645_ENST00000267116_ANKRD52_mRNA	4.35562e-26	8.06399e-22
L1-1110307_1	MIMAT0003880_MirBase_miR-671-5p_microRNA	ENSG00000123485_ENST00000411486_HJURP_mRNA	1.89864e-20	3.51514e-16
L1-1110340_1	MIMAT0003880_MirBase_miR-671-5p_microRNA	ENSG00000100316_ENST00000216146_RPL3_mRNA	3.61752e-250	6.69747e-246
L1-1110342_1	MIMAT0003880_MirBase_miR-671-5p_microRNA	ENSG00000125841_ENST00000246039_NRSN2_mRNA	8.9109e-18	1.64976e-13
L1-1110346_1	MIMAT0003880_MirBase_miR-671-5p_microRNA	ENSG00000170906_ENST00000485876_NDUFA3_mRNA	1.73197e-127	3.20657e-123
L1-1110347_1	MIMAT0003880_MirBase_miR-671-5p_microRNA	ENSG00000170906_ENST00000419113_NDUFA3_mRNA	3.1655e-27	5.8606e-23
L1-1110899_1	MIMAT0002819_MirBase_miR-193b_microRNA	ENSG00000101972_ENST00000371157_STAG2_mRNA	4.68799e-66	8.67935e-62
L1-1112763_1	MIMAT0000092_MirBase_miR-92a_microRNA	ENSG00000155660_ENST00000286091_PDIA4_mRNA	4.64476e-137	8.59931e-133
L1-1112916_1	MIMAT0000072_MirBase_miR-18a_microRNA	ENSG00000149016_ENST00000329251_TUT1_mRNA	0	0
L1-1113739_1	MIMAT0001340_MirBase_miR-423-3p_microRNA	ENSG00000165283_ENST00000356493_STOML2_mRNA	3.74321e-289	6.93019e-285
L1-1113754_1	MIMAT0001340_MirBase_miR-423-3p_microRNA	ENSG00000130939_ENST00000343090_UBE4B_mRNA	1.60124e-58	2.96453e-54
L1-1113756_1	MIMAT0001340_MirBase_miR-423-3p_microRNA	ENSG00000160214_ENST00000497547_RRP1_mRNA	4.93349e-109	9.13385e-105
L1-1113763_1	MIMAT0001340_MirBase_miR-423-3p_microRNA	ENSG00000110060_ENST00000227474_PUS3_mRNA	1.00687e-26	1.86412e-22
L1-1113770_1	MIMAT0001340_MirBase_miR-423-3p_microRNA	ENSG00000115275_ENST00000233616_MOGS_mRNA	7.26594e-47	1.34522e-42
L1-1115305_1	MIMAT0000278_MirBase_miR-221_microRNA	ENSG00000104969_ENST00000221566_SGTA_mRNA	1.0708e-87	1.98247e-83
L1-1115311_1	MIMAT0000278_MirBase_miR-221_microRNA	ENSG00000122026_ENST00000311549_RPL21_mRNA	0	0
L1-1115356_1	MIMAT0000279_MirBase_miR-222_microRNA	ENSG00000174915_ENST00000308020_PTDSS2_mRNA	7.25974e-25	1.34407e-20
L1-1115372_1	MIMAT0000279_MirBase_miR-222_microRNA	ENSG00000073578_ENST00000264932_SDHA_mRNA	2.83095e-239	5.24123e-235
L1-1115417_1	MIMAT0000279_MirBase_miR-222_microRNA	ENSG00000035928_ENST00000349703_RFC1_mRNA	6.44167e-44	1.19261e-39
L1-1115444_1	MIMAT0000279_MirBase_miR-222_microRNA	ENSG00000196305_ENST00000375643_IARS_mRNA	1.10816e-177	2.05166e-173
L1-1115539_1	MIMAT0001340_MirBase_miR-423-3p_microRNA	ENSG00000169727_ENST00000392358_GPS1_mRNA	1.15506e-158	2.13848e-154
L1-1118176_1	MIMAT0000093_MirBase_miR-93_microRNA	ENSG00000147475_ENST00000276461_ERLIN2_mRNA	1.16232e-83	2.15192e-79
L1-1119910_1	MIMAT0003283_MirBase_miR-615-3p_microRNA	ENSG00000172660_ENST00000311979_TAF15_mRNA	6.57765e-101	1.21779e-96
L1-1120517_1	MIMAT0004693_MirBase_miR-330-5p_microRNA	ENSG00000184216_ENST00000369980_IRAK1_mRNA	7.509e-63	1.39022e-58
L1-1121474_1	MIMAT0000680_MirBase_miR-106b_microRNA	ENSG00000065526_ENST00000375759_SPEN_mRNA	0	0
L1-1122893_1	MIMAT0003880_MirBase_miR-671-5p_microRNA	ENSG00000130695_ENST00000252992_CCDC21_mRNA	9.48708e-29	1.75644e-24
L1-1126452_1	MIMAT0000510_MirBase_miR-320a_microRNA	ENSG00000165672_ENST00000298510_PRDX3_mRNA	1.19406e-44	2.21068e-40
L1-1127217_1	MIMAT0000761_MirBase_miR-324-5p_microRNA	ENSG00000101350_ENST00000375712_KIF3B_mRNA	0	0
L1-1128628_1	MIMAT0002174_MirBase_miR-484_microRNA	ENSG00000183530_ENST00000327423_C22orf30_mRNA	2.2328e-97	4.13381e-93
L1-1129122_1	MIMAT0002174_MirBase_miR-484_microRNA	ENSG00000100226_ENST00000216044_GTPBP1_mRNA	5.03945e-71	9.33003e-67
L1-1129728_1	MIMAT0000417_MirBase_miR-15b_microRNA	ENSG00000095564_ENST00000265990_BTAF1_mRNA	5.59123e-145	1.03516e-140
L1-1131070_1	MIMAT0000066_MirBase_let-7e_microRNA	ENSG00000125912_ENST00000246117_NCLN_mRNA	1.22602e-112	2.26985e-108
L1-1131628_1	MIMAT0000762_MirBase_miR-324-3p_microRNA	ENSG00000119689_ENST00000334220_DLST_mRNA	3.8958e-34	7.21269e-30
L1-1133289_1	MIMAT0002174_MirBase_miR-484_microRNA	ENSG00000157514_ENST00000372397_TSC22D3_mRNA	4.93441e-108	9.13558e-104
L1-1133291_1	MIMAT0002174_MirBase_miR-484_microRNA	ENSG00000135842_ENST00000367511_FAM129A_mRNA	4.49077e-40	8.3142e-36
L1-1133349_1	MIMAT0003218_MirBase_miR-92b_microRNA	ENSG00000137106_ENST00000318158_GRHPR_mRNA	7.41074e-54	1.37202e-49
L1-1136094_1	MIMAT0000423_MirBase_miR-125b_microRNA	ENSG00000197111_ENST00000439930_PCBP2_mRNA	1.60969e-105	2.98018e-101
L1-1136591_1	MIMAT0002174_MirBase_miR-484_microRNA	ENSG00000122406_ENST00000370321_RPL5_mRNA	0	0
L1-1136616_1	MIMAT0002174_MirBase_miR-484_microRNA	ENSG00000158417_ENST00000289371_EIF5B_mRNA	9.2902e-63	1.71999e-58
L1-1137927_1	MIMAT0000069_MirBase_miR-16_microRNA	ENSG00000141140_ENST00000378326_MYO19_mRNA	4.68987e-270	8.68282e-266
L1-1138377_1	MIMAT0000455_MirBase_miR-185_microRNA	ENSG00000111716_ENST00000350669_LDHB_mRNA	0	0
L1-1140763_1	MIMAT0000081_MirBase_miR-25_microRNA	ENSG00000187239_ENST00000446176_FNBP1_mRNA	0	0
L1-1140835_1	MIMAT0000757_MirBase_miR-151-3p_microRNA	ENSG00000198837_ENST00000361217_DENND4B_mRNA	0	0
L1-114173_3	MIMAT0000257_MirBase_miR-181b_microRNA	ENSG00000142937_ENST00000396651_RPS8_mRNA	0	0
L1-1142002_1	MIMAT0004945_MirBase_miR-744_microRNA	ENSG00000100243_ENST00000352397_CYB5R3_mRNA	1.03562e-53	1.91734e-49
L1-114225_3	MIMAT0004945_MirBase_miR-744_microRNA	ENSG00000092847_ENST00000373204_EIF2C1_mRNA	0	0
L1-114270_3	MIMAT0004945_MirBase_miR-744_microRNA	ENSG00000138829_ENST00000262464_FBN2_mRNA	1.40166e-149	2.59503e-145
L1-1145394_1	MIMAT0004945_MirBase_miR-744_microRNA	ENSG00000124789_ENST00000262077_NUP153_mRNA	3.59822e-60	6.66174e-56
L1-1146491_1	MIMAT0000092_MirBase_miR-92a_microRNA	ENSG00000130695_ENST00000252992_CCDC21_mRNA	3.60734e-85	6.67863e-81
L1-1146631_1	MIMAT0002174_MirBase_miR-484_microRNA	ENSG00000139154_ENST00000266508_AEBP2_mRNA	3.24516e-79	6.00809e-75
L1-1147281_1	MIMAT0000450_MirBase_miR-149_microRNA	ENSG00000072501_ENST00000322213_SMC1A_mRNA	2.10671e-101	3.90036e-97
L1-1147385_1	MIMAT0002174_MirBase_miR-484_microRNA	ENSG00000131378_ENST00000334133_RFTN1_mRNA	5.99419e-20	1.10976e-15
L1-114910_3	MIMAT0000063_MirBase_let-7b_microRNA	ENSG00000140505_ENST00000343932_CYP1A2_mRNA	3.53392e-26	6.5427e-22
L1-114915_3	MIMAT0000063_MirBase_let-7b_microRNA	ENSG00000181873_ENST00000366711_C1orf69_mRNA	1.41411e-145	2.61808e-141
L1-1149155_1	MIMAT0002174_MirBase_miR-484_microRNA	ENSG00000119927_ENST00000348367_GPAM_mRNA	2.57432e-50	4.76609e-46
L1-1149216_1	MIMAT0000092_MirBase_miR-92a_microRNA	ENSG00000178999_ENST00000316199_AURKB_mRNA	0	0
L1-114933_3	MIMAT0000062_MirBase_let-7a_microRNA	ENSG00000046653_ENST00000454189_GPM6B_mRNA	1.73119e-125	3.20512e-121
L1-114961_3	MIMAT0000066_MirBase_let-7e_microRNA	ENSG00000134308_ENST00000381844_YWHAQ_mRNA	5.68303e-294	1.05216e-289
L1-114969_3	MIMAT0000066_MirBase_let-7e_microRNA	ENSG00000067182_ENST00000162749_TNFRSF1A_mRNA	3.30853e-88	6.12542e-84
L1-115153_3	MIMAT0003886_MirBase_miR-769-5p_microRNA	ENSG00000182704_ENST00000333090_TSKU_mRNA	2.76044e-66	5.11068e-62
L1-1153260_1	MIMAT0002819_MirBase_miR-193b_microRNA	ENSG00000135446_ENST00000257904_CDK4_mRNA	1.43477e-147	2.65634e-143
L1-1153440_1	MIMAT0000456_MirBase_miR-186_microRNA	ENSG00000099341_ENST00000215071_PSMD8_mRNA	2.55880745008392e-310	4.73738e-306
L1-1153539_1	MIMAT0000732_MirBase_miR-378_microRNA	ENSG00000169635_ENST00000407464_HIC2_mRNA	1.85442e-276	3.43328e-272
L1-1154160_1	MIMAT0004509_MirBase_miR-93*_microRNA	ENSG00000161999_ENST00000412368_JMJD8_mRNA	3.49461e-78	6.46992e-74
L1-1154172_1	MIMAT0004509_MirBase_miR-93*_microRNA	ENSG00000143799_ENST00000366794_PARP1_mRNA	1.42918e-153	2.64598e-149
L1-1154176_1	MIMAT0004509_MirBase_miR-93*_microRNA	ENSG00000044574_ENST00000324460_HSPA5_mRNA	6.34609e-60	1.17491e-55
L1-1154675_1	MIMAT0002891_MirBase_miR-18a*_microRNA	ENSG00000119772_ENST00000321117_DNMT3A_mRNA	7.58167e-09	0.000140367
L1-1154687_1	MIMAT0002891_MirBase_miR-18a*_microRNA	ENSG00000196262_ENST00000468812_PPIA_mRNA	0	0
L1-1154699_1	MIMAT0002891_MirBase_miR-18a*_microRNA	ENSG00000138668_ENST00000313899_HNRNPD_mRNA	3.14013e-31	5.81364e-27
L1-1154701_1	MIMAT0002891_MirBase_miR-18a*_microRNA	ENSG00000180198_ENST00000398962_RCC1_mRNA	1.01017e-19	1.87023e-15
L1-1154738_1	MIMAT0000762_MirBase_miR-324-3p_microRNA	ENSG00000127184_ENST00000247655_COX7C_mRNA	0	0
L1-1154740_1	MIMAT0000762_MirBase_miR-324-3p_microRNA	ENSG00000157350_ENST00000393640_ST3GAL2_mRNA	1.12095e-18	2.07533e-14
L1-1154920_1	MIMAT0004493_MirBase_miR-20a*_microRNA	ENSG00000184863_ENST00000401878_RBM33_mRNA	0	0
L1-1155101_1	MIMAT0000071_MirBase_miR-17*_microRNA	ENSG00000148843_ENST00000369797_PDCD11_mRNA	0	0
L1-1155110_1	MIMAT0000071_MirBase_miR-17*_microRNA	ENSG00000147202_ENST00000324765_DIAPH2_mRNA	0	0
L1-1156179_1	MIMAT0004680_MirBase_miR-130b*_microRNA	ENSG00000185928_ENST00000320330_C16orf53_mRNA	2.54786e-60	4.71712e-56
L1-1158096_1	MIMAT0000093_MirBase_miR-93_microRNA	ENSG00000099331_ENST00000397274_MYO9B_mRNA	5.53801e-52	1.02531e-47
L1-1159485_1	MIMAT0005793_MirBase_miR-320c_microRNA	ENSG00000129657_ENST00000436233_SEC14L1_mRNA	1.45546e-15	2.69463e-11
L1-1159486_1	MIMAT0000510_MirBase_miR-320a_microRNA	ENSG00000129657_ENST00000436233_SEC14L1_mRNA	1.57798e-28	2.92148e-24
L1-1160213_1	MIMAT0003888_MirBase_miR-766_microRNA	ENSG00000143614_ENST00000368655_GATAD2B_mRNA	9.56482e-07	0.0177083
L1-1160512_1	MIMAT0004945_MirBase_miR-744_microRNA	ENSG00000187742_ENST00000375807_SECISBP2_mRNA	1.40218e-17	2.59599e-13
L1-1160646_1	MIMAT0000092_MirBase_miR-92a_microRNA	ENSG00000225201_ENST00000444683_HLA-E_mRNA	9.25506e-74	1.71348e-69
L1-1163544_1	MIMAT0000092_MirBase_miR-92a_microRNA	ENSG00000163466_ENST00000295685_ARPC2_mRNA	7.14079e-137	1.32205e-132
L1-1163839_1	MIMAT0000092_MirBase_miR-92a_microRNA	ENSG00000124067_ENST00000316341_SLC12A4_mRNA	1.02928e-83	1.90562e-79
L1-1163920_1	MIMAT0003218_MirBase_miR-92b_microRNA	ENSG00000168894_ENST00000306368_RNF181_mRNA	1.25026e-32	2.31473e-28
L1-1163972_1	MIMAT0001341_MirBase_miR-424_microRNA	ENSG00000085831_ENST00000371750_TTC39A_mRNA	1.59994e-29	2.96213e-25
L1-1164901_1	MIMAT0000092_MirBase_miR-92a_microRNA	ENSG00000060491_ENST00000290291_OGFR_mRNA	1.20904e-130	2.23841e-126
L1-1165593_1	MIMAT0000092_MirBase_miR-92a_microRNA	ENSG00000159228_ENST00000290349_CBR1_mRNA	3.74838e-121	6.93975e-117
L1-1166083_1	MIMAT0000092_MirBase_miR-92a_microRNA	ENSG00000067955_ENST00000290858_CBFB_mRNA	2.37082e-100	4.38933e-96
L1-1166484_1	MIMAT0002174_MirBase_miR-484_microRNA	ENSG00000111358_ENST00000228955_GTF2H3_mRNA	4.85904e-37	8.99602e-33
L1-1166608_1	MIMAT0002174_MirBase_miR-484_microRNA	ENSG00000141959_ENST00000349048_PFKL_mRNA	3.49266e-53	6.46631e-49
L1-1167460_1	MIMAT0000081_MirBase_miR-25_microRNA	ENSG00000102119_ENST00000369842_EMD_mRNA	4.02677e-149	7.45516e-145
L1-117916_3	MIMAT0000750_MirBase_miR-340*_microRNA	ENSG00000172331_ENST00000344924_BPGM_mRNA	3.69279e-38	6.83684e-34
L1-1181109_1	MIMAT0000070_MirBase_miR-17_microRNA	ENSG00000196503_ENST00000360096_ARL9_mRNA	4.01881e-190	7.44043e-186
L1-1181717_1	MIMAT0004614_MirBase_miR-193a-5p_microRNA	ENSG00000182899_ENST00000464167_RPL35A_mRNA	2.51387e-242	4.65417e-238
L1-118186_3	MIMAT0003283_MirBase_miR-615-3p_microRNA	ENSG00000155506_ENST00000336314_LARP1_mRNA	1.0534e-101	1.95026e-97
L1-118198_3	MIMAT0003283_MirBase_miR-615-3p_microRNA	ENSG00000136709_ENST00000322313_WDR33_mRNA	1.83147e-10	3.39079e-06
L1-1183660_1	MIMAT0003283_MirBase_miR-615-3p_microRNA	ENSG00000197111_ENST00000439930_PCBP2_mRNA	6.1548e-46	1.1395e-41
L1-1184826_1	MIMAT0007891_MirBase_miR-1915*_microRNA	ENSG00000186468_ENST00000296674_RPS23_mRNA	2.49109e-41	4.61201e-37
L1-1185767_1	MIMAT0000092_MirBase_miR-92a_microRNA	ENSG00000196924_ENST00000369863_FLNA_mRNA	5.08292e-211	9.41052e-207
L1-1186411_1	MIMAT0002174_MirBase_miR-484_microRNA	ENSG00000149150_ENST00000278426_SLC43A1_mRNA	2.46e-38	4.55445e-34
L1-1187881_1	MIMAT0004672_MirBase_miR-106b*_microRNA	ENSG00000112245_ENST00000370651_PTP4A1_mRNA	0	0
L1-1188162_1	MIMAT0000069_MirBase_miR-16_microRNA	ENSG00000154124_ENST00000284274_FAM105B_mRNA	0	0
L1-1190596_1	MIMAT0005797_MirBase_miR-1301_microRNA	ENSG00000162517_ENST00000373703_PEF1_mRNA	2.45241e-43	4.54039e-39
L1-1192486_1	MIMAT0005951_MirBase_miR-1307_microRNA	ENSG00000184009_ENST00000331925_ACTG1_mRNA	1.10776e-167	2.05091e-163
L1-1193990_1	MIMAT0000254_MirBase_miR-10b_microRNA	ENSG00000010803_ENST00000372596_SCMH1_mRNA	0	0
L1-1194178_1	MIMAT0000253_MirBase_miR-10a_microRNA	ENSG00000144233_ENST00000272647_AMMECR1L_mRNA	0	0
L1-1194786_1	MIMAT0000510_MirBase_miR-320a_microRNA	ENSG00000140443_ENST00000268035_IGF1R_mRNA	1.20939e-36	2.23906e-32
L1-1195237_1	MIMAT0000098_MirBase_miR-100_microRNA	ENSG00000083720_ENST00000196371_OXCT1_mRNA	5.95673e-16	1.10283e-11
L1-1195242_1	MIMAT0000098_MirBase_miR-100_microRNA	ENSG00000075624_ENST00000331789_ACTB_mRNA	0	0
L1-1201708_1	MIMAT0003338_MirBase_miR-660_microRNA	ENSG00000086758_ENST00000342160_HUWE1_mRNA	5.92912e-242	1.09772e-237
L1-1201763_1	MIMAT0004945_MirBase_miR-744_microRNA	ENSG00000136448_ENST00000258960_NMT1_mRNA	5.36087e-59	9.92511e-55
L1-1203120_1	MIMAT0005797_MirBase_miR-1301_microRNA	ENSG00000106571_ENST00000395925_GLI3_mRNA	6.57629e-97	1.21754e-92
L1-1203186_1	MIMAT0004945_MirBase_miR-744_microRNA	ENSG00000178585_ENST00000377263_CTNNBIP1_mRNA	3.82903e-10	7.08907e-06
L1-1204100_1	MIMAT0004509_MirBase_miR-93*_microRNA	ENSG00000119812_ENST00000238823_FAM98A_mRNA	1.90229e-248	3.5219e-244
L1-1204178_1	MIMAT0000092_MirBase_miR-92a_microRNA	ENSG00000204463_ENST00000211379_BAT3_mRNA	1.39755e-134	2.58743e-130
L1-1204219_1	MIMAT0000092_MirBase_miR-92a_microRNA	ENSG00000089220_ENST00000261313_PEBP1_mRNA	2.47276e-135	4.57807e-131
L1-1206079_1	MIMAT0004957_MirBase_miR-760_microRNA	ENSG00000159140_ENST00000356577_SON_mRNA	9.89492e-26	1.83195e-21
L1-1206263_1	MIMAT0000063_MirBase_let-7b_microRNA	ENSG00000198899_ENST00000361899_MT-ATP6_mRNA	5.77129e-149	1.0685e-144
L1-1206755_1	MIMAT0000759_MirBase_miR-148b_microRNA	ENSG00000198763_ENST00000361453_MT-ND2_mRNA	0	0
L1-1206849_1	MIMAT0004748_MirBase_miR-423-5p_microRNA	ENSG00000198804_ENST00000361624_MT-CO1_mRNA	4.0191e-259	7.44097e-255
L1-120854_3	MIMAT0000424_MirBase_miR-128_microRNA	ENSG00000143149_ENST00000354775_ALDH9A1_mRNA	0	0
L1-1209650_1	MIMAT0002174_MirBase_miR-484_microRNA	ENSG00000159131_ENST00000381815_GART_mRNA	2.46912e-55	4.57134e-51
L1-1210892_1	MIMAT0000092_MirBase_miR-92a_microRNA	ENSG00000168003_ENST00000338663_SLC3A2_mRNA	2.44615e-197	4.5288e-193
L1-1214980_1	MIMAT0000064_MirBase_let-7c_microRNA	ENSG00000221983_ENST00000442744_UBA52_mRNA	3.74619e-288	6.9357e-284
L1-1216466_1	MIMAT0002819_MirBase_miR-193b_microRNA	ENSG00000141759_ENST00000269601_TXNL4A_mRNA	1.85634e-29	3.43683e-25
L1-1216671_1	MIMAT0002174_MirBase_miR-484_microRNA	ENSG00000083844_ENST00000263095_ZNF264_mRNA	1.54835e-113	2.86662e-109
L1-1217534_1	MIMAT0004748_MirBase_miR-423-5p_microRNA	ENSG00000100139_ENST00000215957_MICALL1_mRNA	1.15856e-108	2.14496e-104
L1-1218301_1	MIMAT0000278_MirBase_miR-221_microRNA	ENSG00000153094_ENST00000357682_BCL2L11_mRNA	9.61591e-102	1.78029e-97
L1-1218863_1	MIMAT0002174_MirBase_miR-484_microRNA	ENSG00000169131_ENST00000335815_ZNF354A_mRNA	7.63407e-56	1.41337e-51
L1-1219331_1	MIMAT0000092_MirBase_miR-92a_microRNA	ENSG00000132330_ENST00000254663_SCLY_mRNA	3.04994e-68	5.64665e-64
L1-1219926_1	MIMAT0002174_MirBase_miR-484_microRNA	ENSG00000005073_ENST00000006015_HOXA11_mRNA	1.64446e-66	3.04455e-62
L1-1219950_1	MIMAT0002174_MirBase_miR-484_microRNA	ENSG00000127423_ENST00000374298_C1orf135_mRNA	4.19988e-39	7.77566e-35
L1-1221592_1	MIMAT0000092_MirBase_miR-92a_microRNA	ENSG00000158805_ENST00000443381_ZNF276_mRNA	2.32696e-27	4.30813e-23
L1-1221717_1	MIMAT0004957_MirBase_miR-760_microRNA	ENSG00000171246_ENST00000306773_NPTX1_mRNA	9.56964e-19	1.77172e-14
L1-1222152_1	MIMAT0003283_MirBase_miR-615-3p_microRNA	ENSG00000184779_ENST00000330339_RPS17_mRNA	8.02393e-60	1.48555e-55
L1-122227_3	MIMAT0000069_MirBase_miR-16_microRNA	ENSG00000184867_ENST00000328766_ARMCX2_mRNA	9.68777e-188	1.79359e-183
L1-1223456_1	MIMAT0003888_MirBase_miR-766_microRNA	ENSG00000125107_ENST00000317147_CNOT1_mRNA	8.03842e-07	0.0148823
L1-1224577_1	MIMAT0002174_MirBase_miR-484_microRNA	ENSG00000197217_ENST00000358689_ENTPD4_mRNA	1.10243e-58	2.04105e-54
L1-1224612_1	MIMAT0002174_MirBase_miR-484_microRNA	ENSG00000119684_ENST00000355774_MLH3_mRNA	4.1639e-69	7.70905e-65
L1-1224892_1	MIMAT0003322_MirBase_miR-652_microRNA	ENSG00000174444_ENST00000307961_RPL4_mRNA	3.21067e-192	5.94424e-188
L1-1225529_1	MIMAT0015041_MirBase_miR-1260b_microRNA	ENSG00000152952_ENST00000282903_PLOD2_mRNA	1.93393e-22	3.58049e-18
L1-1225874_1	MIMAT0000761_MirBase_miR-324-5p_microRNA	ENSG00000132676_ENST00000368336_DAP3_mRNA	1.48768e-250	2.7543e-246
L1-1227713_1	MIMAT0002174_MirBase_miR-484_microRNA	ENSG00000106153_ENST00000395422_CHCHD2_mRNA	4.68548e-240	8.67469e-236
L1-122907_3	MIMAT0000253_MirBase_miR-10a_microRNA	ENSG00000148335_ENST00000372486_METTL11A_mRNA	0	0
L1-122916_3	MIMAT0000253_MirBase_miR-10a_microRNA	ENSG00000168907_ENST00000382396_PLA2G4F_mRNA	0	0
L1-122925_3	MIMAT0000253_MirBase_miR-10a_microRNA	ENSG00000173821_ENST00000508628_RNF213_mRNA	0	0
L1-1230513_1	MIMAT0005793_MirBase_miR-320c_microRNA	ENSG00000103126_ENST00000262320_AXIN1_mRNA	2.21689e-18	4.10435e-14
L1-1231141_1	MIMAT0003218_MirBase_miR-92b_microRNA	ENSG00000103507_ENST00000394950_BCKDK_mRNA	1.01758e-144	1.88395e-140
L1-1232715_1	MIMAT0004502_MirBase_miR-28-3p_microRNA	ENSG00000108506_ENST00000444766_INTS2_mRNA	0	0
L1-1236258_1	MIMAT0002174_MirBase_miR-484_microRNA	ENSG00000149532_ENST00000394888_CPSF7_mRNA	2.69027e-42	4.98077e-38
L1-1236847_1	MIMAT0000097_MirBase_miR-99a_microRNA	ENSG00000172785_ENST00000356521_CBWD1_mRNA	1.23385e-103	2.28435e-99
L1-1237184_1	MIMAT0000710_MirBase_miR-365_microRNA	ENSG00000101745_ENST00000383440_ANKRD12_mRNA	4.75786e-24	8.8087e-20
L1-1238019_1	MIMAT0000417_MirBase_miR-15b_microRNA	ENSG00000197969_ENST00000360280_VPS13A_mRNA	5.88067e-46	1.08875e-41
L1-123867_3	MIMAT0002174_MirBase_miR-484_microRNA	ENSG00000114982_ENST00000354204_KIAA1310_mRNA	2.39206e-180	4.42865e-176
L1-123940_3	MIMAT0000093_MirBase_miR-93_microRNA	ENSG00000100504_ENST00000216392_PYGL_mRNA	5.06602e-165	9.37923e-161
L1-1240937_1	MIMAT0000092_MirBase_miR-92a_microRNA	ENSG00000059122_ENST00000416288_FLYWCH1_mRNA	1.00764e-14	1.86554e-10
L1-1241062_1	MIMAT0004911_MirBase_miR-874_microRNA	ENSG00000197061_ENST00000377803_HIST1H4C_mRNA	6.83356e-267	1.26516e-262
L1-1243029_1	MIMAT0002174_MirBase_miR-484_microRNA	ENSG00000163050_ENST00000366779_CABC1_mRNA	2.52044e-48	4.66634e-44
L1-1243066_1	MIMAT0002174_MirBase_miR-484_microRNA	ENSG00000167658_ENST00000309311_EEF2_mRNA	1.73406e-123	3.21043e-119
L1-1243716_1	MIMAT0002174_MirBase_miR-484_microRNA	ENSG00000157450_ENST00000348370_RNF111_mRNA	5.0842e-19	9.4129e-15
L1-1243775_1	MIMAT0000092_MirBase_miR-92a_microRNA	ENSG00000141522_ENST00000269321_ARHGDIA_mRNA	1.93398e-176	3.58057e-172
L1-1244944_1	MIMAT0000760_MirBase_miR-331-3p_microRNA	ENSG00000144381_ENST00000388968_HSPD1_mRNA	2.86745e-92	5.30879e-88
L1-1246371_1	MIMAT0000440_MirBase_miR-191_microRNA	ENSG00000164754_ENST00000297338_RAD21_mRNA	1.6747e-233	3.10054e-229
L1-1246372_1	MIMAT0000084_MirBase_miR-27a_microRNA	ENSG00000123191_ENST00000242839_ATP7B_mRNA	5.07366e-93	9.39338e-89
L1-1247019_1	MIMAT0015041_MirBase_miR-1260b_microRNA	ENSG00000116688_ENST00000444836_MFN2_mRNA	4.19392e-35	7.76462e-31
L1-1247023_1	MIMAT0000092_MirBase_miR-92a_microRNA	ENSG00000130707_ENST00000334909_ASS1_mRNA	6.54069e-96	1.21094e-91
L1-1247472_1	MIMAT0002174_MirBase_miR-484_microRNA	ENSG00000123131_ENST00000379341_PRDX4_mRNA	9.74721e-97	1.8046e-92
L1-1248207_1	MIMAT0000092_MirBase_miR-92a_microRNA	ENSG00000197050_ENST00000337995_ZNF420_mRNA	1.19122e-116	2.20543e-112
L1-1248759_1	MIMAT0005577_MirBase_miR-1226_microRNA	ENSG00000080824_ENST00000216281_HSP90AA1_mRNA	5.47889e-26	1.01436e-21
L1-1249005_1	MIMAT0000510_MirBase_miR-320a_microRNA	ENSG00000166167_ENST00000370187_BTRC_mRNA	1.13171e-65	2.09525e-61
L1-1249353_1	MIMAT0001340_MirBase_miR-423-3p_microRNA	ENSG00000118513_ENST00000341911_MYB_mRNA	1.26337e-11	2.339e-07
L1-1250428_1	MIMAT0000762_MirBase_miR-324-3p_microRNA	ENSG00000160447_ENST00000291906_PKN3_mRNA	2.80135e-21	5.18642e-17
L1-1251544_1	MIMAT0000510_MirBase_miR-320a_microRNA	ENSG00000140750_ENST00000289968_ARHGAP17_mRNA	7.5517e-54	1.39812e-49
L1-1252047_1	MIMAT0000761_MirBase_miR-324-5p_microRNA	ENSG00000095380_ENST00000210444_NANS_mRNA	1.16549e-81	2.15778e-77
L1-1252363_1	MIMAT0000443_MirBase_miR-125a-5p_microRNA	ENSG00000166579_ENST00000334527_NDEL1_mRNA	2.47708e-69	4.58606e-65
L1-1254619_1	MIMAT0000279_MirBase_miR-222_microRNA	ENSG00000138760_ENST00000264896_SCARB2_mRNA	6.96403e-47	1.28932e-42
L1-1255619_1	MIMAT0004748_MirBase_miR-423-5p_microRNA	ENSG00000111652_ENST00000229251_COPS7A_mRNA	2.42306e-164	4.48605e-160
L1-1255692_1	MIMAT0000063_MirBase_let-7b_microRNA	ENSG00000163026_ENST00000295148_C2orf44_mRNA	2.14463e-23	3.97058e-19
L1-1255795_1	MIMAT0000510_MirBase_miR-320a_microRNA	ENSG00000164611_ENST00000352433_PTTG1_mRNA	2.24081e-78	4.14863e-74
L1-1256331_1	MIMAT0000257_MirBase_miR-181b_microRNA	ENSG00000121691_ENST00000241052_CAT_mRNA	4.78067e-18	8.85094e-14
L1-1257388_1	MIMAT0000092_MirBase_miR-92a_microRNA	ENSG00000231555_ENST00000445736_HSPA1B_mRNA	0	0
L1-1257427_1	MIMAT0002174_MirBase_miR-484_microRNA	ENSG00000170889_ENST00000302907_RPS9_mRNA	1.85619e-117	3.43654e-113
L1-1257513_1	MIMAT0004950_MirBase_miR-877*_microRNA	ENSG00000119335_ENST00000322030_SET_mRNA	5.79836e-20	1.07351e-15
L1-1258312_1	MIMAT0000092_MirBase_miR-92a_microRNA	ENSG00000143436_ENST00000368830_MRPL9_mRNA	4.30669e-55	7.97341e-51
L1-1259385_1	MIMAT0000450_MirBase_miR-149_microRNA	ENSG00000165671_ENST00000354179_NSD1_mRNA	1.0529e-53	1.94935e-49
L1-1260672_1	MIMAT0002819_MirBase_miR-193b_microRNA	ENSG00000110107_ENST00000227524_PRPF19_mRNA	9.37489e-137	1.73567e-132
L1-1260681_1	MIMAT0002819_MirBase_miR-193b_microRNA	ENSG00000144802_ENST00000326172_NFKBIZ_mRNA	1.88636e-48	3.49241e-44
L1-1260685_1	MIMAT0002819_MirBase_miR-193b_microRNA	ENSG00000203852_ENST00000403683_HIST2H3A_mRNA	0	0
L1-1260694_1	MIMAT0002819_MirBase_miR-193b_microRNA	ENSG00000013810_ENST00000313288_TACC3_mRNA	3.88041e-52	7.18418e-48
L1-1260699_1	MIMAT0002819_MirBase_miR-193b_microRNA	ENSG00000133124_ENST00000372129_IRS4_mRNA	1.42657e-108	2.64116e-104
L1-1260865_1	MIMAT0000063_MirBase_let-7b_microRNA	ENSG00000243452_ENST00000369187_NBPF15_mRNA	3.50039e-30	6.48062e-26
L1-1261059_1	MIMAT0000093_MirBase_miR-93_microRNA	ENSG00000143321_ENST00000357325_HDGF_mRNA	4.30353e-133	7.96756e-129
L1-1261184_1	MIMAT0002174_MirBase_miR-484_microRNA	ENSG00000075131_ENST00000261881_TIPIN_mRNA	3.14157e-22	5.8163e-18
L1-1261563_1	MIMAT0000098_MirBase_miR-100_microRNA	ENSG00000177030_ENST00000382409_DEAF1_mRNA	2.55039e-22	4.7218e-18
L1-1264499_1	MIMAT0000419_MirBase_miR-27b_microRNA	ENSG00000101639_ENST00000506447_CEP192_mRNA	1.67678e-290	3.10438e-286
L1-1266693_1	MIMAT0002891_MirBase_miR-18a*_microRNA	ENSG00000103051_ENST00000323786_COG4_mRNA	3.44483e-14	6.37776e-10
L1-1269406_1	MIMAT0000097_MirBase_miR-99a_microRNA	ENSG00000006007_ENST00000353258_GDE1_mRNA	1.95764e-281	3.62437e-277
L1-1269410_1	MIMAT0000098_MirBase_miR-100_microRNA	ENSG00000197860_ENST00000381007_SGTB_mRNA	1.47946e-08	0.000273908
L1-1269457_1	MIMAT0000098_MirBase_miR-100_microRNA	ENSG00000137818_ENST00000260379_RPLP1_mRNA	0	0
L1-1269477_1	MIMAT0000097_MirBase_miR-99a_microRNA	ENSG00000151233_ENST00000398675_GXYLT1_mRNA	1.40808e-197	2.60693e-193
L1-1269495_1	MIMAT0000097_MirBase_miR-99a_microRNA	ENSG00000072864_ENST00000396355_NDE1_mRNA	0	0
L1-1269499_1	MIMAT0000097_MirBase_miR-99a_microRNA	ENSG00000187498_ENST00000375820_COL4A1_mRNA	0	0
L1-1269508_1	MIMAT0000097_MirBase_miR-99a_microRNA	ENSG00000178971_ENST00000315684_C17orf68_mRNA	0	0
L1-1269537_1	MIMAT0000098_MirBase_miR-100_microRNA	ENSG00000187772_ENST00000345080_LIN28B_mRNA	4.58101e-13	8.48128e-09
L1-1269587_1	MIMAT0000097_MirBase_miR-99a_microRNA	ENSG00000139263_ENST00000320743_LRIG3_mRNA	0	0
L1-1269588_1	MIMAT0000098_MirBase_miR-100_microRNA	ENSG00000018625_ENST00000361216_ATP1A2_mRNA	9.59974e-22	1.7773e-17
L1-1269592_1	MIMAT0000097_MirBase_miR-99a_microRNA	ENSG00000137154_ENST00000380394_RPS6_mRNA	0	0
L1-1269604_1	MIMAT0000097_MirBase_miR-99a_microRNA	ENSG00000091140_ENST00000205402_DLD_mRNA	1.56502e-208	2.89747e-204
L1-1269606_1	MIMAT0000097_MirBase_miR-99a_microRNA	ENSG00000106588_ENST00000223321_PSMA2_mRNA	0	0
L1-1269634_1	MIMAT0000098_MirBase_miR-100_microRNA	ENSG00000058729_ENST00000283109_RIOK2_mRNA	2.40168e-107	4.44646e-103
L1-1269691_1	MIMAT0000098_MirBase_miR-100_microRNA	ENSG00000178971_ENST00000315684_C17orf68_mRNA	0	0
L1-1269700_1	MIMAT0000098_MirBase_miR-100_microRNA	ENSG00000108953_ENST00000264335_YWHAE_mRNA	1.59554e-73	2.95398e-69
L1-1269720_1	MIMAT0000097_MirBase_miR-99a_microRNA	ENSG00000165244_ENST00000375256_ZNF367_mRNA	0	0
L1-1269722_1	MIMAT0000097_MirBase_miR-99a_microRNA	ENSG00000069956_ENST00000261845_MAPK6_mRNA	0	0
L1-1269729_1	MIMAT0000098_MirBase_miR-100_microRNA	ENSG00000104369_ENST00000342232_JPH1_mRNA	2.35107e-06	0.0435276
L1-1269731_1	MIMAT0000098_MirBase_miR-100_microRNA	ENSG00000189091_ENST00000302516_SF3B3_mRNA	9.04822e-48	1.67519e-43
L1-1269760_1	MIMAT0000098_MirBase_miR-100_microRNA	ENSG00000183558_ENST00000369161_HIST2H2AA3_mRNA	0	0
L1-1269761_1	MIMAT0000097_MirBase_miR-99a_microRNA	ENSG00000088205_ENST00000263239_DDX18_mRNA	0	0
L1-1269822_1	MIMAT0000098_MirBase_miR-100_microRNA	ENSG00000141076_ENST00000314423_CIRH1A_mRNA	6.67527e-18	1.23586e-13
L1-1269830_1	MIMAT0000098_MirBase_miR-100_microRNA	ENSG00000009954_ENST00000339594_BAZ1B_mRNA	2.84697e-17	5.27087e-13
L1-1269840_1	MIMAT0000098_MirBase_miR-100_microRNA	ENSG00000170035_ENST00000305934_UBE2E3_mRNA	6.17587e-27	1.1434e-22
L1-1269875_1	MIMAT0000098_MirBase_miR-100_microRNA	ENSG00000174021_ENST00000370645_GNG5_mRNA	4.11457e-54	7.61771e-50
L1-1269881_1	MIMAT0000098_MirBase_miR-100_microRNA	ENSG00000117450_ENST00000319248_PRDX1_mRNA	3.43758e-102	6.36433e-98
L1-1269976_1	MIMAT0000098_MirBase_miR-100_microRNA	ENSG00000107104_ENST00000382303_KANK1_mRNA	1.23452e-58	2.28559e-54
L1-1269989_1	MIMAT0000098_MirBase_miR-100_microRNA	ENSG00000111716_ENST00000350669_LDHB_mRNA	0	0
L1-1270032_1	MIMAT0000098_MirBase_miR-100_microRNA	ENSG00000171848_ENST00000360566_RRM2_mRNA	2.72221e-24	5.0399e-20
L1-1270034_1	MIMAT0000098_MirBase_miR-100_microRNA	ENSG00000102804_ENST00000261489_TSC22D1_mRNA	7.14004e-11	1.32191e-06
L1-1270040_1	MIMAT0000098_MirBase_miR-100_microRNA	ENSG00000108587_ENST00000451249_GOSR1_mRNA	1.37124e-45	2.53871e-41
L1-1270049_1	MIMAT0000098_MirBase_miR-100_microRNA	ENSG00000069849_ENST00000286371_ATP1B3_mRNA	7.06815e-13	1.3086e-08
L1-1270059_1	MIMAT0000098_MirBase_miR-100_microRNA	ENSG00000164465_ENST00000296955_DCBLD1_mRNA	4.01048e-10	7.425e-06
L1-1270060_1	MIMAT0000097_MirBase_miR-99a_microRNA	ENSG00000115268_ENST00000233609_RPS15_mRNA	0	0
L1-1270066_1	MIMAT0000098_MirBase_miR-100_microRNA	ENSG00000198755_ENST00000322203_RPL10A_mRNA	2.82676e-48	5.23346e-44
L1-1270078_1	MIMAT0000098_MirBase_miR-100_microRNA	ENSG00000160193_ENST00000330317_WDR4_mRNA	1.25681e-13	2.32685e-09
L1-1270096_1	MIMAT0000098_MirBase_miR-100_microRNA	ENSG00000177954_ENST00000368567_RPS27_mRNA	0	0
L1-1270138_1	MIMAT0000097_MirBase_miR-99a_microRNA	ENSG00000131495_ENST00000252102_NDUFA2_mRNA	7.64331e-179	1.41508e-174
L1-1270154_1	MIMAT0000098_MirBase_miR-100_microRNA	ENSG00000184634_ENST00000374080_MED12_mRNA	6.66103e-19	1.23322e-14
L1-1270190_1	MIMAT0000098_MirBase_miR-100_microRNA	ENSG00000135018_ENST00000376395_UBQLN1_mRNA	1.04639e-15	1.93728e-11
L1-1270214_1	MIMAT0000098_MirBase_miR-100_microRNA	ENSG00000143164_ENST00000367843_DCAF6_mRNA	2.43905e-27	4.51565e-23
L1-1270222_1	MIMAT0000097_MirBase_miR-99a_microRNA	ENSG00000184076_ENST00000330029_UQCR10_mRNA	4.03053e-185	7.46213e-181
L1-1270232_1	MIMAT0000098_MirBase_miR-100_microRNA	ENSG00000165732_ENST00000354185_DDX21_mRNA	1.08299e-34	2.00505e-30
L1-1270236_1	MIMAT0000098_MirBase_miR-100_microRNA	ENSG00000083896_ENST00000344157_YTHDC1_mRNA	3.00962e-21	5.572e-17
L1-1270242_1	MIMAT0000098_MirBase_miR-100_microRNA	ENSG00000185009_ENST00000355264_AP3M1_mRNA	5.47275e-16	1.01323e-11
L1-1270244_1	MIMAT0000098_MirBase_miR-100_microRNA	ENSG00000077147_ENST00000371142_TM9SF3_mRNA	2.00201e-07	0.00370651
L1-1270248_1	MIMAT0000098_MirBase_miR-100_microRNA	ENSG00000198712_ENST00000361739_MT-CO2_mRNA	2.21396e-164	4.09892e-160
L1-1270250_1	MIMAT0000098_MirBase_miR-100_microRNA	ENSG00000151366_ENST00000281031_NDUFC2_mRNA	1.31677e-144	2.43787e-140
L1-1270266_1	MIMAT0000097_MirBase_miR-99a_microRNA	ENSG00000178971_ENST00000315684_C17orf68_mRNA	0	0
L1-1270268_1	MIMAT0000097_MirBase_miR-99a_microRNA	ENSG00000164815_ENST00000297431_ORC5L_mRNA	8.01426e-189	1.48376e-184
L1-1270281_1	MIMAT0000098_MirBase_miR-100_microRNA	ENSG00000174010_ENST00000328046_KLHL15_mRNA	0	0
L1-1270309_1	MIMAT0000098_MirBase_miR-100_microRNA	ENSG00000155463_ENST00000285848_OXA1L_mRNA	3.8066e-45	7.04754e-41
L1-1270314_1	MIMAT0000098_MirBase_miR-100_microRNA	ENSG00000106588_ENST00000223321_PSMA2_mRNA	4.32268e-160	8.003e-156
L1-1270322_1	MIMAT0000098_MirBase_miR-100_microRNA	ENSG00000184634_ENST00000374080_MED12_mRNA	2.30803e-16	4.27308e-12
L1-1270334_1	MIMAT0000098_MirBase_miR-100_microRNA	ENSG00000152234_ENST00000282050_ATP5A1_mRNA	3.755e-76	6.952e-72
L1-1270337_1	MIMAT0000098_MirBase_miR-100_microRNA	ENSG00000158604_ENST00000457408_TMED4_mRNA	3.09191e-27	5.72436e-23
L1-1270349_1	MIMAT0000098_MirBase_miR-100_microRNA	ENSG00000119335_ENST00000322030_SET_mRNA	3.89622e-99	7.21346e-95
L1-1270358_1	MIMAT0000098_MirBase_miR-100_microRNA	ENSG00000117906_ENST00000394885_RCN2_mRNA	2.12675e-65	3.93747e-61
L1-1270359_1	MIMAT0000097_MirBase_miR-99a_microRNA	ENSG00000117906_ENST00000394885_RCN2_mRNA	7.42804e-261	1.37523e-256
L1-1270365_1	MIMAT0000098_MirBase_miR-100_microRNA	ENSG00000128039_ENST00000264228_SRD5A3_mRNA	1.92684e-10	3.56735e-06
L1-1270384_1	MIMAT0000098_MirBase_miR-100_microRNA	ENSG00000241343_ENST00000427805_RPL36A_mRNA	2.05318e-63	3.80126e-59
L1-1270390_1	MIMAT0000098_MirBase_miR-100_microRNA	ENSG00000143149_ENST00000354775_ALDH9A1_mRNA	2.70661e-130	5.01102e-126
L1-1270391_1	MIMAT0000097_MirBase_miR-99a_microRNA	ENSG00000108094_ENST00000374749_CUL2_mRNA	8.73257e-148	1.61675e-143
L1-1270397_1	MIMAT0000098_MirBase_miR-100_microRNA	ENSG00000169564_ENST00000303577_PCBP1_mRNA	5.06994e-53	9.38649e-49
L1-1270403_1	MIMAT0000097_MirBase_miR-99a_microRNA	ENSG00000136631_ENST00000369130_VPS45_mRNA	1.88982e-110	3.49882e-106
L1-1270413_1	MIMAT0000097_MirBase_miR-99a_microRNA	ENSG00000132507_ENST00000336458_EIF5A_mRNA	0	0
L1-1270438_1	MIMAT0000098_MirBase_miR-100_microRNA	ENSG00000153107_ENST00000341068_ANAPC1_mRNA	1.50092e-20	2.77881e-16
L1-1270444_1	MIMAT0000098_MirBase_miR-100_microRNA	ENSG00000132128_ENST00000343304_LRRC41_mRNA	5.52269e-120	1.02247e-115
L1-1270446_1	MIMAT0000098_MirBase_miR-100_microRNA	ENSG00000113328_ENST00000340828_CCNG1_mRNA	3.15723e-43	5.84529e-39
L1-1270448_1	MIMAT0000098_MirBase_miR-100_microRNA	ENSG00000115942_ENST00000234296_ORC2L_mRNA	2.01525e-07	0.00373103
L1-1270451_1	MIMAT0000098_MirBase_miR-100_microRNA	ENSG00000111641_ENST00000399466_NOP2_mRNA	2.11465e-13	3.91506e-09
L1-1270452_1	MIMAT0000097_MirBase_miR-99a_microRNA	ENSG00000157020_ENST00000350697_SEC13_mRNA	1.53108e-187	2.83464e-183
L1-1270467_1	MIMAT0000098_MirBase_miR-100_microRNA	ENSG00000148303_ENST00000323345_RPL7A_mRNA	7.4109846876187e-323	1.37206970506573e-318
L1-1270470_1	MIMAT0000098_MirBase_miR-100_microRNA	ENSG00000154642_ENST00000284881_C21orf91_mRNA	1.01509e-09	1.87934e-05
L1-1270472_1	MIMAT0000098_MirBase_miR-100_microRNA	ENSG00000253626_ENST00000520547_EIF5AL1_mRNA	2.20451e-20	4.08144e-16
L1-1270474_1	MIMAT0000098_MirBase_miR-100_microRNA	ENSG00000123728_ENST00000342983_RAP2C_mRNA	5.21197e-10	9.64944e-06
L1-1270478_1	MIMAT0000098_MirBase_miR-100_microRNA	ENSG00000165280_ENST00000358901_VCP_mRNA	2.73453e-99	5.06271e-95
L1-1270530_1	MIMAT0000098_MirBase_miR-100_microRNA	ENSG00000115073_ENST00000289228_ACTR1B_mRNA	2.39825e-12	4.44012e-08
L1-1270532_1	MIMAT0000098_MirBase_miR-100_microRNA	ENSG00000163249_ENST00000295414_CCNYL1_mRNA	1.89314e-12	3.50496e-08
L1-1270538_1	MIMAT0000098_MirBase_miR-100_microRNA	ENSG00000182217_ENST00000392932_HIST2H4B_mRNA	0	0
L1-1270630_1	MIMAT0000098_MirBase_miR-100_microRNA	ENSG00000122406_ENST00000370321_RPL5_mRNA	1.34839e-150	2.49641e-146
L1-1270648_1	MIMAT0000098_MirBase_miR-100_microRNA	ENSG00000161970_ENST00000293842_RPL26_mRNA	0	0
L1-1270649_1	MIMAT0000098_MirBase_miR-100_microRNA	ENSG00000122565_ENST00000337620_CBX3_mRNA	2.16192e-19	4.00257e-15
L1-1270651_1	MIMAT0000098_MirBase_miR-100_microRNA	ENSG00000131941_ENST00000254260_RHPN2_mRNA	6.41887e-14	1.18839e-09
L1-1271588_1	MIMAT0000063_MirBase_let-7b_microRNA	ENSG00000124422_ENST00000455117_USP22_mRNA	3.21158e-58	5.94593e-54
L1-1272887_1	MIMAT0000097_MirBase_miR-99a_microRNA	ENSG00000188313_ENST00000342435_PLSCR1_mRNA	0	0
L1-1273660_1	MIMAT0004509_MirBase_miR-93*_microRNA	ENSG00000213024_ENST00000391824_NUP62_mRNA	6.21951e-152	1.15148e-147
L1-1273771_1	MIMAT0000257_MirBase_miR-181b_microRNA	ENSG00000125975_ENST00000444723_C20orf173_mRNA	2.18954e-14	4.05371e-10
L1-1274054_1	MIMAT0000450_MirBase_miR-149_microRNA	ENSG00000166398_ENST00000299505_KIAA0355_mRNA	2.25677e-78	4.17818e-74
L1-1274429_1	MIMAT0004784_MirBase_miR-455-3p_microRNA	ENSG00000198888_ENST00000361390_MT-ND1_mRNA	1.10356e-183	2.04312e-179
L1-1279155_1	MIMAT0004950_MirBase_miR-877*_microRNA	ENSG00000111642_ENST00000357008_CHD4_mRNA	2.02067e-17	3.74108e-13
L1-1279441_1	MIMAT0000680_MirBase_miR-106b_microRNA	ENSG00000043093_ENST00000292782_DCUN1D1_mRNA	3.08452303220441e-310	5.71069e-306
L1-1280401_1	MIMAT0002174_MirBase_miR-484_microRNA	ENSG00000154144_ENST00000441174_TBRG1_mRNA	6.34485e-23	1.17468e-18
L1-1285758_1	MIMAT0002174_MirBase_miR-484_microRNA	ENSG00000068400_ENST00000376441_GRIPAP1_mRNA	1.50678e-07	0.00278965
L1-1285984_1	MIMAT0000092_MirBase_miR-92a_microRNA	ENSG00000198876_ENST00000361264_DCAF12_mRNA	4.34526e-96	8.04482e-92
L1-1286381_1	MIMAT0000456_MirBase_miR-186_microRNA	ENSG00000174100_ENST00000312513_MRPL45_mRNA	9.30044e-139	1.72188e-134
L1-1287155_1	MIMAT0000510_MirBase_miR-320a_microRNA	ENSG00000148143_ENST00000277225_ZNF462_mRNA	1.11848e-13	2.07075e-09
L1-1287350_1	MIMAT0000082_MirBase_miR-26a_microRNA	ENSG00000180329_ENST00000315286_CCDC43_mRNA	3.27383e-85	6.06117e-81
L1-1287890_1	MIMAT0000063_MirBase_let-7b_microRNA	ENSG00000136108_ENST00000258607_CKAP2_mRNA	2.66333e-51	4.93088e-47
L1-1292426_1	MIMAT0000097_MirBase_miR-99a_microRNA	ENSG00000144028_ENST00000323853_SNRNP200_mRNA	0	0
L1-129270_3	MIMAT0004776_MirBase_miR-505*_microRNA	ENSG00000089737_ENST00000330836_DDX24_mRNA	2.58456e-162	4.78506e-158
L1-1293875_1	MIMAT0000062_MirBase_let-7a_microRNA	ENSG00000180357_ENST00000326648_ZNF609_mRNA	3.34818e-213	6.19882e-209
L1-1293949_1	MIMAT0000092_MirBase_miR-92a_microRNA	ENSG00000070018_ENST00000261349_LRP6_mRNA	1.60598e-116	2.97332e-112
L1-1295472_1	MIMAT0004983_MirBase_miR-940_microRNA	ENSG00000148303_ENST00000323345_RPL7A_mRNA	2.36515e-107	4.37883e-103
L1-1297533_1	MIMAT0002174_MirBase_miR-484_microRNA	ENSG00000108064_ENST00000487519_TFAM_mRNA	5.21632e-54	9.65749e-50
L1-1297931_1	MIMAT0005792_MirBase_miR-320b_microRNA	ENSG00000168813_ENST00000355898_ZNF507_mRNA	2.26002e-20	4.1842e-16
L1-1298388_1	MIMAT0004748_MirBase_miR-423-5p_microRNA	ENSG00000103043_ENST00000261776_VAC14_mRNA	1.76062e-99	3.25961e-95
L1-1298454_1	MIMAT0000456_MirBase_miR-186_microRNA	ENSG00000131389_ENST00000451687_SLC6A6_mRNA	1.07758e-37	1.99504e-33
L1-1302213_1	MIMAT0000456_MirBase_miR-186_microRNA	ENSG00000091009_ENST00000265271_RBM27_mRNA	4.38199e-65	8.11282e-61
L1-1302294_1	MIMAT0004773_MirBase_miR-500a_microRNA	ENSG00000073111_ENST00000265056_MCM2_mRNA	3.41791e-53	6.32793e-49
L1-1303510_1	MIMAT0000062_MirBase_let-7a_microRNA	ENSG00000221914_ENST00000380737_PPP2R2A_mRNA	5.23849e-297	9.69855e-293
L1-132247_3	MIMAT0000072_MirBase_miR-18a_microRNA	ENSG00000183779_ENST00000331569_ZNF703_mRNA	0	0
L1-132929_3	MIMAT0000760_MirBase_miR-331-3p_microRNA	ENSG00000140367_ENST00000267938_UBE2Q2_mRNA	5.10305e-34	9.44779e-30
L1-132931_3	MIMAT0000760_MirBase_miR-331-3p_microRNA	ENSG00000184007_ENST00000344035_PTP4A2_mRNA	3.05093e-85	5.6485e-81
L1-134635_3	MIMAT0003218_MirBase_miR-92b_microRNA	ENSG00000165209_ENST00000447404_STRBP_mRNA	8.27193e-28	1.53146e-23
L1-135170_3	MIMAT0000510_MirBase_miR-320a_microRNA	ENSG00000160803_ENST00000368309_UBQLN4_mRNA	1.15057e-33	2.13016e-29
L1-135196_3	MIMAT0000226_MirBase_miR-196a_microRNA	ENSG00000049541_ENST00000352131_RFC2_mRNA	1.49623e-201	2.77012e-197
L1-135933_3	MIMAT0000092_MirBase_miR-92a_microRNA	ENSG00000182872_ENST00000377604_RBM10_mRNA	2.99587e-138	5.54655e-134
L1-136227_3	MIMAT0000253_MirBase_miR-10a_microRNA	ENSG00000109971_ENST00000227378_HSPA8_mRNA	0	0
L1-136727_3	MIMAT0000753_MirBase_miR-342-3p_microRNA	ENSG00000145425_ENST00000274065_RPS3A_mRNA	0	0
L1-138842_3	MIMAT0002174_MirBase_miR-484_microRNA	ENSG00000154723_ENST00000284971_ATP5J_mRNA	1.1525e-52	2.13374e-48
L1-140645_3	MIMAT0002174_MirBase_miR-484_microRNA	ENSG00000144747_ENST00000398559_TMF1_mRNA	8.61844e-126	1.59562e-121
L1-142352_3	MIMAT0000761_MirBase_miR-324-5p_microRNA	ENSG00000148688_ENST00000413330_RPP30_mRNA	7.03129e-178	1.30177e-173
L1-143284_3	MIMAT0000756_MirBase_miR-326_microRNA	ENSG00000119383_ENST00000393370_PPP2R4_mRNA	1.39841e-09	2.58902e-05
L1-143998_3	MIMAT0004945_MirBase_miR-744_microRNA	ENSG00000130066_ENST00000379270_SAT1_mRNA	2.75268e-156	5.09631e-152
L1-144069_3	MIMAT0003283_MirBase_miR-615-3p_microRNA	ENSG00000111670_ENST00000299314_GNPTAB_mRNA	7.56382e-27	1.40037e-22
L1-144536_3	MIMAT0000257_MirBase_miR-181b_microRNA	ENSG00000172244_ENST00000306862_C5orf34_mRNA	3.28111e-19	6.07465e-15
L1-144770_3	MIMAT0000760_MirBase_miR-331-3p_microRNA	ENSG00000135333_ENST00000369303_EPHA7_mRNA	4.32374e-44	8.00497e-40
L1-145202_3	MIMAT0000093_MirBase_miR-93_microRNA	ENSG00000171314_ENST00000334828_PGAM1_mRNA	1.42535937859334e-316	2.63891035352771e-312
L1-146447_3	MIMAT0000691_MirBase_miR-130b_microRNA	ENSG00000169504_ENST00000374379_CLIC4_mRNA	0	0
L1-146957_3	MIMAT0000093_MirBase_miR-93_microRNA	ENSG00000145916_ENST00000515098_RMND5B_mRNA	1.6228e-23	3.00446e-19
L1-147605_3	MIMAT0000086_MirBase_miR-29a_microRNA	ENSG00000177189_ENST00000379565_RPS6KA3_mRNA	0	0
L1-147763_3	MIMAT0000092_MirBase_miR-92a_microRNA	ENSG00000177084_ENST00000320574_POLE_mRNA	1.00223e-182	1.85552e-178
L1-147872_3	MIMAT0000510_MirBase_miR-320a_microRNA	ENSG00000131504_ENST00000398557_DIAPH1_mRNA	9.27974e-25	1.71805e-20
L1-148156_3	MIMAT0000510_MirBase_miR-320a_microRNA	ENSG00000124635_ENST00000244601_HIST1H2BJ_mRNA	0	0
L1-148386_3	MIMAT0000510_MirBase_miR-320a_microRNA	ENSG00000196449_ENST00000373044_YRDC_mRNA	8.68163e-113	1.60732e-108
L1-150237_3	MIMAT0000261_MirBase_miR-183_microRNA	ENSG00000158109_ENST00000378344_TPRG1L_mRNA	0	0
L1-150422_3	MIMAT0000761_MirBase_miR-324-5p_microRNA	ENSG00000175336_ENST00000398189_APOF_mRNA	8.1152e-36	1.50245e-31
L1-150798_3	MIMAT0000063_MirBase_let-7b_microRNA	ENSG00000198938_ENST00000362079_MT-CO3_mRNA	7.01588e-189	1.29892e-184
L1-151260_3	MIMAT0000062_MirBase_let-7a_microRNA	ENSG00000088205_ENST00000263239_DDX18_mRNA	0	0
L1-151337_3	MIMAT0002174_MirBase_miR-484_microRNA	ENSG00000100413_ENST00000396504_POLR3H_mRNA	2.12171e-66	3.92813e-62
L1-151358_3	MIMAT0001343_MirBase_miR-425*_microRNA	ENSG00000143793_ENST00000272139_C1orf35_mRNA	9.0954e-110	1.68392e-105
L1-154717_3	MIMAT0002174_MirBase_miR-484_microRNA	ENSG00000145391_ENST00000274031_SETD7_mRNA	1.00136e-175	1.85393e-171
L1-154884_3	MIMAT0003283_MirBase_miR-615-3p_microRNA	ENSG00000132383_ENST00000254719_RPA1_mRNA	4.86038e-39	8.9985e-35
L1-154930_3	MIMAT0004679_MirBase_miR-296-3p_microRNA	ENSG00000130479_ENST00000324096_MAP1S_mRNA	5.05075e-31	9.35095e-27
L1-154932_3	MIMAT0004679_MirBase_miR-296-3p_microRNA	ENSG00000146733_ENST00000395471_PSPH_mRNA	1.55748e-51	2.88351e-47
L1-155669_3	MIMAT0002174_MirBase_miR-484_microRNA	ENSG00000108424_ENST00000290158_KPNB1_mRNA	5.02184e-145	9.29743e-141
L1-156923_3	MIMAT0000751_MirBase_miR-330-3p_microRNA	ENSG00000124486_ENST00000324545_USP9X_mRNA	7.41658e-207	1.37311e-202
L1-157048_3	MIMAT0000510_MirBase_miR-320a_microRNA	ENSG00000184634_ENST00000374080_MED12_mRNA	5.20429e-50	9.63523e-46
L1-157052_3	MIMAT0001340_MirBase_miR-423-3p_microRNA	ENSG00000196313_ENST00000257622_POM121_mRNA	1.83881e-126	3.40437e-122
L1-157178_3	MIMAT0000279_MirBase_miR-222_microRNA	ENSG00000007541_ENST00000321878_PIGQ_mRNA	7.20445e-17	1.33383e-12
L1-157465_3	MIMAT0000064_MirBase_let-7c_microRNA	ENSG00000110395_ENST00000264033_CBL_mRNA	2.0248e-136	3.74872e-132
L1-158745_3	MIMAT0002891_MirBase_miR-18a*_microRNA	ENSG00000144736_ENST00000325599_SHQ1_mRNA	1.28806e-17	2.38472e-13
L1-159425_3	MIMAT0000710_MirBase_miR-365_microRNA	ENSG00000215717_ENST00000338272_TMEM167B_mRNA	1.7344e-38	3.21106e-34
L1-159951_3	MIMAT0004509_MirBase_miR-93*_microRNA	ENSG00000179837_ENST00000323686_RBM15B_mRNA	4.76598e-236	8.82373e-232
L1-159954_3	MIMAT0004509_MirBase_miR-93*_microRNA	ENSG00000138363_ENST00000236959_ATIC_mRNA	1.27516e-93	2.36083e-89
L1-160706_3	MIMAT0002174_MirBase_miR-484_microRNA	ENSG00000196419_ENST00000360079_XRCC6_mRNA	4.70572e-143	8.71216e-139
L1-161717_3	MIMAT0000066_MirBase_let-7e_microRNA	ENSG00000203814_ENST00000369167_HIST2H2BF_mRNA	0	0
L1-162248_3	MIMAT0004978_MirBase_miR-935_microRNA	ENSG00000141101_ENST00000268802_NOB1_mRNA	1.18458e-86	2.19313e-82
L1-162458_3	MIMAT0000253_MirBase_miR-10a_microRNA	ENSG00000169710_ENST00000306749_FASN_mRNA	0	0
L1-162739_3	MIMAT0000063_MirBase_let-7b_microRNA	ENSG00000181222_ENST00000322644_POLR2A_mRNA	3.64178e-102	6.7424e-98
L1-163114_3	MIMAT0004945_MirBase_miR-744_microRNA	ENSG00000130402_ENST00000252699_ACTN4_mRNA	1.00571e-65	1.86196e-61
L1-165274_3	MIMAT0000066_MirBase_let-7e_microRNA	ENSG00000113387_ENST00000265073_SUB1_mRNA	9.86545e-222	1.82649e-217
L1-166996_3	MIMAT0000076_MirBase_miR-21_microRNA	ENSG00000142534_ENST00000270625_AC010619-1_mRNA	0	0
L1-167203_3	MIMAT0000062_MirBase_let-7a_microRNA	ENSG00000198034_ENST00000316084_RPS4X_mRNA	0	0
L1-167627_3	MIMAT0000761_MirBase_miR-324-5p_microRNA	ENSG00000175166_ENST00000310118_PSMD2_mRNA	5.09636e-188	9.43541e-184
L1-167882_3	MIMAT0000098_MirBase_miR-100_microRNA	ENSG00000134109_ENST00000256497_EDEM1_mRNA	1.271e-24	2.35313e-20
L1-167883_3	MIMAT0000097_MirBase_miR-99a_microRNA	ENSG00000170315_ENST00000302182_UBB_mRNA	0	0
L1-167887_3	MIMAT0000097_MirBase_miR-99a_microRNA	ENSG00000163082_ENST00000321276_SGPP2_mRNA	1.11415e-68	2.06273e-64
L1-167893_3	MIMAT0000098_MirBase_miR-100_microRNA	ENSG00000182481_ENST00000330459_KPNA2_mRNA	2.69377e-218	4.98725e-214
L1-167900_3	MIMAT0000098_MirBase_miR-100_microRNA	ENSG00000128585_ENST00000352689_MKLN1_mRNA	4.00231e-08	0.000740987
L1-167906_3	MIMAT0000098_MirBase_miR-100_microRNA	ENSG00000177885_ENST00000392562_GRB2_mRNA	5.37882e-18	9.95834e-14
L1-167940_3	MIMAT0000098_MirBase_miR-100_microRNA	ENSG00000205581_ENST00000380749_HMGN1_mRNA	6.91248e-98	1.27978e-93
L1-167951_3	MIMAT0000098_MirBase_miR-100_microRNA	ENSG00000167283_ENST00000300688_ATP5L_mRNA	2.69474e-15	4.98904e-11
L1-167953_3	MIMAT0000098_MirBase_miR-100_microRNA	ENSG00000110768_ENST00000265963_GTF2H1_mRNA	1.99115e-15	3.68642e-11
L1-167956_3	MIMAT0000098_MirBase_miR-100_microRNA	ENSG00000197111_ENST00000439930_PCBP2_mRNA	2.2688e-158	4.20045e-154
L1-168004_3	MIMAT0000703_MirBase_miR-361-5p_microRNA	ENSG00000161847_ENST00000293677_RAVER1_mRNA	1.37783e-37	2.55091e-33
L1-168932_3	MIMAT0004748_MirBase_miR-423-5p_microRNA	ENSG00000189091_ENST00000302516_SF3B3_mRNA	0	0
L1-169773_3	MIMAT0000423_MirBase_miR-125b_microRNA	ENSG00000178999_ENST00000316199_AURKB_mRNA	8.07983e-202	1.4959e-197
L1-171183_2	MIMAT0000092_MirBase_miR-92a_microRNA	ENSG00000130703_ENST00000358053_OSBPL2_mRNA	1.80015e-68	3.33279e-64
L1-171572_2	MIMAT0000270_MirBase_miR-181a*_microRNA	ENSG00000168172_ENST00000307602_HOOK3_mRNA	7.69055e-188	1.42383e-183
L1-172981_2	MIMAT0001340_MirBase_miR-423-3p_microRNA	ENSG00000065526_ENST00000375759_SPEN_mRNA	1.28226e-252	2.37397e-248
L1-174548_2	MIMAT0000419_MirBase_miR-27b_microRNA	ENSG00000015171_ENST00000381591_ZMYND11_mRNA	5.46815e-116	1.01237e-111
L1-174582_2	MIMAT0000093_MirBase_miR-93_microRNA	ENSG00000176095_ENST00000448476_IP6K1_mRNA	5.0163e-71	9.28718e-67
L1-174973_2	MIMAT0000072_MirBase_miR-18a_microRNA	ENSG00000132740_ENST00000255078_IGHMBP2_mRNA	4.56842e-127	8.45798e-123
L1-178478_2	MIMAT0000227_MirBase_miR-197_microRNA	ENSG00000149782_ENST00000279230_PLCB3_mRNA	4.18661e-13	7.75109e-09
L1-178500_2	MIMAT0000419_MirBase_miR-27b_microRNA	ENSG00000138326_ENST00000435275_RPS24_mRNA	0	0
L1-178914_2	MIMAT0000703_MirBase_miR-361-5p_microRNA	ENSG00000174231_ENST00000304992_PRPF8_mRNA	2.87446e-150	5.32177e-146
L1-179311_2	MIMAT0005794_MirBase_miR-1296_microRNA	ENSG00000065150_ENST00000261574_IPO5_mRNA	1.88164e-42	3.48366e-38
L1-193490_2	MIMAT0000450_MirBase_miR-149_microRNA	ENSG00000077514_ENST00000263681_POLD3_mRNA	1.09047e-88	2.0189e-84
L1-193668_2	MIMAT0002174_MirBase_miR-484_microRNA	ENSG00000114650_ENST00000265565_SCAP_mRNA	8.58662e-143	1.58973e-138
L1-195148_2	MIMAT0000092_MirBase_miR-92a_microRNA	ENSG00000063244_ENST00000450554_U2AF2_mRNA	0	0
L1-196085_2	MIMAT0004945_MirBase_miR-744_microRNA	ENSG00000181222_ENST00000322644_POLR2A_mRNA	8.29977e-220	1.53662e-215
L1-196092_2	MIMAT0004945_MirBase_miR-744_microRNA	ENSG00000124151_ENST00000340189_NCOA3_mRNA	6.40575e-23	1.18596e-18
L1-197793_2	MIMAT0002875_MirBase_miR-504_microRNA	ENSG00000172809_ENST00000311111_AC100786-1_mRNA	0	0
L1-198006_2	MIMAT0000063_MirBase_let-7b_microRNA	ENSG00000081189_ENST00000424173_MEF2C_mRNA	5.53771e-61	1.02525e-56
L1-198024_2	MIMAT0000064_MirBase_let-7c_microRNA	ENSG00000142556_ENST00000270649_ZNF614_mRNA	2.14e-156	3.962e-152
L1-198042_2	MIMAT0000062_MirBase_let-7a_microRNA	ENSG00000132466_ENST00000330838_ANKRD17_mRNA	2.13481e-179	3.95238e-175
L1-198046_2	MIMAT0000062_MirBase_let-7a_microRNA	ENSG00000092847_ENST00000373204_EIF2C1_mRNA	0	0
L1-198050_2	MIMAT0000062_MirBase_let-7a_microRNA	ENSG00000165480_ENST00000314759_SKA3_mRNA	1.51351e-151	2.80211e-147
L1-198051_2	MIMAT0000062_MirBase_let-7a_microRNA	ENSG00000178057_ENST00000326925_NDUFAF3_mRNA	0	0
L1-198104_2	MIMAT0000066_MirBase_let-7e_microRNA	ENSG00000101966_ENST00000371199_XIAP_mRNA	1.4926e-125	2.76339e-121
L1-198109_2	MIMAT0000066_MirBase_let-7e_microRNA	ENSG00000198938_ENST00000362079_MT-CO3_mRNA	7.63921e-287	1.41432e-282
L1-198111_2	MIMAT0000066_MirBase_let-7e_microRNA	ENSG00000107372_ENST00000237937_ZFAND5_mRNA	4.89836e-216	9.06883e-212
L1-198115_2	MIMAT0000066_MirBase_let-7e_microRNA	ENSG00000079102_ENST00000523629_RUNX1T1_mRNA	2.66284e-11	4.92999e-07
L1-198116_2	MIMAT0000066_MirBase_let-7e_microRNA	ENSG00000196345_ENST00000341840_ZNF167_mRNA	4.49293e-16	8.31821e-12
L1-198120_2	MIMAT0000066_MirBase_let-7e_microRNA	ENSG00000198786_ENST00000361567_MT-ND5_mRNA	0	0
L1-198347_2	MIMAT0004748_MirBase_miR-423-5p_microRNA	ENSG00000131100_ENST00000253413_ATP6V1E1_mRNA	5.97014e-118	1.10531e-113
[truncated: 15,653 more rows]
