# Supplementary material for: Dynamic and Modularized MicroRNA Regulation and Its Implication in Human Cancers
Source: Sci Rep. 2017 Oct 17;7:13356. doi: 10.1038/s41598-017-13470-5 (PMC5645395; doi:10.1038/s41598-017-13470-5)
Supplement: Supplementary file 4 — Supplementary Table S4 [file 41598_2017_13470_MOESM4_ESM.xls]

## Sheet: Sheet1
Supplementary Table S4. The miRNA-regulated pathways and gene ontology terms identified in the early-stage KIRC and KIRP
Cancer	Category	Term	genes	Counts	PValue
KIRC	GOTERM_MF_DIRECT	GO:0005515~protein binding	ABL1, APC, ATM, BAP1, CEBPA, CREBBP, DNMT1, DNMT3A, EP300, GATA3, GNAS, H3F3A, JAK1, JAK2, ACVR1B, AXIN1, CARD11, CTNNB1, CDKN2A, MEN1, MSH2, MSH6, NOTCH2, NCOA3, NPM1, PTEN, PPP2R1A, PTPN11, STAG2, TET2, TSC1, TP53, MYC	33	7.6768e-05
KIRC	GOTERM_CC_DIRECT	GO:0005634~nucleus	ABL1, APC, ATM, BAP1, CEBPA, CREBBP, DNMT1, DNMT3A, EP300, GATA3, GNAS, H3F3A, JAK1, JAK2, AXIN1, CTNNB1, CDKN2A, KDM5C, MEN1, NOTCH2, NCOA3, NPM1, PTEN, PPP2R1A, PTPN11, STAG2, TET2, TSC1, TP53, MYC	30	0.000156141
KIRC	GOTERM_CC_DIRECT	GO:0005654~nucleoplasm	ABL1, APC, ATM, BAP1, CREBBP, DNMT1, DNMT3A, EP300, GATA3, H3F3A, JAK2, CTNNB1, CDKN2A, KDM5C, MEN1, MSH2, MSH6, NOTCH2, NCOA3, NPM1, PTEN, STAG2, TP53, MYC	24	0.000145657
KIRC	GOTERM_CC_DIRECT	GO:0005737~cytoplasm	ABL1, APC, ATM, BAP1, CREBBP, DNMT3A, EP300, GNAS, JAK1, JAK2, AXIN1, CARD11, CTNNB1, CDKN2A, MEN1, MSH6, NCOA3, NPM1, PTEN, PTPN11, TSC1, TP53	22	5.61554e-05
KIRC	GOTERM_BP_DIRECT	DNA-templated	ABL1, CEBPA, CREBBP, DNMT1, EP300, GATA3, ACVR1B, AXIN1, CTNNB1, CDKN2A, KDM5C, MEN1, NOTCH2, NCOA3, NPM1, PPP2R1A, TP53, MYC	18	8.2065e-06
KIRC	GOTERM_CC_DIRECT	GO:0005829~cytosol	ABL1, APC, GNAS, JAK1, JAK2, AXIN1, CARD11, CTNNB1, CDKN2A, MEN1, NPM1, PTEN, PPP2R1A, PTPN11, STAG2, TSC1, TP53, MYC	18	8.30618e-05
KIRC	GOTERM_MF_DIRECT	GO:0003677~DNA binding	ABL1, ATM, CEBPA, DNMT1, DNMT3A, EP300, GATA3, H3F3A, CDKN2A, KDM5C, MSH2, NPM1, TET2, TP53, MYC	15	0.000100362
KIRC	KEGG_PATHWAY	hsa05200:Pathways in cancer	ABL1, APC, CEBPA, CREBBP, EP300, GNAS, JAK1, AXIN1, CTNNB1, CDKN2A, MSH2, MSH6, PTEN, TP53, MYC	15	5.15556e-05
KIRC	GOTERM_BP_DIRECT	GO:0008285~negative regulation of cell proliferation	APC, BAP1, CEBPA, GATA3, JAK2, CTNNB1, CDKN2A, MEN1, NOTCH2, NPM1, PTEN, TSC1, TP53	13	3.59e-05
KIRC	GOTERM_BP_DIRECT	GO:0045944~positive regulation of transcription from RNA polymerase II promoter	CEBPA, CREBBP, EP300, GATA3, ACVR1B, CTNNB1, CDKN2A, MEN1, NCOA3, TET2, TP53, MYC	12	0.000146159
KIRC	KEGG_PATHWAY	hsa05206:MicroRNAs in cancer	ABL1, APC, ATM, CREBBP, DNMT1, DNMT3A, EP300, CDKN2A, NOTCH2, PTEN, TP53, MYC	12	7.96925e-05
KIRC	GOTERM_CC_DIRECT	GO:0016020~membrane	GNAS, JAK1, JAK2, ACVR1B, CTNNB1, MSH2, NOTCH2, NPM1, PPP2R1A, STAG2, TSC1	11	6.68498e-05
KIRC	GOTERM_BP_DIRECT	GO:0000122~negative regulation of transcription from RNA polymerase II promoter	CEBPA, CREBBP, DNMT1, DNMT3A, EP300, GATA3, CTNNB1, MEN1, TP53, MYC	10	0.00118465
KIRC	GOTERM_CC_DIRECT	GO:0005886~plasma membrane	APC, GNAS, ACVR1B, CARD11, CTNNB1, MSH6, NOTCH2, PTEN, STAG2, TSC1	10	0.00144899
KIRC	GOTERM_MF_DIRECT	GO:0003682~chromatin binding	BAP1, CREBBP, DNMT1, DNMT3A, EP300, GATA3, MEN1, MSH6, TP53	9	0.000202874
KIRC	GOTERM_BP_DIRECT	GO:0006355~regulation of transcription	ABL1, CREBBP, EP300, ACVR1B, NOTCH2, NCOA3, PPP2R1A, TP53, MYC	9	0.000120802
KIRC	GOTERM_BP_DIRECT	GO:0007050~cell cycle arrest	ABL1, APC, ATM, CDKN2A, MSH2, NOTCH2, TSC1, TP53, MYC	9	0.0015119
KIRC	GOTERM_MF_DIRECT	GO:0019901~protein kinase binding	APC, JAK2, AXIN1, CTNNB1, CDKN2A, MSH2, NPM1, PTEN, TP53	9	0.0011564
KIRC	GOTERM_BP_DIRECT	GO:0045893~positive regulation of transcription	CREBBP, GATA3, AXIN1, CTNNB1, CDKN2A, NCOA3, NPM1, TP53, MYC	9	0.00089563
KIRC	KEGG_PATHWAY	hsa05166:HTLV-I infection	APC, ATM, CREBBP, EP300, JAK1, CTNNB1, CDKN2A, TP53, MYC	9	0.000776708
KIRC	GOTERM_MF_DIRECT	GO:0005524~ATP binding	ABL1, ATM, JAK1, JAK2, ACVR1B, MSH2, MSH6, TP53	8	0.000602969
KIRC	GOTERM_CC_DIRECT	GO:0005730~nucleolus	ABL1, CEBPA, GATA3, CDKN2A, NPM1, STAG2, TP53, MYC	8	0.000123527
KIRC	GOTERM_BP_DIRECT	GO:0006351~transcription	CEBPA, DNMT1, CTNNB1, CDKN2A, KDM5C, MEN1, NCOA3, TP53	8	0.00154486
KIRC	GOTERM_BP_DIRECT	GO:0006915~apoptotic process	EP300, JAK2, AXIN1, CDKN2A, NOTCH2, PTEN, PPP2R1A, TP53	8	0.00175688
KIRC	GOTERM_BP_DIRECT	GO:0007165~signal transduction	ATM, CREBBP, GATA3, JAK2, ACVR1B, AXIN1, CARD11, NPM1	8	0.00173912
KIRC	GOTERM_MF_DIRECT	GO:0008134~transcription factor binding	CEBPA, CREBBP, EP300, GATA3, CTNNB1, CDKN2A, TP53, MYC	8	0.000807048
KIRC	GOTERM_CC_DIRECT	GO:0043234~protein complex	H3F3A, CTNNB1, CDKN2A, MEN1, PTPN11, TSC1, TP53, MYC	8	0.00187773
KIRC	KEGG_PATHWAY	hsa04110:Cell cycle	ABL1, ATM, CREBBP, EP300, CDKN2A, STAG2, TP53, MYC	8	0.000921735
KIRC	GOTERM_MF_DIRECT	GO:0003713~transcription coactivator activity	CEBPA, CREBBP, EP300, GATA3, CTNNB1, NCOA3, NPM1	7	0.00162646
KIRC	GOTERM_CC_DIRECT	GO:0005739~mitochondrion	ABL1, CDKN2A, PTEN, PPP2R1A, PTPN11, TP53, MYC	7	0.00136748
KIRC	GOTERM_MF_DIRECT	GO:0008270~zinc ion binding	CREBBP, DNMT1, EP300, GATA3, KDM5C, TET2, TP53	7	0.00142029
KIRC	GOTERM_BP_DIRECT	GO:0042493~response to drug	ABL1, DNMT3A, GATA3, GNAS, CTNNB1, PTEN, MYC	7	0.000850161
KIRC	GOTERM_BP_DIRECT	GO:0045892~negative regulation of transcription	CEBPA, GATA3, CTNNB1, CDKN2A, KDM5C, MEN1, TP53	7	0.000877299
KIRC	GOTERM_CC_DIRECT	GO:0070062~extracellular exosome	GNAS, H3F3A, ACVR1B, CARD11, CTNNB1, NCOA3, PPP2R1A	7	0.000919395
KIRC	KEGG_PATHWAY	hsa04151:PI3K-Akt signaling pathway	JAK1, JAK2, PTEN, PPP2R1A, TSC1, TP53, MYC	7	0.000557742
KIRC	KEGG_PATHWAY	hsa04310:Wnt signaling pathway	APC, CREBBP, EP300, AXIN1, CTNNB1, TP53, MYC	7	0.000549726
KIRC	KEGG_PATHWAY	hsa04550:Signaling pathways regulating pluripotency of stem cells	APC, JAK1, JAK2, ACVR1B, AXIN1, CTNNB1, MYC	7	0.00162647
KIRC	KEGG_PATHWAY	hsa04919:Thyroid hormone signaling pathway	CREBBP, EP300, CTNNB1, NOTCH2, NCOA3, TP53, MYC	7	0.000673371
KIRC	KEGG_PATHWAY	hsa05210:Colorectal cancer	APC, AXIN1, CTNNB1, MSH2, MSH6, TP53, MYC	7	0.001653
KIRC	GOTERM_MF_DIRECT	sequence-specific DNA binding	CEBPA, CREBBP, GATA3, CTNNB1, TP53, MYC	6	0.0169419
KIRC	GOTERM_CC_DIRECT	GO:0000790~nuclear chromatin	CREBBP, GATA3, MEN1, MSH6, NCOA3, TP53	6	0.00195029
KIRC	GOTERM_MF_DIRECT	GO:0003690~double-stranded DNA binding	CTNNB1, MEN1, MSH2, MSH6, TP53, MYC	6	0.00239019
KIRC	GOTERM_MF_DIRECT	GO:0003700~transcription factor activity	CEBPA, CREBBP, GATA3, CTNNB1, TP53, MYC	6	0.00481817
KIRC	GOTERM_BP_DIRECT	GO:0006974~cellular response to DNA damage stimulus	ABL1, APC, ATM, MEN1, TP53, MYC	6	0.0104243
KIRC	GOTERM_BP_DIRECT	GO:0016032~viral process	CEBPA, CREBBP, EP300, MSH6, NPM1, TP53	6	0.00197528
KIRC	GOTERM_BP_DIRECT	GO:0043065~positive regulation of apoptotic process	ABL1, APC, ATM, CTNNB1, CDKN2A, TP53	6	0.0173242
KIRC	GOTERM_MF_DIRECT	GO:0046872~metal ion binding	DNMT3A, GNAS, JAK1, JAK2, ACVR1B, TP53	6	0.0140393
KIRC	KEGG_PATHWAY	hsa04630:Jak-STAT signaling pathway	CREBBP, EP300, JAK1, JAK2, PTPN11, MYC	6	0.00791494
KIRC	KEGG_PATHWAY	hsa05161:Hepatitis B	CREBBP, EP300, JAK1, PTEN, TP53, MYC	6	0.0068714
KIRC	KEGG_PATHWAY	hsa05168:Herpes simplex infection	CREBBP, EP300, JAK1, JAK2, PTPN11, TP53	6	0.00420818
KIRC	KEGG_PATHWAY	hsa05202:Transcriptional misregulation in cancer	ATM, CEBPA, H3F3A, MEN1, TP53, MYC	6	0.00649339
KIRC	KEGG_PATHWAY	hsa05213:Endometrial cancer	APC, AXIN1, CTNNB1, PTEN, TP53, MYC	6	0.0194582
KIRC	GOTERM_BP_DIRECT	GO:0001701~in utero embryonic development	GATA3, ACVR1B, CTNNB1, MSH2, MYC	5	0.000386105
KIRC	GOTERM_MF_DIRECT	GO:0003684~damaged DNA binding	CREBBP, EP300, MSH2, MSH6, TP53	5	0.0168952
KIRC	GOTERM_BP_DIRECT	GO:0006281~DNA repair	ATM, MEN1, MSH2, MSH6, NPM1	5	0.0160977
KIRC	GOTERM_BP_DIRECT	GO:0006366~transcription from RNA polymerase II promoter	CEBPA, EP300, GATA3, TP53, MYC	5	0.014313
KIRC	GOTERM_BP_DIRECT	GO:0007219~Notch signaling pathway	CEBPA, CREBBP, EP300, NOTCH2, MYC	5	0.0198876
KIRC	GOTERM_BP_DIRECT	GO:0007507~heart development	ATM, EP300, GATA3, PTEN, PTPN11	5	0.00700191
KIRC	GOTERM_MF_DIRECT	GO:0008022~protein C-terminus binding	ABL1, EP300, JAK2, CTNNB1, MSH2	5	0.00192999
KIRC	GOTERM_BP_DIRECT	GO:0016477~cell migration	ABL1, APC, JAK1, JAK2, PTEN	5	0.0144015
KIRC	GOTERM_MF_DIRECT	GO:0019899~enzyme binding	AXIN1, CTNNB1, MSH2, PTEN, TP53	5	0.0161223
KIRC	GOTERM_MF_DIRECT	GO:0042803~protein homodimerization activity	CEBPA, AXIN1, MSH2, MSH6, NPM1	5	0.00405804
KIRC	GOTERM_BP_DIRECT	GO:0042981~regulation of apoptotic process	ATM, CREBBP, JAK2, CARD11, TP53	5	0.00829753
KIRC	GOTERM_BP_DIRECT	GO:0043066~negative regulation of apoptotic process	NOTCH2, NPM1, PTEN, TP53, MYC	5	0.0077048
KIRC	GOTERM_MF_DIRECT	GO:0044212~transcription regulatory region DNA binding	CEBPA, GATA3, CTNNB1, MEN1, TP53	5	0.0189142
KIRC	GOTERM_MF_DIRECT	GO:0046982~protein heterodimerization activity	H3F3A, CTNNB1, NPM1, PPP2R1A, TP53	5	0.00433716
KIRC	GOTERM_MF_DIRECT	GO:0047485~protein N-terminus binding	ATM, MEN1, NCOA3, TSC1, TP53	5	0.0176903
KIRC	GOTERM_CC_DIRECT	GO:0048471~perinuclear region of cytoplasm	ABL1, GNAS, AXIN1, CTNNB1, TSC1	5	0.0091903
KIRC	GOTERM_BP_DIRECT	GO:0051726~regulation of cell cycle	ATM, BAP1, EP300, PTEN, TSC1	5	0.00830355
KIRC	GOTERM_BP_DIRECT	GO:0060070~canonical Wnt signaling pathway	APC, AXIN1, CTNNB1, PTEN, MYC	5	0.00307362
KIRC	GOTERM_BP_DIRECT	GO:1904837~beta-catenin-TCF complex assembly	CREBBP, EP300, CTNNB1, MEN1, MYC	5	0.000777737
KIRC	BIOCARTA	h_pitx2Pathway:Multi-step Regulation of Transcription by Pitx2	APC, CREBBP, EP300, AXIN1, CTNNB1	5	0.00536125
KIRC	BIOCARTA	h_wntPathway:WNT Signaling Pathway	APC, CREBBP, AXIN1, CTNNB1, MYC	5	0.00684295
KIRC	KEGG_PATHWAY	hsa04350:TGF-beta signaling pathway	CREBBP, EP300, ACVR1B, PPP2R1A, MYC	5	0.00263247
KIRC	KEGG_PATHWAY	hsa04390:Hippo signaling pathway	APC, AXIN1, CTNNB1, PPP2R1A, MYC	5	0.0196253
KIRC	KEGG_PATHWAY	hsa05169:Epstein-Barr virus infection	CREBBP, EP300, JAK1, TP53, MYC	5	0.0186408
KIRC	KEGG_PATHWAY	hsa05203:Viral carcinogenesis	CREBBP, EP300, JAK1, CDKN2A, TP53	5	0.00763866
KIRC	KEGG_PATHWAY	hsa05215:Prostate cancer	CREBBP, EP300, CTNNB1, PTEN, TP53	5	0.00866894
KIRC	KEGG_PATHWAY	hsa05220:Chronic myeloid leukemia	ABL1, CDKN2A, PTPN11, TP53, MYC	5	0.00586781
KIRC	GOTERM_BP_DIRECT	epigenetic	DNMT1, DNMT3A, EP300, H3F3A	4	0.0113662
KIRC	GOTERM_MF_DIRECT	RNA polymerase II core promoter proximal region sequence-specific binding	CEBPA, CREBBP, GATA3, MYC	4	0.0130985
KIRC	GOTERM_MF_DIRECT	RNA polymerase II transcription regulatory region sequence-specific binding	CEBPA, EP300, GATA3, TP53	4	0.021731
KIRC	GOTERM_BP_DIRECT	signal transduction by p53 class mediator resulting in cell cycle arrest	ATM, EP300, NPM1, TP53	4	0.0300453
KIRC	GOTERM_CC_DIRECT	telomeric region	ATM, H3F3A, MEN1, MSH2	4	0.0334832
KIRC	GOTERM_BP_DIRECT	GO:0000165~MAPK cascade	JAK1, JAK2, MEN1, MYC	4	0.0169772
KIRC	GOTERM_MF_DIRECT	GO:0000287~magnesium ion binding	ABL1, MSH2, MSH6, PTEN	4	0.0245341
KIRC	GOTERM_CC_DIRECT	GO:0000784~nuclear chromosome	ATM, H3F3A, MEN1, MSH2	4	0.0234282
KIRC	GOTERM_MF_DIRECT	GO:0001085~RNA polymerase II transcription factor binding	CREBBP, GATA3, CTNNB1, TP53	4	0.0247647
KIRC	GOTERM_MF_DIRECT	GO:0001228~transcriptional activator activity	CEBPA, EP300, GATA3, TP53	4	0.0155126
KIRC	GOTERM_MF_DIRECT	GO:0002039~p53 binding	CREBBP, EP300, CDKN2A, TP53	4	0.0108111
KIRC	GOTERM_MF_DIRECT	GO:0004871~signal transducer activity	CREBBP, GNAS, AXIN1, CTNNB1	4	0.0232618
KIRC	GOTERM_CC_DIRECT	GO:0005576~extracellular region	GNAS, H3F3A, NOTCH2, PTEN	4	0.01184
KIRC	GOTERM_BP_DIRECT	GO:0006461~protein complex assembly	APC, CREBBP, PPP2R1A, TP53	4	0.0139558
KIRC	GOTERM_BP_DIRECT	GO:0006468~protein phosphorylation	ATM, JAK1, JAK2, ACVR1B	4	0.0181005
KIRC	GOTERM_BP_DIRECT	GO:0006977~DNA damage response	ATM, EP300, NPM1, TP53	4	0.0106088
KIRC	GOTERM_BP_DIRECT	GO:0007420~brain development	ATM, H3F3A, MEN1, PTPN11	4	0.0116793
KIRC	GOTERM_BP_DIRECT	GO:0008283~cell proliferation	H3F3A, PTEN, TP53, MYC	4	0.0247812
KIRC	GOTERM_BP_DIRECT	GO:0008340~determination of adult lifespan	ATM, MSH2, MSH6, TP53	4	0.017525
KIRC	GOTERM_BP_DIRECT	GO:0010332~response to gamma radiation	GATA3, MEN1, TP53, MYC	4	0.0262919
KIRC	GOTERM_BP_DIRECT	GO:0010628~positive regulation of gene expression	DNMT1, NCOA3, TP53, MYC	4	0.0143489
KIRC	GOTERM_CC_DIRECT	GO:0016363~nuclear matrix	DNMT3A, JAK2, MEN1, TP53	4	0.0373761
KIRC	GOTERM_BP_DIRECT	GO:0030308~negative regulation of cell growth	ACVR1B, CDKN2A, PPP2R1A, TP53	4	0.0345927
KIRC	GOTERM_MF_DIRECT	GO:0031625~ubiquitin protein ligase binding	JAK1, ACVR1B, AXIN1, TP53	4	0.0366974
KIRC	GOTERM_BP_DIRECT	GO:0032355~response to estradiol	DNMT3A, CTNNB1, PTEN, MYC	4	0.0331056
KIRC	GOTERM_BP_DIRECT	GO:0034644~cellular response to UV	CREBBP, EP300, TP53, MYC	4	0.0222268
KIRC	GOTERM_BP_DIRECT	GO:0042127~regulation of cell proliferation	ABL1, DNMT1, JAK1, JAK2	4	0.0341532
KIRC	GOTERM_MF_DIRECT	GO:0042802~identical protein binding	DNMT3A, AXIN1, PTEN, TP53	4	0.0379878
KIRC	GOTERM_BP_DIRECT	GO:0043161~proteasome-mediated ubiquitin-dependent protein catabolic process	APC, AXIN1, CTNNB1, TP53	4	0.0148749
KIRC	GOTERM_BP_DIRECT	GO:0043525~positive regulation of neuron apoptotic process	ABL1, ATM, CTNNB1, TP53	4	0.0171236
KIRC	GOTERM_BP_DIRECT	GO:0043547~positive regulation of GTPase activity	GNAS, JAK1, JAK2, AXIN1	4	0.0109938
KIRC	GOTERM_BP_DIRECT	GO:0045087~innate immune response	ABL1, GATA3, JAK1, JAK2	4	0.0348477
KIRC	GOTERM_BP_DIRECT	GO:0045736~negative regulation of cyclin-dependent protein serine/threonine kinase activity	APC, CEBPA, CDKN2A, MEN1	4	0.0239446
KIRC	GOTERM_BP_DIRECT	GO:0046777~protein autophosphorylation	ABL1, ATM, JAK2, ACVR1B	4	0.0140109
KIRC	GOTERM_MF_DIRECT	GO:0046983~protein dimerization activity	ATM, GATA3, NCOA3, MYC	4	0.0157064
KIRC	GOTERM_BP_DIRECT	GO:0050821~protein stabilization	EP300, CDKN2A, PTEN, TSC1	4	0.0214721
KIRC	GOTERM_BP_DIRECT	GO:0051091~positive regulation of sequence-specific DNA binding transcription factor activity	EP300, JAK2, CTNNB1, PTEN	4	0.0276447
KIRC	BIOCARTA	h_arfPathway:Tumor Suppressor Arf Inhibits Ribosomal Biogenesis	ABL1, CDKN2A, TP53, MYC	4	0.0198212
KIRC	BIOCARTA	h_ctcfPathway:CTCF: First Multivalent Nuclear Factor	CDKN2A, PTEN, TP53, MYC	4	0.0293538
KIRC	BIOCARTA	h_g1Pathway:Cell Cycle: G1/S Check Point	ABL1, ATM, CDKN2A, TP53	4	0.0361725
KIRC	KEGG_PATHWAY	hsa04068:FoxO signaling pathway	ATM, CREBBP, EP300, PTEN	4	0.0383261
KIRC	KEGG_PATHWAY	hsa04115:p53 signaling pathway	ATM, CDKN2A, PTEN, TP53	4	0.0347499
KIRC	KEGG_PATHWAY	hsa04916:Melanogenesis	CREBBP, EP300, GNAS, CTNNB1	4	0.0332944
KIRC	KEGG_PATHWAY	hsa05152:Tuberculosis	CREBBP, EP300, JAK1, JAK2	4	0.0112089
KIRC	KEGG_PATHWAY	hsa05164:Influenza A	CREBBP, EP300, JAK1, JAK2	4	0.0103602
KIRC	KEGG_PATHWAY	hsa05205:Proteoglycans in cancer	CTNNB1, PTPN11, TP53, MYC	4	0.018511
KIRC	KEGG_PATHWAY	hsa05217:Basal cell carcinoma	APC, AXIN1, CTNNB1, TP53	4	0.037295
KIRC	GOTERM_CC_DIRECT	centromeric region	DNMT3A, PPP2R1A, STAG2	3	0.0279313
KIRC	GOTERM_BP_DIRECT	signal transduction by p53 class mediator	ATM, CDKN2A, TP53	3	0.0359126
KIRC	BBID	12.IL-6_type_cytok-signal-transduct	JAK1, JAK2, PTPN11	3	0.0182256
KIRC	BBID	99.NF-kB_activation	CREBBP, TP53, MYC	3	0.017014
KIRP	GOTERM_MF_DIRECT	GO:0005515~protein binding	APC, ARID1A, ARID2, ATRX, BRAF, BAP1, CREBBP, DNMT1, EP300, GATA3, GNAS, MDM4, SMARCA4, ACVR1B, ASXL1, CIC, CARD11, CCND1, CDKN2A, FGFR2, MED12, MAP2K1, MAP3K1, MSH2, MSH6, NOTCH2, NCOA3, NPM1, PPP2R1A, RUNX1, STK11, TSC1, TP53, MYC	34	9.13675e-05
KIRP	GOTERM_CC_DIRECT	GO:0005634~nucleus	APC, ARID1A, ATRX, BRAF, BAP1, CREBBP, DNMT1, EP300, GATA3, GNAS, MDM4, SMARCA4, CIC, CCND1, CDKN2A, FGFR2, MED12, MAP2K1, NOTCH2, NCOA3, NPM1, PPP2R1A, RUNX1, STK11, TSC1, TP53, MYC	27	0.000192465
KIRP	GOTERM_CC_DIRECT	GO:0005654~nucleoplasm	APC, ARID1A, ARID2, BAP1, CREBBP, DNMT1, EP300, GATA3, MDM4, SMARCA4, CCND1, CDKN2A, FGFR2, MED12, MSH2, MSH6, NOTCH2, NCOA3, NPM1, RUNX1, STK11, TP53, MYC	23	4.95169e-05
KIRP	GOTERM_BP_DIRECT	DNA-templated	ARID1A, ARID2, ATRX, CREBBP, DNMT1, EP300, GATA3, SMARCA4, ACVR1B, ASXL1, CIC, CCND1, CDKN2A, MED12, MAP2K1, NOTCH2, NCOA3, NPM1, PPP2R1A, RUNX1, TP53, MYC	22	9.47312e-05
KIRP	GOTERM_CC_DIRECT	GO:0005737~cytoplasm	APC, BRAF, BAP1, CREBBP, EP300, GNAS, CARD11, CCND1, CDKN2A, FGFR2, MAP2K1, MAP3K1, MSH6, NCOA3, NPM1, RUNX1, STK11, TSC1, TP53	19	4.60262e-05
KIRP	KEGG_PATHWAY	hsa05200:Pathways in cancer	APC, BRAF, CREBBP, EP300, GNAS, CCND1, CDKN2A, FGFR2, MAP2K1, MSH2, MSH6, NRAS, RUNX1, TP53, MYC	15	0.000141635
KIRP	GOTERM_MF_DIRECT	GO:0003677~DNA binding	ARID1A, ARID2, ATRX, DNMT1, EP300, GATA3, ASXL1, CIC, CDKN2A, MSH2, NPM1, RUNX1, TP53, MYC	14	7.4459e-05
KIRP	GOTERM_CC_DIRECT	GO:0005829~cytosol	APC, BRAF, GNAS, CARD11, CCND1, CDKN2A, MAP2K1, MAP3K1, NPM1, PPP2R1A, STK11, TSC1, TP53, MYC	14	8.43505e-05
KIRP	GOTERM_BP_DIRECT	GO:0045944~positive regulation of transcription from RNA polymerase II promoter	ATRX, CREBBP, EP300, GATA3, SMARCA4, ACVR1B, ASXL1, CDKN2A, FGFR2, MED12, NCOA3, RUNX1, TP53, MYC	14	3.50012e-05
KIRP	GOTERM_BP_DIRECT	GO:0000122~negative regulation of transcription from RNA polymerase II promoter	ARID1A, CREBBP, DNMT1, EP300, GATA3, MDM4, SMARCA4, ASXL1, CIC, CCND1, FGFR2, TP53, MYC	13	4.09741e-05
KIRP	GOTERM_CC_DIRECT	GO:0016020~membrane	GNAS, SMARCA4, ACVR1B, CCND1, FGFR2, MED12, MSH2, NRAS, NOTCH2, NPM1, PPP2R1A, STK11, TSC1	13	6.72496e-05
KIRP	GOTERM_MF_DIRECT	GO:0005524~ATP binding	ATRX, BRAF, SMARCA4, ACVR1B, FGFR2, MAP2K1, MAP3K1, MSH2, MSH6, RUNX1, STK11, TP53	12	5.01673e-05
KIRP	GOTERM_CC_DIRECT	GO:0005886~plasma membrane	APC, ARID2, BRAF, GNAS, ACVR1B, CARD11, FGFR2, MAP2K1, MSH6, NRAS, NOTCH2, TSC1	12	0.0001453
KIRP	GOTERM_BP_DIRECT	GO:0006355~regulation of transcription	ARID2, ATRX, CREBBP, EP300, SMARCA4, ACVR1B, ASXL1, NOTCH2, NCOA3, PPP2R1A, TP53, MYC	12	4.63429e-05
KIRP	GOTERM_BP_DIRECT	GO:0008285~negative regulation of cell proliferation	APC, ARID2, BAP1, GATA3, MDM4, CDKN2A, MAP2K1, NOTCH2, NPM1, STK11, TSC1, TP53	12	9.75678e-05
KIRP	GOTERM_BP_DIRECT	GO:0045893~positive regulation of transcription	ARID1A, CREBBP, GATA3, SMARCA4, CDKN2A, MED12, MAP2K1, NCOA3, NPM1, RUNX1, TP53, MYC	12	2.80188e-05
KIRP	KEGG_PATHWAY	hsa05206:MicroRNAs in cancer	APC, CREBBP, DNMT1, EP300, MDM4, CCND1, CDKN2A, MAP2K1, NRAS, NOTCH2, TP53, MYC	12	0.000117104
KIRP	GOTERM_BP_DIRECT	GO:0006351~transcription	ARID1A, ARID2, ATRX, DNMT1, SMARCA4, ASXL1, CIC, CCND1, CDKN2A, NCOA3, TP53	11	8.46753e-05
KIRP	GOTERM_MF_DIRECT	GO:0003682~chromatin binding	ATRX, BAP1, CREBBP, DNMT1, EP300, GATA3, CIC, MED12, MSH6, TP53	10	0.00023247
KIRP	KEGG_PATHWAY	hsa04919:Thyroid hormone signaling pathway	CREBBP, EP300, CCND1, MED12, MAP2K1, NRAS, NOTCH2, NCOA3, TP53, MYC	10	0.00181925
KIRP	GOTERM_MF_DIRECT	GO:0003713~transcription coactivator activity	ARID1A, CREBBP, EP300, GATA3, SMARCA4, ASXL1, MED12, NCOA3, NPM1	9	0.00106266
KIRP	GOTERM_BP_DIRECT	GO:0007050~cell cycle arrest	APC, CDKN2A, MAP2K1, MSH2, NOTCH2, STK11, TSC1, TP53, MYC	9	6.94214e-05
KIRP	GOTERM_MF_DIRECT	GO:0008134~transcription factor binding	CREBBP, EP300, GATA3, SMARCA4, CCND1, CDKN2A, RUNX1, TP53, MYC	9	0.00160338
KIRP	GOTERM_CC_DIRECT	GO:0070062~extracellular exosome	GNAS, ACVR1B, ASXL1, CARD11, MAP2K1, NRAS, NCOA3, PPP2R1A, STK11	9	0.00199202
KIRP	KEGG_PATHWAY	hsa04151:PI3K-Akt signaling pathway	CCND1, FGFR2, MAP2K1, NRAS, PPP2R1A, STK11, TSC1, TP53, MYC	9	0.000814547
KIRP	KEGG_PATHWAY	hsa05166:HTLV-I infection	APC, CREBBP, EP300, CCND1, CDKN2A, MAP3K1, NRAS, TP53, MYC	9	0.00144686
KIRP	GOTERM_CC_DIRECT	GO:0000790~nuclear chromatin	ARID1A, CREBBP, GATA3, SMARCA4, ASXL1, MSH6, NCOA3, TP53	8	0.000948037
KIRP	GOTERM_MF_DIRECT	GO:0019901~protein kinase binding	APC, CCND1, CDKN2A, MAP2K1, MAP3K1, MSH2, NPM1, TP53	8	0.00145182
KIRP	KEGG_PATHWAY	hsa05161:Hepatitis B	CREBBP, EP300, CCND1, MAP2K1, MAP3K1, NRAS, TP53, MYC	8	0.000168608
KIRP	KEGG_PATHWAY	hsa05210:Colorectal cancer	APC, BRAF, CCND1, MAP2K1, MSH2, MSH6, TP53, MYC	8	0.000486469
KIRP	KEGG_PATHWAY	hsa05215:Prostate cancer	BRAF, CREBBP, EP300, CCND1, FGFR2, MAP2K1, NRAS, TP53	8	0.000998524
KIRP	KEGG_PATHWAY	hsa05220:Chronic myeloid leukemia	BRAF, CCND1, CDKN2A, MAP2K1, NRAS, RUNX1, TP53, MYC	8	0.000632212
KIRP	GOTERM_CC_DIRECT	GO:0005730~nucleolus	GATA3, SMARCA4, CDKN2A, MED12, NPM1, TP53, MYC	7	0.00150729
KIRP	GOTERM_CC_DIRECT	GO:0005739~mitochondrion	BRAF, CDKN2A, MAP2K1, PPP2R1A, STK11, TP53, MYC	7	0.000453457
KIRP	GOTERM_BP_DIRECT	GO:0006915~apoptotic process	EP300, CDKN2A, FGFR2, MAP3K1, NOTCH2, PPP2R1A, TP53	7	0.00115617
KIRP	GOTERM_BP_DIRECT	GO:0007165~signal transduction	CREBBP, GATA3, ACVR1B, CARD11, MAP2K1, NPM1, RUNX1	7	0.000735042
KIRP	GOTERM_MF_DIRECT	GO:0008270~zinc ion binding	CREBBP, DNMT1, EP300, GATA3, MDM4, MAP3K1, TP53	7	0.00125955
KIRP	GOTERM_MF_DIRECT	GO:0046872~metal ion binding	ARID2, ATRX, GNAS, ACVR1B, ASXL1, RUNX1, TP53	7	0.00124535
KIRP	KEGG_PATHWAY	hsa04010:MAPK signaling pathway	BRAF, FGFR2, MAP2K1, MAP3K1, NRAS, TP53, MYC	7	0.000528803
KIRP	KEGG_PATHWAY	hsa04068:FoxO signaling pathway	BRAF, CREBBP, EP300, CCND1, MAP2K1, NRAS, STK11	7	0.000169776
KIRP	KEGG_PATHWAY	hsa05213:Endometrial cancer	APC, BRAF, CCND1, MAP2K1, NRAS, TP53, MYC	7	0.00108702
KIRP	KEGG_PATHWAY	hsa05219:Bladder cancer	BRAF, CCND1, CDKN2A, MAP2K1, NRAS, TP53, MYC	7	0.000673994
KIRP	GOTERM_BP_DIRECT	GO:0000165~MAPK cascade	BRAF, FGFR2, MAP2K1, MAP3K1, NRAS, MYC	6	0.0125001
KIRP	GOTERM_MF_DIRECT	GO:0002039~p53 binding	CREBBP, EP300, SMARCA4, CDKN2A, STK11, TP53	6	0.00943937
KIRP	GOTERM_BP_DIRECT	GO:0010628~positive regulation of gene expression	BRAF, DNMT1, MAP2K1, NCOA3, TP53, MYC	6	0.00998387
KIRP	GOTERM_BP_DIRECT	GO:0030308~negative regulation of cell growth	SMARCA4, ACVR1B, CDKN2A, PPP2R1A, STK11, TP53	6	0.0153599
KIRP	GOTERM_BP_DIRECT	GO:0043066~negative regulation of apoptotic process	BRAF, MDM4, NOTCH2, NPM1, TP53, MYC	6	0.00994261
KIRP	GOTERM_CC_DIRECT	GO:0043234~protein complex	SMARCA4, CIC, CDKN2A, TSC1, TP53, MYC	6	0.0151916
KIRP	KEGG_PATHWAY	hsa04110:Cell cycle	CREBBP, EP300, CCND1, CDKN2A, TP53, MYC	6	0.0083938
KIRP	KEGG_PATHWAY	hsa04310:Wnt signaling pathway	APC, CREBBP, EP300, CCND1, TP53, MYC	6	0.0153325
KIRP	KEGG_PATHWAY	hsa04550:Signaling pathways regulating pluripotency of stem cells	APC, ACVR1B, FGFR2, MAP2K1, NRAS, MYC	6	0.00475049
KIRP	KEGG_PATHWAY	hsa05203:Viral carcinogenesis	CREBBP, EP300, CCND1, CDKN2A, NRAS, TP53	6	0.0143601
KIRP	KEGG_PATHWAY	hsa05205:Proteoglycans in cancer	BRAF, CCND1, MAP2K1, NRAS, TP53, MYC	6	0.0106795
KIRP	KEGG_PATHWAY	hsa05214:Glioma	BRAF, CCND1, CDKN2A, MAP2K1, NRAS, TP53	6	0.01565
KIRP	KEGG_PATHWAY	hsa05216:Thyroid cancer	BRAF, CCND1, MAP2K1, NRAS, TP53, MYC	6	0.0165009
KIRP	KEGG_PATHWAY	hsa05218:Melanoma	BRAF, CCND1, CDKN2A, MAP2K1, NRAS, TP53	6	0.00401466
KIRP	KEGG_PATHWAY	hsa05221:Acute myeloid leukemia	BRAF, CCND1, MAP2K1, NRAS, RUNX1, MYC	6	0.0177677
KIRP	KEGG_PATHWAY	hsa05223:Non-small cell lung cancer	BRAF, CCND1, CDKN2A, MAP2K1, NRAS, TP53	6	0.00169677
KIRP	GOTERM_MF_DIRECT	sequence-specific DNA binding	CREBBP, GATA3, RUNX1, TP53, MYC	5	0.0121155
KIRP	GOTERM_BP_DIRECT	GO:0001701~in utero embryonic development	GATA3, ACVR1B, FGFR2, MSH2, MYC	5	0.0190692
KIRP	GOTERM_MF_DIRECT	GO:0003684~damaged DNA binding	CREBBP, EP300, MSH2, MSH6, TP53	5	0.00151664
KIRP	GOTERM_MF_DIRECT	GO:0003700~transcription factor activity	CREBBP, GATA3, RUNX1, TP53, MYC	5	0.00906781
KIRP	GOTERM_MF_DIRECT	GO:0004672~protein kinase activity	BRAF, CCND1, MAP2K1, MAP3K1, STK11	5	0.00356211
KIRP	GOTERM_MF_DIRECT	GO:0004674~protein serine/threonine kinase activity	BRAF, ACVR1B, MAP2K1, MAP3K1, STK11	5	0.00304934
KIRP	GOTERM_BP_DIRECT	GO:0006338~chromatin remodeling	ARID1A, ATRX, GATA3, SMARCA4, MYC	5	0.0104867
KIRP	GOTERM_BP_DIRECT	GO:0006366~transcription from RNA polymerase II promoter	EP300, GATA3, RUNX1, TP53, MYC	5	0.0118708
KIRP	GOTERM_BP_DIRECT	GO:0006461~protein complex assembly	APC, CREBBP, MDM4, PPP2R1A, TP53	5	0.0161222
KIRP	GOTERM_BP_DIRECT	GO:0006468~protein phosphorylation	BRAF, ACVR1B, CCND1, MAP3K1, STK11	5	0.0115527
KIRP	GOTERM_BP_DIRECT	GO:0006974~cellular response to DNA damage stimulus	APC, CCND1, STK11, TP53, MYC	5	0.00657699
KIRP	GOTERM_BP_DIRECT	GO:0009887~organ morphogenesis	BRAF, EP300, GATA3, FGFR2, NOTCH2	5	0.0134718
KIRP	GOTERM_BP_DIRECT	GO:0016032~viral process	CREBBP, EP300, MSH6, NPM1, TP53	5	0.00497537
KIRP	GOTERM_BP_DIRECT	GO:0016569~covalent chromatin modification	ARID1A, ARID2, ATRX, DNMT1, SMARCA4	5	0.00868975
KIRP	GOTERM_MF_DIRECT	GO:0042803~protein homodimerization activity	FGFR2, MSH2, MSH6, NPM1, RUNX1	5	0.0135208
KIRP	GOTERM_BP_DIRECT	GO:0045892~negative regulation of transcription	GATA3, SMARCA4, CDKN2A, RUNX1, TP53	5	0.0135152
KIRP	GOTERM_MF_DIRECT	GO:0046982~protein heterodimerization activity	BRAF, NPM1, PPP2R1A, RUNX1, TP53	5	0.013997
KIRP	GOTERM_MF_DIRECT	GO:0047485~protein N-terminus binding	SMARCA4, MAP2K1, NCOA3, TSC1, TP53	5	0.0122994
KIRP	GOTERM_BP_DIRECT	GO:0060070~canonical Wnt signaling pathway	APC, CCND1, MED12, STK11, MYC	5	0.0161628
KIRP	BIOCARTA	h_vdrPathway:Control of Gene Expression by Vitamin D Receptor	ARID1A, CREBBP, EP300, SMARCA4, NCOA3	5	0.0104664
KIRP	KEGG_PATHWAY	hsa04015:Rap1 signaling pathway	BRAF, GNAS, FGFR2, MAP2K1, NRAS	5	0.0187355
KIRP	KEGG_PATHWAY	hsa04024:cAMP signaling pathway	BRAF, CREBBP, EP300, GNAS, MAP2K1	5	0.0181185
KIRP	KEGG_PATHWAY	hsa04350:TGF-beta signaling pathway	CREBBP, EP300, ACVR1B, PPP2R1A, MYC	5	0.00288269
KIRP	KEGG_PATHWAY	hsa04720:Long-term potentiation	BRAF, CREBBP, EP300, MAP2K1, NRAS	5	0.00432686
KIRP	KEGG_PATHWAY	hsa04722:Neurotrophin signaling pathway	BRAF, MAP2K1, MAP3K1, NRAS, TP53	5	0.0148733
KIRP	KEGG_PATHWAY	hsa04730:Long-term depression	BRAF, GNAS, MAP2K1, NRAS, PPP2R1A	5	0.0181762
KIRP	KEGG_PATHWAY	hsa04810:Regulation of actin cytoskeleton	APC, BRAF, FGFR2, MAP2K1, NRAS	5	0.00776682
KIRP	KEGG_PATHWAY	hsa04916:Melanogenesis	CREBBP, EP300, GNAS, MAP2K1, NRAS	5	0.0099233
KIRP	KEGG_PATHWAY	hsa05211:Renal cell carcinoma	BRAF, CREBBP, EP300, MAP2K1, NRAS	5	0.0185271
KIRP	KEGG_PATHWAY	hsa05212:Pancreatic cancer	BRAF, CCND1, CDKN2A, MAP2K1, TP53	5	0.0108071
KIRP	KEGG_PATHWAY	hsa05230:Central carbon metabolism in cancer	FGFR2, MAP2K1, NRAS, TP53, MYC	5	0.00920825
KIRP	GOTERM_MF_DIRECT	RNA polymerase II transcription regulatory region sequence-specific binding	EP300, GATA3, RUNX1, TP53	4	0.0149756
KIRP	GOTERM_BP_DIRECT	signal transduction by p53 class mediator	ATRX, MDM4, CDKN2A, TP53	4	0.018009
KIRP	GOTERM_BP_DIRECT	signal transduction by p53 class mediator resulting in cell cycle arrest	EP300, MDM4, NPM1, TP53	4	0.0244483
KIRP	GOTERM_MF_DIRECT	GO:0001228~transcriptional activator activity	EP300, GATA3, RUNX1, TP53	4	0.0352122
KIRP	GOTERM_BP_DIRECT	GO:0002223~stimulatory C-type lectin receptor signaling pathway	CREBBP, EP300, CARD11, NRAS	4	0.0113018
KIRP	GOTERM_MF_DIRECT	GO:0003690~double-stranded DNA binding	MSH2, MSH6, TP53, MYC	4	0.0352766
KIRP	GOTERM_MF_DIRECT	GO:0003714~transcription corepressor activity	SMARCA4, ASXL1, CCND1, RUNX1	4	0.0270765
KIRP	GOTERM_CC_DIRECT	GO:0005794~Golgi apparatus	FGFR2, MAP2K1, MSH6, NRAS	4	0.0313342
KIRP	GOTERM_BP_DIRECT	GO:0006281~DNA repair	ATRX, MSH2, MSH6, NPM1	4	0.0344557
KIRP	GOTERM_BP_DIRECT	GO:0006977~DNA damage response	EP300, MDM4, NPM1, TP53	4	0.0393575
KIRP	GOTERM_BP_DIRECT	GO:0007219~Notch signaling pathway	CREBBP, EP300, NOTCH2, MYC	4	0.0265805
KIRP	GOTERM_BP_DIRECT	GO:0007265~Ras protein signal transduction	DNMT1, CDKN2A, NRAS, TP53	4	0.0315496
KIRP	GOTERM_BP_DIRECT	GO:0007507~heart development	EP300, GATA3, MED12, MAP2K1	4	0.016248
KIRP	GOTERM_MF_DIRECT	GO:0008022~protein C-terminus binding	EP300, MED12, MAP2K1, MSH2	4	0.0335362
KIRP	GOTERM_MF_DIRECT	GO:0016301~kinase activity	BRAF, CDKN2A, FGFR2, STK11	4	0.0188816
KIRP	GOTERM_MF_DIRECT	GO:0019899~enzyme binding	MDM4, CCND1, MSH2, TP53	4	0.0281262
KIRP	GOTERM_BP_DIRECT	GO:0034644~cellular response to UV	CREBBP, EP300, TP53, MYC	4	0.0381536
KIRP	GOTERM_BP_DIRECT	GO:0042493~response to drug	GATA3, GNAS, CCND1, MYC	4	0.030646
KIRP	GOTERM_CC_DIRECT	GO:0043231~intracellular membrane-bounded organelle	BRAF, FGFR2, MSH6, RUNX1	4	0.0207816
KIRP	GOTERM_BP_DIRECT	GO:0050821~protein stabilization	EP300, MDM4, CDKN2A, TSC1	4	0.0134804
KIRP	GOTERM_BP_DIRECT	GO:1901796~regulation of signal transduction by p53 class mediator	EP300, MDM4, STK11, TP53	4	0.0395475
KIRP	GOTERM_BP_DIRECT	GO:1904837~beta-catenin-TCF complex assembly	CREBBP, EP300, SMARCA4, MYC	4	0.0126339
KIRP	BIOCARTA	h_mapkPathway:MAPKinase Signaling Pathway	BRAF, MAP2K1, MAP3K1, MYC	4	0.0373329
KIRP	BIOCARTA	h_tgfbPathway:TGF beta signaling pathway	APC, CREBBP, EP300, MAP2K1	4	0.0283395
KIRP	BIOCARTA	h_wntPathway:WNT Signaling Pathway	APC, CREBBP, CCND1, MYC	4	0.0392311
KIRP	KEGG_PATHWAY	hsa04012:ErbB signaling pathway	BRAF, MAP2K1, NRAS, MYC	4	0.0288554
KIRP	KEGG_PATHWAY	hsa04071:Sphingolipid signaling pathway	MAP2K1, NRAS, PPP2R1A, TP53	4	0.0292496
KIRP	KEGG_PATHWAY	hsa04115:p53 signaling pathway	MDM4, CCND1, CDKN2A, TP53	4	0.0150393
KIRP	KEGG_PATHWAY	hsa04152:AMPK signaling pathway	CCND1, PPP2R1A, STK11, TSC1	4	0.0353912
KIRP	KEGG_PATHWAY	hsa04390:Hippo signaling pathway	APC, CCND1, PPP2R1A, MYC	4	0.0167272
KIRP	KEGG_PATHWAY	hsa04630:Jak-STAT signaling pathway	CREBBP, EP300, CCND1, MYC	4	0.0349071
KIRP	KEGG_PATHWAY	hsa04726:Serotonergic synapse	BRAF, GNAS, MAP2K1, NRAS	4	0.0240705
KIRP	KEGG_PATHWAY	hsa04910:Insulin signaling pathway	BRAF, MAP2K1, NRAS, TSC1	4	0.0176323
KIRP	KEGG_PATHWAY	hsa04912:GnRH signaling pathway	GNAS, MAP2K1, MAP3K1, NRAS	4	0.0169063
KIRP	KEGG_PATHWAY	hsa04921:Oxytocin signaling pathway	GNAS, CCND1, MAP2K1, NRAS	4	0.0352273
KIRP	KEGG_PATHWAY	hsa05034:Alcoholism	BRAF, GNAS, MAP2K1, NRAS	4	0.0119996
KIRP	KEGG_PATHWAY	hsa05160:Hepatitis C	BRAF, NRAS, PPP2R1A, TP53	4	0.0396859
