# Supplementary material for: Dynamic and Modularized MicroRNA Regulation and Its Implication in Human Cancers
Source: Sci Rep. 2017 Oct 17;7:13356. doi: 10.1038/s41598-017-13470-5 (PMC5645395; doi:10.1038/s41598-017-13470-5)
Supplement: Supplementary file 5 — Supplementary Table S5 [file 41598_2017_13470_MOESM5_ESM.xls]

## Sheet: Sheet1
Supplementary Table S5. The miRNA-regulated pathways and gene ontology terms identified in the early-stage LUAD and LUSC
Cancer	Category	Term	Genes	Count	PValue
LUAD	GOTERM_MF_DIRECT	GO:0005515~protein binding	ABL1, AKT1, APC, ARID2, ATRX, BRAF, BCOR, CREBBP, DNMT3A, H3F3A, KIT, KLF4, MDM4, RB1, SMAD2, ACVR1B, AR, CIC, CTNNB1, CCND1, DAXX, EZH2, EGFR, MED12, MEN1, MAP2K1, MSH2, MSH6, NF1, NOTCH2, NPM1, PIK3R1, PPP2R1A, RUNX1, SF3B1, TSC1, MYC	37	0.000171316
LUAD	GOTERM_CC_DIRECT	GO:0005634~nucleus	ABL1, AKT1, APC, ATRX, BRAF, BCOR, CREBBP, DNMT3A, H3F3A, MDM4, RB1, SMAD2, AR, CIC, CTNNB1, CCND1, DAXX, EZH2, EGFR, MED12, MEN1, MAP2K1, NF1, NOTCH2, NPM1, PIK3R1, PPP2R1A, RUNX1, SF3B1, TSC1, MYC	31	9.29753e-05
LUAD	GOTERM_CC_DIRECT	GO:0005654~nucleoplasm	ABL1, AKT1, APC, ARID2, CREBBP, DNMT3A, H3F3A, KLF4, MDM4, RB1, SMAD2, AR, CTNNB1, CCND1, DAXX, EZH2, MED12, MEN1, MSH2, MSH6, NOTCH2, NPM1, RUNX1, SF3B1, MYC	25	0.000125011
LUAD	GOTERM_BP_DIRECT	DNA-templated	ABL1, ARID2, ATRX, BCOR, CREBBP, KLF4, RB1, SMAD2, ACVR1B, AR, CIC, CTNNB1, CCND1, DAXX, EZH2, MED12, MEN1, MAP2K1, NOTCH2, NPM1, PPP2R1A, RUNX1, MYC	23	0.000110896
LUAD	GOTERM_CC_DIRECT	GO:0005737~cytoplasm	ABL1, AKT1, APC, BRAF, CREBBP, DNMT3A, KLF4, SMAD2, AR, CTNNB1, CCND1, DAXX, EZH2, EGFR, MEN1, MAP2K1, MSH6, NF1, NPM1, PIK3R1, RUNX1, TSC1	22	4.0583e-05
LUAD	KEGG_PATHWAY	hsa05200:Pathways in cancer	ABL1, AKT1, APC, BRAF, CREBBP, KIT, RB1, SMAD2, AR, CTNNB1, CCND1, EGFR, MAP2K1, MSH2, MSH6, PIK3R1, RUNX1, MYC	18	0.000163766
LUAD	GOTERM_CC_DIRECT	GO:0005829~cytosol	ABL1, AKT1, APC, BRAF, SMAD2, AR, CTNNB1, CCND1, DAXX, MEN1, MAP2K1, NF1, NPM1, PIK3R1, PPP2R1A, TSC1, MYC	17	9.6779e-05
LUAD	GOTERM_BP_DIRECT	GO:0045944~positive regulation of transcription from RNA polymerase II promoter	AKT1, ATRX, CREBBP, KLF4, RB1, SMAD2, ACVR1B, AR, CTNNB1, EGFR, MED12, MEN1, PIK3R1, RUNX1, MYC	15	4.06256e-05
LUAD	GOTERM_CC_DIRECT	GO:0005886~plasma membrane	AKT1, APC, ARID2, BRAF, KIT, ACVR1B, AR, CTNNB1, EGFR, MAP2K1, MSH6, NOTCH2, PIK3R1, TSC1	14	0.000156468
LUAD	GOTERM_MF_DIRECT	GO:0003677~DNA binding	ABL1, ARID2, ATRX, DNMT3A, H3F3A, RB1, SMAD2, AR, CIC, EZH2, MSH2, NPM1, RUNX1, MYC	14	0.000121915
LUAD	GOTERM_BP_DIRECT	GO:0000122~negative regulation of transcription from RNA polymerase II promoter	BCOR, CREBBP, DNMT3A, KLF4, MDM4, RB1, SMAD2, CIC, CTNNB1, CCND1, EZH2, MEN1, MYC	13	7.86828e-05
LUAD	GOTERM_BP_DIRECT	GO:0008285~negative regulation of cell proliferation	APC, ARID2, KLF4, MDM4, RB1, SMAD2, AR, CTNNB1, MEN1, MAP2K1, NOTCH2, NPM1, TSC1	13	0.000129563
LUAD	GOTERM_CC_DIRECT	GO:0016020~membrane	KIT, ACVR1B, CTNNB1, CCND1, EGFR, MED12, MSH2, NF1, NOTCH2, NPM1, PIK3R1, PPP2R1A, TSC1	13	0.000176818
LUAD	GOTERM_BP_DIRECT	GO:0006351~transcription	ARID2, ATRX, BCOR, RB1, SMAD2, AR, CIC, CTNNB1, CCND1, DAXX, EZH2, MEN1	12	5.55137e-05
LUAD	GOTERM_BP_DIRECT	GO:0006355~regulation of transcription	ABL1, ARID2, ATRX, CREBBP, ACVR1B, AR, DAXX, EZH2, NOTCH2, PPP2R1A, MYC	11	6.53277e-05
LUAD	GOTERM_BP_DIRECT	GO:0007165~signal transduction	AKT1, CREBBP, KIT, ACVR1B, AR, EGFR, MAP2K1, NF1, NPM1, PIK3R1, RUNX1	11	0.000132174
LUAD	GOTERM_BP_DIRECT	GO:0045893~positive regulation of transcription	CREBBP, KLF4, RB1, SMAD2, AR, CTNNB1, MED12, MAP2K1, NPM1, RUNX1, MYC	11	0.000152915
LUAD	GOTERM_MF_DIRECT	GO:0003682~chromatin binding	ATRX, CREBBP, DNMT3A, SMAD2, AR, CIC, EZH2, EGFR, MED12, MEN1, MSH6	11	9.46574e-05
LUAD	GOTERM_MF_DIRECT	GO:0005524~ATP binding	ABL1, AKT1, ATRX, BRAF, KIT, ACVR1B, EGFR, MAP2K1, MSH2, MSH6, RUNX1	11	0.000174061
LUAD	GOTERM_MF_DIRECT	GO:0008134~transcription factor binding	BCOR, CREBBP, RB1, SMAD2, AR, CTNNB1, CCND1, DAXX, PIK3R1, RUNX1, MYC	11	0.00014977
LUAD	KEGG_PATHWAY	hsa05206:MicroRNAs in cancer	ABL1, APC, CREBBP, DNMT3A, MDM4, CCND1, EZH2, EGFR, MAP2K1, NOTCH2, MYC	11	0.000140179
LUAD	KEGG_PATHWAY	hsa05210:Colorectal cancer	AKT1, APC, BRAF, SMAD2, CTNNB1, CCND1, MAP2K1, MSH2, MSH6, PIK3R1, MYC	11	0.00015605
LUAD	KEGG_PATHWAY	hsa05215:Prostate cancer	AKT1, BRAF, CREBBP, RB1, AR, CTNNB1, CCND1, EGFR, MAP2K1, PIK3R1	10	0.00121413
LUAD	GOTERM_BP_DIRECT	GO:0045892~negative regulation of transcription	BCOR, KLF4, RB1, SMAD2, CTNNB1, DAXX, EZH2, MEN1, RUNX1	9	0.00136392
LUAD	GOTERM_MF_DIRECT	GO:0046982~protein heterodimerization activity	BRAF, H3F3A, SMAD2, CTNNB1, EGFR, NPM1, PIK3R1, PPP2R1A, RUNX1	9	0.00109383
LUAD	KEGG_PATHWAY	hsa04151:PI3K-Akt signaling pathway	AKT1, KIT, CCND1, EGFR, MAP2K1, PIK3R1, PPP2R1A, TSC1, MYC	9	0.000313169
LUAD	KEGG_PATHWAY	hsa04550:Signaling pathways regulating pluripotency of stem cells	AKT1, APC, KLF4, SMAD2, ACVR1B, CTNNB1, MAP2K1, PIK3R1, MYC	9	0.0017792
LUAD	KEGG_PATHWAY	hsa04919:Thyroid hormone signaling pathway	AKT1, CREBBP, CTNNB1, CCND1, MED12, MAP2K1, NOTCH2, PIK3R1, MYC	9	0.000459418
LUAD	KEGG_PATHWAY	hsa05166:HTLV-I infection	AKT1, APC, CREBBP, RB1, SMAD2, CTNNB1, CCND1, PIK3R1, MYC	9	0.00161072
LUAD	KEGG_PATHWAY	hsa05213:Endometrial cancer	AKT1, APC, BRAF, CTNNB1, CCND1, EGFR, MAP2K1, PIK3R1, MYC	9	0.000571263
LUAD	KEGG_PATHWAY	hsa05220:Chronic myeloid leukemia	ABL1, AKT1, BRAF, RB1, CCND1, MAP2K1, PIK3R1, RUNX1, MYC	9	0.00171096
LUAD	GOTERM_BP_DIRECT	GO:0007050~cell cycle arrest	ABL1, APC, RB1, MAP2K1, MSH2, NOTCH2, TSC1, MYC	8	0.00099467
LUAD	GOTERM_BP_DIRECT	GO:0043066~negative regulation of apoptotic process	AKT1, BRAF, MDM4, EGFR, NOTCH2, NPM1, PIK3R1, MYC	8	0.000647597
LUAD	GOTERM_CC_DIRECT	GO:0043234~protein complex	AKT1, H3F3A, AR, CIC, CTNNB1, MEN1, TSC1, MYC	8	0.000545413
LUAD	GOTERM_MF_DIRECT	sequence-specific DNA binding	CREBBP, KLF4, RB1, SMAD2, AR, CTNNB1, RUNX1, MYC	8	0.000976581
LUAD	GOTERM_MF_DIRECT	GO:0003700~transcription factor activity	CREBBP, KLF4, RB1, SMAD2, AR, CTNNB1, RUNX1, MYC	8	0.00132084
LUAD	GOTERM_MF_DIRECT	GO:0019899~enzyme binding	AKT1, MDM4, AR, CTNNB1, CCND1, DAXX, EGFR, MSH2	8	0.000218971
LUAD	GOTERM_MF_DIRECT	GO:0019901~protein kinase binding	APC, CTNNB1, CCND1, DAXX, EGFR, MAP2K1, MSH2, NPM1	8	0.000292209
LUAD	GOTERM_MF_DIRECT	GO:0046872~metal ion binding	ARID2, ATRX, DNMT3A, KIT, KLF4, SMAD2, ACVR1B, RUNX1	8	0.00106031
LUAD	KEGG_PATHWAY	hsa04068:FoxO signaling pathway	AKT1, BRAF, CREBBP, SMAD2, CCND1, EGFR, MAP2K1, PIK3R1	8	0.00198472
LUAD	KEGG_PATHWAY	hsa05205:Proteoglycans in cancer	AKT1, BRAF, CTNNB1, CCND1, EGFR, MAP2K1, PIK3R1, MYC	8	0.00146965
LUAD	KEGG_PATHWAY	hsa05212:Pancreatic cancer	AKT1, BRAF, RB1, SMAD2, CCND1, EGFR, MAP2K1, PIK3R1	8	0.000896105
LUAD	KEGG_PATHWAY	hsa05221:Acute myeloid leukemia	AKT1, BRAF, KIT, CCND1, MAP2K1, PIK3R1, RUNX1, MYC	8	0.00046882
LUAD	GOTERM_BP_DIRECT	GO:0000165~MAPK cascade	BRAF, KIT, EGFR, MEN1, MAP2K1, NF1, MYC	7	9.11342e-05
LUAD	GOTERM_CC_DIRECT	GO:0000790~nuclear chromatin	CREBBP, KLF4, SMAD2, AR, EZH2, MEN1, MSH6	7	0.00198454
LUAD	GOTERM_CC_DIRECT	GO:0005739~mitochondrion	ABL1, AKT1, BRAF, BCOR, MAP2K1, PPP2R1A, MYC	7	0.00157614
LUAD	GOTERM_MF_DIRECT	GO:0003690~double-stranded DNA binding	SMAD2, CTNNB1, EGFR, MEN1, MSH2, MSH6, MYC	7	0.00102697
LUAD	GOTERM_MF_DIRECT	GO:0042803~protein homodimerization activity	KIT, SMAD2, DAXX, MSH2, MSH6, NPM1, RUNX1	7	0.000714917
LUAD	KEGG_PATHWAY	hsa04010:MAPK signaling pathway	AKT1, BRAF, DAXX, EGFR, MAP2K1, NF1, MYC	7	0.000324497
LUAD	KEGG_PATHWAY	hsa04012:ErbB signaling pathway	ABL1, AKT1, BRAF, EGFR, MAP2K1, PIK3R1, MYC	7	0.00194022
LUAD	KEGG_PATHWAY	hsa04014:Ras signaling pathway	ABL1, AKT1, KIT, EGFR, MAP2K1, NF1, PIK3R1	7	0.00121393
LUAD	KEGG_PATHWAY	hsa04015:Rap1 signaling pathway	AKT1, BRAF, KIT, CTNNB1, EGFR, MAP2K1, PIK3R1	7	0.000441756
LUAD	KEGG_PATHWAY	hsa04510:Focal adhesion	AKT1, BRAF, CTNNB1, CCND1, EGFR, MAP2K1, PIK3R1	7	0.000532115
LUAD	KEGG_PATHWAY	hsa05161:Hepatitis B	AKT1, CREBBP, RB1, CCND1, MAP2K1, PIK3R1, MYC	7	0.00165425
LUAD	KEGG_PATHWAY	hsa05214:Glioma	AKT1, BRAF, RB1, CCND1, EGFR, MAP2K1, PIK3R1	7	0.00105391
LUAD	KEGG_PATHWAY	hsa05218:Melanoma	AKT1, BRAF, RB1, CCND1, EGFR, MAP2K1, PIK3R1	7	0.000928812
LUAD	KEGG_PATHWAY	hsa05223:Non-small cell lung cancer	AKT1, BRAF, RB1, CCND1, EGFR, MAP2K1, PIK3R1	7	0.00183679
LUAD	GOTERM_BP_DIRECT	GO:0001701~in utero embryonic development	SMAD2, ACVR1B, AR, CTNNB1, MSH2, MYC	6	0.00804093
LUAD	GOTERM_BP_DIRECT	GO:0006468~protein phosphorylation	AKT1, BRAF, SMAD2, ACVR1B, CCND1, PIK3R1	6	0.00203654
LUAD	GOTERM_BP_DIRECT	GO:0006974~cellular response to DNA damage stimulus	ABL1, AKT1, APC, CCND1, MEN1, MYC	6	0.0027079
LUAD	GOTERM_BP_DIRECT	GO:0008283~cell proliferation	AKT1, H3F3A, MDM4, AR, EGFR, MYC	6	0.00177956
LUAD	GOTERM_BP_DIRECT	GO:0010628~positive regulation of gene expression	BRAF, KIT, KLF4, AR, MAP2K1, MYC	6	0.0078488
LUAD	GOTERM_BP_DIRECT	GO:0010629~negative regulation of gene expression	AKT1, KLF4, RB1, SMAD2, ACVR1B, MAP2K1	6	0.0129658
LUAD	GOTERM_BP_DIRECT	GO:0016032~viral process	CREBBP, RB1, DAXX, MSH6, NPM1, PIK3R1	6	0.0174758
LUAD	GOTERM_BP_DIRECT	GO:0060070~canonical Wnt signaling pathway	APC, KLF4, CTNNB1, CCND1, MED12, MYC	6	0.0172582
LUAD	GOTERM_CC_DIRECT	GO:0005730~nucleolus	ABL1, DAXX, MED12, NF1, NPM1, MYC	6	0.0176137
LUAD	GOTERM_MF_DIRECT	GO:0004672~protein kinase activity	ABL1, AKT1, BRAF, CCND1, EGFR, MAP2K1	6	0.007886
LUAD	KEGG_PATHWAY	hsa04110:Cell cycle	ABL1, CREBBP, RB1, SMAD2, CCND1, MYC	6	0.0179444
LUAD	KEGG_PATHWAY	hsa04390:Hippo signaling pathway	APC, SMAD2, CTNNB1, CCND1, PPP2R1A, MYC	6	0.00864418
LUAD	KEGG_PATHWAY	hsa05219:Bladder cancer	BRAF, RB1, CCND1, EGFR, MAP2K1, MYC	6	0.0122133
LUAD	KEGG_PATHWAY	hsa05230:Central carbon metabolism in cancer	AKT1, KIT, EGFR, MAP2K1, PIK3R1, MYC	6	0.0180598
LUAD	BIOCARTA	H_gsk3Pathway:Inactivation of Gsk3 by AKT causes accumulation of b-catenin in Alveolar Macrophages	AKT1, APC, CTNNB1, CCND1, PIK3R1	5	0.0142543
LUAD	BIOCARTA	h_wntPathway:WNT Signaling Pathway	APC, CREBBP, CTNNB1, CCND1, MYC	5	0.0168353
LUAD	GOTERM_BP_DIRECT	GO:0001934~positive regulation of protein phosphorylation	ABL1, AKT1, CCND1, DAXX, EGFR	5	0.00544742
LUAD	GOTERM_BP_DIRECT	GO:0006281~DNA repair	ATRX, MEN1, MSH2, MSH6, NPM1	5	0.00907489
LUAD	GOTERM_BP_DIRECT	GO:0008284~positive regulation of cell proliferation	KIT, AR, EGFR, NPM1, MYC	5	0.0051001
LUAD	GOTERM_BP_DIRECT	GO:0019827~stem cell population maintenance	KIT, KLF4, CTNNB1, MED12, NOTCH2	5	0.0132747
LUAD	GOTERM_BP_DIRECT	GO:0030521~androgen receptor signaling pathway	RB1, AR, CTNNB1, DAXX, MED12	5	0.00976032
LUAD	GOTERM_BP_DIRECT	GO:0032355~response to estradiol	DNMT3A, CTNNB1, CCND1, EZH2, MYC	5	0.0116165
LUAD	GOTERM_BP_DIRECT	GO:0042493~response to drug	ABL1, DNMT3A, CTNNB1, CCND1, MYC	5	0.0129939
LUAD	GOTERM_BP_DIRECT	GO:0043065~positive regulation of apoptotic process	ABL1, AKT1, APC, CTNNB1, NF1	5	0.019391
LUAD	GOTERM_BP_DIRECT	GO:0046777~protein autophosphorylation	ABL1, AKT1, KIT, ACVR1B, EGFR	5	0.0112755
LUAD	GOTERM_CC_DIRECT	GO:0016021~integral component of membrane	KIT, SMAD2, AR, EGFR, RUNX1	5	0.00318838
LUAD	GOTERM_CC_DIRECT	GO:0070062~extracellular exosome	H3F3A, ACVR1B, CTNNB1, MAP2K1, PPP2R1A	5	0.00990447
LUAD	GOTERM_MF_DIRECT	RNA polymerase II core promoter proximal region sequence-specific binding	CREBBP, KLF4, SMAD2, AR, MYC	5	0.00172645
LUAD	GOTERM_MF_DIRECT	GO:0003713~transcription coactivator activity	CREBBP, RB1, CTNNB1, MED12, NPM1	5	0.00480438
LUAD	GOTERM_MF_DIRECT	GO:0008022~protein C-terminus binding	ABL1, CTNNB1, MED12, MAP2K1, MSH2	5	0.00612276
LUAD	GOTERM_MF_DIRECT	GO:0031625~ubiquitin protein ligase binding	RB1, SMAD2, ACVR1B, DAXX, EGFR	5	0.00348865
LUAD	GOTERM_MF_DIRECT	GO:0042802~identical protein binding	AKT1, BRAF, DNMT3A, RB1, EGFR	5	0.00161099
LUAD	GOTERM_MF_DIRECT	GO:0044212~transcription regulatory region DNA binding	BCOR, KLF4, AR, CTNNB1, MEN1	5	0.00865541
LUAD	KEGG_PATHWAY	hsa04024:cAMP signaling pathway	AKT1, BRAF, CREBBP, MAP2K1, PIK3R1	5	0.000778904
LUAD	KEGG_PATHWAY	hsa04066:HIF-1 signaling pathway	AKT1, CREBBP, EGFR, MAP2K1, PIK3R1	5	0.0125848
LUAD	KEGG_PATHWAY	hsa04152:AMPK signaling pathway	AKT1, CCND1, PIK3R1, PPP2R1A, TSC1	5	0.00946045
LUAD	KEGG_PATHWAY	hsa04310:Wnt signaling pathway	APC, CREBBP, CTNNB1, CCND1, MYC	5	0.00963111
LUAD	KEGG_PATHWAY	hsa04350:TGF-beta signaling pathway	CREBBP, SMAD2, ACVR1B, PPP2R1A, MYC	5	0.016525
LUAD	KEGG_PATHWAY	hsa04630:Jak-STAT signaling pathway	AKT1, CREBBP, CCND1, PIK3R1, MYC	5	0.0126287
LUAD	KEGG_PATHWAY	hsa04722:Neurotrophin signaling pathway	ABL1, AKT1, BRAF, MAP2K1, PIK3R1	5	0.00041517
LUAD	KEGG_PATHWAY	hsa04810:Regulation of actin cytoskeleton	APC, BRAF, EGFR, MAP2K1, PIK3R1	5	0.0110789
LUAD	KEGG_PATHWAY	hsa04910:Insulin signaling pathway	AKT1, BRAF, MAP2K1, PIK3R1, TSC1	5	0.0163485
LUAD	KEGG_PATHWAY	hsa05160:Hepatitis C	AKT1, BRAF, EGFR, PIK3R1, PPP2R1A	5	0.00107871
LUAD	KEGG_PATHWAY	hsa05169:Epstein-Barr virus infection	AKT1, CREBBP, RB1, PIK3R1, MYC	5	0.00119645
LUAD	KEGG_PATHWAY	hsa05211:Renal cell carcinoma	AKT1, BRAF, CREBBP, MAP2K1, PIK3R1	5	0.00772313
LUAD	KEGG_PATHWAY	hsa05216:Thyroid cancer	BRAF, CTNNB1, CCND1, MAP2K1, MYC	5	0.00993851
LUAD	KEGG_PATHWAY	hsa05222:Small cell lung cancer	AKT1, RB1, CCND1, PIK3R1, MYC	5	0.010705
LUAD	KEGG_PATHWAY	hsa05231:Choline metabolism in cancer	AKT1, EGFR, MAP2K1, PIK3R1, TSC1	5	0.00870655
LUAD	BIOCARTA	h_arfPathway:Tumor Suppressor Arf Inhibits Ribosomal Biogenesis	ABL1, RB1, PIK3R1, MYC	4	0.0277173
LUAD	BIOCARTA	h_gleevecPathway:Inhibition of Cellular Proliferation by Gleevec	AKT1, MAP2K1, PIK3R1, MYC	4	0.0347439
LUAD	BIOCARTA	h_hcmvPathway:Human Cytomegalovirus and Map Kinase Pathways	AKT1, RB1, MAP2K1, PIK3R1	4	0.0137453
LUAD	BIOCARTA	h_mapkPathway:MAPKinase Signaling Pathway	BRAF, DAXX, MAP2K1, MYC	4	0.0337249
LUAD	BIOCARTA	h_nfatPathway:NFAT and Hypertrophy of the heart (Transcription in the broken heart)	AKT1, CREBBP, MAP2K1, PIK3R1	4	0.0132244
LUAD	BIOCARTA	h_PparaPathway:Mechanism of Gene Regulation by Peroxisome Proliferators via PPARa(alpha)	CREBBP, RB1, PIK3R1, MYC	4	0.0384024
LUAD	BIOCARTA	h_raccycdPathway:Influence of Ras and Rho proteins on G1 to S Transition	AKT1, RB1, CCND1, PIK3R1	4	0.0124583
LUAD	BIOCARTA	h_telPathway:Telomeres	AKT1, RB1, EGFR, MYC	4	0.0360115
LUAD	BIOCARTA	h_tffPathway:Trefoil Factors Initiate Mucosal Healing	AKT1, CTNNB1, EGFR, PIK3R1	4	0.0394712
LUAD	BIOCARTA	h_tgfbPathway:TGF beta signaling pathway	APC, CREBBP, SMAD2, MAP2K1	4	0.0391134
LUAD	GOTERM_BP_DIRECT	epigenetic	DNMT3A, H3F3A, EZH2, SF3B1	4	0.029601
LUAD	GOTERM_BP_DIRECT	GO:0006334~nucleosome assembly	ATRX, H3F3A, DAXX, NPM1	4	0.0258812
LUAD	GOTERM_BP_DIRECT	GO:0006338~chromatin remodeling	ATRX, RB1, DAXX, MYC	4	0.0306541
LUAD	GOTERM_BP_DIRECT	GO:0006366~transcription from RNA polymerase II promoter	KLF4, SMAD2, RUNX1, MYC	4	0.0274196
LUAD	GOTERM_BP_DIRECT	GO:0006367~transcription initiation from RNA polymerase II promoter	CREBBP, AR, MED12, NOTCH2	4	0.0368953
LUAD	GOTERM_BP_DIRECT	GO:0006461~protein complex assembly	APC, CREBBP, MDM4, PPP2R1A	4	0.0384011
LUAD	GOTERM_BP_DIRECT	GO:0006915~apoptotic process	RB1, DAXX, NOTCH2, PPP2R1A	4	0.0190531
LUAD	GOTERM_BP_DIRECT	GO:0007283~spermatogenesis	ATRX, DNMT3A, KIT, AR	4	0.0241792
LUAD	GOTERM_BP_DIRECT	GO:0007507~heart development	BCOR, MED12, MAP2K1, NF1	4	0.0220709
LUAD	GOTERM_BP_DIRECT	GO:0014066~regulation of phosphatidylinositol 3-kinase signaling	AKT1, KIT, EGFR, PIK3R1	4	0.0315342
LUAD	GOTERM_BP_DIRECT	GO:0016569~covalent chromatin modification	ARID2, ATRX, RB1, DAXX	4	0.019897
LUAD	GOTERM_BP_DIRECT	GO:0018108~peptidyl-tyrosine phosphorylation	ABL1, KIT, EGFR, MAP2K1	4	0.0386782
LUAD	GOTERM_BP_DIRECT	GO:0030335~positive regulation of cell migration	APC, KIT, EGFR, PIK3R1	4	0.0398923
LUAD	GOTERM_BP_DIRECT	GO:0035019~somatic stem cell population maintenance	BRAF, KIT, KLF4, SMAD2	4	0.0374758
LUAD	GOTERM_BP_DIRECT	GO:0042127~regulation of cell proliferation	ABL1, BRAF, KIT, EZH2	4	0.0260091
LUAD	GOTERM_BP_DIRECT	GO:0043547~positive regulation of GTPase activity	KIT, EZH2, EGFR, NF1	4	0.0106414
LUAD	GOTERM_BP_DIRECT	GO:0048015~phosphatidylinositol-mediated signaling	AKT1, KIT, EGFR, PIK3R1	4	0.0241983
LUAD	GOTERM_BP_DIRECT	GO:0048538~thymus development	ABL1, BRAF, CTNNB1, MAP2K1	4	0.0287891
LUAD	GOTERM_BP_DIRECT	GO:0070374~positive regulation of ERK1 and ERK2 cascade	ABL1, BRAF, EGFR, MAP2K1	4	0.0116474
LUAD	GOTERM_BP_DIRECT	GO:0097421~liver regeneration	CCND1, EZH2, EGFR, MYC	4	0.0338662
LUAD	GOTERM_BP_DIRECT	GO:1904837~beta-catenin-TCF complex assembly	CREBBP, CTNNB1, MEN1, MYC	4	0.0354692
LUAD	GOTERM_CC_DIRECT	telomeric region	ATRX, H3F3A, MEN1, MSH2	4	0.0188173
LUAD	GOTERM_CC_DIRECT	GO:0000784~nuclear chromosome	ATRX, H3F3A, MEN1, MSH2	4	0.0297146
LUAD	GOTERM_CC_DIRECT	GO:0005813~centrosome	APC, CTNNB1, MED12, NPM1	4	0.0257377
LUAD	GOTERM_CC_DIRECT	GO:0005911~cell-cell junction	AKT1, KIT, CTNNB1, PIK3R1	4	0.0271942
LUAD	GOTERM_CC_DIRECT	GO:0005925~focal adhesion	CTNNB1, EGFR, MAP2K1, NPM1	4	0.0174651
LUAD	GOTERM_CC_DIRECT	GO:0048471~perinuclear region of cytoplasm	ABL1, CTNNB1, EGFR, TSC1	4	0.0345044
LUAD	GOTERM_MF_DIRECT	GO:0001047~core promoter binding	KLF4, RB1, EZH2, RUNX1	4	0.0145829
LUAD	GOTERM_MF_DIRECT	GO:0001077~transcriptional activator activity	KLF4, SMAD2, AR, MYC	4	0.0270268
LUAD	GOTERM_MF_DIRECT	GO:0001085~RNA polymerase II transcription factor binding	CREBBP, KLF4, AR, CTNNB1	4	0.0399204
LUAD	GOTERM_MF_DIRECT	GO:0003714~transcription corepressor activity	BCOR, CCND1, DAXX, RUNX1	4	0.0352616
LUAD	GOTERM_MF_DIRECT	GO:0004674~protein serine/threonine kinase activity	AKT1, BRAF, ACVR1B, MAP2K1	4	0.0132207
LUAD	GOTERM_MF_DIRECT	GO:0004713~protein tyrosine kinase activity	ABL1, KIT, EGFR, MAP2K1	4	0.0357956
LUAD	GOTERM_MF_DIRECT	GO:0008013~beta-catenin binding	APC, KLF4, AR, MED12	4	0.0122039
LUAD	GOTERM_MF_DIRECT	GO:0008270~zinc ion binding	CREBBP, KLF4, MDM4, AR	4	0.0214532
LUAD	GOTERM_MF_DIRECT	GO:0042393~histone binding	ATRX, H3F3A, DAXX, NPM1	4	0.0330206
LUAD	GOTERM_MF_DIRECT	GO:0047485~protein N-terminus binding	DAXX, MEN1, MAP2K1, TSC1	4	0.0146046
LUAD	KEGG_PATHWAY	hsa04062:Chemokine signaling pathway	AKT1, BRAF, MAP2K1, PIK3R1	4	0.0168352
LUAD	KEGG_PATHWAY	hsa04071:Sphingolipid signaling pathway	AKT1, MAP2K1, PIK3R1, PPP2R1A	4	0.0257495
LUAD	KEGG_PATHWAY	hsa04150:mTOR signaling pathway	AKT1, BRAF, PIK3R1, TSC1	4	0.0244406
LUAD	KEGG_PATHWAY	hsa04520:Adherens junction	CREBBP, SMAD2, CTNNB1, EGFR	4	0.0249271
LUAD	KEGG_PATHWAY	hsa04914:Progesterone-mediated oocyte maturation	AKT1, BRAF, MAP2K1, PIK3R1	4	0.0258857
LUAD	KEGG_PATHWAY	hsa04915:Estrogen signaling pathway	AKT1, EGFR, MAP2K1, PIK3R1	4	0.0133298
LUAD	KEGG_PATHWAY	hsa04916:Melanogenesis	CREBBP, KIT, CTNNB1, MAP2K1	4	0.021523
LUAD	KEGG_PATHWAY	hsa04917:Prolactin signaling pathway	AKT1, CCND1, MAP2K1, PIK3R1	4	0.0214398
LUAD	KEGG_PATHWAY	hsa04921:Oxytocin signaling pathway	CCND1, EGFR, MAP2K1, PIK3R1	4	0.0299652
LUAD	KEGG_PATHWAY	hsa05142:Chagas disease (American trypanosomiasis)	AKT1, SMAD2, PIK3R1, PPP2R1A	4	0.0270426
LUAD	KEGG_PATHWAY	hsa05164:Influenza A	AKT1, CREBBP, MAP2K1, PIK3R1	4	0.0173796
LUAD	KEGG_PATHWAY	hsa05202:Transcriptional misregulation in cancer	H3F3A, MEN1, RUNX1, MYC	4	0.0106225
LUAD	KEGG_PATHWAY	hsa05203:Viral carcinogenesis	CREBBP, RB1, CCND1, PIK3R1	4	0.0219378
LUSC	GOTERM_MF_DIRECT	GO:0005515~protein binding	APC, ARID1A, BCOR, CREBBP, DNMT1, EP300, H3F3A, JAK1, KIT, KLF4, SETD2, TRAF7, ACVR1B, AXIN1, CDH1, CIC, CARD11, CTNNB1, CDC73, HIST1H3B, MED12, MAP2K1, MSH6, NF2, NOTCH2, NFE2L2, NCOR1, NPM1, PTEN, PPP2R1A, SMO, SF3B1, MYC	33	0.000181955
LUSC	GOTERM_CC_DIRECT	GO:0005634~nucleus	APC, ARID1A, BCOR, CREBBP, DNMT1, EP300, H3F3A, JAK1, SETD2, AXIN1, CIC, CTNNB1, CDC73, HIST1H3B, KDM5C, MED12, MAP2K1, NF2, NOTCH2, NFE2L2, NCOR1, NPM1, PTEN, PPP2R1A, SF3B1, MYC	26	6.10281e-05
LUSC	GOTERM_BP_DIRECT	DNA-templated	ARID1A, BCOR, CREBBP, DNMT1, EP300, KLF4, SETD2, TRAF7, ACVR1B, AXIN1, CDH1, CIC, CTNNB1, KDM5C, MED12, MAP2K1, NOTCH2, NFE2L2, NPM1, PPP2R1A, MYC	21	0.000160347
LUSC	GOTERM_CC_DIRECT	GO:0005654~nucleoplasm	APC, ARID1A, CREBBP, DNMT1, EP300, H3F3A, KLF4, SETD2, CTNNB1, CDC73, HIST1H3B, KDM5C, MED12, MSH6, NOTCH2, NCOR1, NPM1, PTEN, SF3B1, MYC	20	0.000101886
LUSC	GOTERM_CC_DIRECT	GO:0005737~cytoplasm	APC, CREBBP, EP300, JAK1, KLF4, AXIN1, CDH1, CARD11, CTNNB1, CDC73, MAP2K1, MSH6, NF2, NFE2L2, NPM1, PTEN	16	0.000153378
LUSC	GOTERM_CC_DIRECT	GO:0005886~plasma membrane	APC, KIT, TRAF7, ACVR1B, CDH1, CARD11, CTNNB1, MAP2K1, MSH6, NF2, NOTCH2, NFE2L2, PTEN, SMO	14	9.88317e-05
LUSC	KEGG_PATHWAY	hsa05200:Pathways in cancer	APC, CREBBP, EP300, JAK1, KIT, AXIN1, CDH1, CTNNB1, MAP2K1, MSH6, PTEN, SMO, MYC	13	0.000166233
LUSC	GOTERM_BP_DIRECT	GO:0000122~negative regulation of transcription from RNA polymerase II promoter	ARID1A, BCOR, CREBBP, DNMT1, EP300, KLF4, CIC, CTNNB1, CDC73, NCOR1, SMO, MYC	12	7.23861e-05
LUSC	GOTERM_CC_DIRECT	GO:0016020~membrane	JAK1, KIT, ACVR1B, CDH1, CTNNB1, HIST1H3B, MED12, NF2, NOTCH2, NCOR1, NPM1, PPP2R1A	12	2.33742e-05
LUSC	GOTERM_CC_DIRECT	GO:0005829~cytosol	APC, JAK1, AXIN1, CARD11, CTNNB1, MAP2K1, NFE2L2, NPM1, PTEN, PPP2R1A, MYC	11	9.55583e-05
LUSC	GOTERM_BP_DIRECT	GO:0045893~positive regulation of transcription	ARID1A, CREBBP, KLF4, AXIN1, CDH1, CTNNB1, MED12, MAP2K1, NPM1, MYC	10	0.000350491
LUSC	GOTERM_BP_DIRECT	GO:0045944~positive regulation of transcription from RNA polymerase II promoter	CREBBP, EP300, KLF4, ACVR1B, CTNNB1, CDC73, MED12, NFE2L2, SMO, MYC	10	0.0018123
LUSC	GOTERM_MF_DIRECT	GO:0003677~DNA binding	ARID1A, DNMT1, EP300, H3F3A, CIC, KDM5C, NFE2L2, NCOR1, NPM1, MYC	10	0.00107965
LUSC	GOTERM_BP_DIRECT	GO:0008285~negative regulation of cell proliferation	APC, KLF4, CTNNB1, CDC73, MAP2K1, NF2, NOTCH2, NPM1, PTEN	9	0.000642061
LUSC	GOTERM_CC_DIRECT	GO:0070062~extracellular exosome	H3F3A, ACVR1B, CDH1, CARD11, CTNNB1, HIST1H3B, MAP2K1, PPP2R1A, SMO	9	0.0009849
LUSC	GOTERM_BP_DIRECT	GO:0006351~transcription	ARID1A, BCOR, DNMT1, TRAF7, CIC, CTNNB1, KDM5C, NFE2L2	8	0.00174147
LUSC	GOTERM_BP_DIRECT	GO:0006355~regulation of transcription	CREBBP, EP300, SETD2, TRAF7, ACVR1B, NOTCH2, PPP2R1A, MYC	8	0.00175841
LUSC	GOTERM_BP_DIRECT	GO:0060070~canonical Wnt signaling pathway	APC, KLF4, AXIN1, CTNNB1, MED12, PTEN, SMO, MYC	8	0.00191277
LUSC	KEGG_PATHWAY	hsa04550:Signaling pathways regulating pluripotency of stem cells	APC, JAK1, KLF4, ACVR1B, AXIN1, CTNNB1, MAP2K1, MYC	8	0.00021428
LUSC	KEGG_PATHWAY	hsa04919:Thyroid hormone signaling pathway	CREBBP, EP300, CTNNB1, MED12, MAP2K1, NOTCH2, NCOR1, MYC	8	0.000782612
LUSC	KEGG_PATHWAY	hsa05206:MicroRNAs in cancer	APC, CREBBP, DNMT1, EP300, MAP2K1, NOTCH2, PTEN, MYC	8	0.000115754
LUSC	GOTERM_BP_DIRECT	GO:0007165~signal transduction	CREBBP, KIT, ACVR1B, AXIN1, CARD11, MAP2K1, NPM1	7	0.000583161
LUSC	GOTERM_BP_DIRECT	GO:0010628~positive regulation of gene expression	DNMT1, KIT, KLF4, MAP2K1, NFE2L2, SMO, MYC	7	0.0011314
LUSC	KEGG_PATHWAY	hsa04390:Hippo signaling pathway	APC, AXIN1, CDH1, CTNNB1, NF2, PPP2R1A, MYC	7	0.000539532
LUSC	KEGG_PATHWAY	hsa05213:Endometrial cancer	APC, AXIN1, CDH1, CTNNB1, MAP2K1, PTEN, MYC	7	0.00157824
LUSC	GOTERM_BP_DIRECT	GO:0006915~apoptotic process	EP300, TRAF7, AXIN1, NOTCH2, PTEN, PPP2R1A	6	0.0150769
LUSC	GOTERM_BP_DIRECT	GO:0019827~stem cell population maintenance	KIT, KLF4, CTNNB1, CDC73, MED12, NOTCH2	6	0.00299573
LUSC	GOTERM_MF_DIRECT	GO:0003682~chromatin binding	CREBBP, DNMT1, EP300, CIC, MED12, MSH6	6	0.0167684
LUSC	GOTERM_MF_DIRECT	GO:0003713~transcription coactivator activity	ARID1A, CREBBP, EP300, CTNNB1, MED12, NPM1	6	0.00319735
LUSC	GOTERM_MF_DIRECT	GO:0008013~beta-catenin binding	APC, EP300, KLF4, AXIN1, CDH1, MED12	6	0.0197112
LUSC	GOTERM_MF_DIRECT	GO:0008270~zinc ion binding	CREBBP, DNMT1, EP300, KLF4, TRAF7, KDM5C	6	0.0053425
LUSC	GOTERM_MF_DIRECT	GO:0019901~protein kinase binding	APC, AXIN1, CTNNB1, MAP2K1, NPM1, PTEN	6	0.0170119
LUSC	KEGG_PATHWAY	hsa04151:PI3K-Akt signaling pathway	JAK1, KIT, MAP2K1, PTEN, PPP2R1A, MYC	6	0.00468903
LUSC	KEGG_PATHWAY	hsa04310:Wnt signaling pathway	APC, CREBBP, EP300, AXIN1, CTNNB1, MYC	6	0.0156429
LUSC	KEGG_PATHWAY	hsa05161:Hepatitis B	CREBBP, EP300, JAK1, MAP2K1, PTEN, MYC	6	0.0162142
LUSC	KEGG_PATHWAY	hsa05166:HTLV-I infection	APC, CREBBP, EP300, JAK1, CTNNB1, MYC	6	0.0091059
LUSC	KEGG_PATHWAY	hsa05210:Colorectal cancer	APC, AXIN1, CTNNB1, MAP2K1, MSH6, MYC	6	0.00211511
LUSC	BIOCARTA	h_pitx2Pathway:Multi-step Regulation of Transcription by Pitx2	APC, CREBBP, EP300, AXIN1, CTNNB1	5	0.00656058
LUSC	BIOCARTA	h_tgfbPathway:TGF beta signaling pathway	APC, CREBBP, EP300, CDH1, MAP2K1	5	0.0124864
LUSC	BIOCARTA	h_wntPathway:WNT Signaling Pathway	APC, CREBBP, AXIN1, CTNNB1, MYC	5	0.0143444
LUSC	GOTERM_BP_DIRECT	epigenetic	DNMT1, EP300, H3F3A, HIST1H3B, SF3B1	5	0.0166821
LUSC	GOTERM_BP_DIRECT	GO:0006366~transcription from RNA polymerase II promoter	EP300, KLF4, NFE2L2, NCOR1, MYC	5	0.00120841
LUSC	GOTERM_BP_DIRECT	GO:0007507~heart development	BCOR, EP300, MED12, MAP2K1, PTEN	5	0.0198987
LUSC	GOTERM_BP_DIRECT	GO:0043066~negative regulation of apoptotic process	NOTCH2, NPM1, PTEN, SMO, MYC	5	0.0111887
LUSC	GOTERM_BP_DIRECT	GO:1904837~beta-catenin-TCF complex assembly	CREBBP, EP300, CTNNB1, CDC73, MYC	5	0.00402518
LUSC	GOTERM_CC_DIRECT	GO:0000790~nuclear chromatin	ARID1A, CREBBP, KLF4, MSH6, NCOR1	5	0.0161176
LUSC	GOTERM_CC_DIRECT	GO:0005576~extracellular region	H3F3A, CDH1, HIST1H3B, NOTCH2, PTEN	5	0.0147796
LUSC	GOTERM_CC_DIRECT	GO:0005739~mitochondrion	BCOR, MAP2K1, PTEN, PPP2R1A, MYC	5	0.0142289
LUSC	GOTERM_CC_DIRECT	GO:0005813~centrosome	APC, CTNNB1, MED12, NFE2L2, NPM1	5	0.00985116
LUSC	GOTERM_CC_DIRECT	GO:0005925~focal adhesion	JAK1, CDH1, CTNNB1, MAP2K1, NPM1	5	0.0168423
LUSC	GOTERM_CC_DIRECT	GO:0043234~protein complex	H3F3A, CIC, CTNNB1, HIST1H3B, MYC	5	0.0105558
LUSC	GOTERM_MF_DIRECT	sequence-specific DNA binding	CREBBP, KLF4, CTNNB1, NFE2L2, MYC	5	0.00324253
LUSC	GOTERM_MF_DIRECT	GO:0001102~RNA polymerase II activating transcription factor binding	CREBBP, EP300, CTNNB1, NFE2L2, NCOR1	5	0.0113032
LUSC	GOTERM_MF_DIRECT	GO:0003700~transcription factor activity	CREBBP, KLF4, CTNNB1, NFE2L2, MYC	5	0.00996348
LUSC	GOTERM_MF_DIRECT	GO:0005524~ATP binding	JAK1, KIT, ACVR1B, MAP2K1, MSH6	5	0.00131779
LUSC	GOTERM_MF_DIRECT	GO:0008134~transcription factor binding	BCOR, CREBBP, EP300, CTNNB1, MYC	5	0.00895168
LUSC	GOTERM_MF_DIRECT	GO:0044212~transcription regulatory region DNA binding	BCOR, KLF4, CTNNB1, NFE2L2, NCOR1	5	0.00956124
LUSC	GOTERM_MF_DIRECT	GO:0046982~protein heterodimerization activity	H3F3A, CTNNB1, HIST1H3B, NPM1, PPP2R1A	5	0.00452721
LUSC	KEGG_PATHWAY	hsa04350:TGF-beta signaling pathway	CREBBP, EP300, ACVR1B, PPP2R1A, MYC	5	0.011408
LUSC	KEGG_PATHWAY	hsa04916:Melanogenesis	CREBBP, EP300, KIT, CTNNB1, MAP2K1	5	0.00363767
LUSC	KEGG_PATHWAY	hsa05215:Prostate cancer	CREBBP, EP300, CTNNB1, MAP2K1, PTEN	5	0.00786472
LUSC	BIOCARTA	h_PparaPathway:Mechanism of Gene Regulation by Peroxisome Proliferators via PPARa(alpha)	CREBBP, EP300, NCOR1, MYC	4	0.0360632
LUSC	BIOCARTA	h_vdrPathway:Control of Gene Expression by Vitamin D Receptor	ARID1A, CREBBP, EP300, NCOR1	4	0.033481
LUSC	GOTERM_BP_DIRECT	GO:0000165~MAPK cascade	JAK1, KIT, MAP2K1, MYC	4	0.0320222
LUSC	GOTERM_BP_DIRECT	GO:0001701~in utero embryonic development	ACVR1B, CTNNB1, SMO, MYC	4	0.0266631
LUSC	GOTERM_BP_DIRECT	GO:0007050~cell cycle arrest	APC, MAP2K1, NOTCH2, MYC	4	0.0315975
LUSC	GOTERM_BP_DIRECT	GO:0007219~Notch signaling pathway	CREBBP, EP300, NOTCH2, MYC	4	0.010279
LUSC	GOTERM_BP_DIRECT	GO:0008284~positive regulation of cell proliferation	KIT, NPM1, PTEN, MYC	4	0.0379976
LUSC	GOTERM_BP_DIRECT	GO:0010629~negative regulation of gene expression	KLF4, ACVR1B, MAP2K1, SMO	4	0.0187659
LUSC	GOTERM_BP_DIRECT	GO:0016032~viral process	CREBBP, EP300, MSH6, NPM1	4	0.0189278
LUSC	GOTERM_BP_DIRECT	GO:0016055~Wnt signaling pathway	APC, AXIN1, CTNNB1, CDC73	4	0.0352822
LUSC	GOTERM_BP_DIRECT	GO:0042493~response to drug	CDH1, CTNNB1, PTEN, MYC	4	0.0235597
LUSC	GOTERM_BP_DIRECT	GO:0043161~proteasome-mediated ubiquitin-dependent protein catabolic process	APC, AXIN1, CTNNB1, NFE2L2	4	0.0388632
LUSC	GOTERM_BP_DIRECT	GO:0045815~positive regulation of gene expression	EP300, H3F3A, HIST1H3B, SF3B1	4	0.0165453
LUSC	GOTERM_BP_DIRECT	GO:0045892~negative regulation of transcription	BCOR, KLF4, CTNNB1, KDM5C	4	0.0367796
LUSC	GOTERM_BP_DIRECT	GO:0051091~positive regulation of sequence-specific DNA binding transcription factor activity	EP300, KIT, CTNNB1, PTEN	4	0.0102041
LUSC	GOTERM_CC_DIRECT	GO:0005730~nucleolus	MED12, NF2, NPM1, MYC	4	0.0270434
LUSC	GOTERM_CC_DIRECT	GO:0005913~cell-cell adherens junction	APC, CDH1, CTNNB1, HIST1H3B	4	0.0299066
LUSC	GOTERM_CC_DIRECT	GO:0016328~lateral plasma membrane	APC, AXIN1, CDH1, CTNNB1	4	0.038926
LUSC	GOTERM_CC_DIRECT	GO:0030027~lamellipodium	APC, CDH1, CTNNB1, NF2	4	0.0276681
LUSC	GOTERM_CC_DIRECT	GO:0048471~perinuclear region of cytoplasm	AXIN1, CDH1, CTNNB1, NF2	4	0.0366796
LUSC	GOTERM_MF_DIRECT	GO:0008022~protein C-terminus binding	EP300, CTNNB1, MED12, MAP2K1	4	0.0257366
LUSC	GOTERM_MF_DIRECT	GO:0042803~protein homodimerization activity	KIT, AXIN1, MSH6, NPM1	4	0.0365587
LUSC	GOTERM_MF_DIRECT	GO:0046872~metal ion binding	JAK1, KIT, KLF4, ACVR1B	4	0.03862
LUSC	KEGG_PATHWAY	hsa04015:Rap1 signaling pathway	KIT, CDH1, CTNNB1, MAP2K1	4	0.0295258
LUSC	KEGG_PATHWAY	hsa04068:FoxO signaling pathway	CREBBP, EP300, MAP2K1, PTEN	4	0.0228686
LUSC	KEGG_PATHWAY	hsa04520:Adherens junction	CREBBP, EP300, CDH1, CTNNB1	4	0.034001
LUSC	KEGG_PATHWAY	hsa04630:Jak-STAT signaling pathway	CREBBP, EP300, JAK1, MYC	4	0.0246598
LUSC	KEGG_PATHWAY	hsa05164:Influenza A	CREBBP, EP300, JAK1, MAP2K1	4	0.027765
LUSC	KEGG_PATHWAY	hsa05169:Epstein-Barr virus infection	CREBBP, EP300, JAK1, MYC	4	0.0231717
LUSC	KEGG_PATHWAY	hsa05202:Transcriptional misregulation in cancer	H3F3A, HIST1H3B, NCOR1, MYC	4	0.0114495
LUSC	KEGG_PATHWAY	hsa05205:Proteoglycans in cancer	CTNNB1, MAP2K1, SMO, MYC	4	0.0105125
LUSC	KEGG_PATHWAY	hsa05216:Thyroid cancer	CDH1, CTNNB1, MAP2K1, MYC	4	0.0233628
LUSC	KEGG_PATHWAY	hsa05217:Basal cell carcinoma	APC, AXIN1, CTNNB1, SMO	4	0.0161141
LUSC	KEGG_PATHWAY	hsa05230:Central carbon metabolism in cancer	KIT, MAP2K1, PTEN, MYC	4	0.0397122
