# Supplementary material for: Dynamic and Modularized MicroRNA Regulation and Its Implication in Human Cancers
Source: Sci Rep. 2017 Oct 17;7:13356. doi: 10.1038/s41598-017-13470-5 (PMC5645395; doi:10.1038/s41598-017-13470-5)
Supplement: Supplementary file 6 — Supplementary Table S6 [file 41598_2017_13470_MOESM6_ESM.xls]

## Sheet: Sheet1
Supplementary Table S6. The microRNA regulatory modules detected in nine types of cancer, along with the functional pathways they regulated.
K	Module	Conditions	Pathways	Genes
4	let-7a,let-7e,miR-221,miR-25	BRCA_1,PAAD_2	KEGG_ARRHYTHMOGENIC_RIGHT_VENTRICULAR_CARDIOMYOPATHY_ARVC;KEGG_HYPERTROPHIC_CARDIOMYOPATHY_HCM	MAP3K1|UBE2Q1|UBE3C,FDPS,ACTB,ITGB1;RPL30|RPL35A|RPS13|RPS15A|RPS3A|RPSA,CYP2B6,ACTB|ACTG1,RYR2
4	let-7a,let-7e,miR-221,miR-652	BRCA_1,PAAD_2	KEGG_ARRHYTHMOGENIC_RIGHT_VENTRICULAR_CARDIOMYOPATHY_ARVC;KEGG_HYPERTROPHIC_CARDIOMYOPATHY_HCM	MAP3K1|UBE2Q1|UBE3C,FDPS,ACTB,ACTN4;RPL30|RPL35A|RPS13|RPS15A|RPS3A|RPSA,CYP2B6,ACTB|ACTG1,ACTG1
4	let-7a,let-7e,miR-221,miR-671-5p	BRCA_1,PAAD_2	KEGG_ARRHYTHMOGENIC_RIGHT_VENTRICULAR_CARDIOMYOPATHY_ARVC;KEGG_HYPERTROPHIC_CARDIOMYOPATHY_HCM;KEGG_DILATED_CARDIOMYOPATHY	MAP3K1|UBE2Q1|UBE3C,FDPS,ACTB,ATP2A2;RPL30|RPL35A|RPS13|RPS15A|RPS3A|RPSA,CYP2B6,ACTB|ACTG1,ATP2A2;NCBP1|SF3A1,POLD1,ACTB|ACTG1,ATP2A2
4	let-7a,miR-10a,miR-17,miR-744	BRCA_1,LUAD_2	KEGG_FOCAL_ADHESION;KEGG_VIBRIO_CHOLERAE_INFECTION;KEGG_CELL_CYCLE;KEGG_UBIQUITIN_MEDIATED_PROTEOLYSIS	MAP3K1|MAPK11|TAB2,PLA2G4A,XIAP,ACTB;MAPK11,TGFB3,TJP1,ACTB;RPS13|RPS3A,GALNT1,WEE1,CDC25B|SMC1A;CDC25B,PLA2G4A,UBE3C|UBE4A,MGRN1
4	let-7a,miR-149,miR-423-3p,miR-744	BRCA_1,PAAD_3	KEGG_PATHOGENIC_ESCHERICHIA_COLI_INFECTION;KEGG_TIGHT_JUNCTION	MAPK11,SNRPD2|THOC4,ARHGEF2|YWHAQ,ACTB|ARHGEF2;CS,AGPAT3,AKT2|PPP2R1B,AKT2|CTNNB1
4	let-7a,miR-17,miR-221,miR-652	BRCA_1,PAAD_2	KEGG_TIGHT_JUNCTION;KEGG_ARRHYTHMOGENIC_RIGHT_VENTRICULAR_CARDIOMYOPATHY_ARVC	MAP3K1|UBE2Q1|UBE3C,EARS2,ACTB,ACTN4|CSDA;RPL30|RPL35A|RPS13|RPS15A|RPS3A|RPSA,PPP1CA,ACTB|ACTG1,ACTG1
4	let-7a,miR-193b,miR-23a,miR-652	BRCA_1,PAAD_3	KEGG_LEUKOCYTE_TRANSENDOTHELIAL_MIGRATION;KEGG_WNT_SIGNALING_PATHWAY;KEGG_TIGHT_JUNCTION	MAP3K1|UBE2Q1|UBE3C,RPL22|RPL23A|RPL26|RPL27A|RPL8|RPS10|RPS18|RPS3,ACTN4,ACTN4;PSMA2,SEPHS2,NLK,CSNK2A1|SMAD2;CAMK2D,PTEN,MYH10,CSDA|CSNK2A1
4	let-7a,miR-196a,miR-222,miR-25	BRCA_1,PAAD_4	KEGG_LEISHMANIA_INFECTION;KEGG_PATHOGENIC_ESCHERICHIA_COLI_INFECTION;KEGG_DILATED_CARDIOMYOPATHY	ACTB|CSNK2A1,LRP2,IRAK1,ITGB1;GLUL,ACTB,ACTB,ITGB1|TUBB;SF3A1|TCERG1,ACTB,ACTB,ITGB1
4	let-7a,miR-196a,miR-23b,miR-25	BRCA_1,PAAD_4	KEGG_TIGHT_JUNCTION;KEGG_ARRHYTHMOGENIC_RIGHT_VENTRICULAR_CARDIOMYOPATHY_ARVC;KEGG_FOCAL_ADHESION;KEGG_REGULATION_OF_ACTIN_CYTOSKELETON	MAP3K1|MAPK11|TAB2,RFC2,ACTN4|AMOTL1,CDK4;MAPK11|TAB2,ACTB,ACTN4,ITGB1;GLUL,NOTCH2,CRKL|PPP1CB|RAF1,ITGB1;MTHFD1,ACTB,CRKL|PPP1CB|RAF1,ITGB1
4	let-7a,miR-196a,miR-23b,miR-3176	BRCA_1,PAAD_4	KEGG_FOCAL_ADHESION;KEGG_TIGHT_JUNCTION;KEGG_FOCAL_ADHESION	BCAT1,LSM3|RBMX,ACTN4|CRKL|DIAPH1|FLNA,ACTB;MAP3K1|MAPK11|TAB2,RFC2,ACTN4|AMOTL1,ACTB;GLUL,NOTCH2,CRKL|PPP1CB|RAF1,ACTB
4	let-7a,miR-196a,miR-23b,miR-326	BRCA_1,PAAD_4	KEGG_FOCAL_ADHESION;KEGG_TIGHT_JUNCTION;KEGG_FOCAL_ADHESION	BCAT1,LSM3|RBMX,ACTN4|CRKL|DIAPH1|FLNA,ACTB;MAP3K1|MAPK11|TAB2,RFC2,ACTN4|AMOTL1,ACTB;GLUL,NOTCH2,CRKL|PPP1CB|RAF1,ACTB
4	let-7a,miR-196a,miR-23b,miR-744	BRCA_1,PAAD_4	KEGG_TIGHT_JUNCTION;KEGG_FOCAL_ADHESION	MAP3K1|MAPK11|TAB2,RFC2,ACTN4|AMOTL1,ACTB;GLUL,NOTCH2,CRKL|PPP1CB|RAF1,ACTB|PDPK1
4	let-7a,miR-196a,miR-320a,miR-326	BRCA_1,PAAD_4	KEGG_VIRAL_MYOCARDITIS;KEGG_DILATED_CARDIOMYOPATHY	MAP3K1|MAPK11,TUBA1B,ACTB|EIF4G1,ACTB;SF3A1|TCERG1,ACTB,ACTB|ADCY1,ACTB
4	let-7a,miR-196a,miR-320a,miR-423-5p	BRCA_1,UCEC_3	KEGG_VIRAL_MYOCARDITIS;KEGG_EPITHELIAL_CELL_SIGNALING_IN_HELICOBACTER_PYLORI_INFECTION	MAP3K1|MAPK11,TUBA1B,ACTB|EIF4G1,ACTG1;MTHFD1,CASP3,ATP6V1B2|MET,ATP6V1E1
4	let-7a,miR-196a,miR-423-3p,miR-423-5p	BRCA_1,UCEC_3	KEGG_PATHOGENIC_ESCHERICHIA_COLI_INFECTION;KEGG_VIBRIO_CHOLERAE_INFECTION	CD276,UQCRC2,ARHGEF2|YWHAQ,ACTG1|ARPC1A;PIGN,PATL1,ATP6V0D1|KDELR1,ATP6V1E1
4	let-7a,miR-221,miR-320a,miR-423-5p	BRCA_1,PAAD_4	KEGG_PATHOGENIC_ESCHERICHIA_COLI_INFECTION;KEGG_VIBRIO_CHOLERAE_INFECTION	MAP3K1|UBE2Q1|UBE3C,ACTB,ACTB,ACTG1|ARPC1A;GLUL,B4GALT2,ACTB,ATP6V1E1
4	let-7a,miR-320a,miR-423-3p,miR-423-5p	BRCA_1,UCEC_3	KEGG_VIBRIO_CHOLERAE_INFECTION;KEGG_PATHOGENIC_ESCHERICHIA_COLI_INFECTION;KEGG_VIBRIO_CHOLERAE_INFECTION	ACTB,RPL30|UBA52,ATP6V0D1,ACTG1;ACTB|CSNK2A1,MCM4,ARHGEF2|YWHAQ,ACTG1|ARPC1A;MTHFD1,TPI1,ATP6V0D1|KDELR1,ATP6V1E1
4	let-7a,miR-320a,miR-744,miR-769-5p	BRCA_1,PAAD_4	KEGG_FOCAL_ADHESION;KEGG_ADHERENS_JUNCTION;KEGG_TIGHT_JUNCTION;KEGG_LEUKOCYTE_TRANSENDOTHELIAL_MIGRATION;KEGG_ARRHYTHMOGENIC_RIGHT_VENTRICULAR_CARDIOMYOPATHY_ARVC;KEGG_PATHOGENIC_ESCHERICHIA_COLI_INFECTION;KEGG_DILATED_CARDIOMYOPATHY	BCAT1,CANT1|CTPS|POLR2F,ACTB,ACTN4;SF3A1,SETD1A,ACTB,ACTN4;MAP3K1|MAPK11|TAB2,CKB,ACTB,ACTN4;CSNK2A1,FLAD1,ACTB,ACTN4;MAPK11|TAB2,VAV2,ACTB,ACTN4;SF3A1|TCERG1,ADCY1,ACTB,ITGB1;CD55,ADCY1,ACTB|PRKACA,ITGB1
4	let-7c,miR-10a,miR-25,miR-744	BRCA_1,PAAD_3	KEGG_HYPERTROPHIC_CARDIOMYOPATHY_HCM;KEGG_DILATED_CARDIOMYOPATHY;KEGG_ADHERENS_JUNCTION	NOTCH2,HSPA8|PLA2G4A|TGFB3,ITGB1,ACTB|TGFB1;PTK2,ADCY9,ITGB1,ACTB|TGFB1;RAB5B,PLA2G4A,ACP1,CTNNB1
4	let-7c,miR-1301,miR-181a,miR-98	BRCA_1,BRCA_3	KEGG_ECM_RECEPTOR_INTERACTION;KEGG_ECM_RECEPTOR_INTERACTION	WBP11,PKM2|POLR3H,LAMA3,ITGB3;CBL,MDH2,LAMA3,ITGB3
4	let-7c,miR-149,miR-221,miR-25	BRCA_1,BRCA_3	KEGG_PATHOGENIC_ESCHERICHIA_COLI_INFECTION;KEGG_HYPERTROPHIC_CARDIOMYOPATHY_HCM;KEGG_FOCAL_ADHESION;KEGG_REGULATION_OF_ACTIN_CYTOSKELETON	PTK2,SNRPD2|THOC4,ACTB,ITGB1;ACTB|ITGA10|PTK2,PSMD1,ACTB,ITGB1;CBL,FDFT1,ACTB|ACTG1|ZYX,ITGB1;NOTCH2,POLR3D,ACTB|ACTG1,ARPC3|ITGB1
4	let-7c,miR-149,miR-30c,miR-93*	BRCA_1,BRCA_3	KEGG_DORSO_VENTRAL_AXIS_FORMATION;KEGG_DORSO_VENTRAL_AXIS_FORMATION;KEGG_FOCAL_ADHESION;KEGG_REGULATION_OF_ACTIN_CYTOSKELETON	PTK2,POLD3,ETS1,MAP2K1;CBL,GPI|TKT,ETS1,MAP2K1;CBL,FDFT1,RAC1,CDC42|FYN|MAP2K1;NOTCH2,POLR3D,RAC1,CDC42|ENAH|MAP2K1
4	let-7c,miR-193b,miR-221,miR-25	BRCA_1,PAAD_4	KEGG_REGULATION_OF_ACTIN_CYTOSKELETON;KEGG_PATHOGENIC_ESCHERICHIA_COLI_INFECTION	NOTCH2,RPL22|RPL23A|RPL26|RPL27A|RPL8|RPS10|RPS18|RPS3,ACTB,ITGB1;ACTB,NT5C2,ACTB|RHOA,ITGB1|TUBB
4	let-7c,miR-193b,miR-221,miR-324-5p	BRCA_1,PAAD_4,UCEC_3	KEGG_ADHERENS_JUNCTION;KEGG_LEUKOCYTE_TRANSENDOTHELIAL_MIGRATION;KEGG_REGULATION_OF_ACTIN_CYTOSKELETON;KEGG_ARRHYTHMOGENIC_RIGHT_VENTRICULAR_CARDIOMYOPATHY_ARVC;KEGG_PURINE_METABOLISM;KEGG_PYRIMIDINE_METABOLISM;KEGG_PURINE_METABOLISM	PTK2,TPI1,ACTB,ACTN4|SMAD2;NOTCH2,SARS2,ACTB,ACTN4;NOTCH2,RPL22|RPL23A|RPL26|RPL27A|RPL8|RPS10|RPS18|RPS3,ACTB,ACTN4|PAK4;PTK2,PRPF19|SF3A1,ACTB,ACTN4;NME4,PFKP,NME2|PKM2,POLR2A|POLR3H;NME4,PFKP,NME2,POLR2A|POLR3H;NME4,GPI|PFKP|PGAM1|TPI1,PKM2,NME3|PFAS
4	let-7c,miR-193b,miR-221,miR-423-5p	BRCA_1,PAAD_4	KEGG_REGULATION_OF_ACTIN_CYTOSKELETON;KEGG_PATHOGENIC_ESCHERICHIA_COLI_INFECTION	NOTCH2,RPL22|RPL23A|RPL26|RPL27A|RPL8|RPS10|RPS18|RPS3,ACTB,ACTG1|ARPC1A;ACTB,NT5C2,ACTB|RHOA,YWHAZ
4	let-7c,miR-193b,miR-221,miR-652	BRCA_1,PAAD_4	KEGG_REGULATION_OF_ACTIN_CYTOSKELETON;KEGG_TIGHT_JUNCTION	NOTCH2,RPL22|RPL23A|RPL26|RPL27A|RPL8|RPS10|RPS18|RPS3,ACTB,ACTN4;NOTCH2,PFKP,ACTB|RHOA,MRAS
4	let-7c,miR-193b,miR-221,miR-769-5p	BRCA_1,PAAD_4	KEGG_REGULATION_OF_ACTIN_CYTOSKELETON;KEGG_PATHOGENIC_ESCHERICHIA_COLI_INFECTION	NOTCH2,RPL22|RPL23A|RPL26|RPL27A|RPL8|RPS10|RPS18|RPS3,ACTB,ACTN4;ACTB,NT5C2,ACTB|RHOA,ITGB1
4	let-7c,miR-193b,miR-25,miR-3176	BRCA_1,PAAD_4	KEGG_REGULATION_OF_ACTIN_CYTOSKELETON;KEGG_PATHOGENIC_ESCHERICHIA_COLI_INFECTION	NOTCH2,RPL22|RPL23A|RPL26|RPL27A|RPL8|RPS10|RPS18|RPS3,ITGB1,ACTB;ACTB,NT5C2,ITGB1|TUBB,ACTB
4	let-7c,miR-193b,miR-25,miR-326	BRCA_1,PAAD_4	KEGG_REGULATION_OF_ACTIN_CYTOSKELETON;KEGG_PATHOGENIC_ESCHERICHIA_COLI_INFECTION	NOTCH2,RPL22|RPL23A|RPL26|RPL27A|RPL8|RPS10|RPS18|RPS3,ITGB1,ACTB;ACTB,NT5C2,ITGB1|TUBB,ACTB
4	let-7c,miR-193b,miR-324-5p,miR-326	BRCA_1,UCEC_3	KEGG_REGULATION_OF_ACTIN_CYTOSKELETON;KEGG_PURINE_METABOLISM	NOTCH2,RPL22|RPL23A|RPL26|RPL27A|RPL8|RPS10|RPS18|RPS3,ACTN4|PAK4,ACTB;NME4,GPI|PFKP|PGAM1|TPI1,NME3|PFAS,PKM2
4	let-7c,miR-193b,miR-652,miR-744	BRCA_1,PAAD_3	KEGG_REGULATION_OF_ACTIN_CYTOSKELETON;KEGG_TIGHT_JUNCTION	NOTCH2,RPL22|RPL23A|RPL26|RPL27A|RPL8|RPS10|RPS18|RPS3,ACTN4,ACTB|PIP5K1A;CSNK2A1,NT5C2,CSDA|CSNK2A1,AKT2|CTNNB1
4	let-7c,miR-221,miR-3176,miR-331-3p	BRCA_1,BRCA_3	KEGG_VIRAL_MYOCARDITIS;KEGG_DILATED_CARDIOMYOPATHY	ACTB|ITGA10|PTK2,ACTB,ACTB,MYH9;NOTCH2,PEX1,ACTB,GNAS|PRKACA
4	let-7c,miR-221,miR-3176,miR-98	BRCA_1,BRCA_3	KEGG_DILATED_CARDIOMYOPATHY;KEGG_HYPERTROPHIC_CARDIOMYOPATHY_HCM;KEGG_ARRHYTHMOGENIC_RIGHT_VENTRICULAR_CARDIOMYOPATHY_ARVC;KEGG_DILATED_CARDIOMYOPATHY	PTK2,PKM2,ACTB,ITGB3;CBL,PKM2,ACTB,ITGB3;CBL,RPS24,ACTB,ITGB3;NOTCH2,PEX1,ACTB,ITGB3
4	let-7c,miR-3176,miR-652,miR-98	BRCA_1,BRCA_3	KEGG_ARRHYTHMOGENIC_RIGHT_VENTRICULAR_CARDIOMYOPATHY_ARVC;KEGG_ARRHYTHMOGENIC_RIGHT_VENTRICULAR_CARDIOMYOPATHY_ARVC	PTK2,ACTB,ACTN4,ITGB3;CBL,ACTB,ACTN4,ITGB3
4	let-7c,miR-3176,miR-92b,miR-98	BRCA_1,BRCA_3	KEGG_ARRHYTHMOGENIC_RIGHT_VENTRICULAR_CARDIOMYOPATHY_ARVC;KEGG_ARRHYTHMOGENIC_RIGHT_VENTRICULAR_CARDIOMYOPATHY_ARVC	PTK2,ACTB,ACTN4,ITGB3;CBL,ACTB,ACTN4,ITGB3
4	let-7c,miR-331-3p,miR-744,miR-93*	BRCA_1,PAAD_4	KEGG_VIRAL_MYOCARDITIS;KEGG_VIBRIO_CHOLERAE_INFECTION	RYR2,RPL29|RPL36A|RPS9,ACTB,CYCS;NOTCH2,EARS2,ACTB|PRKACA,ACTB
4	let-7e,miR-221,miR-423-5p,miR-744	BRCA_1,UCEC_3	KEGG_HYPERTROPHIC_CARDIOMYOPATHY_HCM;KEGG_TYPE_II_DIABETES_MELLITUS	PGD,PEX1,ACTG1,ACTB|TGFB1;POLD1,CDC25C|YWHAB,PKM2,MTOR
4	miR-10a,miR-196a,miR-25,miR-93*	BRCA_1,BRCA_3	KEGG_LEISHMANIA_INFECTION;KEGG_PATHOGENIC_ESCHERICHIA_COLI_INFECTION	HSPA8|PLA2G4A|TGFB3,CCNE2,ITGB1,IRAK1;DVL1|NCSTN,VDAC3,ARPC3|ITGB1|TUBB,CDC42|FYN
4	miR-10a,miR-221,miR-320a,miR-423-5p	BRCA_1,PAAD_4	KEGG_VIBRIO_CHOLERAE_INFECTION;KEGG_PURINE_METABOLISM	PLA2G4A,PKM2,ACTB|ATP6V1B2,ACTG1;SORD,PKM2,ADCY1|PKM2|POLR2A,NME2|PKM2|POLR3H
4	miR-10a,miR-25,miR-744,miR-93*	BRCA_1,PAAD_4	KEGG_LEISHMANIA_INFECTION;KEGG_NOTCH_SIGNALING_PATHWAY	PLA2G4A,CCNE2|CDK4,TGFB1,IRAK1;SORD,RPS28,NOTCH2,NCSTN
4	miR-10a,miR-30c,miR-320a,miR-324-3p	BRCA_1,PAAD_3	KEGG_ANTIGEN_PROCESSING_AND_PRESENTATION;KEGG_ANTIGEN_PROCESSING_AND_PRESENTATION;KEGG_NOD_LIKE_RECEPTOR_SIGNALING_PATHWAY	PLA2G4A,RRM2,HSPA4,HSPA8|TAPBP;PLA2G4A,HSP90AA1,HSP90AB1,HSP90AA1;PLA2G4A,HSP90AA1,HSP90AB1,HSP90AA1
4	miR-10a,miR-30c,miR-324-3p,miR-93*	BRCA_1,PAAD_3	KEGG_ANTIGEN_PROCESSING_AND_PRESENTATION;KEGG_ANTIGEN_PROCESSING_AND_PRESENTATION;KEGG_NOD_LIKE_RECEPTOR_SIGNALING_PATHWAY	PLA2G4A,RRM2,HSPA8|TAPBP,HSP90AB1;PLA2G4A,HSP90AA1,HSP90AA1,HSP90AB1;PLA2G4A,HSP90AA1,HSP90AA1,HSP90AB1
4	miR-125b,miR-221,miR-320a,miR-423-5p	BRCA_1,PAAD_4	KEGG_VIRAL_MYOCARDITIS;KEGG_PURINE_METABOLISM	EXTL3,PKM2,ACTB|EIF4G1,ACTG1;NME2|PKM2,B4GALT2,ADCY1|PKM2|POLR2A,NME2|PKM2|POLR3H
4	miR-125b,miR-423-3p,miR-423-5p,miR-744	BRCA_1,UCEC_3	KEGG_PATHOGENIC_ESCHERICHIA_COLI_INFECTION;KEGG_TYPE_II_DIABETES_MELLITUS	HSPD1,SLC25A6,ACTG1|ARPC1A,ACTB|ARHGEF2;B4GALT3,KDSR,PKM2,MTOR
4	miR-1260b,miR-1301,miR-324-3p,miR-378	BRCA_1,BRCA_2	KEGG_RIBOSOME;KEGG_RIBOSOME	RPE,PKM2|POLR3H,RPL31,RPS7|UBA52;ACAT1,MDH2|PKM2,RPL10|RPL10A|RPL31|RPL4|RPLP0|RPLP1|RPS3|RPS5,RPS7
4	miR-149,miR-17,miR-183,miR-744	BRCA_1,PAAD_3	KEGG_REGULATION_OF_ACTIN_CYTOSKELETON;KEGG_PROGESTERONE_MEDIATED_OOCYTE_MATURATION	SNRPD2|THOC4,RPL7|RPSA,DOCK1,ACTB|PIP5K1A;SNRNP200|THOC4,KAT2A,HSP90AA1,AKT2
4	miR-149,miR-17,miR-331-3p,miR-877*	BRCA_1,PAAD_3	KEGG_REGULATION_OF_ACTIN_CYTOSKELETON;KEGG_PROGESTERONE_MEDIATED_OOCYTE_MATURATION	SNRPD2|THOC4,RPL7|RPSA,MYH9,NRAS;SNRNP200|THOC4,KAT2A,ARAF,HSP90AB1
4	miR-149,miR-221,miR-25,miR-3176	BRCA_1,BRCA_3	KEGG_ARRHYTHMOGENIC_RIGHT_VENTRICULAR_CARDIOMYOPATHY_ARVC;KEGG_PATHOGENIC_ESCHERICHIA_COLI_INFECTION	SNRPD2|THOC4,PKM2,ITGB1,ACTB;GPI,ACTB|ACTG1|ZYX,ARPC3|ITGB1|TUBB,ACTB
4	miR-149,miR-221,miR-3176,miR-324-5p	BRCA_1,BRCA_3	KEGG_ARRHYTHMOGENIC_RIGHT_VENTRICULAR_CARDIOMYOPATHY_ARVC;KEGG_PATHOGENIC_ESCHERICHIA_COLI_INFECTION	SNRPD2|THOC4,PKM2,ACTB,ACTN4;GPI,ACTB|ACTG1|ZYX,ACTB,TUBA1A|TUBA1B
4	miR-149,miR-221,miR-423-5p,miR-652	BRCA_1,BRCA_3	KEGG_ARRHYTHMOGENIC_RIGHT_VENTRICULAR_CARDIOMYOPATHY_ARVC;KEGG_RIBOSOME	SNRPD2|THOC4,PKM2,ACTG1,ACTN4;FDFT1,PKM2,RPL10|RPL23A|RPS10|RPS15A,RPL35A|RPS16|RPS6
4	miR-149,miR-320a,miR-324-5p,miR-378	BRCA_1,PAAD_4	KEGG_PURINE_METABOLISM;KEGG_PYRIMIDINE_METABOLISM;KEGG_CELL_CYCLE	FDFT1,MPI,NME3|PFAS,NME4;POLD3,ATP5B|ATP6V1B2,NME3,NME4;GFPT2,ADCY1|PKM2|POLR2A,ANAPC13|CCND3,YWHAZ
4	miR-149,miR-320a,miR-324-5p,miR-423-5p	BRCA_1,PAAD_4	KEGG_ADHERENS_JUNCTION;KEGG_CELL_CYCLE	SNRPD2|THOC4,WARS,ACTN4|SMAD2,ACTG1;GFPT2,ADCY1|PKM2|POLR2A,ANAPC13|CCND3,YWHAZ
4	miR-149,miR-331-3p,miR-744,miR-92b	BRCA_1,PAAD_3	KEGG_REGULATION_OF_ACTIN_CYTOSKELETON;KEGG_TIGHT_JUNCTION	SMS,RPL29|RPL36A|RPS9,ACTB|PIP5K1A,ACTN4;ABL1|AKT2,PSMD2|PSME3,AKT2|CTNNB1,MYH10
4	miR-17,miR-25,miR-320a,miR-378	BRCA_1,PAAD_3	KEGG_RIBOSOME;KEGG_ANTIGEN_PROCESSING_AND_PRESENTATION;KEGG_NOD_LIKE_RECEPTOR_SIGNALING_PATHWAY;KEGG_PROGESTERONE_MEDIATED_OOCYTE_MATURATION	AK1,RPSA,RPL30|UBA52,RPS7|UBA52;GLO1,ACP1,HSP90AB1,HSP90AA1;MAP3K8,HYAL1,HSP90AB1,HSP90AA1;RAB5B,DNM1L|SMAP1,HSP90AB1,HSP90AA1
4	miR-17,miR-25,miR-331-3p,miR-92b	BRCA_1,PAAD_3	KEGG_TIGHT_JUNCTION;KEGG_VIRAL_MYOCARDITIS	ASNS,CCNE2|CDK4,MYH9,ACTN4;KAT2A,DKK4,EIF4G2,MYH10
4	miR-183,miR-185,miR-23b,miR-26a	BRCA_1,PAAD_3	KEGG_FOCAL_ADHESION;KEGG_FOCAL_ADHESION	CS,KITLG,ACTN4|CRKL|DIAPH1|FLNA,ACTN4;PLOD2,ASH1L,CRKL,PPP1CC|SHC2
4	miR-183,miR-185,miR-23b,miR-324-5p	BRCA_1,PAAD_4	KEGG_FOCAL_ADHESION;KEGG_FOCAL_ADHESION	CS,KITLG,ACTN4|CRKL|DIAPH1|FLNA,ACTN4|PAK4;UQCRC1,PDPK1,CRKL|PPP1CB|RAF1,ACTB|CCND3
4	miR-183,miR-196a,miR-221,miR-23b	BRCA_1,PAAD_4	KEGG_FOCAL_ADHESION;KEGG_FOCAL_ADHESION;KEGG_REGULATION_OF_ACTIN_CYTOSKELETON	ASNS,RFC2,ACTB,ACTN4|CRKL|DIAPH1|FLNA;UQCRC1,NOTCH2,ACTB|RHOA,CRKL|PPP1CB|RAF1;DGAT1,NOTCH2,ACTB|RHOA,CRKL|PPP1CB|RAF1
4	miR-193b,miR-423-5p,miR-744,miR-769-5p	BRCA_1,UCEC_3	KEGG_ADHERENS_JUNCTION;KEGG_TIGHT_JUNCTION;KEGG_LEUKOCYTE_TRANSENDOTHELIAL_MIGRATION;KEGG_ARRHYTHMOGENIC_RIGHT_VENTRICULAR_CARDIOMYOPATHY_ARVC;KEGG_GLYCOLYSIS_GLUCONEOGENESIS	BCKDHA,MKNK2,ACTB,ACTN4;SEPHS2,CDKN2A|PTTG1,ACTB,ACTN4;TPI1,PTTG1,ACTB,ACTN4;SARS2,EPN1,ACTB,ACTN4;GPI|PFKP|PGAM1|TPI1,PKM2,ENO1,PKM2
4	miR-185,miR-23b,miR-26a,miR-425	BRCA_2,PAAD_3	KEGG_INSULIN_SIGNALING_PATHWAY;KEGG_CHRONIC_MYELOID_LEUKEMIA;KEGG_FOCAL_ADHESION;KEGG_REGULATION_OF_ACTIN_CYTOSKELETON;KEGG_INSULIN_SIGNALING_PATHWAY	PDPK1|SCD,HNRNPK,PPP1CC|SHC2,CRKL;MPV17,FLNA|SOS1,CTBP1|SHC2,CRKL;GLUD1,PI4KB,PPP1CC|SHC2,CRKL;ASH1L,AARS2,MYH10|PPP1CC,CRKL|WASF2;GLUD1,CUL4A,PPP1CC|SHC2,CRKL
4	let-7a,miR-221,miR-652,miR-93*	BRCA_3,PAAD_2,PAAD_4	KEGG_ADHERENS_JUNCTION;KEGG_TIGHT_JUNCTION;KEGG_LEUKOCYTE_TRANSENDOTHELIAL_MIGRATION;KEGG_TIGHT_JUNCTION	ADSL,PKM2,ACTN4|CSNK2A1,CDC42|FYN|PARD3;GGPS1,CDC25C|YWHAB,ACTG1|CSDA|MRAS,ACTB|MPP5;RPL30|RPL35A|RPS13|RPS15A|RPS3A|RPSA,CDC25C|YWHAB,ACTG1,ACTB;NEU3,NME2|PKM2,MRAS,ACTB
4	miR-10a,miR-221,miR-25,miR-93*	BRCA_3,PAAD_2	KEGG_PATHOGENIC_ESCHERICHIA_COLI_INFECTION;KEGG_DILATED_CARDIOMYOPATHY	EHD4,PEX1,ARPC3|ITGB1|TUBB,CDC42|FYN;FGFR1|TGFB3,ACTB|ACTG1|RHOA,RYR2,ACTB
4	miR-10a,miR-30c,miR-324-3p,miR-331-3p	BRCA_3,PAAD_3	KEGG_RIBOSOME;KEGG_ANTIGEN_PROCESSING_AND_PRESENTATION	RPS9,HPRT1|RRM2,RPL10A,RPS2|RPS9;PLA2G4A,HSP90AA1,HSP90AA1,PSME3
4	miR-1301,miR-222,miR-23a,miR-766	BRCA_3,UCEC_1	KEGG_PYRUVATE_METABOLISM;KEGG_TYPE_II_DIABETES_MELLITUS	MDH2,ENO1|PKM2,LDHA,LDHB;RPA1,RPL8|RPS17,PKM2,MAPK1
4	miR-185,miR-25,miR-331-3p,miR-93*	BRCA_3,PAAD_3	KEGG_GAP_JUNCTION;KEGG_REGULATION_OF_ACTIN_CYTOSKELETON;KEGG_ANTIGEN_PROCESSING_AND_PRESENTATION	ASH1L,HNRNPA1,GNAS|PRKACA,MAP2K1;LDHB,CCNE2,ARAF|ARHGEF1,CDC42|ENAH|MAP2K1;ASH1L,ACP1,PSME3,HSP90AB1
4	let-7b,miR-615-3p,miR-744,miR-92a	KIRC_2,LUSC_4	KEGG_ADIPOCYTOKINE_SIGNALING_PATHWAY;KEGG_TYPE_II_DIABETES_MELLITUS	PSME3,MAGOH|THOC4,IRS4,STAT3;TUBB,HNRNPK|SF3A1|THOC4,IRS4,MAPK9
4	let-7e,miR-222,miR-320a,miR-484	KIRC_2,LIHC_2,UCEC_3	KEGG_INSULIN_SIGNALING_PATHWAY;KEGG_ADIPOCYTOKINE_SIGNALING_PATHWAY;KEGG_TYPE_II_DIABETES_MELLITUS;KEGG_TYPE_II_DIABETES_MELLITUS	CREBBP,ACACA,TSC1,HK2|IRS4;CREBBP,RPS2,SLC2A1,IRS4;STAT3,PPP2R1A,PKM2,HK2|PKM2|PRKCD;POLD1,POLE,PKM2,IRS2|PKM2
4	let-7a,let-7b,miR-186,miR-423-3p	KIRC_3,STAD_2	KEGG_TOLL_LIKE_RECEPTOR_SIGNALING_PATHWAY;KEGG_NEUROTROPHIN_SIGNALING_PATHWAY;KEGG_AXON_GUIDANCE	PIK3R1,ADCY1|GSK3A|MAPK1,LBP,MAPK3;PIK3R1,MAPK1,YWHAH,KIDINS220|MAPK3|SH2B1;ADSL,SC5DL,DPYSL5|ITGB1|SRGAP2,NTN1
4	let-7b,let-7c,miR-221,miR-365	KIRC_3,PAAD_4	KEGG_DILATED_CARDIOMYOPATHY;KEGG_VIBRIO_CHOLERAE_INFECTION	ADCY1|GSK3A|MAPK1,NOTCH2,ACTB,PRKACA;RBM22,ACTB,ACTB|ATP6V1E1,PRKACA
4	let-7b,miR-10b,miR-423-3p,miR-744	KIRC_3,PAAD_3	KEGG_OOCYTE_MEIOSIS;KEGG_AXON_GUIDANCE;KEGG_GAP_JUNCTION;KEGG_T_CELL_RECEPTOR_SIGNALING_PATHWAY;KEGG_LONG_TERM_POTENTIATION;KEGG_INSULIN_SIGNALING_PATHWAY;KEGG_TYPE_II_DIABETES_MELLITUS;KEGG_TIGHT_JUNCTION	CNOT2,HK1,MAPK3|SMC1A,PRKACA|SMC1A;MAPK1,CHPF2,MAPK3,PAK4|SRGAP1;ADCY1,PPP3CB,MAPK3,PRKACA;E2F3|MCM7,INHBA,MAPK3,PAK4;STEAP3,UBE2Z,MAPK3,PRKACA;HGS,PPP3CB,MAPK3,MTOR|PRKACA|RPS6;MAPK1,PPP3CB,MAPK3|PKM2,MTOR;HADHA,FUT6,AKT2|PPP2R1B,AKT2|CTNNB1
4	let-7b,miR-221,miR-744,miR-769-5p	KIRC_3,PAAD_4	KEGG_TYPE_II_DIABETES_MELLITUS;KEGG_HYPERTROPHIC_CARDIOMYOPATHY_HCM;KEGG_DILATED_CARDIOMYOPATHY	ADCY1|MAPK1,YWHAB,MTOR,PKM2;CUL2|UBE2A,RHOA,ACTB,ITGB1;CCND3,RHOA,ACTB|PRKACA,ITGB1
4	miR-125b,miR-193b,miR-423-3p,miR-935	KIRC_3,UCEC_3	KEGG_PYRUVATE_METABOLISM;KEGG_GAP_JUNCTION;KEGG_GLYCOLYSIS_GLUCONEOGENESIS	ACLY,GMPR2,PKM2,PKM2;PIP4K2C,ACACA,MAPK3,ITPR2|TUBB;ACSS1|PKM2,GPI|PFKP|PGAM1|TPI1,PKM2,PKM2
4	let-7a,let-7b,miR-146b-5p,miR-378	LIHC_1,PAAD_4	KEGG_PROGESTERONE_MEDIATED_OOCYTE_MATURATION;KEGG_PATHOGENIC_ESCHERICHIA_COLI_INFECTION	SP1,ADCY1|YWHAZ,AKT3,HSP90AA1;SF3A1|TCERG1,CCND3|YWHAZ,RHOA,ACTB|YWHAZ
4	miR-10a,miR-183,miR-222,miR-320a	LIHC_1,PAAD_3	KEGG_FOCAL_ADHESION;KEGG_REGULATION_OF_ACTIN_CYTOSKELETON;KEGG_DILATED_CARDIOMYOPATHY;KEGG_ANTIGEN_PROCESSING_AND_PRESENTATION;KEGG_NOD_LIKE_RECEPTOR_SIGNALING_PATHWAY	FGFR1|TGFB3,LYPLA1,ACTG1,PAK1|VAV2;ETS1,MCM4,ACTG1|PFN1,PAK1|VAV2;COL4A2|COL6A2,CR1,ACTG1,GNAS;PLA2G4A,GLO1,HSP90AA1,HSP90AB1;PLA2G4A,CS,HSP90AA1,HSP90AB1
4	miR-1301,miR-18a*,miR-326,miR-92b	LIHC_1,LIHC_2	KEGG_PYRUVATE_METABOLISM;KEGG_PYRUVATE_METABOLISM	IMPDH1|PKM2,DNMT3A,PDHA1,GRHPR|HAGH;SYNJ2,DNMT3A,PKM2,GRHPR
4	let-7a,let-7e,miR-222,miR-423-3p	LIHC_2,UCEC_3	KEGG_TYPE_II_DIABETES_MELLITUS;KEGG_PURINE_METABOLISM	PIK3R1,CREBBP,PKM2,MAPK3|PKM2;ATP6V1B2,AMPD2|POLD1,PKM2|POLE,ADCY1|NUDT2|PKM2
4	let-7e,miR-125b,miR-1260b,miR-423-3p	LIHC_2,UCEC_3	KEGG_TYPE_II_DIABETES_MELLITUS;KEGG_PURINE_METABOLISM	CREBBP,RPLP0|RPS28,PKM2,MAPK3|PKM2;AMPD2|POLD1,ACSS1|PKM2,PKM2,ADCY1|NUDT2|PKM2
4	let-7e,miR-125b,miR-222,miR-423-3p	LIHC_2,UCEC_3	KEGG_TYPE_II_DIABETES_MELLITUS;KEGG_PURINE_METABOLISM	CREBBP,RPLP0|RPS28,PKM2,MAPK3|PKM2;AMPD2|POLD1,ACSS1|PKM2,PKM2|POLE,ADCY1|NUDT2|PKM2
4	let-7e,miR-125b,miR-423-3p,miR-935	LIHC_2,UCEC_3	KEGG_TYPE_II_DIABETES_MELLITUS;KEGG_PURINE_METABOLISM	CREBBP,RPLP0|RPS28,MAPK3|PKM2,PKM2;AMPD2|POLD1,ACSS1|PKM2,ADCY1|NUDT2|PKM2,PKM2
4	miR-1180,miR-193b,miR-92b,miR-935	LIHC_2,LUSC_4	KEGG_GLYCOLYSIS_GLUCONEOGENESIS;KEGG_GAP_JUNCTION	GPI,ALDH3A2|ALDH7A1|GPI,ALDOA,PKM2;TUBB,EFTUD2|SF3A1|SNRPB,TUBB6,TUBB
4	miR-125b,miR-1301,miR-193b,miR-328	LIHC_2,UCEC_3	KEGG_GLYCOLYSIS_GLUCONEOGENESIS;KEGG_PYRUVATE_METABOLISM;KEGG_GLYCOLYSIS_GLUCONEOGENESIS	PKM2,PKM2,ALDH3A2|ALDH7A1|GPI,ALDH1B1|PKM2;PKM2,SYNJ2,ALDH3A2|ALDH7A1,ALDH1B1|PKM2;ACSS1|PKM2,PKM2,GPI|PFKP|PGAM1|TPI1,PKM2
4	miR-125b,miR-1301,miR-193b,miR-484	LIHC_2,UCEC_3	KEGG_GLYCOLYSIS_GLUCONEOGENESIS;KEGG_GLYCOLYSIS_GLUCONEOGENESIS	PKM2,PKM2,ALDH3A2|ALDH7A1|GPI,HK2|PFKL|PKM2;ACSS1|PKM2,PKM2,GPI|PFKP|PGAM1|TPI1,PGAM1|PKM2
4	miR-125b,miR-18a*,miR-193b,miR-328	LIHC_2,UCEC_3	KEGG_GLYCOLYSIS_GLUCONEOGENESIS;KEGG_PYRUVATE_METABOLISM;KEGG_GLYCOLYSIS_GLUCONEOGENESIS	PKM2,PKM2,ALDH3A2|ALDH7A1|GPI,ALDH1B1|PKM2;PKM2,DNMT3A,ALDH3A2|ALDH7A1,ALDH1B1|PKM2;ACSS1|PKM2,PKM2,GPI|PFKP|PGAM1|TPI1,PKM2
4	miR-125b,miR-18a*,miR-193b,miR-484	LIHC_2,PAAD_4	KEGG_GLYCOLYSIS_GLUCONEOGENESIS;KEGG_PURINE_METABOLISM	PKM2,PKM2,ALDH3A2|ALDH7A1|GPI,HK2|PFKL|PKM2;NME2|PKM2,ATP5A1|ATP6V1E1,NT5C2,PKM2|POLR2A|POLR3H
4	miR-125b,miR-18a*,miR-296-3p,miR-769-5p	LIHC_2,PAAD_4	KEGG_TYPE_II_DIABETES_MELLITUS;KEGG_PURINE_METABOLISM	RPLP0|RPS28,AGPAT3,PKM2,PKM2;NME2|PKM2,ATP5A1|ATP6V1E1,PKM2,AK1|PKM2
4	miR-125b,miR-18a*,miR-326,miR-330-3p	LIHC_2,PAAD_4	KEGG_TYPE_II_DIABETES_MELLITUS;KEGG_PURINE_METABOLISM	RPLP0|RPS28,AGPAT3,PKM2,PKM2;NME2|PKM2,ATP5A1|ATP6V1E1,PKM2,PKM2
4	miR-125b,miR-18a*,miR-326,miR-423-3p	LIHC_2,PAAD_4	KEGG_TYPE_II_DIABETES_MELLITUS;KEGG_PURINE_METABOLISM	RPLP0|RPS28,AGPAT3,PKM2,MAPK3|PKM2;NME2|PKM2,ATP5A1|ATP6V1E1,PKM2,PKM2|POLR3H
4	miR-125b,miR-18a*,miR-326,miR-484	LIHC_2,PAAD_4	KEGG_TYPE_II_DIABETES_MELLITUS;KEGG_PURINE_METABOLISM	RPLP0|RPS28,AGPAT3,PKM2,HK2|PKM2|PRKCD;NME2|PKM2,ATP5A1|ATP6V1E1,PKM2,PKM2|POLR2A|POLR3H
4	miR-125b,miR-18a*,miR-326,miR-769-5p	LIHC_2,PAAD_4	KEGG_TYPE_II_DIABETES_MELLITUS;KEGG_PURINE_METABOLISM	RPLP0|RPS28,AGPAT3,PKM2,PKM2;NME2|PKM2,ATP5A1|ATP6V1E1,PKM2,AK1|PKM2
4	miR-125b,miR-18a*,miR-423-3p,miR-769-5p	LIHC_2,PAAD_4	KEGG_TYPE_II_DIABETES_MELLITUS;KEGG_PURINE_METABOLISM	RPLP0|RPS28,AGPAT3,MAPK3|PKM2,PKM2;NME2|PKM2,ATP5A1|ATP6V1E1,PKM2|POLR3H,AK1|PKM2
4	miR-125b,miR-18a*,miR-423-3p,miR-935	LIHC_2,PAAD_4	KEGG_TYPE_II_DIABETES_MELLITUS;KEGG_PURINE_METABOLISM	RPLP0|RPS28,AGPAT3,MAPK3|PKM2,PKM2;NME2|PKM2,ATP5A1|ATP6V1E1,PKM2|POLR3H,PKM2
4	miR-125b,miR-18a*,miR-484,miR-769-5p	LIHC_2,PAAD_4	KEGG_TYPE_II_DIABETES_MELLITUS;KEGG_PURINE_METABOLISM	RPLP0|RPS28,AGPAT3,HK2|PKM2|PRKCD,PKM2;NME2|PKM2,ATP5A1|ATP6V1E1,PKM2|POLR2A|POLR3H,AK1|PKM2
4	miR-125b,miR-18a*,miR-484,miR-935	LIHC_2,PAAD_4	KEGG_TYPE_II_DIABETES_MELLITUS;KEGG_PURINE_METABOLISM	RPLP0|RPS28,AGPAT3,HK2|PKM2|PRKCD,PKM2;NME2|PKM2,ATP5A1|ATP6V1E1,PKM2|POLR2A|POLR3H,PKM2
4	miR-125b,miR-193b,miR-222,miR-328	LIHC_2,UCEC_3	KEGG_GLYCOLYSIS_GLUCONEOGENESIS;KEGG_GLYCOLYSIS_GLUCONEOGENESIS	PKM2,ALDH3A2|ALDH7A1|GPI,PKM2,ALDH1B1|PKM2;ACSS1|PKM2,GPI|PFKP|PGAM1|TPI1,PKM2,PKM2
4	miR-125b,miR-193b,miR-23a,miR-328	LIHC_2,UCEC_3	KEGG_GLYCOLYSIS_GLUCONEOGENESIS;KEGG_GLYCOLYSIS_GLUCONEOGENESIS	PKM2,ALDH3A2|ALDH7A1|GPI,PKM2,ALDH1B1|PKM2;ACSS1|PKM2,GPI|PFKP|PGAM1|TPI1,PKM2,PKM2
4	miR-125b,miR-193b,miR-23a,miR-484	LIHC_2,UCEC_3	KEGG_GLYCOLYSIS_GLUCONEOGENESIS;KEGG_GLYCOLYSIS_GLUCONEOGENESIS	PKM2,ALDH3A2|ALDH7A1|GPI,PKM2,HK2|PFKL|PKM2;ACSS1|PKM2,GPI|PFKP|PGAM1|TPI1,PKM2,PGAM1|PKM2
4	miR-125b,miR-193b,miR-296-3p,miR-484	LIHC_2,PAAD_4	KEGG_GLYCOLYSIS_GLUCONEOGENESIS;KEGG_PURINE_METABOLISM	PKM2,ALDH3A2|ALDH7A1|GPI,PKM2,HK2|PFKL|PKM2;NME2|PKM2,PFKP,PKM2,PKM2|POLR2A|POLR3H
4	miR-125b,miR-193b,miR-326,miR-328	LIHC_2,UCEC_3	KEGG_GLYCOLYSIS_GLUCONEOGENESIS;KEGG_GLYCOLYSIS_GLUCONEOGENESIS	PKM2,ALDH3A2|ALDH7A1|GPI,PKM2,ALDH1B1|PKM2;ACSS1|PKM2,GPI|PFKP|PGAM1|TPI1,PKM2,PKM2
4	miR-125b,miR-193b,miR-326,miR-484	LIHC_2,UCEC_3	KEGG_GLYCOLYSIS_GLUCONEOGENESIS;KEGG_GLYCOLYSIS_GLUCONEOGENESIS	PKM2,ALDH3A2|ALDH7A1|GPI,PKM2,HK2|PFKL|PKM2;ACSS1|PKM2,GPI|PFKP|PGAM1|TPI1,PKM2,PGAM1|PKM2
4	miR-125b,miR-193b,miR-328,miR-330-3p	LIHC_2,UCEC_3	KEGG_GLYCOLYSIS_GLUCONEOGENESIS;KEGG_GLYCOLYSIS_GLUCONEOGENESIS	PKM2,ALDH3A2|ALDH7A1|GPI,ALDH1B1|PKM2,PKM2;ACSS1|PKM2,GPI|PFKP|PGAM1|TPI1,PKM2,PKM2
4	miR-125b,miR-193b,miR-328,miR-423-3p	LIHC_2,UCEC_3	KEGG_GLYCOLYSIS_GLUCONEOGENESIS;KEGG_GLYCOLYSIS_GLUCONEOGENESIS	PKM2,ALDH3A2|ALDH7A1|GPI,ALDH1B1|PKM2,PKM2;ACSS1|PKM2,GPI|PFKP|PGAM1|TPI1,PKM2,PKM2
4	miR-125b,miR-193b,miR-328,miR-484	LIHC_2,UCEC_3	KEGG_GLYCOLYSIS_GLUCONEOGENESIS;KEGG_GLYCOLYSIS_GLUCONEOGENESIS	PKM2,ALDH3A2|ALDH7A1|GPI,ALDH1B1|PKM2,HK2|PFKL|PKM2;ACSS1|PKM2,GPI|PFKP|PGAM1|TPI1,PKM2,PGAM1|PKM2
4	miR-125b,miR-193b,miR-328,miR-769-5p	LIHC_2,UCEC_3	KEGG_GLYCOLYSIS_GLUCONEOGENESIS;KEGG_GLYCOLYSIS_GLUCONEOGENESIS	PKM2,ALDH3A2|ALDH7A1|GPI,ALDH1B1|PKM2,PKM2;ACSS1|PKM2,GPI|PFKP|PGAM1|TPI1,PKM2,PKM2
4	miR-125b,miR-193b,miR-328,miR-935	LIHC_2,UCEC_3	KEGG_GLYCOLYSIS_GLUCONEOGENESIS;KEGG_GLYCOLYSIS_GLUCONEOGENESIS	PKM2,ALDH3A2|ALDH7A1|GPI,ALDH1B1|PKM2,PKM2;ACSS1|PKM2,GPI|PFKP|PGAM1|TPI1,PKM2,PKM2
4	miR-125b,miR-193b,miR-423-3p,miR-484	LIHC_2,UCEC_3	KEGG_GLYCOLYSIS_GLUCONEOGENESIS;KEGG_GLYCOLYSIS_GLUCONEOGENESIS	PKM2,ALDH3A2|ALDH7A1|GPI,PKM2,HK2|PFKL|PKM2;ACSS1|PKM2,GPI|PFKP|PGAM1|TPI1,PKM2,PGAM1|PKM2
4	miR-125b,miR-193b,miR-484,miR-935	LIHC_2,UCEC_3	KEGG_GLYCOLYSIS_GLUCONEOGENESIS;KEGG_GLYCOLYSIS_GLUCONEOGENESIS	PKM2,ALDH3A2|ALDH7A1|GPI,HK2|PFKL|PKM2,PKM2;ACSS1|PKM2,GPI|PFKP|PGAM1|TPI1,PGAM1|PKM2,PKM2
4	miR-125b,miR-23a,miR-423-3p,miR-935	LIHC_2,UCEC_1	KEGG_TYPE_II_DIABETES_MELLITUS;KEGG_TYPE_II_DIABETES_MELLITUS	RPLP0|RPS28,FLNA,MAPK3|PKM2,PKM2;SDHB,PKM2,MAPK3,PKM2
4	miR-1260b,miR-193b,miR-222,miR-23a	LIHC_2,UCEC_3	KEGG_GLYCOLYSIS_GLUCONEOGENESIS;KEGG_GLYCOLYSIS_GLUCONEOGENESIS	ALDOA|PKM2,ALDH3A2|ALDH7A1|GPI,PKM2,PKM2;PKM2,GPI|PFKP|PGAM1|TPI1,PKM2,PKM2
4	miR-1260b,miR-193b,miR-222,miR-3187	LIHC_2,UCEC_3	KEGG_GLYCOLYSIS_GLUCONEOGENESIS;KEGG_GLYCOLYSIS_GLUCONEOGENESIS	ALDOA|PKM2,ALDH3A2|ALDH7A1|GPI,PKM2,PKM2;PKM2,GPI|PFKP|PGAM1|TPI1,PKM2,PKM2
4	miR-1260b,miR-193b,miR-222,miR-326	LIHC_2,UCEC_3	KEGG_GLYCOLYSIS_GLUCONEOGENESIS;KEGG_GLYCOLYSIS_GLUCONEOGENESIS	ALDOA|PKM2,ALDH3A2|ALDH7A1|GPI,PKM2,PKM2;PKM2,GPI|PFKP|PGAM1|TPI1,PKM2,PKM2
4	miR-1260b,miR-193b,miR-222,miR-328	LIHC_2,UCEC_3	KEGG_GLYCOLYSIS_GLUCONEOGENESIS;KEGG_GLYCOLYSIS_GLUCONEOGENESIS	ALDOA|PKM2,ALDH3A2|ALDH7A1|GPI,PKM2,ALDH1B1|PKM2;PKM2,GPI|PFKP|PGAM1|TPI1,PKM2,PKM2
4	miR-1260b,miR-193b,miR-222,miR-330-3p	LIHC_2,UCEC_3	KEGG_GLYCOLYSIS_GLUCONEOGENESIS;KEGG_GLYCOLYSIS_GLUCONEOGENESIS	ALDOA|PKM2,ALDH3A2|ALDH7A1|GPI,PKM2,PKM2;PKM2,GPI|PFKP|PGAM1|TPI1,PKM2,PKM2
4	miR-1260b,miR-193b,miR-296-3p,miR-3187	LIHC_2,UCEC_3	KEGG_GLYCOLYSIS_GLUCONEOGENESIS;KEGG_GLYCOLYSIS_GLUCONEOGENESIS	ALDOA|PKM2,ALDH3A2|ALDH7A1|GPI,PKM2,PKM2;PKM2,GPI|PFKP|PGAM1|TPI1,PKM2,PKM2
4	miR-1260b,miR-193b,miR-296-3p,miR-326	LIHC_2,UCEC_3	KEGG_GLYCOLYSIS_GLUCONEOGENESIS;KEGG_GLYCOLYSIS_GLUCONEOGENESIS	ALDOA|PKM2,ALDH3A2|ALDH7A1|GPI,PKM2,PKM2;PKM2,GPI|PFKP|PGAM1|TPI1,PKM2,PKM2
4	miR-1260b,miR-193b,miR-296-3p,miR-328	LIHC_2,UCEC_3	KEGG_GLYCOLYSIS_GLUCONEOGENESIS;KEGG_GLYCOLYSIS_GLUCONEOGENESIS	ALDOA|PKM2,ALDH3A2|ALDH7A1|GPI,PKM2,ALDH1B1|PKM2;PKM2,GPI|PFKP|PGAM1|TPI1,PKM2,PKM2
4	miR-1260b,miR-193b,miR-296-3p,miR-330-3p	LIHC_2,UCEC_3	KEGG_GLYCOLYSIS_GLUCONEOGENESIS;KEGG_GLYCOLYSIS_GLUCONEOGENESIS	ALDOA|PKM2,ALDH3A2|ALDH7A1|GPI,PKM2,PKM2;PKM2,GPI|PFKP|PGAM1|TPI1,PKM2,PKM2
4	miR-1260b,miR-193b,miR-296-3p,miR-423-3p	LIHC_2,UCEC_3	KEGG_GLYCOLYSIS_GLUCONEOGENESIS;KEGG_GLYCOLYSIS_GLUCONEOGENESIS	ALDOA|PKM2,ALDH3A2|ALDH7A1|GPI,PKM2,PKM2;PKM2,GPI|PFKP|PGAM1|TPI1,PKM2,PKM2
4	miR-1301,miR-18a*,miR-193b,miR-23a	LIHC_2,UCEC_3	KEGG_PYRUVATE_METABOLISM;KEGG_GLYCOLYSIS_GLUCONEOGENESIS	SYNJ2,DNMT3A,ALDH3A2|ALDH7A1,PKM2;PKM2,PKM2,GPI|PFKP|PGAM1|TPI1,PKM2
4	miR-1301,miR-18a*,miR-193b,miR-3187	LIHC_2,UCEC_3	KEGG_PYRUVATE_METABOLISM;KEGG_GLYCOLYSIS_GLUCONEOGENESIS	SYNJ2,DNMT3A,ALDH3A2|ALDH7A1,PKM2;PKM2,PKM2,GPI|PFKP|PGAM1|TPI1,PKM2
4	miR-1301,miR-18a*,miR-193b,miR-326	LIHC_2,UCEC_3	KEGG_PYRUVATE_METABOLISM;KEGG_GLYCOLYSIS_GLUCONEOGENESIS	SYNJ2,DNMT3A,ALDH3A2|ALDH7A1,PKM2;PKM2,PKM2,GPI|PFKP|PGAM1|TPI1,PKM2
4	miR-1301,miR-18a*,miR-193b,miR-328	LIHC_2,UCEC_3	KEGG_GLYCOLYSIS_GLUCONEOGENESIS;KEGG_PYRUVATE_METABOLISM;KEGG_GLYCOLYSIS_GLUCONEOGENESIS	PKM2,PKM2,ALDH3A2|ALDH7A1|GPI,ALDH1B1|PKM2;SYNJ2,DNMT3A,ALDH3A2|ALDH7A1,ALDH1B1|PKM2;PKM2,PKM2,GPI|PFKP|PGAM1|TPI1,PKM2
4	miR-1301,miR-18a*,miR-193b,miR-330-3p	LIHC_2,UCEC_3	KEGG_PYRUVATE_METABOLISM;KEGG_GLYCOLYSIS_GLUCONEOGENESIS	SYNJ2,DNMT3A,ALDH3A2|ALDH7A1,PKM2;PKM2,PKM2,GPI|PFKP|PGAM1|TPI1,PKM2
4	miR-1301,miR-18a*,miR-193b,miR-423-3p	LIHC_2,UCEC_3	KEGG_PYRUVATE_METABOLISM;KEGG_GLYCOLYSIS_GLUCONEOGENESIS	SYNJ2,DNMT3A,ALDH3A2|ALDH7A1,PKM2;PKM2,PKM2,GPI|PFKP|PGAM1|TPI1,PKM2
4	miR-1301,miR-18a*,miR-193b,miR-769-5p	LIHC_2,UCEC_3	KEGG_PYRUVATE_METABOLISM;KEGG_GLYCOLYSIS_GLUCONEOGENESIS	SYNJ2,DNMT3A,ALDH3A2|ALDH7A1,PKM2;PKM2,PKM2,GPI|PFKP|PGAM1|TPI1,PKM2
4	miR-1301,miR-18a*,miR-193b,miR-935	LIHC_2,UCEC_3	KEGG_PYRUVATE_METABOLISM;KEGG_GLYCOLYSIS_GLUCONEOGENESIS	SYNJ2,DNMT3A,ALDH3A2|ALDH7A1,PKM2;PKM2,PKM2,GPI|PFKP|PGAM1|TPI1,PKM2
4	miR-1301,miR-18a*,miR-23a,miR-328	LIHC_2,UCEC_3	KEGG_PYRUVATE_METABOLISM;KEGG_TYPE_II_DIABETES_MELLITUS	SYNJ2,DNMT3A,PKM2,ALDH1B1|PKM2;CREBBP,COL4A1,PKM2,PKM2
4	miR-1301,miR-18a*,miR-326,miR-328	LIHC_2,UCEC_3	KEGG_PYRUVATE_METABOLISM;KEGG_PYRUVATE_METABOLISM;KEGG_TYPE_II_DIABETES_MELLITUS	SYNJ2,DNMT3A,PKM2,ALDH1B1|PKM2;INPP4A,DNMT3A,PKM2,PKM2;CREBBP,COL4A1,PKM2,PKM2
4	miR-1301,miR-18a*,miR-326,miR-330-3p	LIHC_2,UCEC_3	KEGG_PYRUVATE_METABOLISM;KEGG_PYRUVATE_METABOLISM;KEGG_TYPE_II_DIABETES_MELLITUS	SYNJ2,DNMT3A,PKM2,PKM2;INPP4A,DNMT3A,PKM2,PKM2;CREBBP,COL4A1,PKM2,PKM2
4	miR-1301,miR-18a*,miR-423-3p,miR-484	LIHC_2,UCEC_3	KEGG_TYPE_II_DIABETES_MELLITUS;KEGG_TYPE_II_DIABETES_MELLITUS	PKM2,AGPAT3,MAPK3|PKM2,HK2|PKM2|PRKCD;CREBBP,COL4A1,PKM2,IRS2|PKM2
4	miR-1301,miR-193b,miR-23a,miR-328	LIHC_2,UCEC_3	KEGG_GLYCOLYSIS_GLUCONEOGENESIS;KEGG_GLYCOLYSIS_GLUCONEOGENESIS	PKM2,ALDH3A2|ALDH7A1|GPI,PKM2,ALDH1B1|PKM2;PKM2,GPI|PFKP|PGAM1|TPI1,PKM2,PKM2
4	miR-1301,miR-193b,miR-296-3p,miR-328	LIHC_2,UCEC_3	KEGG_GLYCOLYSIS_GLUCONEOGENESIS;KEGG_GLYCOLYSIS_GLUCONEOGENESIS	PKM2,ALDH3A2|ALDH7A1|GPI,PKM2,ALDH1B1|PKM2;PKM2,GPI|PFKP|PGAM1|TPI1,PKM2,PKM2
4	miR-1301,miR-193b,miR-326,miR-328	LIHC_2,UCEC_3	KEGG_GLYCOLYSIS_GLUCONEOGENESIS;KEGG_PYRUVATE_METABOLISM;KEGG_GLYCOLYSIS_GLUCONEOGENESIS	PKM2,ALDH3A2|ALDH7A1|GPI,PKM2,ALDH1B1|PKM2;PKM2,ALDH3A2|ALDH7A1,PKM2,ALDH1B1|PKM2;PKM2,GPI|PFKP|PGAM1|TPI1,PKM2,PKM2
4	miR-1301,miR-193b,miR-328,miR-330-3p	LIHC_2,UCEC_3	KEGG_GLYCOLYSIS_GLUCONEOGENESIS;KEGG_PYRUVATE_METABOLISM;KEGG_GLYCOLYSIS_GLUCONEOGENESIS	PKM2,ALDH3A2|ALDH7A1|GPI,ALDH1B1|PKM2,PKM2;PKM2,ALDH3A2|ALDH7A1,ALDH1B1|PKM2,PKM2;PKM2,GPI|PFKP|PGAM1|TPI1,PKM2,PKM2
4	miR-1301,miR-193b,miR-328,miR-423-3p	LIHC_2,UCEC_3	KEGG_GLYCOLYSIS_GLUCONEOGENESIS;KEGG_GLYCOLYSIS_GLUCONEOGENESIS	PKM2,ALDH3A2|ALDH7A1|GPI,ALDH1B1|PKM2,PKM2;PKM2,GPI|PFKP|PGAM1|TPI1,PKM2,PKM2
4	miR-1301,miR-193b,miR-328,miR-769-5p	LIHC_2,UCEC_3	KEGG_GLYCOLYSIS_GLUCONEOGENESIS;KEGG_GLYCOLYSIS_GLUCONEOGENESIS	PKM2,ALDH3A2|ALDH7A1|GPI,ALDH1B1|PKM2,PKM2;PKM2,GPI|PFKP|PGAM1|TPI1,PKM2,PKM2
4	miR-1301,miR-193b,miR-328,miR-935	LIHC_2,UCEC_3	KEGG_GLYCOLYSIS_GLUCONEOGENESIS;KEGG_PYRUVATE_METABOLISM;KEGG_GLYCOLYSIS_GLUCONEOGENESIS	PKM2,ALDH3A2|ALDH7A1|GPI,ALDH1B1|PKM2,PKM2;PKM2,ALDH3A2|ALDH7A1,ALDH1B1|PKM2,PKM2;PKM2,GPI|PFKP|PGAM1|TPI1,PKM2,PKM2
4	miR-1301,miR-296-3p,miR-326,miR-328	LIHC_2,UCEC_1	KEGG_PYRUVATE_METABOLISM;KEGG_TYPE_II_DIABETES_MELLITUS	SYNJ2,SETDB1,PKM2,ALDH1B1|PKM2;CCNH|RPA1,FGFR1|MAPK7,PKM2,PKM2
4	miR-149,miR-186,miR-193b,miR-423-3p	LIHC_2,PAAD_3	KEGG_GLYCOLYSIS_GLUCONEOGENESIS;KEGG_TIGHT_JUNCTION	PFKL,AKR1A1,ALDH3A2|ALDH7A1|GPI,PKM2;SNRNP200|THOC4,SRGAP2,CSDA|PRKCA|PTEN,AKT2|PPP2R1B
4	miR-149,miR-186,miR-193b,miR-92b	LIHC_2,PAAD_3	KEGG_GLYCOLYSIS_GLUCONEOGENESIS;KEGG_TIGHT_JUNCTION	PFKL,AKR1A1,ALDH3A2|ALDH7A1|GPI,ALDOA;SNRNP200|THOC4,SRGAP2,CSDA|PRKCA|PTEN,MYH10
4	miR-186,miR-193b,miR-423-3p,miR-92b	LIHC_2,PAAD_3	KEGG_GLYCOLYSIS_GLUCONEOGENESIS;KEGG_TIGHT_JUNCTION	AKR1A1,ALDH3A2|ALDH7A1|GPI,PKM2,ALDOA;PSMA2|PSMD2,NT5C2,AKT2|PPP2R1B,MYH10
4	miR-18a*,miR-193b,miR-23a,miR-328	LIHC_2,UCEC_3	KEGG_GLYCOLYSIS_GLUCONEOGENESIS;KEGG_PYRUVATE_METABOLISM;KEGG_GLYCOLYSIS_GLUCONEOGENESIS	PKM2,ALDH3A2|ALDH7A1|GPI,PKM2,ALDH1B1|PKM2;AGPAT3,ALDH3A2|ALDH7A1,PKM2,ALDH1B1|PKM2;PKM2,GPI|PFKP|PGAM1|TPI1,PKM2,PKM2
4	miR-18a*,miR-193b,miR-320a,miR-92b	LIHC_2,KIRC_1,UCEC_1,LUSC_1	KEGG_GLYCOLYSIS_GLUCONEOGENESIS;KEGG_PYRUVATE_METABOLISM;KEGG_INSULIN_SIGNALING_PATHWAY;KEGG_GAP_JUNCTION;KEGG_FOCAL_ADHESION	PGK1|PKM2,PKM2,GPI|PGAM1,PGAM1;PKM2,PKM2,GPI|ALDH3A2|ALDH7A1,ALDOA;PKM2,PKM2,GPI|ALDH3A2|TPI1,PGAM1;AGPAT3,ALDH3A2|ALDH7A1,PKM2,GRHPR;PTGS1,GPI,CALM3,GRB2|PPP1CB;PDE4A,EFTUD2|SF3A1|SNRPB,TUBB,TUBB6;PAK4|PIK3R3,ACTB|CCND2,LAMB1,ACTN4|PARVG|PPP1CB;COL4A1,PAK1|CCND2,FLNA|RAPGEF1|VAV2,FLNB|MAPK1;COL4A1,LAMA5|MET,CCND1|PTEN|PAK2|PIP5K1C|COL4A1,ACTN4|FLNA|MAPK1|PARVG|TLN1
4	miR-18a*,miR-193b,miR-326,miR-328	LIHC_2,UCEC_3	KEGG_GLYCOLYSIS_GLUCONEOGENESIS;KEGG_PYRUVATE_METABOLISM;KEGG_GLYCOLYSIS_GLUCONEOGENESIS	PKM2,ALDH3A2|ALDH7A1|GPI,PKM2,ALDH1B1|PKM2;AGPAT3,ALDH3A2|ALDH7A1,PKM2,ALDH1B1|PKM2;PKM2,GPI|PFKP|PGAM1|TPI1,PKM2,PKM2
4	miR-18a*,miR-193b,miR-326,miR-330-3p	LIHC_2,UCEC_3	KEGG_PYRUVATE_METABOLISM;KEGG_GLYCOLYSIS_GLUCONEOGENESIS	AGPAT3,ALDH3A2|ALDH7A1,PKM2,PKM2;PKM2,GPI|PFKP|PGAM1|TPI1,PKM2,PKM2
4	miR-18a*,miR-193b,miR-326,miR-935	LIHC_2,UCEC_3	KEGG_PYRUVATE_METABOLISM;KEGG_GLYCOLYSIS_GLUCONEOGENESIS	AGPAT3,ALDH3A2|ALDH7A1,PKM2,PKM2;PKM2,GPI|PFKP|PGAM1|TPI1,PKM2,PKM2
4	miR-18a*,miR-193b,miR-484,miR-769-5p	LIHC_2,PAAD_4	KEGG_GLYCOLYSIS_GLUCONEOGENESIS;KEGG_PURINE_METABOLISM	PKM2,ALDH3A2|ALDH7A1|GPI,HK2|PFKL|PKM2,PKM2;ATP5A1|ATP6V1E1,PFKP,PKM2|POLR2A|POLR3H,AK1|PKM2
4	miR-18a*,miR-193b,miR-484,miR-92b	LIHC_2,LUSC_4	KEGG_GLYCOLYSIS_GLUCONEOGENESIS;KEGG_GAP_JUNCTION	PKM2,ALDH3A2|ALDH7A1|GPI,HK2|PFKL|PKM2,ALDOA;PDE4A,EFTUD2|SF3A1|SNRPB,TUBB,TUBB6
4	miR-18a*,miR-193b,miR-92b,miR-935	LIHC_2,LUSC_4	KEGG_GLYCOLYSIS_GLUCONEOGENESIS;KEGG_PYRUVATE_METABOLISM;KEGG_GAP_JUNCTION	PKM2,ALDH3A2|ALDH7A1|GPI,ALDOA,PKM2;AGPAT3,ALDH3A2|ALDH7A1,GRHPR,PKM2;PDE4A,EFTUD2|SF3A1|SNRPB,TUBB6,TUBB
4	let-7c,miR-221,miR-25,miR-93*	LUAD_1,UCEC_3	KEGG_ARRHYTHMOGENIC_RIGHT_VENTRICULAR_CARDIOMYOPATHY_ARVC;KEGG_CELL_CYCLE	FOXO3|GSK3A,ATP2A2,ITGB1,ACTN1;NME4,PKM2,CCNE2|CDK4,ANAPC7|CDC20|MCM3
4	let-7b,miR-186,miR-324-3p,miR-877*	LUAD_2,PAAD_3	KEGG_ANTIGEN_PROCESSING_AND_PRESENTATION;KEGG_ANTIGEN_PROCESSING_AND_PRESENTATION;KEGG_NOD_LIKE_RECEPTOR_SIGNALING_PATHWAY	RPL18|RPL18A,ECHS1,HSP90AA1,HSP90AB1;GSR,TLN1,HSP90AA1,HSP90AB1;PIGG,LLGL1,HSP90AA1,HSP90AB1
4	let-7b,miR-186,miR-760,miR-877*	LUAD_2,PAAD_3	KEGG_ANTIGEN_PROCESSING_AND_PRESENTATION;KEGG_NOD_LIKE_RECEPTOR_SIGNALING_PATHWAY;KEGG_PROGESTERONE_MEDIATED_OOCYTE_MATURATION;KEGG_ANTIGEN_PROCESSING_AND_PRESENTATION;KEGG_NOD_LIKE_RECEPTOR_SIGNALING_PATHWAY	RPL18|RPL18A,ECHS1,HSP90AA1,HSP90AB1;SNRPE,ECHS1,HSP90AA1,HSP90AB1;MYC,ECHS1,HSP90AA1,HSP90AB1;GSR,TLN1,HSP90AA1,HSP90AB1;PIGG,LLGL1,HSP90AA1,HSP90AB1
4	let-7b,miR-221,miR-222,miR-23b	LUAD_2,PAAD_4	KEGG_FOCAL_ADHESION;KEGG_LEUKOCYTE_TRANSENDOTHELIAL_MIGRATION;KEGG_REGULATION_OF_ACTIN_CYTOSKELETON	XYLT2,YWHAB,ACTG1|FLNA|ILK|VCL,ACTN4|DIAPH1|SOS1;XYLT2,CROT,ACTG1|CLDN23|VCL,ACTN4;CCND3|YWHAZ,DHX15,ACTB|PIP5K1A,CRKL|PPP1CB|RAF1
4	let-7b,miR-222,miR-25,miR-3176	LUAD_2,PAAD_4	KEGG_HYPERTROPHIC_CARDIOMYOPATHY_HCM;KEGG_HYPERTROPHIC_CARDIOMYOPATHY_HCM	AR|PPP2R5E,FASN|IRS4,ITGB1,ACTB;CUL2|UBE2A,ACTB,ITGB1,ACTB
4	let-7b,miR-222,miR-296-3p,miR-3176	LUAD_2,PAAD_4	KEGG_HYPERTROPHIC_CARDIOMYOPATHY_HCM;KEGG_VIBRIO_CHOLERAE_INFECTION	AR|PPP2R5E,FASN|IRS4,LMNA,ACTB;YWHAZ,PIP5K1A,ERO1L,ACTB
4	let-7b,miR-320a,miR-423-3p,miR-652	LUAD_2,PAAD_4	KEGG_NEUROTROPHIN_SIGNALING_PATHWAY;KEGG_INSULIN_SIGNALING_PATHWAY;KEGG_RNA_POLYMERASE	RPL18|RPL18A,UBA52,AKT2,IRS4;HMGB1,CALM3|VDAC2,AKT2,IRS4;AHCYL1,PKM2,POLR3H,POLR2A
4	let-7e,miR-193b,miR-324-5p,miR-423-3p	LUAD_2,UCEC_3	KEGG_RENAL_CELL_CARCINOMA;KEGG_PURINE_METABOLISM	CREBBP|PPP2R1A,RPL22|RPL26|RPL27A|RPL8|RPS10|RPS18|RPS3,ARNT,AKT2;AMPD2|POLD1,GPI|PFKP|PGAM1|TPI1,NME3|PFAS,ADCY1|NUDT2|PKM2
4	miR-10a,miR-193b,miR-25,miR-423-3p	LUAD_2,PAAD_3	KEGG_RENAL_CELL_CARCINOMA;KEGG_FC_GAMMA_R_MEDIATED_PHAGOCYTOSIS	PLA2G4A,ODC1,RAPGEF1,AKT2;PLA2G4A,CS,ARPC3|DNM1L,AKT2
4	miR-1260b,miR-296-3p,miR-30c,miR-326	LUAD_2,PAAD_4	KEGG_PYRUVATE_METABOLISM;KEGG_TYPE_II_DIABETES_MELLITUS	CTPS,PHGDH|PSPH,PKM2,PKM2;PKM2|POLR2A,RPL27A,PKM2,PKM2
4	miR-1260b,miR-296-3p,miR-30c,miR-935	LUAD_2,PAAD_4	KEGG_PYRUVATE_METABOLISM;KEGG_TYPE_II_DIABETES_MELLITUS	CTPS,PHGDH|PSPH,PKM2,PKM2;PKM2|POLR2A,RPL27A,PKM2,PKM2
4	miR-1301,miR-193b,miR-744,miR-935	LUAD_2,UCEC_3	KEGG_GAP_JUNCTION;KEGG_GLYCOLYSIS_GLUCONEOGENESIS	ADCY3|POLR3H,GPI,PRKACA,GNAI2|ITPR2;PKM2,GPI|PFKP|PGAM1|TPI1,ENO1,PKM2
4	miR-16,miR-193b,miR-222,miR-27b	LUAD_2,LUSC_4	KEGG_INSULIN_SIGNALING_PATHWAY;KEGG_ADIPOCYTOKINE_SIGNALING_PATHWAY	ACTG1,RPL22|RPL26|RPL27A|RPL8|RPS10|RPS18|RPS3,FASN|IRS4,CALM3|FASN;SOCS2,CSDA|MYH14,IRS4,MAPK9
4	miR-16,miR-193b,miR-27b,miR-330-5p	LUAD_2,LUSC_4	KEGG_INSULIN_SIGNALING_PATHWAY;KEGG_ADIPOCYTOKINE_SIGNALING_PATHWAY	ACTG1,RPL22|RPL26|RPL27A|RPL8|RPS10|RPS18|RPS3,CALM3|FASN,IRS4;SOCS2,CSDA|MYH14,MAPK9,IRS4
4	miR-16,miR-193b,miR-27b,miR-331-3p	LUAD_2,LUSC_4	KEGG_INSULIN_SIGNALING_PATHWAY;KEGG_ADIPOCYTOKINE_SIGNALING_PATHWAY	ACTG1,RPL22|RPL26|RPL27A|RPL8|RPS10|RPS18|RPS3,CALM3|FASN,IRS4;SOCS2,CSDA|MYH14,MAPK9,IRS4
4	miR-16,miR-193b,miR-27b,miR-652	LUAD_2,LUSC_4	KEGG_INSULIN_SIGNALING_PATHWAY;KEGG_ADIPOCYTOKINE_SIGNALING_PATHWAY	ACTG1,RPL22|RPL26|RPL27A|RPL8|RPS10|RPS18|RPS3,CALM3|FASN,IRS4;SOCS2,CSDA|MYH14,MAPK9,IRS4
4	miR-16,miR-193b,miR-331-3p,miR-423-3p	LUAD_2,PAAD_3	KEGG_INSULIN_SIGNALING_PATHWAY;KEGG_TIGHT_JUNCTION	ACTG1,RPL22|RPL26|RPL27A|RPL8|RPS10|RPS18|RPS3,IRS4,AKT2;PSME3,NT5C2,CTNNB1,AKT2|PPP2R1B
4	miR-16,miR-193b,miR-331-3p,miR-652	LUAD_2,PAAD_3	KEGG_INSULIN_SIGNALING_PATHWAY;KEGG_TIGHT_JUNCTION	ACTG1,RPL22|RPL26|RPL27A|RPL8|RPS10|RPS18|RPS3,IRS4,IRS4;PSME3,NT5C2,CTNNB1,CSDA|CSNK2A1
4	miR-16,miR-193b,miR-423-3p,miR-652	LUAD_2,PAAD_3	KEGG_INSULIN_SIGNALING_PATHWAY;KEGG_WNT_SIGNALING_PATHWAY;KEGG_TIGHT_JUNCTION	ACTG1,RPL22|RPL26|RPL27A|RPL8|RPS10|RPS18|RPS3,AKT2,IRS4;DHX38,NT5C2,PPP2R1B,CSNK2A1|SMAD2;PSME3,NT5C2,AKT2|PPP2R1B,CSDA|CSNK2A1
4	miR-16,miR-193b,miR-423-3p,miR-744	LUAD_2,PAAD_3	KEGG_INSULIN_SIGNALING_PATHWAY;KEGG_TIGHT_JUNCTION	ACTG1,RPL22|RPL26|RPL27A|RPL8|RPS10|RPS18|RPS3,AKT2,IRS4|PRKACA|TSC2;PSME3,NT5C2,AKT2|PPP2R1B,AKT2|CTNNB1
4	miR-16,miR-193b,miR-652,miR-744	LUAD_2,PAAD_3	KEGG_INSULIN_SIGNALING_PATHWAY;KEGG_TIGHT_JUNCTION	ACTG1,RPL22|RPL26|RPL27A|RPL8|RPS10|RPS18|RPS3,IRS4,IRS4|PRKACA|TSC2;PSME3,NT5C2,CSDA|CSNK2A1,AKT2|CTNNB1
4	miR-16,miR-222,miR-25,miR-3176	LUAD_2,PAAD_4	KEGG_HYPERTROPHIC_CARDIOMYOPATHY_HCM;KEGG_PATHOGENIC_ESCHERICHIA_COLI_INFECTION	IRS4,ACTG1|VCL,ITGB1,ACTB;ACTB,KITLG,ITGB1|TUBB,ACTB
4	miR-16,miR-331-3p,miR-744,miR-92b	LUAD_2,PAAD_3	KEGG_INSULIN_SIGNALING_PATHWAY;KEGG_TIGHT_JUNCTION	ACTG1|FLNA,GNPAT,IRS4|PRKACA|TSC2,GRB2|PPP1CB;CLTC,COASY,AKT2|CTNNB1,MYH10
4	miR-183,miR-221,miR-222,miR-23b	LUAD_2,PAAD_4	KEGG_FOCAL_ADHESION;KEGG_REGULATION_OF_ACTIN_CYTOSKELETON;KEGG_FOCAL_ADHESION;KEGG_REGULATION_OF_ACTIN_CYTOSKELETON	ITGA5,FLNA,ACTG1|FLNA|ILK|VCL,ACTN4|DIAPH1|SOS1;ITGA5,PXN|TIAM1,ACTG1|VCL,ACTN4|DIAPH1|SOS1;DGAT1,NME2|PKM2,ACTB,CRKL|PPP1CB|RAF1;THOC2,NME2,ACTB|PIP5K1A,CRKL|PPP1CB|RAF1
4	miR-185,miR-30e,miR-484,miR-501-5p	LUAD_2,PAAD_3,PAAD_4	KEGG_ANTIGEN_PROCESSING_AND_PRESENTATION;KEGG_ANTIGEN_PROCESSING_AND_PRESENTATION;KEGG_ANTIGEN_PROCESSING_AND_PRESENTATION	SCD,RPS8,HSP90AA1|HSP90AB1|RFX5,HSP90AA1;GLUD1,RPIA,HSP90AA1|HSP90AB1|PSME3,HSP90AA1|HSP90AB1;PDPK1,PSMA6,HSP90AA1|RFX5,HSP90AA1
4	miR-185,miR-30e,miR-484,miR-760	LUAD_2,PAAD_3,PAAD_4	KEGG_ANTIGEN_PROCESSING_AND_PRESENTATION;KEGG_ANTIGEN_PROCESSING_AND_PRESENTATION;KEGG_ANTIGEN_PROCESSING_AND_PRESENTATION	SCD,RPS8,HSP90AA1|HSP90AB1|RFX5,HSP90AA1;GLUD1,RPIA,HSP90AA1|HSP90AB1|PSME3,HSP90AA1;PDPK1,PSMA6,HSP90AA1|RFX5,HSP90AA1
4	miR-185,miR-30e,miR-484,miR-877*	LUAD_2,PAAD_3	KEGG_ANTIGEN_PROCESSING_AND_PRESENTATION;KEGG_ANTIGEN_PROCESSING_AND_PRESENTATION	SCD,RPS8,HSP90AA1|HSP90AB1|RFX5,HSP90AB1;GLUD1,RPIA,HSP90AA1|HSP90AB1|PSME3,HSP90AB1
4	miR-185,miR-30e,miR-760,miR-877*	LUAD_2,PAAD_3	KEGG_ANTIGEN_PROCESSING_AND_PRESENTATION;KEGG_ANTIGEN_PROCESSING_AND_PRESENTATION;KEGG_NOD_LIKE_RECEPTOR_SIGNALING_PATHWAY;KEGG_PROGESTERONE_MEDIATED_OOCYTE_MATURATION	SCD,RPS8,HSP90AA1,HSP90AB1;GLUD1,RPIA,HSP90AA1,HSP90AB1;ASH1L,HSP90AA1,HSP90AA1,HSP90AB1;GLUD1,HSP90AA1,HSP90AA1,HSP90AB1
4	miR-185,miR-324-3p,miR-484,miR-501-5p	LUAD_2,PAAD_3,PAAD_4	KEGG_ANTIGEN_PROCESSING_AND_PRESENTATION;KEGG_ANTIGEN_PROCESSING_AND_PRESENTATION;KEGG_ANTIGEN_PROCESSING_AND_PRESENTATION	SCD,GAPDH,HSP90AA1|HSP90AB1|RFX5,HSP90AA1;GLUD1,HSPA9,HSP90AA1|HSP90AB1|PSME3,HSP90AA1|HSP90AB1;PDPK1,DLST,HSP90AA1|RFX5,HSP90AA1
4	miR-185,miR-324-3p,miR-484,miR-760	LUAD_2,PAAD_3,PAAD_4	KEGG_ANTIGEN_PROCESSING_AND_PRESENTATION;KEGG_ANTIGEN_PROCESSING_AND_PRESENTATION;KEGG_ANTIGEN_PROCESSING_AND_PRESENTATION	SCD,GAPDH,HSP90AA1|HSP90AB1|RFX5,HSP90AA1;GLUD1,HSPA9,HSP90AA1|HSP90AB1|PSME3,HSP90AA1;PDPK1,DLST,HSP90AA1|RFX5,HSP90AA1
4	miR-185,miR-324-3p,miR-484,miR-877*	LUAD_2,PAAD_3	KEGG_ANTIGEN_PROCESSING_AND_PRESENTATION;KEGG_ANTIGEN_PROCESSING_AND_PRESENTATION	SCD,GAPDH,HSP90AA1|HSP90AB1|RFX5,HSP90AB1;GLUD1,HSPA9,HSP90AA1|HSP90AB1|PSME3,HSP90AB1
4	miR-186,miR-222,miR-320a,miR-744	LUAD_2,PAAD_4	KEGG_NEUROTROPHIN_SIGNALING_PATHWAY;KEGG_MELANOGENESIS	POLD3,MGAT4B,CALM3,IRS4|RPS6KA5;ITGB1|RAF1,KITLG,ADCY1,PRKACA
4	miR-1301,miR-23a,miR-484,miR-769-5p	LUSC_2,PAAD_4	KEGG_PURINE_METABOLISM;KEGG_TYPE_II_DIABETES_MELLITUS	ADCY3,GMPS,POLR3H|POLR3K,AK1;POLR3H,RQCD1,PKM2,MAPK1|PKM2
4	let-7b,miR-193b,miR-196a,miR-320c	LUSC_4,PAAD_4	KEGG_GAP_JUNCTION;KEGG_PATHOGENIC_ESCHERICHIA_COLI_INFECTION	XYLT2,EFTUD2|SF3A1|SNRPB,TUBB,TUBB;CCND3|YWHAZ,FGF11,ACTB,RHOA
4	let-7b,miR-193b,miR-25,miR-320c	LUSC_4,PAAD_4	KEGG_GAP_JUNCTION;KEGG_PATHOGENIC_ESCHERICHIA_COLI_INFECTION	XYLT2,EFTUD2|SF3A1|SNRPB,TUBB,TUBB;CCND3|YWHAZ,FGF11,ITGB1|TUBB,RHOA
4	let-7b,miR-193b,miR-320a,miR-92b	LUSC_4,PAAD_4	KEGG_GAP_JUNCTION;KEGG_OOCYTE_MEIOSIS	XYLT2,EFTUD2|SF3A1|SNRPB,TUBB,TUBB6;AHCYL1,NT5C2,ADCY1|YWHAE,PPP1CB
4	miR-16,miR-193b,miR-331-3p,miR-92a	LUSC_4,PAAD_3	KEGG_ADIPOCYTOKINE_SIGNALING_PATHWAY;KEGG_WNT_SIGNALING_PATHWAY;KEGG_TIGHT_JUNCTION;KEGG_LONG_TERM_DEPRESSION	SOCS2,CSDA|MYH14,IRS4,MAPK9|STAT3;DHX38,NT5C2,CTNNB1,PRKCA|TBL1X;PSME3,NT5C2,CTNNB1,CSDA|PRKCA;PPP2R1B,GLUD1,ARAF,PRKCA
4	miR-18a*,miR-193b,miR-324-5p,miR-330-3p	LUSC_4,UCEC_3	KEGG_GAP_JUNCTION;KEGG_GLYCOLYSIS_GLUCONEOGENESIS	PDE4A,EFTUD2|SF3A1|SNRPB,TUBB,TUBB;PKM2,GPI|PFKP|PGAM1|TPI1,PGK1,PKM2
4	miR-18a*,miR-193b,miR-324-5p,miR-935	LUSC_4,UCEC_3	KEGG_GAP_JUNCTION;KEGG_GLYCOLYSIS_GLUCONEOGENESIS	PDE4A,EFTUD2|SF3A1|SNRPB,TUBB,TUBB;PKM2,GPI|PFKP|PGAM1|TPI1,PGK1,PKM2
4	miR-18a*,miR-193b,miR-423-5p,miR-935	LUSC_4,UCEC_3	KEGG_GAP_JUNCTION;KEGG_GLYCOLYSIS_GLUCONEOGENESIS	PDE4A,EFTUD2|SF3A1|SNRPB,TUBB,TUBB;PKM2,GPI|PFKP|PGAM1|TPI1,PKM2,PKM2
4	miR-193b,miR-652,miR-744,miR-92a	LUSC_4,PAAD_3	KEGG_ADIPOCYTOKINE_SIGNALING_PATHWAY;KEGG_TIGHT_JUNCTION	PAK2|SEMA4C,CSNK1A1,IRS4,MAPK9|STAT3;NT5C2,CSNK2A1|SMAD2,AKT2|CTNNB1,CSDA|PRKCA
4	let-7a,let-7c,miR-15b,miR-221	PAAD_2,PAAD_4	KEGG_VIBRIO_CHOLERAE_INFECTION;KEGG_TIGHT_JUNCTION	ATP6V1B2|NDUFS2,SF3B4|WBP11,ATP6V0E1,ACTB|ACTG1;NEU3,NOTCH2,CDK4,ACTB|RHOA
4	let-7a,let-7c,miR-221,miR-93*	PAAD_2,PAAD_4	KEGG_VIBRIO_CHOLERAE_INFECTION;KEGG_LEUKOCYTE_TRANSENDOTHELIAL_MIGRATION	ATP6V1B2|NDUFS2,SF3B4|WBP11,ACTB|ACTG1,ACTB;NEU3,NOTCH2,ACTB|RHOA,ACTB
4	let-7a,miR-1303,miR-186,miR-221	PAAD_2,PAAD_4	KEGG_PATHOGENIC_ESCHERICHIA_COLI_INFECTION;KEGG_HYPERTROPHIC_CARDIOMYOPATHY_HCM;KEGG_PATHOGENIC_ESCHERICHIA_COLI_INFECTION;KEGG_DILATED_CARDIOMYOPATHY	GGPS1,ACTB,ITGB1,ACTB|ACTG1|RHOA|TUBA1C;RPL30|RPL35A|RPS13|RPS15A|RPS3A|RPSA,ACTB,ITGB1|PRKAB2,ACTB|ACTG1;GLUL,ACTB,ITGB1,ACTB|RHOA;SF3A1|TCERG1,ACTB,ITGB1,ACTB
4	let-7a,miR-1303,miR-186,miR-25	PAAD_2,PAAD_4	KEGG_HYPERTROPHIC_CARDIOMYOPATHY_HCM;KEGG_PATHOGENIC_ESCHERICHIA_COLI_INFECTION;KEGG_DILATED_CARDIOMYOPATHY	RPL30|RPL35A|RPS13|RPS15A|RPS3A|RPSA,ACTB,ITGB1|PRKAB2,RYR2;GLUL,ACTB,ITGB1,ITGB1|TUBB;SF3A1|TCERG1,ACTB,ITGB1,ITGB1
4	let-7a,miR-1303,miR-186,miR-331-3p	PAAD_2,PAAD_4	KEGG_DILATED_CARDIOMYOPATHY;KEGG_DILATED_CARDIOMYOPATHY	NCBP1|SF3A1,ACTB,ITGB1,ADCY9;SF3A1|TCERG1,ACTB,ITGB1,PRKACA
4	let-7a,miR-1303,miR-186,miR-93*	PAAD_2,PAAD_4	KEGG_HYPERTROPHIC_CARDIOMYOPATHY_HCM;KEGG_DILATED_CARDIOMYOPATHY	RPL30|RPL35A|RPS13|RPS15A|RPS3A|RPSA,ACTB,ITGB1|PRKAB2,ACTB;SF3A1|TCERG1,ACTB,ITGB1,ACTB
4	let-7a,miR-1303,miR-193b,miR-320c	PAAD_2,PAAD_4	KEGG_PATHOGENIC_ESCHERICHIA_COLI_INFECTION;KEGG_PATHOGENIC_ESCHERICHIA_COLI_INFECTION	GGPS1,ACTB,PRKCA|TUBB|YWHAQ,RHOA;GLUL,ACTB,YWHAZ,RHOA
4	let-7a,miR-1303,miR-221,miR-25	PAAD_2,PAAD_4	KEGG_HYPERTROPHIC_CARDIOMYOPATHY_HCM;KEGG_LEUKOCYTE_TRANSENDOTHELIAL_MIGRATION;KEGG_PATHOGENIC_ESCHERICHIA_COLI_INFECTION;KEGG_DILATED_CARDIOMYOPATHY	RPL30|RPL35A|RPS13|RPS15A|RPS3A|RPSA,ACTB,ACTB|ACTG1,RYR2;NEU3,ACTB,ACTB|RHOA,ITGB1;GLUL,ACTB,ACTB|RHOA,ITGB1|TUBB;SF3A1|TCERG1,ACTB,ACTB,ITGB1
4	let-7a,miR-1303,miR-221,miR-296-3p	PAAD_2,PAAD_4	KEGG_ADHERENS_JUNCTION;KEGG_VIBRIO_CHOLERAE_INFECTION	ATP6V1B2|NDUFS2,ACTB,ACTB|ACTG1|PTPRF|RHOA,ACTN4;MTHFD1,ACTB,ACTB|ATP6V1E1,ERO1L
4	let-7a,miR-1303,miR-221,miR-320a	PAAD_2,PAAD_4	KEGG_ADHERENS_JUNCTION;KEGG_PATHOGENIC_ESCHERICHIA_COLI_INFECTION;KEGG_DILATED_CARDIOMYOPATHY	ATP6V1B2|NDUFS2,ACTB,ACTB|ACTG1|PTPRF|RHOA,IGF1R;GGPS1,ACTB,ACTB|ACTG1|RHOA|TUBA1C,ARHGEF2;SF3A1|TCERG1,ACTB,ACTB,ACTB|ADCY1
4	let-7a,miR-1303,miR-221,miR-744	PAAD_2,PAAD_4	KEGG_ADHERENS_JUNCTION;KEGG_VIBRIO_CHOLERAE_INFECTION;KEGG_DILATED_CARDIOMYOPATHY	ATP6V1B2|NDUFS2,ACTB,ACTB|ACTG1|PTPRF|RHOA,CTNNA1|PTPRF;MTHFD1,ACTB,ACTB|ATP6V1E1,ACTB|PRKACA;SF3A1|TCERG1,ACTB,ACTB,ACTB|PRKACA
4	let-7a,miR-1303,miR-25,miR-93*	PAAD_2,PAAD_4	KEGG_HYPERTROPHIC_CARDIOMYOPATHY_HCM;KEGG_PATHOGENIC_ESCHERICHIA_COLI_INFECTION;KEGG_DILATED_CARDIOMYOPATHY	RPL30|RPL35A|RPS13|RPS15A|RPS3A|RPSA,ACTB,RYR2,ACTB;GLUL,ACTB,ITGB1|TUBB,ACTB;SF3A1|TCERG1,ACTB,ITGB1,ACTB
4	let-7a,miR-183,miR-25,miR-652	PAAD_2,PAAD_3	KEGG_ARRHYTHMOGENIC_RIGHT_VENTRICULAR_CARDIOMYOPATHY_ARVC;KEGG_WNT_SIGNALING_PATHWAY;KEGG_ADHERENS_JUNCTION	RPL30|RPL35A|RPS13|RPS15A|RPS3A|RPSA,ITPKB,RYR2,ACTG1;CS,GSR,DKK4,CSNK2A1|SMAD2;TARS,GLO1,ACP1,CSNK2A1|SMAD2
4	let-7a,miR-183,miR-652,miR-744	PAAD_2,PAAD_3	KEGG_ARRHYTHMOGENIC_RIGHT_VENTRICULAR_CARDIOMYOPATHY_ARVC;KEGG_ADHERENS_JUNCTION;KEGG_TIGHT_JUNCTION	RPL30|RPL35A|RPS13|RPS15A|RPS3A|RPSA,ITPKB,ACTG1,CTNNA1;TARS,GLO1,CSNK2A1|SMAD2,CTNNB1;TAF5,CS,CSDA|CSNK2A1,AKT2|CTNNB1
4	let-7a,miR-186,miR-196a,miR-320c	PAAD_2,PAAD_4	KEGG_LEUKOCYTE_TRANSENDOTHELIAL_MIGRATION;KEGG_PATHOGENIC_ESCHERICHIA_COLI_INFECTION	RPL30|RPL35A|RPS13|RPS15A|RPS3A|RPSA,ALDH1B1,VCL,RHOA;NEU3,RAF1,ACTB,RHOA
4	let-7a,miR-186,miR-196a,miR-93*	PAAD_2,PAAD_4	KEGG_LEUKOCYTE_TRANSENDOTHELIAL_MIGRATION;KEGG_ARRHYTHMOGENIC_RIGHT_VENTRICULAR_CARDIOMYOPATHY_ARVC	RPL30|RPL35A|RPS13|RPS15A|RPS3A|RPSA,ALDH1B1,VCL,ACTB;GLUL,ITGB1|SRGAP2,ACTB,ACTB
4	let-7a,miR-186,miR-221,miR-320c	PAAD_2,PAAD_4	KEGG_LEUKOCYTE_TRANSENDOTHELIAL_MIGRATION;KEGG_PATHOGENIC_ESCHERICHIA_COLI_INFECTION;KEGG_PATHOGENIC_ESCHERICHIA_COLI_INFECTION	RPL30|RPL35A|RPS13|RPS15A|RPS3A|RPSA,ALDH1B1,ACTB|ACTG1|RHOA,RHOA;NCBP1|SF3A1,ALDH1B1,ACTB|ACTG1|RHOA|TUBA1C,RHOA;NEU3,RAF1,ACTB|RHOA,RHOA
4	let-7a,miR-186,miR-320c,miR-93*	PAAD_2,PAAD_4	KEGG_LEUKOCYTE_TRANSENDOTHELIAL_MIGRATION;KEGG_PATHOGENIC_ESCHERICHIA_COLI_INFECTION	RPL30|RPL35A|RPS13|RPS15A|RPS3A|RPSA,ALDH1B1,RHOA,ACTB;NEU3,RAF1,RHOA,ACTB
4	let-7a,miR-196a,miR-221,miR-296-3p	PAAD_2,PAAD_4	KEGG_ADHERENS_JUNCTION;KEGG_VIBRIO_CHOLERAE_INFECTION	SHMT2,NOTCH2,ACTB|ACTG1|PTPRF|RHOA,ACTN4;MTHFD1,ACTB,ACTB|ATP6V1E1,ERO1L
4	let-7a,miR-221,miR-296-3p,miR-93*	PAAD_2,PAAD_4	KEGG_LEUKOCYTE_TRANSENDOTHELIAL_MIGRATION;KEGG_VIBRIO_CHOLERAE_INFECTION	RPL30|RPL35A|RPS13|RPS15A|RPS3A|RPSA,CDC25C|YWHAB,ACTN4,ACTB;GLUL,B4GALT2,ERO1L,ACTB
4	let-7a,miR-221,miR-320a,miR-320c	PAAD_2,PAAD_4	KEGG_VIRAL_MYOCARDITIS;KEGG_TIGHT_JUNCTION;KEGG_PATHOGENIC_ESCHERICHIA_COLI_INFECTION	F2R,ACTB|ACTG1|RHOA,EIF4G1,CYCS;NEU3,NME2|PKM2,ACTB|CDK4,RHOA;RQCD1,B4GALT2,ACTB,RHOA
4	let-7a,miR-221,miR-320c,miR-652	PAAD_2,PAAD_4	KEGG_TIGHT_JUNCTION;KEGG_LEUKOCYTE_TRANSENDOTHELIAL_MIGRATION;KEGG_VIRAL_MYOCARDITIS;KEGG_TIGHT_JUNCTION	GGPS1,CDC25C|YWHAB,RHOA,ACTG1|CSDA|MRAS;RPL30|RPL35A|RPS13|RPS15A|RPS3A|RPSA,CDC25C|YWHAB,RHOA,ACTG1;F2R,ACTB|ACTG1|RHOA,CYCS,ACTG1;NEU3,NME2|PKM2,RHOA,MRAS
4	let-7a,miR-221,miR-320c,miR-744	PAAD_2,PAAD_4	KEGG_LEUKOCYTE_TRANSENDOTHELIAL_MIGRATION;KEGG_PATHOGENIC_ESCHERICHIA_COLI_INFECTION	RPL30|RPL35A|RPS13|RPS15A|RPS3A|RPSA,CDC25C|YWHAB,RHOA,CTNNA1;RQCD1,B4GALT2,RHOA,ACTB
4	let-7a,miR-221,miR-320c,miR-93*	PAAD_2,PAAD_4	KEGG_LEUKOCYTE_TRANSENDOTHELIAL_MIGRATION;KEGG_VIRAL_MYOCARDITIS;KEGG_ADHERENS_JUNCTION;KEGG_TIGHT_JUNCTION;KEGG_LEUKOCYTE_TRANSENDOTHELIAL_MIGRATION;KEGG_PATHOGENIC_ESCHERICHIA_COLI_INFECTION	RPL30|RPL35A|RPS13|RPS15A|RPS3A|RPSA,CDC25C|YWHAB,RHOA,ACTB;F2R,ACTB|ACTG1|RHOA,CYCS,ACTB;NEU3,ATP6V1E1,RHOA,ACTB;NEU3,NME2|PKM2,RHOA,ACTB;MTHFD1,NME2,RHOA,ACTB;RQCD1,B4GALT2,RHOA,ACTB
4	let-7a,miR-320a,miR-320c,miR-93*	PAAD_2,PAAD_4	KEGG_VIRAL_MYOCARDITIS;KEGG_PATHOGENIC_ESCHERICHIA_COLI_INFECTION	ACVR1B,RPL13A|RPL30|RPL36|RPL7A|RPLP1|RPS12|RPS17|UBA52,CYCS,ACTB;SF3A1|TCERG1,ADCY1,RHOA,ACTB
4	let-7a,miR-324-5p,miR-331-3p,miR-455-3p	PAAD_2,PAAD_4	KEGG_RIBOSOME;KEGG_VIBRIO_CHOLERAE_INFECTION	ATP6V1B2|NDUFS2,PFAS|POLD1|POLR2A,RPL34|RPS12|RPS3,RPS5;GLUL,CCND3,PRKACA,ACTB
4	let-7c,miR-125b,miR-17*,miR-331-3p	PAAD_2,PAAD_4	KEGG_BASAL_CELL_CARCINOMA;KEGG_PYRIMIDINE_METABOLISM	FZD8,MAP3K2|RASGRP1,DVL3,SMO;NME4,NME2|PKM2,POLR2A,POLR3H
4	miR-100,miR-1303,miR-221,miR-652	PAAD_2,PAAD_4	KEGG_TIGHT_JUNCTION;KEGG_TIGHT_JUNCTION	NDUFA9,ACTB,ACTB|ACTG1|RHOA,ACTG1|CSDA|MRAS;OXA1L,ACTB,ACTB|RHOA,MRAS
4	miR-100,miR-1303,miR-320c,miR-652	PAAD_2,PAAD_4	KEGG_TIGHT_JUNCTION;KEGG_TIGHT_JUNCTION	NDUFA9,ACTB,RHOA,ACTG1|CSDA|MRAS;OXA1L,ACTB,RHOA,MRAS
4	miR-100,miR-18a,miR-193b,miR-331-3p	PAAD_2,PAAD_3	KEGG_RIBOSOME;KEGG_TIGHT_JUNCTION;KEGG_TIGHT_JUNCTION	RPL7A,RPL7A,RPL12|RPL22|RPL23A|RPL27A|RPL8|RPS18|RPS3,RPL34|RPS12|RPS3;UBE2E3,MCM5,ASH1L|CSDA|MYH9|PRKCA,EPB41L2;UBA2,CUL4A,CSDA|PRKCA|PTEN,CTNNB1
4	miR-100,miR-221,miR-320c,miR-652	PAAD_2,PAAD_4	KEGG_TIGHT_JUNCTION;KEGG_TIGHT_JUNCTION	NDUFA9,PKM2,RHOA,ACTG1|CSDA|MRAS;HMGB1,NME2|PKM2,RHOA,MRAS
4	miR-100,miR-221,miR-652,miR-93*	PAAD_2,PAAD_4	KEGG_TIGHT_JUNCTION;KEGG_TIGHT_JUNCTION	NDUFA9,PKM2,ACTG1|CSDA|MRAS,ACTB|MPP5;HMGB1,NME2|PKM2,MRAS,ACTB
4	miR-100,miR-320a,miR-324-5p,miR-744	PAAD_2,PAAD_4	KEGG_RIBOSOME;KEGG_UBIQUITIN_MEDIATED_PROTEOLYSIS;KEGG_ADHERENS_JUNCTION	NDUFA9,MPI,RPL27|RPL37,RPL13|RPL18A;RPL7A,GPT2|NIT2,UBE2S,UBE2O;RPL10,ADCY1|PKM2|POLR2A,ACTB,ACTB
4	miR-100,miR-320c,miR-652,miR-93*	PAAD_2,PAAD_4	KEGG_TIGHT_JUNCTION;KEGG_TIGHT_JUNCTION	NDUFA9,RHOA,ACTG1|CSDA|MRAS,ACTB|MPP5;OXA1L,RHOA,MRAS,ACTB
4	miR-100,miR-324-5p,miR-331-3p,miR-455-3p	PAAD_2,PAAD_4	KEGG_RIBOSOME;KEGG_FOCAL_ADHESION	RPL7A,PFAS|POLD1|POLR2A,RPL34|RPS12|RPS3,RPS5;ATP5A1|NDUFC2,POLR2A|POLR3H,PDPK1,ACTB
4	miR-10a,miR-23a,miR-324-5p,miR-331-3p	PAAD_2,PAAD_3	KEGG_RIBOSOME;KEGG_RENAL_CELL_CARCINOMA;KEGG_ADHERENS_JUNCTION	HK1|TPI1,ATP5A1,RPL27|RPL37,RPL34|RPS12|RPS3;MARS,LDHA,ARNT,ARAF;PLA2G4A,NLK,SMAD2,CTNNB1
4	miR-1260b,miR-221,miR-30c,miR-652	PAAD_2,UCEC_1	KEGG_VIRAL_MYOCARDITIS;KEGG_RIBOSOME	CRK,CDC25C|YWHAB,RAC1,ACTG1;PDHB,NDUFS1|UQCR10,RPL27A|RPL39|RPS27A,RPL18A|RPL21|RPL26|RPL27|RPL32|RPS29
4	miR-1303,miR-146b-5p,miR-320c,miR-652	PAAD_2,PAAD_4	KEGG_TIGHT_JUNCTION;KEGG_TIGHT_JUNCTION	ACTB,AKT3,RHOA,ACTG1|CSDA|MRAS;ACTB,RHOA,RHOA,MRAS
4	miR-1303,miR-186,miR-221,miR-320a	PAAD_2,PAAD_4	KEGG_PATHOGENIC_ESCHERICHIA_COLI_INFECTION;KEGG_DILATED_CARDIOMYOPATHY	ACTB,NDUFA4,ACTB|ACTG1|RHOA|TUBA1C,ARHGEF2;ACTB,ITGB1|SRGAP2,ACTB,ACTB|ADCY1
4	miR-1303,miR-221,miR-25,miR-652	PAAD_2,PAAD_4	KEGG_HYPERTROPHIC_CARDIOMYOPATHY_HCM;KEGG_TIGHT_JUNCTION	ACTB,CDC25C|YWHAB,RYR2,ACTG1;ACTB,ATP6V1E1,CDK4,MRAS
4	miR-1303,miR-221,miR-320c,miR-652	PAAD_2,PAAD_4	KEGG_TIGHT_JUNCTION;KEGG_PATHOGENIC_ESCHERICHIA_COLI_INFECTION;KEGG_TIGHT_JUNCTION	ACTB,PKM2,RHOA,ACTG1|CSDA|MRAS;ACTB,CDC25C|YWHAB,RHOA,ACTG1;ACTB,ATP6V1E1,RHOA,MRAS
4	miR-146b-5p,miR-221,miR-23b,miR-744	PAAD_2,PAAD_4	KEGG_INSULIN_SIGNALING_PATHWAY;KEGG_VASCULAR_SMOOTH_MUSCLE_CONTRACTION;KEGG_FOCAL_ADHESION;KEGG_REGULATION_OF_ACTIN_CYTOSKELETON	AKT3,CDC25C|YWHAB,PPP1CB,MTOR|PPP1CA|PTPRF|TSC2;RHOA,B4GALT2,PPP1CB|RAF1,PRKACA;RHOA,B4GALT2,CRKL|PPP1CB|RAF1,ACTB|PDPK1;RHOA,CROT,CRKL|PPP1CB|RAF1,ACTB|PIP5K1A
4	miR-16,miR-324-5p,miR-331-3p,miR-744	PAAD_2,PAAD_3	KEGG_RIBOSOME;KEGG_PROTEASOME	CYB5R1,PFAS|POLD1|POLR2A,RPL34|RPS12|RPS3,RPL13|RPL18A;TBP,CS,PSMD2|PSME3,PSMD11
4	miR-185,miR-296-3p,miR-30c,miR-615-3p	PAAD_2,PAAD_3	KEGG_FOCAL_ADHESION;KEGG_ANTIGEN_PROCESSING_AND_PRESENTATION;KEGG_NOD_LIKE_RECEPTOR_SIGNALING_PATHWAY	ATP5G2,PRPF8|SNRPD2,RAC1,FLNA|ITGA8;GLUD1,MLH3,HSP90AA1,HSP90AB1;ASH1L,CHRM3,HSP90AA1,HSP90AB1
4	miR-186,miR-320a,miR-320c,miR-92b	PAAD_2,PAAD_4	KEGG_PATHOGENIC_ESCHERICHIA_COLI_INFECTION;KEGG_VASCULAR_SMOOTH_MUSCLE_CONTRACTION	ALDH1B1,MPI,RHOA,TUBB6;RAF1,ADCY1|PKM2|POLR2A,RHOA,PPP1CB
4	miR-186,miR-324-3p,miR-331-3p,miR-455-3p	PAAD_2,PAAD_3	KEGG_RIBOSOME;KEGG_ANTIGEN_PROCESSING_AND_PRESENTATION;KEGG_PROGESTERONE_MEDIATED_OOCYTE_MATURATION	ALDH1B1,RPL10A|RPL31|RPL35A|RPL4|RPLP0|RPLP1|RPS3,RPL34|RPS12|RPS3,RPS5;DDX42,HSP90AA1,PSME3,HSP90AB1;VPS45,HSP90AA1,ARAF,HSP90AB1
4	let-7a,let-7b,let-7c,miR-193b	PAAD_3,PAAD_4	KEGG_TIGHT_JUNCTION;KEGG_PATHOGENIC_ESCHERICHIA_COLI_INFECTION	PSMA2,GSR,CSNK2A1,CSDA|PRKCA|PTEN;SF3A1|TCERG1,CCND3|YWHAZ,ACTB,YWHAZ
4	let-7a,let-7b,miR-100,miR-16	PAAD_3,PAAD_4	KEGG_PROTEASOME;KEGG_PATHOGENIC_ESCHERICHIA_COLI_INFECTION	CS,HADHA,PSMA2,PSME3;SF3A1|TCERG1,CCND3|YWHAZ,ACTB,ACTB
4	let-7a,let-7b,miR-100,miR-186	PAAD_3,PAAD_4	KEGG_PROTEASOME;KEGG_PATHOGENIC_ESCHERICHIA_COLI_INFECTION	CS,HADHA,PSMA2,PSMA2|PSMD2;SF3A1|TCERG1,CCND3|YWHAZ,ACTB,ITGB1
4	let-7a,let-7b,miR-100,miR-331-3p	PAAD_3,PAAD_4	KEGG_PROTEASOME;KEGG_VIBRIO_CHOLERAE_INFECTION	CS,HADHA,PSMA2,PSMD2|PSME3;TAF5L,HMGB1,ACTB,PRKACA
4	let-7a,let-7b,miR-100,miR-744	PAAD_3,PAAD_4	KEGG_PROTEASOME;KEGG_PATHOGENIC_ESCHERICHIA_COLI_INFECTION	CS,HADHA,PSMA2,PSMD11;SF3A1|TCERG1,CCND3|YWHAZ,ACTB,ACTB
4	let-7a,let-7b,miR-16,miR-186	PAAD_3,PAAD_4	KEGG_PROTEASOME;KEGG_PATHOGENIC_ESCHERICHIA_COLI_INFECTION	CS,HADHA,PSME3,PSMA2|PSMD2;SF3A1|TCERG1,CCND3|YWHAZ,ACTB,ITGB1
4	let-7a,let-7b,miR-16,miR-324-5p	PAAD_3,PAAD_4	KEGG_PROTEASOME;KEGG_PATHOGENIC_ESCHERICHIA_COLI_INFECTION	CS,HADHA,PSME3,PSMD11|PSMD2|PSME3;SF3A1|TCERG1,CCND3|YWHAZ,ACTB,ACTB
4	let-7a,let-7b,miR-186,miR-331-3p	PAAD_3,PAAD_4	KEGG_PROTEASOME;KEGG_DILATED_CARDIOMYOPATHY	CS,HADHA,PSMA2|PSMD2,PSMD2|PSME3;ACTB,CUL2|UBE2A,ITGB1,PRKACA
4	let-7a,let-7b,miR-186,miR-744	PAAD_3,PAAD_4	KEGG_PROTEASOME;KEGG_PATHOGENIC_ESCHERICHIA_COLI_INFECTION;KEGG_DILATED_CARDIOMYOPATHY	CS,HADHA,PSMA2|PSMD2,PSMD11;SF3A1|TCERG1,CCND3|YWHAZ,ITGB1,ACTB;ACTB,CUL2|UBE2A,ITGB1,ACTB|PRKACA
4	let-7a,let-7b,miR-324-5p,miR-744	PAAD_3,PAAD_4	KEGG_PROTEASOME;KEGG_PATHOGENIC_ESCHERICHIA_COLI_INFECTION	CS,HADHA,PSMD11|PSMD2|PSME3,PSMD11;SF3A1|TCERG1,CCND3|YWHAZ,ACTB,ACTB
4	let-7a,miR-100,miR-16,miR-186	PAAD_3,PAAD_4	KEGG_PROTEASOME;KEGG_DILATED_CARDIOMYOPATHY	CS,PSMA2,PSME3,PSMA2|PSMD2;SF3A1|TCERG1,ACTB,ACTB,ITGB1
4	let-7a,miR-100,miR-16,miR-331-3p	PAAD_3,PAAD_4	KEGG_PROTEASOME;KEGG_DILATED_CARDIOMYOPATHY	CS,PSMA2,PSME3,PSMD2|PSME3;SF3A1|TCERG1,ACTB,ACTB,PRKACA
4	let-7a,miR-100,miR-186,miR-331-3p	PAAD_3,PAAD_4	KEGG_PROTEASOME;KEGG_DILATED_CARDIOMYOPATHY	CS,PSMA2,PSMA2|PSMD2,PSMD2|PSME3;SF3A1|TCERG1,ACTB,ITGB1,PRKACA
4	let-7a,miR-100,miR-186,miR-744	PAAD_3,PAAD_4	KEGG_PROTEASOME;KEGG_DILATED_CARDIOMYOPATHY	CS,PSMA2,PSMA2|PSMD2,PSMD11;SF3A1|TCERG1,ACTB,ITGB1,ACTB|PRKACA
4	let-7a,miR-100,miR-324-5p,miR-331-3p	PAAD_3,PAAD_4	KEGG_PROTEASOME;KEGG_DILATED_CARDIOMYOPATHY	CS,PSMA2,PSMD11|PSMD2|PSME3,PSMD2|PSME3;SF3A1|TCERG1,ACTB,ACTB,PRKACA
4	let-7a,miR-149,miR-193b,miR-423-3p	PAAD_3,STAD_3	KEGG_TIGHT_JUNCTION;KEGG_GLIOMA;KEGG_PYRIMIDINE_METABOLISM	CS,AGPAT3,CSDA|PRKCA|PTEN,AKT2|PPP2R1B;TAF5,SNRNP200|THOC4,PRKCA|PTEN,AKT2;ADSL|NME4,GPI,NME4,POLR2L
4	let-7a,miR-149,miR-331-3p,miR-744	PAAD_3,STAD_2	KEGG_GLIOMA;KEGG_PURINE_METABOLISM;KEGG_SPLICEOSOME	TAF5,SNRNP200|THOC4,ARAF,AKT2;ADSL|NME4,FDFT1,ADCY9,ADCY9|POLR2L;ADSL,POLD3,PPIL1,DDX23|HNRNPC|SRSF1
4	let-7b,miR-10a,miR-17,miR-186	PAAD_3,PAAD_4	KEGG_ANTIGEN_PROCESSING_AND_PRESENTATION;KEGG_NOD_LIKE_RECEPTOR_SIGNALING_PATHWAY;KEGG_ANTIGEN_PROCESSING_AND_PRESENTATION	HADHA,PLA2G4A,HSP90AA1,HSP90AA1|HSP90AB1;GSR,PLA2G4A,HSP90AA1,HSP90AA1|HSP90AB1;CNOT2|PAPOLA,UBE2D2,HSP90AA1,HSP90AA1
4	let-7b,miR-10a,miR-17,miR-501-5p	PAAD_3,PAAD_4	KEGG_ANTIGEN_PROCESSING_AND_PRESENTATION;KEGG_NOD_LIKE_RECEPTOR_SIGNALING_PATHWAY;KEGG_ANTIGEN_PROCESSING_AND_PRESENTATION	HADHA,PLA2G4A,HSP90AA1,HSP90AA1|HSP90AB1;GSR,PLA2G4A,HSP90AA1,HSP90AA1|HSP90AB1;CNOT2|PAPOLA,UBE2D2,HSP90AA1,HSP90AA1
4	let-7b,miR-10a,miR-183,miR-185	PAAD_3,PAAD_4	KEGG_NOD_LIKE_RECEPTOR_SIGNALING_PATHWAY;KEGG_ANTIGEN_PROCESSING_AND_PRESENTATION	GSR,PLA2G4A,HSP90AA1,HSP90AA1;CNOT2|PAPOLA,UBE2D2,HSP90AA1,HSP90AA1
4	let-7b,miR-10a,miR-183,miR-186	PAAD_3,PAAD_4	KEGG_ANTIGEN_PROCESSING_AND_PRESENTATION;KEGG_NOD_LIKE_RECEPTOR_SIGNALING_PATHWAY;KEGG_ANTIGEN_PROCESSING_AND_PRESENTATION	HADHA,PLA2G4A,HSP90AA1,HSP90AA1|HSP90AB1;GSR,PLA2G4A,HSP90AA1,HSP90AA1|HSP90AB1;CNOT2|PAPOLA,UBE2D2,HSP90AA1,HSP90AA1
4	let-7b,miR-10a,miR-183,miR-204	PAAD_3,PAAD_4	KEGG_NOD_LIKE_RECEPTOR_SIGNALING_PATHWAY;KEGG_ANTIGEN_PROCESSING_AND_PRESENTATION	GSR,PLA2G4A,HSP90AA1,HSP90AA1;CNOT2|PAPOLA,UBE2D2,HSP90AA1,HSP90AA1
4	let-7b,miR-10a,miR-183,miR-30c	PAAD_3,PAAD_4	KEGG_NOD_LIKE_RECEPTOR_SIGNALING_PATHWAY;KEGG_ANTIGEN_PROCESSING_AND_PRESENTATION	GSR,PLA2G4A,HSP90AA1,HSP90AA1;CNOT2|PAPOLA,UBE2D2,HSP90AA1,HSP90AA1
4	let-7b,miR-10a,miR-183,miR-30e	PAAD_3,PAAD_4	KEGG_NOD_LIKE_RECEPTOR_SIGNALING_PATHWAY;KEGG_ANTIGEN_PROCESSING_AND_PRESENTATION	GSR,PLA2G4A,HSP90AA1,HSP90AA1;CNOT2|PAPOLA,UBE2D2,HSP90AA1,HSP90AA1
4	let-7b,miR-10a,miR-183,miR-324-3p	PAAD_3,PAAD_4	KEGG_NOD_LIKE_RECEPTOR_SIGNALING_PATHWAY;KEGG_ANTIGEN_PROCESSING_AND_PRESENTATION	GSR,PLA2G4A,HSP90AA1,HSP90AA1;CNOT2|PAPOLA,UBE2D2,HSP90AA1,HSP90AA1
4	let-7b,miR-10a,miR-183,miR-378	PAAD_3,PAAD_4	KEGG_NOD_LIKE_RECEPTOR_SIGNALING_PATHWAY;KEGG_ANTIGEN_PROCESSING_AND_PRESENTATION	GSR,PLA2G4A,HSP90AA1,HSP90AA1;CNOT2|PAPOLA,UBE2D2,HSP90AA1,HSP90AA1
4	let-7b,miR-10a,miR-183,miR-3943	PAAD_3,PAAD_4	KEGG_NOD_LIKE_RECEPTOR_SIGNALING_PATHWAY;KEGG_ANTIGEN_PROCESSING_AND_PRESENTATION	GSR,PLA2G4A,HSP90AA1,HSP90AA1;CNOT2|PAPOLA,UBE2D2,HSP90AA1,HSP90AA1
4	let-7b,miR-10a,miR-183,miR-421	PAAD_3,PAAD_4	KEGG_NOD_LIKE_RECEPTOR_SIGNALING_PATHWAY;KEGG_ANTIGEN_PROCESSING_AND_PRESENTATION	GSR,PLA2G4A,HSP90AA1,HSP90AA1;CNOT2|PAPOLA,UBE2D2,HSP90AA1,HSP90AA1
4	let-7b,miR-10a,miR-183,miR-425	PAAD_3,PAAD_4	KEGG_NOD_LIKE_RECEPTOR_SIGNALING_PATHWAY;KEGG_ANTIGEN_PROCESSING_AND_PRESENTATION	GSR,PLA2G4A,HSP90AA1,HSP90AA1;CNOT2|PAPOLA,UBE2D2,HSP90AA1,HSP90AA1
4	let-7b,miR-10a,miR-183,miR-501-5p	PAAD_3,PAAD_4	KEGG_ANTIGEN_PROCESSING_AND_PRESENTATION;KEGG_NOD_LIKE_RECEPTOR_SIGNALING_PATHWAY;KEGG_PROGESTERONE_MEDIATED_OOCYTE_MATURATION;KEGG_ANTIGEN_PROCESSING_AND_PRESENTATION	HADHA,PLA2G4A,HSP90AA1,HSP90AA1|HSP90AB1;GSR,PLA2G4A,HSP90AA1,HSP90AA1|HSP90AB1;HADHA,PLA2G4A,HSP90AA1,HSP90AA1|HSP90AB1;CNOT2|PAPOLA,UBE2D2,HSP90AA1,HSP90AA1
4	let-7b,miR-10a,miR-183,miR-760	PAAD_3,PAAD_4	KEGG_NOD_LIKE_RECEPTOR_SIGNALING_PATHWAY;KEGG_ANTIGEN_PROCESSING_AND_PRESENTATION	GSR,PLA2G4A,HSP90AA1,HSP90AA1;CNOT2|PAPOLA,UBE2D2,HSP90AA1,HSP90AA1
4	let-7b,miR-10a,miR-185,miR-186	PAAD_3,PAAD_4	KEGG_ANTIGEN_PROCESSING_AND_PRESENTATION;KEGG_NOD_LIKE_RECEPTOR_SIGNALING_PATHWAY;KEGG_ANTIGEN_PROCESSING_AND_PRESENTATION	HADHA,PLA2G4A,HSP90AA1,HSP90AA1|HSP90AB1;GSR,PLA2G4A,HSP90AA1,HSP90AA1|HSP90AB1;CNOT2|PAPOLA,UBE2D2,HSP90AA1,HSP90AA1
4	let-7b,miR-10a,miR-185,miR-204	PAAD_3,PAAD_4	KEGG_ANTIGEN_PROCESSING_AND_PRESENTATION;KEGG_NOD_LIKE_RECEPTOR_SIGNALING_PATHWAY;KEGG_ANTIGEN_PROCESSING_AND_PRESENTATION	HADHA,PLA2G4A,HSP90AA1,HSP90AA1;GSR,PLA2G4A,HSP90AA1,HSP90AA1;CNOT2|PAPOLA,UBE2D2,HSP90AA1,HSP90AA1
4	let-7b,miR-10a,miR-185,miR-30c	PAAD_3,PAAD_4	KEGG_NOD_LIKE_RECEPTOR_SIGNALING_PATHWAY;KEGG_ANTIGEN_PROCESSING_AND_PRESENTATION	GSR,PLA2G4A,HSP90AA1,HSP90AA1;CNOT2|PAPOLA,UBE2D2,HSP90AA1,HSP90AA1
4	let-7b,miR-10a,miR-185,miR-30e	PAAD_3,PAAD_4	KEGG_ANTIGEN_PROCESSING_AND_PRESENTATION;KEGG_NOD_LIKE_RECEPTOR_SIGNALING_PATHWAY;KEGG_ANTIGEN_PROCESSING_AND_PRESENTATION	HADHA,PLA2G4A,HSP90AA1,HSP90AA1;GSR,PLA2G4A,HSP90AA1,HSP90AA1;CNOT2|PAPOLA,UBE2D2,HSP90AA1,HSP90AA1
4	let-7b,miR-10a,miR-185,miR-324-3p	PAAD_3,PAAD_4	KEGG_NOD_LIKE_RECEPTOR_SIGNALING_PATHWAY;KEGG_ANTIGEN_PROCESSING_AND_PRESENTATION	GSR,PLA2G4A,HSP90AA1,HSP90AA1;CNOT2|PAPOLA,UBE2D2,HSP90AA1,HSP90AA1
4	let-7b,miR-10a,miR-185,miR-378	PAAD_3,PAAD_4	KEGG_NOD_LIKE_RECEPTOR_SIGNALING_PATHWAY;KEGG_ANTIGEN_PROCESSING_AND_PRESENTATION	GSR,PLA2G4A,HSP90AA1,HSP90AA1;CNOT2|PAPOLA,UBE2D2,HSP90AA1,HSP90AA1
4	let-7b,miR-10a,miR-185,miR-3943	PAAD_3,PAAD_4	KEGG_ANTIGEN_PROCESSING_AND_PRESENTATION;KEGG_NOD_LIKE_RECEPTOR_SIGNALING_PATHWAY;KEGG_ANTIGEN_PROCESSING_AND_PRESENTATION	HADHA,PLA2G4A,HSP90AA1,HSP90AA1;GSR,PLA2G4A,HSP90AA1,HSP90AA1;CNOT2|PAPOLA,UBE2D2,HSP90AA1,HSP90AA1
4	let-7b,miR-10a,miR-185,miR-421	PAAD_3,PAAD_4	KEGG_NOD_LIKE_RECEPTOR_SIGNALING_PATHWAY;KEGG_ANTIGEN_PROCESSING_AND_PRESENTATION	GSR,PLA2G4A,HSP90AA1,HSP90AA1;CNOT2|PAPOLA,UBE2D2,HSP90AA1,HSP90AA1
4	let-7b,miR-10a,miR-185,miR-425	PAAD_3,PAAD_4	KEGG_NOD_LIKE_RECEPTOR_SIGNALING_PATHWAY;KEGG_ANTIGEN_PROCESSING_AND_PRESENTATION	GSR,PLA2G4A,HSP90AA1,HSP90AA1;CNOT2|PAPOLA,UBE2D2,HSP90AA1,HSP90AA1
4	let-7b,miR-10a,miR-185,miR-484	PAAD_3,PAAD_4	KEGG_ANTIGEN_PROCESSING_AND_PRESENTATION;KEGG_NOD_LIKE_RECEPTOR_SIGNALING_PATHWAY;KEGG_ANTIGEN_PROCESSING_AND_PRESENTATION;KEGG_NOD_LIKE_RECEPTOR_SIGNALING_PATHWAY	HADHA,PLA2G4A,HSP90AA1,HSP90AA1|HSP90AB1|PSME3;GSR,PLA2G4A,HSP90AA1,HSP90AA1|HSP90AB1;CNOT2|PAPOLA,UBE2D2,HSP90AA1,HSP90AA1|RFX5;POLR2A,NCSTN,HSP90AA1,HSP90AA1
4	let-7b,miR-10a,miR-185,miR-501-5p	PAAD_3,PAAD_4	KEGG_ANTIGEN_PROCESSING_AND_PRESENTATION;KEGG_NOD_LIKE_RECEPTOR_SIGNALING_PATHWAY;KEGG_PROGESTERONE_MEDIATED_OOCYTE_MATURATION;KEGG_ANTIGEN_PROCESSING_AND_PRESENTATION	HADHA,PLA2G4A,HSP90AA1,HSP90AA1|HSP90AB1;GSR,PLA2G4A,HSP90AA1,HSP90AA1|HSP90AB1;HADHA,PLA2G4A,HSP90AA1,HSP90AA1|HSP90AB1;CNOT2|PAPOLA,UBE2D2,HSP90AA1,HSP90AA1
4	let-7b,miR-10a,miR-185,miR-760	PAAD_3,PAAD_4	KEGG_NOD_LIKE_RECEPTOR_SIGNALING_PATHWAY;KEGG_ANTIGEN_PROCESSING_AND_PRESENTATION	GSR,PLA2G4A,HSP90AA1,HSP90AA1;CNOT2|PAPOLA,UBE2D2,HSP90AA1,HSP90AA1
4	let-7b,miR-10a,miR-186,miR-204	PAAD_3,PAAD_4	KEGG_ANTIGEN_PROCESSING_AND_PRESENTATION;KEGG_NOD_LIKE_RECEPTOR_SIGNALING_PATHWAY;KEGG_ANTIGEN_PROCESSING_AND_PRESENTATION	HADHA,PLA2G4A,HSP90AA1|HSP90AB1,HSP90AA1;GSR,PLA2G4A,HSP90AA1|HSP90AB1,HSP90AA1;CNOT2|PAPOLA,UBE2D2,HSP90AA1,HSP90AA1
4	let-7b,miR-10a,miR-186,miR-222	PAAD_3,PAAD_4	KEGG_ANTIGEN_PROCESSING_AND_PRESENTATION;KEGG_NOD_LIKE_RECEPTOR_SIGNALING_PATHWAY;KEGG_ANTIGEN_PROCESSING_AND_PRESENTATION	HADHA,PLA2G4A,HSP90AA1|HSP90AB1,HSP90AA1;GSR,PLA2G4A,HSP90AA1|HSP90AB1,HSP90AA1;CNOT2|PAPOLA,UBE2D2,HSP90AA1,HSP90AA1
4	let-7b,miR-10a,miR-186,miR-25	PAAD_3,PAAD_4	KEGG_ANTIGEN_PROCESSING_AND_PRESENTATION;KEGG_NOD_LIKE_RECEPTOR_SIGNALING_PATHWAY;KEGG_ANTIGEN_PROCESSING_AND_PRESENTATION	HADHA,PLA2G4A,HSP90AA1|HSP90AB1,HSP90AA1;GSR,PLA2G4A,HSP90AA1|HSP90AB1,HSP90AA1;CNOT2|PAPOLA,UBE2D2,HSP90AA1,HSP90AA1
4	let-7b,miR-10a,miR-186,miR-30c	PAAD_3,PAAD_4	KEGG_ANTIGEN_PROCESSING_AND_PRESENTATION;KEGG_NOD_LIKE_RECEPTOR_SIGNALING_PATHWAY;KEGG_ANTIGEN_PROCESSING_AND_PRESENTATION	HADHA,PLA2G4A,HSP90AA1|HSP90AB1,HSP90AA1;GSR,PLA2G4A,HSP90AA1|HSP90AB1,HSP90AA1;CNOT2|PAPOLA,UBE2D2,HSP90AA1,HSP90AA1
4	let-7b,miR-10a,miR-186,miR-30e	PAAD_3,PAAD_4	KEGG_ANTIGEN_PROCESSING_AND_PRESENTATION;KEGG_NOD_LIKE_RECEPTOR_SIGNALING_PATHWAY;KEGG_ANTIGEN_PROCESSING_AND_PRESENTATION	HADHA,PLA2G4A,HSP90AA1|HSP90AB1,HSP90AA1;GSR,PLA2G4A,HSP90AA1|HSP90AB1,HSP90AA1;CNOT2|PAPOLA,UBE2D2,HSP90AA1,HSP90AA1
4	let-7b,miR-10a,miR-186,miR-324-3p	PAAD_3,PAAD_4	KEGG_ANTIGEN_PROCESSING_AND_PRESENTATION;KEGG_NOD_LIKE_RECEPTOR_SIGNALING_PATHWAY;KEGG_ANTIGEN_PROCESSING_AND_PRESENTATION	HADHA,PLA2G4A,HSP90AA1|HSP90AB1,HSP90AA1;GSR,PLA2G4A,HSP90AA1|HSP90AB1,HSP90AA1;CNOT2|PAPOLA,UBE2D2,HSP90AA1,HSP90AA1
4	let-7b,miR-10a,miR-186,miR-378	PAAD_3,PAAD_4	KEGG_ANTIGEN_PROCESSING_AND_PRESENTATION;KEGG_NOD_LIKE_RECEPTOR_SIGNALING_PATHWAY;KEGG_ANTIGEN_PROCESSING_AND_PRESENTATION	HADHA,PLA2G4A,HSP90AA1|HSP90AB1,HSP90AA1;GSR,PLA2G4A,HSP90AA1|HSP90AB1,HSP90AA1;CNOT2|PAPOLA,UBE2D2,HSP90AA1,HSP90AA1
4	let-7b,miR-10a,miR-186,miR-3943	PAAD_3,PAAD_4	KEGG_ANTIGEN_PROCESSING_AND_PRESENTATION;KEGG_NOD_LIKE_RECEPTOR_SIGNALING_PATHWAY;KEGG_ANTIGEN_PROCESSING_AND_PRESENTATION	HADHA,PLA2G4A,HSP90AA1|HSP90AB1,HSP90AA1;GSR,PLA2G4A,HSP90AA1|HSP90AB1,HSP90AA1;CNOT2|PAPOLA,UBE2D2,HSP90AA1,HSP90AA1
4	let-7b,miR-10a,miR-186,miR-421	PAAD_3,PAAD_4	KEGG_ANTIGEN_PROCESSING_AND_PRESENTATION;KEGG_NOD_LIKE_RECEPTOR_SIGNALING_PATHWAY;KEGG_ANTIGEN_PROCESSING_AND_PRESENTATION	HADHA,PLA2G4A,HSP90AA1|HSP90AB1,HSP90AA1;GSR,PLA2G4A,HSP90AA1|HSP90AB1,HSP90AA1;CNOT2|PAPOLA,UBE2D2,HSP90AA1,HSP90AA1
4	let-7b,miR-10a,miR-186,miR-425	PAAD_3,PAAD_4	KEGG_ANTIGEN_PROCESSING_AND_PRESENTATION;KEGG_NOD_LIKE_RECEPTOR_SIGNALING_PATHWAY;KEGG_ANTIGEN_PROCESSING_AND_PRESENTATION	HADHA,PLA2G4A,HSP90AA1|HSP90AB1,HSP90AA1;GSR,PLA2G4A,HSP90AA1|HSP90AB1,HSP90AA1;CNOT2|PAPOLA,UBE2D2,HSP90AA1,HSP90AA1
4	let-7b,miR-10a,miR-186,miR-501-5p	PAAD_3,PAAD_4	KEGG_ANTIGEN_PROCESSING_AND_PRESENTATION;KEGG_NOD_LIKE_RECEPTOR_SIGNALING_PATHWAY;KEGG_ANTIGEN_PROCESSING_AND_PRESENTATION	HADHA,PLA2G4A,HSP90AA1|HSP90AB1,HSP90AA1|HSP90AB1;GSR,PLA2G4A,HSP90AA1|HSP90AB1,HSP90AA1|HSP90AB1;CNOT2|PAPOLA,UBE2D2,HSP90AA1,HSP90AA1
4	let-7b,miR-10a,miR-186,miR-760	PAAD_3,PAAD_4	KEGG_ANTIGEN_PROCESSING_AND_PRESENTATION;KEGG_NOD_LIKE_RECEPTOR_SIGNALING_PATHWAY;KEGG_ANTIGEN_PROCESSING_AND_PRESENTATION	HADHA,PLA2G4A,HSP90AA1|HSP90AB1,HSP90AA1;GSR,PLA2G4A,HSP90AA1|HSP90AB1,HSP90AA1;CNOT2|PAPOLA,UBE2D2,HSP90AA1,HSP90AA1
4	let-7b,miR-10a,miR-204,miR-222	PAAD_3,PAAD_4	KEGG_NOD_LIKE_RECEPTOR_SIGNALING_PATHWAY;KEGG_ANTIGEN_PROCESSING_AND_PRESENTATION	GSR,PLA2G4A,HSP90AA1,HSP90AA1;CNOT2|PAPOLA,UBE2D2,HSP90AA1,HSP90AA1
4	let-7b,miR-10a,miR-204,miR-25	PAAD_3,PAAD_4	KEGG_NOD_LIKE_RECEPTOR_SIGNALING_PATHWAY;KEGG_ANTIGEN_PROCESSING_AND_PRESENTATION	GSR,PLA2G4A,HSP90AA1,HSP90AA1;CNOT2|PAPOLA,UBE2D2,HSP90AA1,HSP90AA1
4	let-7b,miR-10a,miR-204,miR-30c	PAAD_3,PAAD_4	KEGG_NOD_LIKE_RECEPTOR_SIGNALING_PATHWAY;KEGG_ANTIGEN_PROCESSING_AND_PRESENTATION	GSR,PLA2G4A,HSP90AA1,HSP90AA1;CNOT2|PAPOLA,UBE2D2,HSP90AA1,HSP90AA1
4	let-7b,miR-10a,miR-204,miR-30e	PAAD_3,PAAD_4	KEGG_ANTIGEN_PROCESSING_AND_PRESENTATION;KEGG_NOD_LIKE_RECEPTOR_SIGNALING_PATHWAY;KEGG_ANTIGEN_PROCESSING_AND_PRESENTATION	HADHA,PLA2G4A,HSP90AA1,HSP90AA1;GSR,PLA2G4A,HSP90AA1,HSP90AA1;CNOT2|PAPOLA,UBE2D2,HSP90AA1,HSP90AA1
4	let-7b,miR-10a,miR-204,miR-324-3p	PAAD_3,PAAD_4	KEGG_ANTIGEN_PROCESSING_AND_PRESENTATION;KEGG_NOD_LIKE_RECEPTOR_SIGNALING_PATHWAY;KEGG_ANTIGEN_PROCESSING_AND_PRESENTATION	HADHA,PLA2G4A,HSP90AA1,HSP90AA1;GSR,PLA2G4A,HSP90AA1,HSP90AA1;CNOT2|PAPOLA,UBE2D2,HSP90AA1,HSP90AA1
4	let-7b,miR-10a,miR-204,miR-378	PAAD_3,PAAD_4	KEGG_ANTIGEN_PROCESSING_AND_PRESENTATION;KEGG_NOD_LIKE_RECEPTOR_SIGNALING_PATHWAY;KEGG_ANTIGEN_PROCESSING_AND_PRESENTATION	HADHA,PLA2G4A,HSP90AA1,HSP90AA1;GSR,PLA2G4A,HSP90AA1,HSP90AA1;CNOT2|PAPOLA,UBE2D2,HSP90AA1,HSP90AA1
4	let-7b,miR-10a,miR-204,miR-3943	PAAD_3,PAAD_4	KEGG_ANTIGEN_PROCESSING_AND_PRESENTATION;KEGG_NOD_LIKE_RECEPTOR_SIGNALING_PATHWAY;KEGG_ANTIGEN_PROCESSING_AND_PRESENTATION	HADHA,PLA2G4A,HSP90AA1,HSP90AA1;GSR,PLA2G4A,HSP90AA1,HSP90AA1;CNOT2|PAPOLA,UBE2D2,HSP90AA1,HSP90AA1
4	let-7b,miR-10a,miR-204,miR-421	PAAD_3,PAAD_4	KEGG_ANTIGEN_PROCESSING_AND_PRESENTATION;KEGG_NOD_LIKE_RECEPTOR_SIGNALING_PATHWAY;KEGG_ANTIGEN_PROCESSING_AND_PRESENTATION	HADHA,PLA2G4A,HSP90AA1,HSP90AA1;GSR,PLA2G4A,HSP90AA1,HSP90AA1;CNOT2|PAPOLA,UBE2D2,HSP90AA1,HSP90AA1
4	let-7b,miR-10a,miR-204,miR-425	PAAD_3,PAAD_4	KEGG_ANTIGEN_PROCESSING_AND_PRESENTATION;KEGG_NOD_LIKE_RECEPTOR_SIGNALING_PATHWAY;KEGG_ANTIGEN_PROCESSING_AND_PRESENTATION	HADHA,PLA2G4A,HSP90AA1,HSP90AA1;GSR,PLA2G4A,HSP90AA1,HSP90AA1;CNOT2|PAPOLA,UBE2D2,HSP90AA1,HSP90AA1
4	let-7b,miR-10a,miR-204,miR-484	PAAD_3,PAAD_4	KEGG_ANTIGEN_PROCESSING_AND_PRESENTATION;KEGG_NOD_LIKE_RECEPTOR_SIGNALING_PATHWAY;KEGG_ANTIGEN_PROCESSING_AND_PRESENTATION	HADHA,PLA2G4A,HSP90AA1,HSP90AA1|HSP90AB1|PSME3;GSR,PLA2G4A,HSP90AA1,HSP90AA1|HSP90AB1;CNOT2|PAPOLA,UBE2D2,HSP90AA1,HSP90AA1|RFX5
4	let-7b,miR-10a,miR-204,miR-501-5p	PAAD_3,PAAD_4	KEGG_ANTIGEN_PROCESSING_AND_PRESENTATION;KEGG_NOD_LIKE_RECEPTOR_SIGNALING_PATHWAY;KEGG_PROGESTERONE_MEDIATED_OOCYTE_MATURATION;KEGG_ANTIGEN_PROCESSING_AND_PRESENTATION	HADHA,PLA2G4A,HSP90AA1,HSP90AA1|HSP90AB1;GSR,PLA2G4A,HSP90AA1,HSP90AA1|HSP90AB1;HADHA,PLA2G4A,HSP90AA1,HSP90AA1|HSP90AB1;CNOT2|PAPOLA,UBE2D2,HSP90AA1,HSP90AA1
4	let-7b,miR-10a,miR-204,miR-760	PAAD_3,PAAD_4	KEGG_ANTIGEN_PROCESSING_AND_PRESENTATION;KEGG_NOD_LIKE_RECEPTOR_SIGNALING_PATHWAY;KEGG_ANTIGEN_PROCESSING_AND_PRESENTATION	HADHA,PLA2G4A,HSP90AA1,HSP90AA1;GSR,PLA2G4A,HSP90AA1,HSP90AA1;CNOT2|PAPOLA,UBE2D2,HSP90AA1,HSP90AA1
4	let-7b,miR-10a,miR-222,miR-30e	PAAD_3,PAAD_4	KEGG_NOD_LIKE_RECEPTOR_SIGNALING_PATHWAY;KEGG_ANTIGEN_PROCESSING_AND_PRESENTATION	GSR,PLA2G4A,HSP90AA1,HSP90AA1;CNOT2|PAPOLA,UBE2D2,HSP90AA1,HSP90AA1
4	let-7b,miR-10a,miR-222,miR-3943	PAAD_3,PAAD_4	KEGG_NOD_LIKE_RECEPTOR_SIGNALING_PATHWAY;KEGG_ANTIGEN_PROCESSING_AND_PRESENTATION	GSR,PLA2G4A,HSP90AA1,HSP90AA1;CNOT2|PAPOLA,UBE2D2,HSP90AA1,HSP90AA1
4	let-7b,miR-10a,miR-222,miR-501-5p	PAAD_3,PAAD_4	KEGG_ANTIGEN_PROCESSING_AND_PRESENTATION;KEGG_NOD_LIKE_RECEPTOR_SIGNALING_PATHWAY;KEGG_ANTIGEN_PROCESSING_AND_PRESENTATION	HADHA,PLA2G4A,HSP90AA1,HSP90AA1|HSP90AB1;GSR,PLA2G4A,HSP90AA1,HSP90AA1|HSP90AB1;CNOT2|PAPOLA,UBE2D2,HSP90AA1,HSP90AA1
4	let-7b,miR-10a,miR-25,miR-3943	PAAD_3,PAAD_4	KEGG_NOD_LIKE_RECEPTOR_SIGNALING_PATHWAY;KEGG_ANTIGEN_PROCESSING_AND_PRESENTATION	GSR,PLA2G4A,HSP90AA1,HSP90AA1;CNOT2|PAPOLA,UBE2D2,HSP90AA1,HSP90AA1
4	let-7b,miR-10a,miR-25,miR-425	PAAD_3,PAAD_4	KEGG_FC_GAMMA_R_MEDIATED_PHAGOCYTOSIS;KEGG_ANTIGEN_PROCESSING_AND_PRESENTATION	PIGG,DDX42,ARPC3|DNM1L,CRKL|WASF2;CNOT2|PAPOLA,UBE2D2,HSP90AA1,HSP90AA1
4	let-7b,miR-10a,miR-25,miR-501-5p	PAAD_3,PAAD_4	KEGG_ANTIGEN_PROCESSING_AND_PRESENTATION;KEGG_NOD_LIKE_RECEPTOR_SIGNALING_PATHWAY;KEGG_ANTIGEN_PROCESSING_AND_PRESENTATION	HADHA,PLA2G4A,HSP90AA1,HSP90AA1|HSP90AB1;GSR,PLA2G4A,HSP90AA1,HSP90AA1|HSP90AB1;CNOT2|PAPOLA,UBE2D2,HSP90AA1,HSP90AA1
4	let-7b,miR-10a,miR-30c,miR-30e	PAAD_3,PAAD_4	KEGG_NOD_LIKE_RECEPTOR_SIGNALING_PATHWAY;KEGG_ANTIGEN_PROCESSING_AND_PRESENTATION	GSR,PLA2G4A,HSP90AA1,HSP90AA1;CNOT2|PAPOLA,UBE2D2,HSP90AA1,HSP90AA1
4	let-7b,miR-10a,miR-30c,miR-324-3p	PAAD_3,PAAD_4	KEGG_NOD_LIKE_RECEPTOR_SIGNALING_PATHWAY;KEGG_ANTIGEN_PROCESSING_AND_PRESENTATION	GSR,PLA2G4A,HSP90AA1,HSP90AA1;CNOT2|PAPOLA,UBE2D2,HSP90AA1,HSP90AA1
4	let-7b,miR-10a,miR-30c,miR-378	PAAD_3,PAAD_4	KEGG_NOD_LIKE_RECEPTOR_SIGNALING_PATHWAY;KEGG_ANTIGEN_PROCESSING_AND_PRESENTATION	GSR,PLA2G4A,HSP90AA1,HSP90AA1;CNOT2|PAPOLA,UBE2D2,HSP90AA1,HSP90AA1
4	let-7b,miR-10a,miR-30c,miR-3943	PAAD_3,PAAD_4	KEGG_ANTIGEN_PROCESSING_AND_PRESENTATION;KEGG_NOD_LIKE_RECEPTOR_SIGNALING_PATHWAY;KEGG_ANTIGEN_PROCESSING_AND_PRESENTATION	HADHA,PLA2G4A,HSP90AA1,HSP90AA1;GSR,PLA2G4A,HSP90AA1,HSP90AA1;CNOT2|PAPOLA,UBE2D2,HSP90AA1,HSP90AA1
4	let-7b,miR-10a,miR-30c,miR-421	PAAD_3,PAAD_4	KEGG_NOD_LIKE_RECEPTOR_SIGNALING_PATHWAY;KEGG_ANTIGEN_PROCESSING_AND_PRESENTATION	GSR,PLA2G4A,HSP90AA1,HSP90AA1;CNOT2|PAPOLA,UBE2D2,HSP90AA1,HSP90AA1
4	let-7b,miR-10a,miR-30c,miR-425	PAAD_3,PAAD_4	KEGG_NOD_LIKE_RECEPTOR_SIGNALING_PATHWAY;KEGG_ANTIGEN_PROCESSING_AND_PRESENTATION	GSR,PLA2G4A,HSP90AA1,HSP90AA1;CNOT2|PAPOLA,UBE2D2,HSP90AA1,HSP90AA1
4	let-7b,miR-10a,miR-30c,miR-501-5p	PAAD_3,PAAD_4	KEGG_ANTIGEN_PROCESSING_AND_PRESENTATION;KEGG_NOD_LIKE_RECEPTOR_SIGNALING_PATHWAY;KEGG_PROGESTERONE_MEDIATED_OOCYTE_MATURATION;KEGG_ANTIGEN_PROCESSING_AND_PRESENTATION	HADHA,PLA2G4A,HSP90AA1,HSP90AA1|HSP90AB1;GSR,PLA2G4A,HSP90AA1,HSP90AA1|HSP90AB1;HADHA,PLA2G4A,HSP90AA1,HSP90AA1|HSP90AB1;CNOT2|PAPOLA,UBE2D2,HSP90AA1,HSP90AA1
4	let-7b,miR-10a,miR-30c,miR-760	PAAD_3,PAAD_4	KEGG_NOD_LIKE_RECEPTOR_SIGNALING_PATHWAY;KEGG_ANTIGEN_PROCESSING_AND_PRESENTATION	GSR,PLA2G4A,HSP90AA1,HSP90AA1;CNOT2|PAPOLA,UBE2D2,HSP90AA1,HSP90AA1
4	let-7b,miR-10a,miR-30e,miR-324-3p	PAAD_3,PAAD_4	KEGG_ANTIGEN_PROCESSING_AND_PRESENTATION;KEGG_NOD_LIKE_RECEPTOR_SIGNALING_PATHWAY;KEGG_ANTIGEN_PROCESSING_AND_PRESENTATION	HADHA,PLA2G4A,HSP90AA1,HSP90AA1;GSR,PLA2G4A,HSP90AA1,HSP90AA1;CNOT2|PAPOLA,UBE2D2,HSP90AA1,HSP90AA1
4	let-7b,miR-10a,miR-30e,miR-378	PAAD_3,PAAD_4	KEGG_ANTIGEN_PROCESSING_AND_PRESENTATION;KEGG_NOD_LIKE_RECEPTOR_SIGNALING_PATHWAY;KEGG_ANTIGEN_PROCESSING_AND_PRESENTATION	HADHA,PLA2G4A,HSP90AA1,HSP90AA1;GSR,PLA2G4A,HSP90AA1,HSP90AA1;CNOT2|PAPOLA,UBE2D2,HSP90AA1,HSP90AA1
4	let-7b,miR-10a,miR-30e,miR-3943	PAAD_3,PAAD_4	KEGG_ANTIGEN_PROCESSING_AND_PRESENTATION;KEGG_NOD_LIKE_RECEPTOR_SIGNALING_PATHWAY;KEGG_ANTIGEN_PROCESSING_AND_PRESENTATION	HADHA,PLA2G4A,HSP90AA1,HSP90AA1;GSR,PLA2G4A,HSP90AA1,HSP90AA1;CNOT2|PAPOLA,UBE2D2,HSP90AA1,HSP90AA1
4	let-7b,miR-10a,miR-30e,miR-421	PAAD_3,PAAD_4	KEGG_ANTIGEN_PROCESSING_AND_PRESENTATION;KEGG_NOD_LIKE_RECEPTOR_SIGNALING_PATHWAY;KEGG_ANTIGEN_PROCESSING_AND_PRESENTATION	HADHA,PLA2G4A,HSP90AA1,HSP90AA1;GSR,PLA2G4A,HSP90AA1,HSP90AA1;CNOT2|PAPOLA,UBE2D2,HSP90AA1,HSP90AA1
4	let-7b,miR-10a,miR-30e,miR-425	PAAD_3,PAAD_4	KEGG_ANTIGEN_PROCESSING_AND_PRESENTATION;KEGG_NOD_LIKE_RECEPTOR_SIGNALING_PATHWAY;KEGG_ANTIGEN_PROCESSING_AND_PRESENTATION	HADHA,PLA2G4A,HSP90AA1,HSP90AA1;GSR,PLA2G4A,HSP90AA1,HSP90AA1;CNOT2|PAPOLA,UBE2D2,HSP90AA1,HSP90AA1
4	let-7b,miR-10a,miR-30e,miR-484	PAAD_3,PAAD_4	KEGG_ANTIGEN_PROCESSING_AND_PRESENTATION;KEGG_NOD_LIKE_RECEPTOR_SIGNALING_PATHWAY;KEGG_ANTIGEN_PROCESSING_AND_PRESENTATION	HADHA,PLA2G4A,HSP90AA1,HSP90AA1|HSP90AB1|PSME3;GSR,PLA2G4A,HSP90AA1,HSP90AA1|HSP90AB1;CNOT2|PAPOLA,UBE2D2,HSP90AA1,HSP90AA1|RFX5
4	let-7b,miR-10a,miR-30e,miR-501-5p	PAAD_3,PAAD_4	KEGG_ANTIGEN_PROCESSING_AND_PRESENTATION;KEGG_NOD_LIKE_RECEPTOR_SIGNALING_PATHWAY;KEGG_PROGESTERONE_MEDIATED_OOCYTE_MATURATION;KEGG_ANTIGEN_PROCESSING_AND_PRESENTATION	HADHA,PLA2G4A,HSP90AA1,HSP90AA1|HSP90AB1;GSR,PLA2G4A,HSP90AA1,HSP90AA1|HSP90AB1;HADHA,PLA2G4A,HSP90AA1,HSP90AA1|HSP90AB1;CNOT2|PAPOLA,UBE2D2,HSP90AA1,HSP90AA1
4	let-7b,miR-10a,miR-30e,miR-760	PAAD_3,PAAD_4	KEGG_ANTIGEN_PROCESSING_AND_PRESENTATION;KEGG_NOD_LIKE_RECEPTOR_SIGNALING_PATHWAY;KEGG_ANTIGEN_PROCESSING_AND_PRESENTATION	HADHA,PLA2G4A,HSP90AA1,HSP90AA1;GSR,PLA2G4A,HSP90AA1,HSP90AA1;CNOT2|PAPOLA,UBE2D2,HSP90AA1,HSP90AA1
4	let-7b,miR-10a,miR-324-3p,miR-378	PAAD_3,PAAD_4	KEGG_NOD_LIKE_RECEPTOR_SIGNALING_PATHWAY;KEGG_ANTIGEN_PROCESSING_AND_PRESENTATION	GSR,PLA2G4A,HSP90AA1,HSP90AA1;CNOT2|PAPOLA,UBE2D2,HSP90AA1,HSP90AA1
4	let-7b,miR-10a,miR-324-3p,miR-3943	PAAD_3,PAAD_4	KEGG_ANTIGEN_PROCESSING_AND_PRESENTATION;KEGG_NOD_LIKE_RECEPTOR_SIGNALING_PATHWAY;KEGG_ANTIGEN_PROCESSING_AND_PRESENTATION	HADHA,PLA2G4A,HSP90AA1,HSP90AA1;GSR,PLA2G4A,HSP90AA1,HSP90AA1;CNOT2|PAPOLA,UBE2D2,HSP90AA1,HSP90AA1
4	let-7b,miR-10a,miR-324-3p,miR-421	PAAD_3,PAAD_4	KEGG_ANTIGEN_PROCESSING_AND_PRESENTATION;KEGG_NOD_LIKE_RECEPTOR_SIGNALING_PATHWAY;KEGG_ANTIGEN_PROCESSING_AND_PRESENTATION	HADHA,PLA2G4A,HSP90AA1,HSP90AA1;GSR,PLA2G4A,HSP90AA1,HSP90AA1;CNOT2|PAPOLA,UBE2D2,HSP90AA1,HSP90AA1
4	let-7b,miR-10a,miR-324-3p,miR-425	PAAD_3,PAAD_4	KEGG_NOD_LIKE_RECEPTOR_SIGNALING_PATHWAY;KEGG_ANTIGEN_PROCESSING_AND_PRESENTATION	GSR,PLA2G4A,HSP90AA1,HSP90AA1;CNOT2|PAPOLA,UBE2D2,HSP90AA1,HSP90AA1
4	let-7b,miR-10a,miR-324-3p,miR-484	PAAD_3,PAAD_4	KEGG_ANTIGEN_PROCESSING_AND_PRESENTATION;KEGG_NOD_LIKE_RECEPTOR_SIGNALING_PATHWAY;KEGG_ANTIGEN_PROCESSING_AND_PRESENTATION	HADHA,PLA2G4A,HSP90AA1,HSP90AA1|HSP90AB1|PSME3;GSR,PLA2G4A,HSP90AA1,HSP90AA1|HSP90AB1;CNOT2|PAPOLA,UBE2D2,HSP90AA1,HSP90AA1|RFX5
4	let-7b,miR-10a,miR-324-3p,miR-501-5p	PAAD_3,PAAD_4	KEGG_ANTIGEN_PROCESSING_AND_PRESENTATION;KEGG_NOD_LIKE_RECEPTOR_SIGNALING_PATHWAY;KEGG_PROGESTERONE_MEDIATED_OOCYTE_MATURATION;KEGG_ANTIGEN_PROCESSING_AND_PRESENTATION	HADHA,PLA2G4A,HSP90AA1,HSP90AA1|HSP90AB1;GSR,PLA2G4A,HSP90AA1,HSP90AA1|HSP90AB1;HADHA,PLA2G4A,HSP90AA1,HSP90AA1|HSP90AB1;CNOT2|PAPOLA,UBE2D2,HSP90AA1,HSP90AA1
4	let-7b,miR-10a,miR-324-3p,miR-760	PAAD_3,PAAD_4	KEGG_NOD_LIKE_RECEPTOR_SIGNALING_PATHWAY;KEGG_ANTIGEN_PROCESSING_AND_PRESENTATION	GSR,PLA2G4A,HSP90AA1,HSP90AA1;CNOT2|PAPOLA,UBE2D2,HSP90AA1,HSP90AA1
4	let-7b,miR-10a,miR-378,miR-3943	PAAD_3,PAAD_4	KEGG_ANTIGEN_PROCESSING_AND_PRESENTATION;KEGG_NOD_LIKE_RECEPTOR_SIGNALING_PATHWAY;KEGG_ANTIGEN_PROCESSING_AND_PRESENTATION	HADHA,PLA2G4A,HSP90AA1,HSP90AA1;GSR,PLA2G4A,HSP90AA1,HSP90AA1;CNOT2|PAPOLA,UBE2D2,HSP90AA1,HSP90AA1
4	let-7b,miR-10a,miR-378,miR-421	PAAD_3,PAAD_4	KEGG_NOD_LIKE_RECEPTOR_SIGNALING_PATHWAY;KEGG_ANTIGEN_PROCESSING_AND_PRESENTATION	GSR,PLA2G4A,HSP90AA1,HSP90AA1;CNOT2|PAPOLA,UBE2D2,HSP90AA1,HSP90AA1
4	let-7b,miR-10a,miR-378,miR-425	PAAD_3,PAAD_4	KEGG_NOD_LIKE_RECEPTOR_SIGNALING_PATHWAY;KEGG_ANTIGEN_PROCESSING_AND_PRESENTATION	GSR,PLA2G4A,HSP90AA1,HSP90AA1;CNOT2|PAPOLA,UBE2D2,HSP90AA1,HSP90AA1
4	let-7b,miR-10a,miR-378,miR-484	PAAD_3,PAAD_4	KEGG_ANTIGEN_PROCESSING_AND_PRESENTATION;KEGG_NOD_LIKE_RECEPTOR_SIGNALING_PATHWAY;KEGG_ANTIGEN_PROCESSING_AND_PRESENTATION	HADHA,PLA2G4A,HSP90AA1,HSP90AA1|HSP90AB1|PSME3;GSR,PLA2G4A,HSP90AA1,HSP90AA1|HSP90AB1;CNOT2|PAPOLA,UBE2D2,HSP90AA1,HSP90AA1|RFX5
4	let-7b,miR-10a,miR-378,miR-501-5p	PAAD_3,PAAD_4	KEGG_ANTIGEN_PROCESSING_AND_PRESENTATION;KEGG_NOD_LIKE_RECEPTOR_SIGNALING_PATHWAY;KEGG_PROGESTERONE_MEDIATED_OOCYTE_MATURATION;KEGG_ANTIGEN_PROCESSING_AND_PRESENTATION	HADHA,PLA2G4A,HSP90AA1,HSP90AA1|HSP90AB1;GSR,PLA2G4A,HSP90AA1,HSP90AA1|HSP90AB1;HADHA,PLA2G4A,HSP90AA1,HSP90AA1|HSP90AB1;CNOT2|PAPOLA,UBE2D2,HSP90AA1,HSP90AA1
4	let-7b,miR-10a,miR-378,miR-760	PAAD_3,PAAD_4	KEGG_NOD_LIKE_RECEPTOR_SIGNALING_PATHWAY;KEGG_ANTIGEN_PROCESSING_AND_PRESENTATION	GSR,PLA2G4A,HSP90AA1,HSP90AA1;CNOT2|PAPOLA,UBE2D2,HSP90AA1,HSP90AA1
4	let-7b,miR-10a,miR-3943,miR-421	PAAD_3,PAAD_4	KEGG_ANTIGEN_PROCESSING_AND_PRESENTATION;KEGG_NOD_LIKE_RECEPTOR_SIGNALING_PATHWAY;KEGG_ANTIGEN_PROCESSING_AND_PRESENTATION	HADHA,PLA2G4A,HSP90AA1,HSP90AA1;GSR,PLA2G4A,HSP90AA1,HSP90AA1;CNOT2|PAPOLA,UBE2D2,HSP90AA1,HSP90AA1
4	let-7b,miR-10a,miR-3943,miR-425	PAAD_3,PAAD_4	KEGG_ANTIGEN_PROCESSING_AND_PRESENTATION;KEGG_NOD_LIKE_RECEPTOR_SIGNALING_PATHWAY;KEGG_ANTIGEN_PROCESSING_AND_PRESENTATION	HADHA,PLA2G4A,HSP90AA1,HSP90AA1;GSR,PLA2G4A,HSP90AA1,HSP90AA1;CNOT2|PAPOLA,UBE2D2,HSP90AA1,HSP90AA1
4	let-7b,miR-10a,miR-3943,miR-484	PAAD_3,PAAD_4	KEGG_ANTIGEN_PROCESSING_AND_PRESENTATION;KEGG_NOD_LIKE_RECEPTOR_SIGNALING_PATHWAY;KEGG_ANTIGEN_PROCESSING_AND_PRESENTATION	HADHA,PLA2G4A,HSP90AA1,HSP90AA1|HSP90AB1|PSME3;GSR,PLA2G4A,HSP90AA1,HSP90AA1|HSP90AB1;CNOT2|PAPOLA,UBE2D2,HSP90AA1,HSP90AA1|RFX5
4	let-7b,miR-10a,miR-3943,miR-501-5p	PAAD_3,PAAD_4	KEGG_ANTIGEN_PROCESSING_AND_PRESENTATION;KEGG_NOD_LIKE_RECEPTOR_SIGNALING_PATHWAY;KEGG_PROGESTERONE_MEDIATED_OOCYTE_MATURATION;KEGG_ANTIGEN_PROCESSING_AND_PRESENTATION	HADHA,PLA2G4A,HSP90AA1,HSP90AA1|HSP90AB1;GSR,PLA2G4A,HSP90AA1,HSP90AA1|HSP90AB1;HADHA,PLA2G4A,HSP90AA1,HSP90AA1|HSP90AB1;CNOT2|PAPOLA,UBE2D2,HSP90AA1,HSP90AA1
4	let-7b,miR-10a,miR-3943,miR-760	PAAD_3,PAAD_4	KEGG_ANTIGEN_PROCESSING_AND_PRESENTATION;KEGG_NOD_LIKE_RECEPTOR_SIGNALING_PATHWAY;KEGG_ANTIGEN_PROCESSING_AND_PRESENTATION	HADHA,PLA2G4A,HSP90AA1,HSP90AA1;GSR,PLA2G4A,HSP90AA1,HSP90AA1;CNOT2|PAPOLA,UBE2D2,HSP90AA1,HSP90AA1
4	let-7b,miR-10a,miR-421,miR-425	PAAD_3,PAAD_4	KEGG_NOD_LIKE_RECEPTOR_SIGNALING_PATHWAY;KEGG_ANTIGEN_PROCESSING_AND_PRESENTATION	GSR,PLA2G4A,HSP90AA1,HSP90AA1;CNOT2|PAPOLA,UBE2D2,HSP90AA1,HSP90AA1
4	let-7b,miR-10a,miR-421,miR-484	PAAD_3,PAAD_4	KEGG_ANTIGEN_PROCESSING_AND_PRESENTATION;KEGG_NOD_LIKE_RECEPTOR_SIGNALING_PATHWAY;KEGG_ANTIGEN_PROCESSING_AND_PRESENTATION	HADHA,PLA2G4A,HSP90AA1,HSP90AA1|HSP90AB1|PSME3;GSR,PLA2G4A,HSP90AA1,HSP90AA1|HSP90AB1;CNOT2|PAPOLA,UBE2D2,HSP90AA1,HSP90AA1|RFX5
4	let-7b,miR-10a,miR-421,miR-501-5p	PAAD_3,PAAD_4	KEGG_ANTIGEN_PROCESSING_AND_PRESENTATION;KEGG_NOD_LIKE_RECEPTOR_SIGNALING_PATHWAY;KEGG_PROGESTERONE_MEDIATED_OOCYTE_MATURATION;KEGG_ANTIGEN_PROCESSING_AND_PRESENTATION	HADHA,PLA2G4A,HSP90AA1,HSP90AA1|HSP90AB1;GSR,PLA2G4A,HSP90AA1,HSP90AA1|HSP90AB1;HADHA,PLA2G4A,HSP90AA1,HSP90AA1|HSP90AB1;CNOT2|PAPOLA,UBE2D2,HSP90AA1,HSP90AA1
4	let-7b,miR-10a,miR-421,miR-760	PAAD_3,PAAD_4	KEGG_NOD_LIKE_RECEPTOR_SIGNALING_PATHWAY;KEGG_ANTIGEN_PROCESSING_AND_PRESENTATION	GSR,PLA2G4A,HSP90AA1,HSP90AA1;CNOT2|PAPOLA,UBE2D2,HSP90AA1,HSP90AA1
4	let-7b,miR-10a,miR-425,miR-484	PAAD_3,PAAD_4	KEGG_ANTIGEN_PROCESSING_AND_PRESENTATION;KEGG_NOD_LIKE_RECEPTOR_SIGNALING_PATHWAY;KEGG_ANTIGEN_PROCESSING_AND_PRESENTATION	HADHA,PLA2G4A,HSP90AA1,HSP90AA1|HSP90AB1|PSME3;GSR,PLA2G4A,HSP90AA1,HSP90AA1|HSP90AB1;CNOT2|PAPOLA,UBE2D2,HSP90AA1,HSP90AA1|RFX5
4	let-7b,miR-10a,miR-425,miR-501-5p	PAAD_3,PAAD_4	KEGG_ANTIGEN_PROCESSING_AND_PRESENTATION;KEGG_NOD_LIKE_RECEPTOR_SIGNALING_PATHWAY;KEGG_PROGESTERONE_MEDIATED_OOCYTE_MATURATION;KEGG_ANTIGEN_PROCESSING_AND_PRESENTATION	HADHA,PLA2G4A,HSP90AA1,HSP90AA1|HSP90AB1;GSR,PLA2G4A,HSP90AA1,HSP90AA1|HSP90AB1;HADHA,PLA2G4A,HSP90AA1,HSP90AA1|HSP90AB1;CNOT2|PAPOLA,UBE2D2,HSP90AA1,HSP90AA1
4	let-7b,miR-10a,miR-425,miR-760	PAAD_3,PAAD_4	KEGG_NOD_LIKE_RECEPTOR_SIGNALING_PATHWAY;KEGG_ANTIGEN_PROCESSING_AND_PRESENTATION	GSR,PLA2G4A,HSP90AA1,HSP90AA1;CNOT2|PAPOLA,UBE2D2,HSP90AA1,HSP90AA1
4	let-7b,miR-10a,miR-484,miR-501-5p	PAAD_3,PAAD_4	KEGG_ANTIGEN_PROCESSING_AND_PRESENTATION;KEGG_NOD_LIKE_RECEPTOR_SIGNALING_PATHWAY;KEGG_ANTIGEN_PROCESSING_AND_PRESENTATION	HADHA,PLA2G4A,HSP90AA1|HSP90AB1|PSME3,HSP90AA1|HSP90AB1;GSR,PLA2G4A,HSP90AA1|HSP90AB1,HSP90AA1|HSP90AB1;CNOT2|PAPOLA,UBE2D2,HSP90AA1|RFX5,HSP90AA1
4	let-7b,miR-10a,miR-484,miR-760	PAAD_3,PAAD_4	KEGG_ANTIGEN_PROCESSING_AND_PRESENTATION;KEGG_NOD_LIKE_RECEPTOR_SIGNALING_PATHWAY;KEGG_ANTIGEN_PROCESSING_AND_PRESENTATION	HADHA,PLA2G4A,HSP90AA1|HSP90AB1|PSME3,HSP90AA1;GSR,PLA2G4A,HSP90AA1|HSP90AB1,HSP90AA1;CNOT2|PAPOLA,UBE2D2,HSP90AA1|RFX5,HSP90AA1
4	let-7b,miR-10a,miR-501-5p,miR-760	PAAD_3,PAAD_4	KEGG_ANTIGEN_PROCESSING_AND_PRESENTATION;KEGG_NOD_LIKE_RECEPTOR_SIGNALING_PATHWAY;KEGG_PROGESTERONE_MEDIATED_OOCYTE_MATURATION;KEGG_ANTIGEN_PROCESSING_AND_PRESENTATION	HADHA,PLA2G4A,HSP90AA1|HSP90AB1,HSP90AA1;GSR,PLA2G4A,HSP90AA1|HSP90AB1,HSP90AA1;HADHA,PLA2G4A,HSP90AA1|HSP90AB1,HSP90AA1;CNOT2|PAPOLA,UBE2D2,HSP90AA1,HSP90AA1
4	let-7b,miR-16,miR-320a,miR-324-5p	PAAD_3,PAAD_4	KEGG_PROTEASOME;KEGG_ANTIGEN_PROCESSING_AND_PRESENTATION;KEGG_RNA_POLYMERASE	HADHA,TBP,PSMD11,PSMD11|PSMD2|PSME3;HADHA,CLTC,HSP90AB1,PSME3;CKB,RPL10,POLR2A,POLR2A|POLR3H
4	let-7b,miR-16,miR-324-5p,miR-331-3p	PAAD_3,PAAD_4	KEGG_PROTEASOME;KEGG_RNA_POLYMERASE	HADHA,TBP,PSMD11|PSMD2|PSME3,PSMD2|PSME3;CKB,RPL10,POLR2A|POLR3H,POLR3H
4	let-7b,miR-16,miR-324-5p,miR-423-3p	PAAD_3,PAAD_4	KEGG_TGF_BETA_SIGNALING_PATHWAY;KEGG_RNA_POLYMERASE	HADHA,PSME3,SMAD2,PPP2R1B;CKB,RPL10,POLR2A|POLR3H,POLR3H
4	let-7b,miR-16,miR-324-5p,miR-744	PAAD_3,PAAD_4	KEGG_PROTEASOME;KEGG_RNA_POLYMERASE	HADHA,TBP,PSMD11|PSMD2|PSME3,PSMD11;CKB,RPL10,POLR2A|POLR3H,POLR2A
4	let-7b,miR-16,miR-331-3p,miR-744	PAAD_3,PAAD_4	KEGG_PROTEASOME;KEGG_RNA_POLYMERASE	HADHA,TBP,PSMD2|PSME3,PSMD11;CKB,RPL10,POLR3H,POLR2A
4	let-7b,miR-16,miR-423-3p,miR-652	PAAD_3,PAAD_4	KEGG_TGF_BETA_SIGNALING_PATHWAY;KEGG_TIGHT_JUNCTION;KEGG_RNA_POLYMERASE	HADHA,PSME3,PPP2R1B,SMAD2;HADHA,PPP2R1B,AKT2|PPP2R1B,CSDA|CSNK2A1;CKB,RPL10,POLR3H,POLR2A
4	let-7b,miR-17,miR-183,miR-186	PAAD_3,PAAD_4	KEGG_ANTIGEN_PROCESSING_AND_PRESENTATION;KEGG_NOD_LIKE_RECEPTOR_SIGNALING_PATHWAY;KEGG_ANTIGEN_PROCESSING_AND_PRESENTATION	HADHA,CHST14,HSP90AA1,HSP90AA1|HSP90AB1;HADHA,GLO1,HSP90AA1,HSP90AA1|HSP90AB1;CNOT2|PAPOLA,EARS2,HSP90AA1,HSP90AA1
4	let-7b,miR-17,miR-183,miR-204	PAAD_3,PAAD_4	KEGG_NOD_LIKE_RECEPTOR_SIGNALING_PATHWAY;KEGG_ANTIGEN_PROCESSING_AND_PRESENTATION	HADHA,GLO1,HSP90AA1,HSP90AA1;CNOT2|PAPOLA,EARS2,HSP90AA1,HSP90AA1
4	let-7b,miR-17,miR-183,miR-30e	PAAD_3,PAAD_4	KEGG_NOD_LIKE_RECEPTOR_SIGNALING_PATHWAY;KEGG_ANTIGEN_PROCESSING_AND_PRESENTATION	HADHA,GLO1,HSP90AA1,HSP90AA1;CNOT2|PAPOLA,EARS2,HSP90AA1,HSP90AA1
4	let-7b,miR-17,miR-183,miR-324-3p	PAAD_3,PAAD_4	KEGG_NOD_LIKE_RECEPTOR_SIGNALING_PATHWAY;KEGG_ANTIGEN_PROCESSING_AND_PRESENTATION	HADHA,GLO1,HSP90AA1,HSP90AA1;CNOT2|PAPOLA,EARS2,HSP90AA1,HSP90AA1
4	let-7b,miR-17,miR-183,miR-378	PAAD_3,PAAD_4	KEGG_NOD_LIKE_RECEPTOR_SIGNALING_PATHWAY;KEGG_ANTIGEN_PROCESSING_AND_PRESENTATION	HADHA,GLO1,HSP90AA1,HSP90AA1;CNOT2|PAPOLA,EARS2,HSP90AA1,HSP90AA1
4	let-7b,miR-17,miR-183,miR-3943	PAAD_3,PAAD_4	KEGG_NOD_LIKE_RECEPTOR_SIGNALING_PATHWAY;KEGG_ANTIGEN_PROCESSING_AND_PRESENTATION	HADHA,GLO1,HSP90AA1,HSP90AA1;CNOT2|PAPOLA,EARS2,HSP90AA1,HSP90AA1
4	let-7b,miR-17,miR-183,miR-421	PAAD_3,PAAD_4	KEGG_NOD_LIKE_RECEPTOR_SIGNALING_PATHWAY;KEGG_ANTIGEN_PROCESSING_AND_PRESENTATION	HADHA,GLO1,HSP90AA1,HSP90AA1;CNOT2|PAPOLA,EARS2,HSP90AA1,HSP90AA1
4	let-7b,miR-17,miR-183,miR-425	PAAD_3,PAAD_4	KEGG_NOD_LIKE_RECEPTOR_SIGNALING_PATHWAY;KEGG_ANTIGEN_PROCESSING_AND_PRESENTATION	HADHA,GLO1,HSP90AA1,HSP90AA1;CNOT2|PAPOLA,EARS2,HSP90AA1,HSP90AA1
4	let-7b,miR-17,miR-183,miR-501-5p	PAAD_3,PAAD_4	KEGG_ANTIGEN_PROCESSING_AND_PRESENTATION;KEGG_NOD_LIKE_RECEPTOR_SIGNALING_PATHWAY;KEGG_ANTIGEN_PROCESSING_AND_PRESENTATION	HADHA,CHST14,HSP90AA1,HSP90AA1|HSP90AB1;HADHA,GLO1,HSP90AA1,HSP90AA1|HSP90AB1;CNOT2|PAPOLA,EARS2,HSP90AA1,HSP90AA1
4	let-7b,miR-17,miR-183,miR-760	PAAD_3,PAAD_4	KEGG_NOD_LIKE_RECEPTOR_SIGNALING_PATHWAY;KEGG_ANTIGEN_PROCESSING_AND_PRESENTATION	HADHA,GLO1,HSP90AA1,HSP90AA1;CNOT2|PAPOLA,EARS2,HSP90AA1,HSP90AA1
4	let-7b,miR-17,miR-185,miR-186	PAAD_3,PAAD_4	KEGG_ANTIGEN_PROCESSING_AND_PRESENTATION;KEGG_NOD_LIKE_RECEPTOR_SIGNALING_PATHWAY;KEGG_ANTIGEN_PROCESSING_AND_PRESENTATION	HADHA,CHST14,HSP90AA1,HSP90AA1|HSP90AB1;HADHA,GLO1,HSP90AA1,HSP90AA1|HSP90AB1;CNOT2|PAPOLA,EARS2,HSP90AA1,HSP90AA1
4	let-7b,miR-17,miR-185,miR-204	PAAD_3,PAAD_4	KEGG_NOD_LIKE_RECEPTOR_SIGNALING_PATHWAY;KEGG_ANTIGEN_PROCESSING_AND_PRESENTATION	HADHA,GLO1,HSP90AA1,HSP90AA1;CNOT2|PAPOLA,EARS2,HSP90AA1,HSP90AA1
4	let-7b,miR-17,miR-185,miR-30e	PAAD_3,PAAD_4	KEGG_NOD_LIKE_RECEPTOR_SIGNALING_PATHWAY;KEGG_ANTIGEN_PROCESSING_AND_PRESENTATION	HADHA,GLO1,HSP90AA1,HSP90AA1;CNOT2|PAPOLA,EARS2,HSP90AA1,HSP90AA1
4	let-7b,miR-17,miR-185,miR-324-3p	PAAD_3,PAAD_4	KEGG_NOD_LIKE_RECEPTOR_SIGNALING_PATHWAY;KEGG_ANTIGEN_PROCESSING_AND_PRESENTATION	HADHA,GLO1,HSP90AA1,HSP90AA1;CNOT2|PAPOLA,EARS2,HSP90AA1,HSP90AA1
4	let-7b,miR-17,miR-185,miR-378	PAAD_3,PAAD_4	KEGG_NOD_LIKE_RECEPTOR_SIGNALING_PATHWAY;KEGG_ANTIGEN_PROCESSING_AND_PRESENTATION	HADHA,GLO1,HSP90AA1,HSP90AA1;CNOT2|PAPOLA,EARS2,HSP90AA1,HSP90AA1
4	let-7b,miR-17,miR-185,miR-3943	PAAD_3,PAAD_4	KEGG_NOD_LIKE_RECEPTOR_SIGNALING_PATHWAY;KEGG_ANTIGEN_PROCESSING_AND_PRESENTATION	HADHA,GLO1,HSP90AA1,HSP90AA1;CNOT2|PAPOLA,EARS2,HSP90AA1,HSP90AA1
4	let-7b,miR-17,miR-185,miR-421	PAAD_3,PAAD_4	KEGG_NOD_LIKE_RECEPTOR_SIGNALING_PATHWAY;KEGG_ANTIGEN_PROCESSING_AND_PRESENTATION	HADHA,GLO1,HSP90AA1,HSP90AA1;CNOT2|PAPOLA,EARS2,HSP90AA1,HSP90AA1
4	let-7b,miR-17,miR-185,miR-501-5p	PAAD_3,PAAD_4	KEGG_ANTIGEN_PROCESSING_AND_PRESENTATION;KEGG_NOD_LIKE_RECEPTOR_SIGNALING_PATHWAY;KEGG_ANTIGEN_PROCESSING_AND_PRESENTATION	HADHA,CHST14,HSP90AA1,HSP90AA1|HSP90AB1;HADHA,GLO1,HSP90AA1,HSP90AA1|HSP90AB1;CNOT2|PAPOLA,EARS2,HSP90AA1,HSP90AA1
4	let-7b,miR-17,miR-185,miR-760	PAAD_3,PAAD_4	KEGG_NOD_LIKE_RECEPTOR_SIGNALING_PATHWAY;KEGG_ANTIGEN_PROCESSING_AND_PRESENTATION	HADHA,GLO1,HSP90AA1,HSP90AA1;CNOT2|PAPOLA,EARS2,HSP90AA1,HSP90AA1
4	let-7b,miR-17,miR-186,miR-204	PAAD_3,PAAD_4	KEGG_ANTIGEN_PROCESSING_AND_PRESENTATION;KEGG_NOD_LIKE_RECEPTOR_SIGNALING_PATHWAY;KEGG_ANTIGEN_PROCESSING_AND_PRESENTATION	HADHA,CHST14,HSP90AA1|HSP90AB1,HSP90AA1;HADHA,GLO1,HSP90AA1|HSP90AB1,HSP90AA1;CNOT2|PAPOLA,EARS2,HSP90AA1,HSP90AA1
4	let-7b,miR-17,miR-186,miR-25	PAAD_3,PAAD_4	KEGG_ANTIGEN_PROCESSING_AND_PRESENTATION;KEGG_NOD_LIKE_RECEPTOR_SIGNALING_PATHWAY;KEGG_ANTIGEN_PROCESSING_AND_PRESENTATION	HADHA,CHST14,HSP90AA1|HSP90AB1,HSP90AA1;HADHA,GLO1,HSP90AA1|HSP90AB1,HSP90AA1;CNOT2|PAPOLA,EARS2,HSP90AA1,HSP90AA1
4	let-7b,miR-17,miR-186,miR-30c	PAAD_3,PAAD_4	KEGG_ANTIGEN_PROCESSING_AND_PRESENTATION;KEGG_NOD_LIKE_RECEPTOR_SIGNALING_PATHWAY;KEGG_ANTIGEN_PROCESSING_AND_PRESENTATION	HADHA,CHST14,HSP90AA1|HSP90AB1,HSP90AA1;HADHA,GLO1,HSP90AA1|HSP90AB1,HSP90AA1;CNOT2|PAPOLA,EARS2,HSP90AA1,HSP90AA1
4	let-7b,miR-17,miR-186,miR-30e	PAAD_3,PAAD_4	KEGG_ANTIGEN_PROCESSING_AND_PRESENTATION;KEGG_NOD_LIKE_RECEPTOR_SIGNALING_PATHWAY;KEGG_ANTIGEN_PROCESSING_AND_PRESENTATION	HADHA,CHST14,HSP90AA1|HSP90AB1,HSP90AA1;HADHA,GLO1,HSP90AA1|HSP90AB1,HSP90AA1;CNOT2|PAPOLA,EARS2,HSP90AA1,HSP90AA1
4	let-7b,miR-17,miR-186,miR-324-3p	PAAD_3,PAAD_4	KEGG_ANTIGEN_PROCESSING_AND_PRESENTATION;KEGG_NOD_LIKE_RECEPTOR_SIGNALING_PATHWAY;KEGG_ANTIGEN_PROCESSING_AND_PRESENTATION	HADHA,CHST14,HSP90AA1|HSP90AB1,HSP90AA1;HADHA,GLO1,HSP90AA1|HSP90AB1,HSP90AA1;CNOT2|PAPOLA,EARS2,HSP90AA1,HSP90AA1
4	let-7b,miR-17,miR-186,miR-378	PAAD_3,PAAD_4	KEGG_ANTIGEN_PROCESSING_AND_PRESENTATION;KEGG_NOD_LIKE_RECEPTOR_SIGNALING_PATHWAY;KEGG_ANTIGEN_PROCESSING_AND_PRESENTATION	HADHA,CHST14,HSP90AA1|HSP90AB1,HSP90AA1;HADHA,GLO1,HSP90AA1|HSP90AB1,HSP90AA1;CNOT2|PAPOLA,EARS2,HSP90AA1,HSP90AA1
4	let-7b,miR-17,miR-186,miR-3943	PAAD_3,PAAD_4	KEGG_ANTIGEN_PROCESSING_AND_PRESENTATION;KEGG_NOD_LIKE_RECEPTOR_SIGNALING_PATHWAY;KEGG_ANTIGEN_PROCESSING_AND_PRESENTATION	HADHA,CHST14,HSP90AA1|HSP90AB1,HSP90AA1;HADHA,GLO1,HSP90AA1|HSP90AB1,HSP90AA1;CNOT2|PAPOLA,EARS2,HSP90AA1,HSP90AA1
4	let-7b,miR-17,miR-186,miR-421	PAAD_3,PAAD_4	KEGG_ANTIGEN_PROCESSING_AND_PRESENTATION;KEGG_NOD_LIKE_RECEPTOR_SIGNALING_PATHWAY;KEGG_ANTIGEN_PROCESSING_AND_PRESENTATION	HADHA,CHST14,HSP90AA1|HSP90AB1,HSP90AA1;HADHA,GLO1,HSP90AA1|HSP90AB1,HSP90AA1;CNOT2|PAPOLA,EARS2,HSP90AA1,HSP90AA1
4	let-7b,miR-17,miR-186,miR-425	PAAD_3,PAAD_4	KEGG_ANTIGEN_PROCESSING_AND_PRESENTATION;KEGG_NOD_LIKE_RECEPTOR_SIGNALING_PATHWAY;KEGG_ANTIGEN_PROCESSING_AND_PRESENTATION	HADHA,CHST14,HSP90AA1|HSP90AB1,HSP90AA1;HADHA,GLO1,HSP90AA1|HSP90AB1,HSP90AA1;CNOT2|PAPOLA,EARS2,HSP90AA1,HSP90AA1
4	let-7b,miR-17,miR-186,miR-501-5p	PAAD_3,PAAD_4	KEGG_ANTIGEN_PROCESSING_AND_PRESENTATION;KEGG_NOD_LIKE_RECEPTOR_SIGNALING_PATHWAY;KEGG_ANTIGEN_PROCESSING_AND_PRESENTATION	HADHA,CHST14,HSP90AA1|HSP90AB1,HSP90AA1|HSP90AB1;HADHA,GLO1,HSP90AA1|HSP90AB1,HSP90AA1|HSP90AB1;CNOT2|PAPOLA,EARS2,HSP90AA1,HSP90AA1
4	let-7b,miR-17,miR-186,miR-760	PAAD_3,PAAD_4	KEGG_ANTIGEN_PROCESSING_AND_PRESENTATION;KEGG_NOD_LIKE_RECEPTOR_SIGNALING_PATHWAY;KEGG_ANTIGEN_PROCESSING_AND_PRESENTATION	HADHA,CHST14,HSP90AA1|HSP90AB1,HSP90AA1;HADHA,GLO1,HSP90AA1|HSP90AB1,HSP90AA1;CNOT2|PAPOLA,EARS2,HSP90AA1,HSP90AA1
4	let-7b,miR-17,miR-204,miR-30c	PAAD_3,PAAD_4	KEGG_NOD_LIKE_RECEPTOR_SIGNALING_PATHWAY;KEGG_ANTIGEN_PROCESSING_AND_PRESENTATION	HADHA,GLO1,HSP90AA1,HSP90AA1;CNOT2|PAPOLA,EARS2,HSP90AA1,HSP90AA1
4	let-7b,miR-17,miR-204,miR-30e	PAAD_3,PAAD_4	KEGG_ANTIGEN_PROCESSING_AND_PRESENTATION;KEGG_NOD_LIKE_RECEPTOR_SIGNALING_PATHWAY;KEGG_ANTIGEN_PROCESSING_AND_PRESENTATION	HADHA,CHST14,HSP90AA1,HSP90AA1;HADHA,GLO1,HSP90AA1,HSP90AA1;CNOT2|PAPOLA,EARS2,HSP90AA1,HSP90AA1
4	let-7b,miR-17,miR-204,miR-324-3p	PAAD_3,PAAD_4	KEGG_NOD_LIKE_RECEPTOR_SIGNALING_PATHWAY;KEGG_ANTIGEN_PROCESSING_AND_PRESENTATION	HADHA,GLO1,HSP90AA1,HSP90AA1;CNOT2|PAPOLA,EARS2,HSP90AA1,HSP90AA1
4	let-7b,miR-17,miR-204,miR-378	PAAD_3,PAAD_4	KEGG_NOD_LIKE_RECEPTOR_SIGNALING_PATHWAY;KEGG_ANTIGEN_PROCESSING_AND_PRESENTATION	HADHA,GLO1,HSP90AA1,HSP90AA1;CNOT2|PAPOLA,EARS2,HSP90AA1,HSP90AA1
4	let-7b,miR-17,miR-204,miR-3943	PAAD_3,PAAD_4	KEGG_ANTIGEN_PROCESSING_AND_PRESENTATION;KEGG_NOD_LIKE_RECEPTOR_SIGNALING_PATHWAY;KEGG_ANTIGEN_PROCESSING_AND_PRESENTATION	HADHA,CHST14,HSP90AA1,HSP90AA1;HADHA,GLO1,HSP90AA1,HSP90AA1;CNOT2|PAPOLA,EARS2,HSP90AA1,HSP90AA1
4	let-7b,miR-17,miR-204,miR-421	PAAD_3,PAAD_4	KEGG_NOD_LIKE_RECEPTOR_SIGNALING_PATHWAY;KEGG_ANTIGEN_PROCESSING_AND_PRESENTATION	HADHA,GLO1,HSP90AA1,HSP90AA1;CNOT2|PAPOLA,EARS2,HSP90AA1,HSP90AA1
4	let-7b,miR-17,miR-204,miR-425	PAAD_3,PAAD_4	KEGG_NOD_LIKE_RECEPTOR_SIGNALING_PATHWAY;KEGG_ANTIGEN_PROCESSING_AND_PRESENTATION	HADHA,GLO1,HSP90AA1,HSP90AA1;CNOT2|PAPOLA,EARS2,HSP90AA1,HSP90AA1
4	let-7b,miR-17,miR-204,miR-484	PAAD_3,PAAD_4	KEGG_ANTIGEN_PROCESSING_AND_PRESENTATION;KEGG_NOD_LIKE_RECEPTOR_SIGNALING_PATHWAY;KEGG_ANTIGEN_PROCESSING_AND_PRESENTATION	HADHA,CHST14,HSP90AA1,HSP90AA1|HSP90AB1|PSME3;HADHA,GLO1,HSP90AA1,HSP90AA1|HSP90AB1;CNOT2|PAPOLA,EARS2,HSP90AA1,HSP90AA1|RFX5
4	let-7b,miR-17,miR-204,miR-501-5p	PAAD_3,PAAD_4	KEGG_ANTIGEN_PROCESSING_AND_PRESENTATION;KEGG_NOD_LIKE_RECEPTOR_SIGNALING_PATHWAY;KEGG_PROGESTERONE_MEDIATED_OOCYTE_MATURATION;KEGG_ANTIGEN_PROCESSING_AND_PRESENTATION	HADHA,CHST14,HSP90AA1,HSP90AA1|HSP90AB1;HADHA,GLO1,HSP90AA1,HSP90AA1|HSP90AB1;HADHA,MAP3K8,HSP90AA1,HSP90AA1|HSP90AB1;CNOT2|PAPOLA,EARS2,HSP90AA1,HSP90AA1
4	let-7b,miR-17,miR-204,miR-760	PAAD_3,PAAD_4	KEGG_NOD_LIKE_RECEPTOR_SIGNALING_PATHWAY;KEGG_ANTIGEN_PROCESSING_AND_PRESENTATION	HADHA,GLO1,HSP90AA1,HSP90AA1;CNOT2|PAPOLA,EARS2,HSP90AA1,HSP90AA1
4	let-7b,miR-17,miR-222,miR-501-5p	PAAD_3,PAAD_4	KEGG_ANTIGEN_PROCESSING_AND_PRESENTATION;KEGG_NOD_LIKE_RECEPTOR_SIGNALING_PATHWAY;KEGG_ANTIGEN_PROCESSING_AND_PRESENTATION	HADHA,CHST14,HSP90AA1,HSP90AA1|HSP90AB1;HADHA,GLO1,HSP90AA1,HSP90AA1|HSP90AB1;CNOT2|PAPOLA,EARS2,HSP90AA1,HSP90AA1
4	let-7b,miR-17,miR-25,miR-501-5p	PAAD_3,PAAD_4	KEGG_ANTIGEN_PROCESSING_AND_PRESENTATION;KEGG_NOD_LIKE_RECEPTOR_SIGNALING_PATHWAY;KEGG_ANTIGEN_PROCESSING_AND_PRESENTATION	HADHA,CHST14,HSP90AA1,HSP90AA1|HSP90AB1;HADHA,GLO1,HSP90AA1,HSP90AA1|HSP90AB1;CNOT2|PAPOLA,EARS2,HSP90AA1,HSP90AA1
4	let-7b,miR-17,miR-30c,miR-30e	PAAD_3,PAAD_4	KEGG_NOD_LIKE_RECEPTOR_SIGNALING_PATHWAY;KEGG_ANTIGEN_PROCESSING_AND_PRESENTATION	HADHA,GLO1,HSP90AA1,HSP90AA1;CNOT2|PAPOLA,EARS2,HSP90AA1,HSP90AA1
4	let-7b,miR-17,miR-30c,miR-3943	PAAD_3,PAAD_4	KEGG_NOD_LIKE_RECEPTOR_SIGNALING_PATHWAY;KEGG_ANTIGEN_PROCESSING_AND_PRESENTATION	HADHA,GLO1,HSP90AA1,HSP90AA1;CNOT2|PAPOLA,EARS2,HSP90AA1,HSP90AA1
4	let-7b,miR-17,miR-30c,miR-421	PAAD_3,PAAD_4	KEGG_NOD_LIKE_RECEPTOR_SIGNALING_PATHWAY;KEGG_ANTIGEN_PROCESSING_AND_PRESENTATION	HADHA,GLO1,HSP90AA1,HSP90AA1;CNOT2|PAPOLA,EARS2,HSP90AA1,HSP90AA1
4	let-7b,miR-17,miR-30c,miR-501-5p	PAAD_3,PAAD_4	KEGG_ANTIGEN_PROCESSING_AND_PRESENTATION;KEGG_NOD_LIKE_RECEPTOR_SIGNALING_PATHWAY;KEGG_ANTIGEN_PROCESSING_AND_PRESENTATION	HADHA,CHST14,HSP90AA1,HSP90AA1|HSP90AB1;HADHA,GLO1,HSP90AA1,HSP90AA1|HSP90AB1;CNOT2|PAPOLA,EARS2,HSP90AA1,HSP90AA1
4	let-7b,miR-17,miR-30e,miR-324-3p	PAAD_3,PAAD_4	KEGG_NOD_LIKE_RECEPTOR_SIGNALING_PATHWAY;KEGG_ANTIGEN_PROCESSING_AND_PRESENTATION	HADHA,GLO1,HSP90AA1,HSP90AA1;CNOT2|PAPOLA,EARS2,HSP90AA1,HSP90AA1
4	let-7b,miR-17,miR-30e,miR-378	PAAD_3,PAAD_4	KEGG_NOD_LIKE_RECEPTOR_SIGNALING_PATHWAY;KEGG_ANTIGEN_PROCESSING_AND_PRESENTATION	HADHA,GLO1,HSP90AA1,HSP90AA1;CNOT2|PAPOLA,EARS2,HSP90AA1,HSP90AA1
4	let-7b,miR-17,miR-30e,miR-3943	PAAD_3,PAAD_4	KEGG_ANTIGEN_PROCESSING_AND_PRESENTATION;KEGG_NOD_LIKE_RECEPTOR_SIGNALING_PATHWAY;KEGG_ANTIGEN_PROCESSING_AND_PRESENTATION	HADHA,CHST14,HSP90AA1,HSP90AA1;HADHA,GLO1,HSP90AA1,HSP90AA1;CNOT2|PAPOLA,EARS2,HSP90AA1,HSP90AA1
4	let-7b,miR-17,miR-30e,miR-421	PAAD_3,PAAD_4	KEGG_NOD_LIKE_RECEPTOR_SIGNALING_PATHWAY;KEGG_ANTIGEN_PROCESSING_AND_PRESENTATION	HADHA,GLO1,HSP90AA1,HSP90AA1;CNOT2|PAPOLA,EARS2,HSP90AA1,HSP90AA1
4	let-7b,miR-17,miR-30e,miR-425	PAAD_3,PAAD_4	KEGG_NOD_LIKE_RECEPTOR_SIGNALING_PATHWAY;KEGG_ANTIGEN_PROCESSING_AND_PRESENTATION	HADHA,GLO1,HSP90AA1,HSP90AA1;CNOT2|PAPOLA,EARS2,HSP90AA1,HSP90AA1
4	let-7b,miR-17,miR-30e,miR-484	PAAD_3,PAAD_4	KEGG_ANTIGEN_PROCESSING_AND_PRESENTATION;KEGG_NOD_LIKE_RECEPTOR_SIGNALING_PATHWAY;KEGG_ANTIGEN_PROCESSING_AND_PRESENTATION	HADHA,CHST14,HSP90AA1,HSP90AA1|HSP90AB1|PSME3;HADHA,GLO1,HSP90AA1,HSP90AA1|HSP90AB1;CNOT2|PAPOLA,EARS2,HSP90AA1,HSP90AA1|RFX5
4	let-7b,miR-17,miR-30e,miR-501-5p	PAAD_3,PAAD_4	KEGG_ANTIGEN_PROCESSING_AND_PRESENTATION;KEGG_NOD_LIKE_RECEPTOR_SIGNALING_PATHWAY;KEGG_PROGESTERONE_MEDIATED_OOCYTE_MATURATION;KEGG_ANTIGEN_PROCESSING_AND_PRESENTATION	HADHA,CHST14,HSP90AA1,HSP90AA1|HSP90AB1;HADHA,GLO1,HSP90AA1,HSP90AA1|HSP90AB1;HADHA,MAP3K8,HSP90AA1,HSP90AA1|HSP90AB1;CNOT2|PAPOLA,EARS2,HSP90AA1,HSP90AA1
4	let-7b,miR-17,miR-30e,miR-760	PAAD_3,PAAD_4	KEGG_NOD_LIKE_RECEPTOR_SIGNALING_PATHWAY;KEGG_ANTIGEN_PROCESSING_AND_PRESENTATION	HADHA,GLO1,HSP90AA1,HSP90AA1;CNOT2|PAPOLA,EARS2,HSP90AA1,HSP90AA1
4	let-7b,miR-17,miR-324-3p,miR-378	PAAD_3,PAAD_4	KEGG_NOD_LIKE_RECEPTOR_SIGNALING_PATHWAY;KEGG_ANTIGEN_PROCESSING_AND_PRESENTATION	HADHA,GLO1,HSP90AA1,HSP90AA1;CNOT2|PAPOLA,EARS2,HSP90AA1,HSP90AA1
4	let-7b,miR-17,miR-324-3p,miR-3943	PAAD_3,PAAD_4	KEGG_NOD_LIKE_RECEPTOR_SIGNALING_PATHWAY;KEGG_ANTIGEN_PROCESSING_AND_PRESENTATION	HADHA,GLO1,HSP90AA1,HSP90AA1;CNOT2|PAPOLA,EARS2,HSP90AA1,HSP90AA1
4	let-7b,miR-17,miR-324-3p,miR-421	PAAD_3,PAAD_4	KEGG_NOD_LIKE_RECEPTOR_SIGNALING_PATHWAY;KEGG_ANTIGEN_PROCESSING_AND_PRESENTATION	HADHA,GLO1,HSP90AA1,HSP90AA1;CNOT2|PAPOLA,EARS2,HSP90AA1,HSP90AA1
4	let-7b,miR-17,miR-324-3p,miR-425	PAAD_3,PAAD_4	KEGG_NOD_LIKE_RECEPTOR_SIGNALING_PATHWAY;KEGG_ANTIGEN_PROCESSING_AND_PRESENTATION	HADHA,GLO1,HSP90AA1,HSP90AA1;CNOT2|PAPOLA,EARS2,HSP90AA1,HSP90AA1
4	let-7b,miR-17,miR-324-3p,miR-484	PAAD_3,PAAD_4	KEGG_ANTIGEN_PROCESSING_AND_PRESENTATION;KEGG_NOD_LIKE_RECEPTOR_SIGNALING_PATHWAY;KEGG_PROGESTERONE_MEDIATED_OOCYTE_MATURATION;KEGG_ANTIGEN_PROCESSING_AND_PRESENTATION;KEGG_NOD_LIKE_RECEPTOR_SIGNALING_PATHWAY	HADHA,CHST14,HSP90AA1,HSP90AA1|HSP90AB1|PSME3;HADHA,GLO1,HSP90AA1,HSP90AA1|HSP90AB1;HADHA,MAP3K8,HSP90AA1,HSP90AA1|HSP90AB1;CNOT2|PAPOLA,EARS2,HSP90AA1,HSP90AA1|RFX5;POLR2A,PRPF8,HSP90AA1,HSP90AA1
4	let-7b,miR-17,miR-324-3p,miR-501-5p	PAAD_3,PAAD_4	KEGG_ANTIGEN_PROCESSING_AND_PRESENTATION;KEGG_NOD_LIKE_RECEPTOR_SIGNALING_PATHWAY;KEGG_PROGESTERONE_MEDIATED_OOCYTE_MATURATION;KEGG_ANTIGEN_PROCESSING_AND_PRESENTATION	HADHA,CHST14,HSP90AA1,HSP90AA1|HSP90AB1;HADHA,GLO1,HSP90AA1,HSP90AA1|HSP90AB1;HADHA,MAP3K8,HSP90AA1,HSP90AA1|HSP90AB1;CNOT2|PAPOLA,EARS2,HSP90AA1,HSP90AA1
4	let-7b,miR-17,miR-324-3p,miR-760	PAAD_3,PAAD_4	KEGG_NOD_LIKE_RECEPTOR_SIGNALING_PATHWAY;KEGG_ANTIGEN_PROCESSING_AND_PRESENTATION	HADHA,GLO1,HSP90AA1,HSP90AA1;CNOT2|PAPOLA,EARS2,HSP90AA1,HSP90AA1
4	let-7b,miR-17,miR-378,miR-3943	PAAD_3,PAAD_4	KEGG_NOD_LIKE_RECEPTOR_SIGNALING_PATHWAY;KEGG_ANTIGEN_PROCESSING_AND_PRESENTATION	HADHA,GLO1,HSP90AA1,HSP90AA1;CNOT2|PAPOLA,EARS2,HSP90AA1,HSP90AA1
4	let-7b,miR-17,miR-378,miR-421	PAAD_3,PAAD_4	KEGG_NOD_LIKE_RECEPTOR_SIGNALING_PATHWAY;KEGG_ANTIGEN_PROCESSING_AND_PRESENTATION	HADHA,GLO1,HSP90AA1,HSP90AA1;CNOT2|PAPOLA,EARS2,HSP90AA1,HSP90AA1
4	let-7b,miR-17,miR-378,miR-425	PAAD_3,PAAD_4	KEGG_NOD_LIKE_RECEPTOR_SIGNALING_PATHWAY;KEGG_ANTIGEN_PROCESSING_AND_PRESENTATION	HADHA,GLO1,HSP90AA1,HSP90AA1;CNOT2|PAPOLA,EARS2,HSP90AA1,HSP90AA1
4	let-7b,miR-17,miR-378,miR-484	PAAD_3,PAAD_4	KEGG_ANTIGEN_PROCESSING_AND_PRESENTATION;KEGG_ANTIGEN_PROCESSING_AND_PRESENTATION	HADHA,CHST14,HSP90AA1,HSP90AA1|HSP90AB1|PSME3;CNOT2|PAPOLA,EARS2,HSP90AA1,HSP90AA1|RFX5
4	let-7b,miR-17,miR-378,miR-501-5p	PAAD_3,PAAD_4	KEGG_ANTIGEN_PROCESSING_AND_PRESENTATION;KEGG_NOD_LIKE_RECEPTOR_SIGNALING_PATHWAY;KEGG_ANTIGEN_PROCESSING_AND_PRESENTATION	HADHA,CHST14,HSP90AA1,HSP90AA1|HSP90AB1;HADHA,GLO1,HSP90AA1,HSP90AA1|HSP90AB1;CNOT2|PAPOLA,EARS2,HSP90AA1,HSP90AA1
4	let-7b,miR-17,miR-378,miR-760	PAAD_3,PAAD_4	KEGG_NOD_LIKE_RECEPTOR_SIGNALING_PATHWAY;KEGG_ANTIGEN_PROCESSING_AND_PRESENTATION	HADHA,GLO1,HSP90AA1,HSP90AA1;CNOT2|PAPOLA,EARS2,HSP90AA1,HSP90AA1
4	let-7b,miR-17,miR-3943,miR-421	PAAD_3,PAAD_4	KEGG_ANTIGEN_PROCESSING_AND_PRESENTATION;KEGG_NOD_LIKE_RECEPTOR_SIGNALING_PATHWAY;KEGG_ANTIGEN_PROCESSING_AND_PRESENTATION	HADHA,CHST14,HSP90AA1,HSP90AA1;HADHA,GLO1,HSP90AA1,HSP90AA1;CNOT2|PAPOLA,EARS2,HSP90AA1,HSP90AA1
4	let-7b,miR-17,miR-3943,miR-425	PAAD_3,PAAD_4	KEGG_NOD_LIKE_RECEPTOR_SIGNALING_PATHWAY;KEGG_ANTIGEN_PROCESSING_AND_PRESENTATION	HADHA,GLO1,HSP90AA1,HSP90AA1;CNOT2|PAPOLA,EARS2,HSP90AA1,HSP90AA1
4	let-7b,miR-17,miR-3943,miR-484	PAAD_3,PAAD_4	KEGG_ANTIGEN_PROCESSING_AND_PRESENTATION;KEGG_NOD_LIKE_RECEPTOR_SIGNALING_PATHWAY;KEGG_ANTIGEN_PROCESSING_AND_PRESENTATION	HADHA,CHST14,HSP90AA1,HSP90AA1|HSP90AB1|PSME3;HADHA,GLO1,HSP90AA1,HSP90AA1|HSP90AB1;CNOT2|PAPOLA,EARS2,HSP90AA1,HSP90AA1|RFX5
4	let-7b,miR-17,miR-3943,miR-501-5p	PAAD_3,PAAD_4	KEGG_ANTIGEN_PROCESSING_AND_PRESENTATION;KEGG_NOD_LIKE_RECEPTOR_SIGNALING_PATHWAY;KEGG_PROGESTERONE_MEDIATED_OOCYTE_MATURATION;KEGG_ANTIGEN_PROCESSING_AND_PRESENTATION	HADHA,CHST14,HSP90AA1,HSP90AA1|HSP90AB1;HADHA,GLO1,HSP90AA1,HSP90AA1|HSP90AB1;HADHA,MAP3K8,HSP90AA1,HSP90AA1|HSP90AB1;CNOT2|PAPOLA,EARS2,HSP90AA1,HSP90AA1
4	let-7b,miR-17,miR-3943,miR-760	PAAD_3,PAAD_4	KEGG_NOD_LIKE_RECEPTOR_SIGNALING_PATHWAY;KEGG_ANTIGEN_PROCESSING_AND_PRESENTATION	HADHA,GLO1,HSP90AA1,HSP90AA1;CNOT2|PAPOLA,EARS2,HSP90AA1,HSP90AA1
4	let-7b,miR-17,miR-421,miR-425	PAAD_3,PAAD_4	KEGG_NOD_LIKE_RECEPTOR_SIGNALING_PATHWAY;KEGG_ANTIGEN_PROCESSING_AND_PRESENTATION	HADHA,GLO1,HSP90AA1,HSP90AA1;CNOT2|PAPOLA,EARS2,HSP90AA1,HSP90AA1
4	let-7b,miR-17,miR-421,miR-501-5p	PAAD_3,PAAD_4	KEGG_ANTIGEN_PROCESSING_AND_PRESENTATION;KEGG_NOD_LIKE_RECEPTOR_SIGNALING_PATHWAY;KEGG_PROGESTERONE_MEDIATED_OOCYTE_MATURATION;KEGG_ANTIGEN_PROCESSING_AND_PRESENTATION	HADHA,CHST14,HSP90AA1,HSP90AA1|HSP90AB1;HADHA,GLO1,HSP90AA1,HSP90AA1|HSP90AB1;HADHA,MAP3K8,HSP90AA1,HSP90AA1|HSP90AB1;CNOT2|PAPOLA,EARS2,HSP90AA1,HSP90AA1
4	let-7b,miR-17,miR-421,miR-760	PAAD_3,PAAD_4	KEGG_NOD_LIKE_RECEPTOR_SIGNALING_PATHWAY;KEGG_ANTIGEN_PROCESSING_AND_PRESENTATION	HADHA,GLO1,HSP90AA1,HSP90AA1;CNOT2|PAPOLA,EARS2,HSP90AA1,HSP90AA1
4	let-7b,miR-17,miR-425,miR-501-5p	PAAD_3,PAAD_4	KEGG_ANTIGEN_PROCESSING_AND_PRESENTATION;KEGG_NOD_LIKE_RECEPTOR_SIGNALING_PATHWAY;KEGG_ANTIGEN_PROCESSING_AND_PRESENTATION	HADHA,CHST14,HSP90AA1,HSP90AA1|HSP90AB1;HADHA,GLO1,HSP90AA1,HSP90AA1|HSP90AB1;CNOT2|PAPOLA,EARS2,HSP90AA1,HSP90AA1
4	let-7b,miR-17,miR-425,miR-760	PAAD_3,PAAD_4	KEGG_NOD_LIKE_RECEPTOR_SIGNALING_PATHWAY;KEGG_ANTIGEN_PROCESSING_AND_PRESENTATION	HADHA,GLO1,HSP90AA1,HSP90AA1;CNOT2|PAPOLA,EARS2,HSP90AA1,HSP90AA1
4	let-7b,miR-17,miR-484,miR-501-5p	PAAD_3,PAAD_4	KEGG_ANTIGEN_PROCESSING_AND_PRESENTATION;KEGG_NOD_LIKE_RECEPTOR_SIGNALING_PATHWAY;KEGG_ANTIGEN_PROCESSING_AND_PRESENTATION	HADHA,CHST14,HSP90AA1|HSP90AB1|PSME3,HSP90AA1|HSP90AB1;HADHA,GLO1,HSP90AA1|HSP90AB1,HSP90AA1|HSP90AB1;CNOT2|PAPOLA,EARS2,HSP90AA1|RFX5,HSP90AA1
4	let-7b,miR-17,miR-501-5p,miR-760	PAAD_3,PAAD_4	KEGG_ANTIGEN_PROCESSING_AND_PRESENTATION;KEGG_NOD_LIKE_RECEPTOR_SIGNALING_PATHWAY;KEGG_ANTIGEN_PROCESSING_AND_PRESENTATION	HADHA,CHST14,HSP90AA1|HSP90AB1,HSP90AA1;HADHA,GLO1,HSP90AA1|HSP90AB1,HSP90AA1;CNOT2|PAPOLA,EARS2,HSP90AA1,HSP90AA1
4	let-7b,miR-183,miR-185,miR-186	PAAD_3,PAAD_4	KEGG_ANTIGEN_PROCESSING_AND_PRESENTATION;KEGG_NOD_LIKE_RECEPTOR_SIGNALING_PATHWAY;KEGG_PROGESTERONE_MEDIATED_OOCYTE_MATURATION	PIGG,CSNK2A1,HSP90AA1,HSP90AA1|HSP90AB1;HADHA,KAT2A,HSP90AA1,HSP90AA1|HSP90AB1;CNOT2|PAPOLA,UQCRC1,HSP90AA1,HSP90AA1|RAF1
4	let-7b,miR-183,miR-185,miR-331-3p	PAAD_3,PAAD_4	KEGG_ANTIGEN_PROCESSING_AND_PRESENTATION;KEGG_PROGESTERONE_MEDIATED_OOCYTE_MATURATION	PIGG,CSNK2A1,HSP90AA1,PSME3;CNOT2|PAPOLA,UQCRC1,HSP90AA1,PRKACA
4	let-7b,miR-183,miR-186,miR-204	PAAD_3,PAAD_4	KEGG_ANTIGEN_PROCESSING_AND_PRESENTATION;KEGG_NOD_LIKE_RECEPTOR_SIGNALING_PATHWAY;KEGG_PROGESTERONE_MEDIATED_OOCYTE_MATURATION	PIGG,CSNK2A1,HSP90AA1|HSP90AB1,HSP90AA1;HADHA,KAT2A,HSP90AA1|HSP90AB1,HSP90AA1;CNOT2|PAPOLA,UQCRC1,HSP90AA1|RAF1,HSP90AA1
4	let-7b,miR-183,miR-186,miR-30e	PAAD_3,PAAD_4	KEGG_ANTIGEN_PROCESSING_AND_PRESENTATION;KEGG_NOD_LIKE_RECEPTOR_SIGNALING_PATHWAY;KEGG_PROGESTERONE_MEDIATED_OOCYTE_MATURATION	PIGG,CSNK2A1,HSP90AA1|HSP90AB1,HSP90AA1;HADHA,KAT2A,HSP90AA1|HSP90AB1,HSP90AA1;CNOT2|PAPOLA,UQCRC1,HSP90AA1|RAF1,HSP90AA1
4	let-7b,miR-183,miR-186,miR-320a	PAAD_3,PAAD_4	KEGG_ANTIGEN_PROCESSING_AND_PRESENTATION;KEGG_NOD_LIKE_RECEPTOR_SIGNALING_PATHWAY;KEGG_PROGESTERONE_MEDIATED_OOCYTE_MATURATION	PIGG,CSNK2A1,HSP90AA1|HSP90AB1,HSP90AB1;HADHA,KAT2A,HSP90AA1|HSP90AB1,HSP90AB1;CNOT2|PAPOLA,UQCRC1,HSP90AA1|RAF1,ADCY1
4	let-7b,miR-183,miR-186,miR-324-3p	PAAD_3,PAAD_4	KEGG_ANTIGEN_PROCESSING_AND_PRESENTATION;KEGG_NOD_LIKE_RECEPTOR_SIGNALING_PATHWAY;KEGG_PROGESTERONE_MEDIATED_OOCYTE_MATURATION	PIGG,CSNK2A1,HSP90AA1|HSP90AB1,HSP90AA1;HADHA,KAT2A,HSP90AA1|HSP90AB1,HSP90AA1;CNOT2|PAPOLA,UQCRC1,HSP90AA1|RAF1,HSP90AA1
4	let-7b,miR-183,miR-186,miR-331-3p	PAAD_3,PAAD_4	KEGG_ANTIGEN_PROCESSING_AND_PRESENTATION;KEGG_PROGESTERONE_MEDIATED_OOCYTE_MATURATION;KEGG_PROGESTERONE_MEDIATED_OOCYTE_MATURATION	PIGG,CSNK2A1,HSP90AA1|HSP90AB1,PSME3;HADHA,ITGA5,HSP90AA1|HSP90AB1,ARAF;CNOT2|PAPOLA,UQCRC1,HSP90AA1|RAF1,PRKACA
4	let-7b,miR-183,miR-186,miR-378	PAAD_3,PAAD_4	KEGG_ANTIGEN_PROCESSING_AND_PRESENTATION;KEGG_NOD_LIKE_RECEPTOR_SIGNALING_PATHWAY;KEGG_PROGESTERONE_MEDIATED_OOCYTE_MATURATION	PIGG,CSNK2A1,HSP90AA1|HSP90AB1,HSP90AA1;HADHA,KAT2A,HSP90AA1|HSP90AB1,HSP90AA1;CNOT2|PAPOLA,UQCRC1,HSP90AA1|RAF1,HSP90AA1
4	let-7b,miR-183,miR-186,miR-3943	PAAD_3,PAAD_4	KEGG_ANTIGEN_PROCESSING_AND_PRESENTATION;KEGG_NOD_LIKE_RECEPTOR_SIGNALING_PATHWAY;KEGG_PROGESTERONE_MEDIATED_OOCYTE_MATURATION	PIGG,CSNK2A1,HSP90AA1|HSP90AB1,HSP90AA1;HADHA,KAT2A,HSP90AA1|HSP90AB1,HSP90AA1;CNOT2|PAPOLA,UQCRC1,HSP90AA1|RAF1,HSP90AA1
4	let-7b,miR-183,miR-186,miR-425	PAAD_3,PAAD_4	KEGG_ANTIGEN_PROCESSING_AND_PRESENTATION;KEGG_NOD_LIKE_RECEPTOR_SIGNALING_PATHWAY;KEGG_PROGESTERONE_MEDIATED_OOCYTE_MATURATION	PIGG,CSNK2A1,HSP90AA1|HSP90AB1,HSP90AA1;HADHA,KAT2A,HSP90AA1|HSP90AB1,HSP90AA1;CNOT2|PAPOLA,UQCRC1,HSP90AA1|RAF1,HSP90AA1
4	let-7b,miR-183,miR-186,miR-501-5p	PAAD_3,PAAD_4	KEGG_ANTIGEN_PROCESSING_AND_PRESENTATION;KEGG_NOD_LIKE_RECEPTOR_SIGNALING_PATHWAY;KEGG_PROGESTERONE_MEDIATED_OOCYTE_MATURATION	PIGG,CSNK2A1,HSP90AA1|HSP90AB1,HSP90AA1|HSP90AB1;HADHA,KAT2A,HSP90AA1|HSP90AB1,HSP90AA1|HSP90AB1;CNOT2|PAPOLA,UQCRC1,HSP90AA1|RAF1,HSP90AA1
4	let-7b,miR-183,miR-186,miR-744	PAAD_3,PAAD_4	KEGG_PROGESTERONE_MEDIATED_OOCYTE_MATURATION;KEGG_PROGESTERONE_MEDIATED_OOCYTE_MATURATION	HADHA,ITGA5,HSP90AA1|HSP90AB1,AKT2;CNOT2|PAPOLA,UQCRC1,HSP90AA1|RAF1,PRKACA
4	let-7b,miR-183,miR-186,miR-760	PAAD_3,PAAD_4	KEGG_ANTIGEN_PROCESSING_AND_PRESENTATION;KEGG_NOD_LIKE_RECEPTOR_SIGNALING_PATHWAY;KEGG_PROGESTERONE_MEDIATED_OOCYTE_MATURATION	PIGG,CSNK2A1,HSP90AA1|HSP90AB1,HSP90AA1;HADHA,KAT2A,HSP90AA1|HSP90AB1,HSP90AA1;CNOT2|PAPOLA,UQCRC1,HSP90AA1|RAF1,HSP90AA1
4	let-7b,miR-183,miR-204,miR-484	PAAD_3,PAAD_4	KEGG_ANTIGEN_PROCESSING_AND_PRESENTATION;KEGG_NOD_LIKE_RECEPTOR_SIGNALING_PATHWAY;KEGG_ANTIGEN_PROCESSING_AND_PRESENTATION	PIGG,CSNK2A1,HSP90AA1,HSP90AA1|HSP90AB1|PSME3;HADHA,KAT2A,HSP90AA1,HSP90AA1|HSP90AB1;AHCYL1,GLO1,HSP90AA1,HSP90AA1|RFX5
4	let-7b,miR-183,miR-25,miR-324-5p	PAAD_3,PAAD_4	KEGG_ANTIGEN_PROCESSING_AND_PRESENTATION;KEGG_PROGESTERONE_MEDIATED_OOCYTE_MATURATION	PIGG,CSNK2A1,HSP90AA1,PSME3;CNOT2|PAPOLA,UQCRC1,HSP90AA1,ANAPC13
4	let-7b,miR-183,miR-25,miR-331-3p	PAAD_3,PAAD_4	KEGG_ANTIGEN_PROCESSING_AND_PRESENTATION;KEGG_PROGESTERONE_MEDIATED_OOCYTE_MATURATION	PIGG,CSNK2A1,HSP90AA1,PSME3;CNOT2|PAPOLA,UQCRC1,HSP90AA1,PRKACA
4	let-7b,miR-183,miR-324-5p,miR-425	PAAD_3,PAAD_4	KEGG_ANTIGEN_PROCESSING_AND_PRESENTATION;KEGG_PROGESTERONE_MEDIATED_OOCYTE_MATURATION	PIGG,CSNK2A1,PSME3,HSP90AA1;CNOT2|PAPOLA,UQCRC1,ANAPC13,HSP90AA1
4	let-7b,miR-183,miR-331-3p,miR-378	PAAD_3,PAAD_4	KEGG_ANTIGEN_PROCESSING_AND_PRESENTATION;KEGG_PROGESTERONE_MEDIATED_OOCYTE_MATURATION	PIGG,CSNK2A1,PSME3,HSP90AA1;CNOT2|PAPOLA,UQCRC1,PRKACA,HSP90AA1
4	let-7b,miR-183,miR-331-3p,miR-425	PAAD_3,PAAD_4	KEGG_ANTIGEN_PROCESSING_AND_PRESENTATION;KEGG_PROGESTERONE_MEDIATED_OOCYTE_MATURATION	PIGG,CSNK2A1,PSME3,HSP90AA1;CNOT2|PAPOLA,UQCRC1,PRKACA,HSP90AA1
4	let-7b,miR-183,miR-3943,miR-484	PAAD_3,PAAD_4	KEGG_ANTIGEN_PROCESSING_AND_PRESENTATION;KEGG_NOD_LIKE_RECEPTOR_SIGNALING_PATHWAY;KEGG_ANTIGEN_PROCESSING_AND_PRESENTATION	PIGG,CSNK2A1,HSP90AA1,HSP90AA1|HSP90AB1|PSME3;HADHA,KAT2A,HSP90AA1,HSP90AA1|HSP90AB1;AHCYL1,GLO1,HSP90AA1,HSP90AA1|RFX5
4	let-7b,miR-183,miR-484,miR-501-5p	PAAD_3,PAAD_4	KEGG_ANTIGEN_PROCESSING_AND_PRESENTATION;KEGG_NOD_LIKE_RECEPTOR_SIGNALING_PATHWAY;KEGG_ANTIGEN_PROCESSING_AND_PRESENTATION	PIGG,CSNK2A1,HSP90AA1|HSP90AB1|PSME3,HSP90AA1|HSP90AB1;HADHA,KAT2A,HSP90AA1|HSP90AB1,HSP90AA1|HSP90AB1;AHCYL1,GLO1,HSP90AA1|RFX5,HSP90AA1
4	let-7b,miR-185,miR-204,miR-30e	PAAD_3,PAAD_4	KEGG_ANTIGEN_PROCESSING_AND_PRESENTATION;KEGG_NOD_LIKE_RECEPTOR_SIGNALING_PATHWAY;KEGG_NOD_LIKE_RECEPTOR_SIGNALING_PATHWAY	HADHA,GLUD1,HSP90AA1,HSP90AA1;HADHA,PPP1CC,HSP90AA1,HSP90AA1;AHCYL1,PDPK1,HSP90AA1,HSP90AA1
4	let-7b,miR-185,miR-204,miR-324-3p	PAAD_3,PAAD_4	KEGG_ANTIGEN_PROCESSING_AND_PRESENTATION;KEGG_NOD_LIKE_RECEPTOR_SIGNALING_PATHWAY;KEGG_NOD_LIKE_RECEPTOR_SIGNALING_PATHWAY	HADHA,GLUD1,HSP90AA1,HSP90AA1;HADHA,PPP1CC,HSP90AA1,HSP90AA1;AHCYL1,PDPK1,HSP90AA1,HSP90AA1
4	let-7b,miR-185,miR-204,miR-3943	PAAD_3,PAAD_4	KEGG_ANTIGEN_PROCESSING_AND_PRESENTATION;KEGG_NOD_LIKE_RECEPTOR_SIGNALING_PATHWAY;KEGG_NOD_LIKE_RECEPTOR_SIGNALING_PATHWAY	HADHA,GLUD1,HSP90AA1,HSP90AA1;HADHA,PPP1CC,HSP90AA1,HSP90AA1;AHCYL1,PDPK1,HSP90AA1,HSP90AA1
4	let-7b,miR-185,miR-204,miR-425	PAAD_3,PAAD_4	KEGG_ANTIGEN_PROCESSING_AND_PRESENTATION;KEGG_NOD_LIKE_RECEPTOR_SIGNALING_PATHWAY;KEGG_NOD_LIKE_RECEPTOR_SIGNALING_PATHWAY	HADHA,GLUD1,HSP90AA1,HSP90AA1;HADHA,PPP1CC,HSP90AA1,HSP90AA1;AHCYL1,PDPK1,HSP90AA1,HSP90AA1
4	let-7b,miR-185,miR-204,miR-484	PAAD_3,PAAD_4	KEGG_ANTIGEN_PROCESSING_AND_PRESENTATION;KEGG_NOD_LIKE_RECEPTOR_SIGNALING_PATHWAY;KEGG_ANTIGEN_PROCESSING_AND_PRESENTATION	HADHA,GLUD1,HSP90AA1,HSP90AA1|HSP90AB1|PSME3;HADHA,PPP1CC,HSP90AA1,HSP90AA1|HSP90AB1;POLR2A,KITLG,HSP90AA1,HSP90AA1|RFX5
4	let-7b,miR-185,miR-204,miR-501-5p	PAAD_3,PAAD_4	KEGG_ANTIGEN_PROCESSING_AND_PRESENTATION;KEGG_NOD_LIKE_RECEPTOR_SIGNALING_PATHWAY;KEGG_PROGESTERONE_MEDIATED_OOCYTE_MATURATION;KEGG_NOD_LIKE_RECEPTOR_SIGNALING_PATHWAY	HADHA,GLUD1,HSP90AA1,HSP90AA1|HSP90AB1;HADHA,PPP1CC,HSP90AA1,HSP90AA1|HSP90AB1;HADHA,ASH1L,HSP90AA1,HSP90AA1|HSP90AB1;AHCYL1,PDPK1,HSP90AA1,HSP90AA1
4	let-7b,miR-185,miR-204,miR-760	PAAD_3,PAAD_4	KEGG_ANTIGEN_PROCESSING_AND_PRESENTATION;KEGG_NOD_LIKE_RECEPTOR_SIGNALING_PATHWAY;KEGG_NOD_LIKE_RECEPTOR_SIGNALING_PATHWAY	HADHA,GLUD1,HSP90AA1,HSP90AA1;HADHA,PPP1CC,HSP90AA1,HSP90AA1;AHCYL1,PDPK1,HSP90AA1,HSP90AA1
4	let-7b,miR-185,miR-30e,miR-3943	PAAD_3,PAAD_4	KEGG_ANTIGEN_PROCESSING_AND_PRESENTATION;KEGG_NOD_LIKE_RECEPTOR_SIGNALING_PATHWAY;KEGG_NOD_LIKE_RECEPTOR_SIGNALING_PATHWAY	HADHA,GLUD1,HSP90AA1,HSP90AA1;HADHA,PPP1CC,HSP90AA1,HSP90AA1;AHCYL1,PDPK1,HSP90AA1,HSP90AA1
4	let-7b,miR-185,miR-30e,miR-484	PAAD_3,PAAD_4	KEGG_ANTIGEN_PROCESSING_AND_PRESENTATION;KEGG_NOD_LIKE_RECEPTOR_SIGNALING_PATHWAY;KEGG_ANTIGEN_PROCESSING_AND_PRESENTATION	HADHA,GLUD1,HSP90AA1,HSP90AA1|HSP90AB1|PSME3;HADHA,PPP1CC,HSP90AA1,HSP90AA1|HSP90AB1;POLR2A,KITLG,HSP90AA1,HSP90AA1|RFX5
4	let-7b,miR-185,miR-30e,miR-501-5p	PAAD_3,PAAD_4	KEGG_ANTIGEN_PROCESSING_AND_PRESENTATION;KEGG_NOD_LIKE_RECEPTOR_SIGNALING_PATHWAY;KEGG_PROGESTERONE_MEDIATED_OOCYTE_MATURATION;KEGG_NOD_LIKE_RECEPTOR_SIGNALING_PATHWAY	HADHA,GLUD1,HSP90AA1,HSP90AA1|HSP90AB1;HADHA,PPP1CC,HSP90AA1,HSP90AA1|HSP90AB1;HADHA,ASH1L,HSP90AA1,HSP90AA1|HSP90AB1;AHCYL1,PDPK1,HSP90AA1,HSP90AA1
4	let-7b,miR-185,miR-324-3p,miR-3943	PAAD_3,PAAD_4	KEGG_ANTIGEN_PROCESSING_AND_PRESENTATION;KEGG_NOD_LIKE_RECEPTOR_SIGNALING_PATHWAY;KEGG_NOD_LIKE_RECEPTOR_SIGNALING_PATHWAY	HADHA,GLUD1,HSP90AA1,HSP90AA1;HADHA,PPP1CC,HSP90AA1,HSP90AA1;AHCYL1,PDPK1,HSP90AA1,HSP90AA1
4	let-7b,miR-185,miR-324-3p,miR-484	PAAD_3,PAAD_4	KEGG_ANTIGEN_PROCESSING_AND_PRESENTATION;KEGG_NOD_LIKE_RECEPTOR_SIGNALING_PATHWAY;KEGG_ANTIGEN_PROCESSING_AND_PRESENTATION	HADHA,GLUD1,HSP90AA1,HSP90AA1|HSP90AB1|PSME3;HADHA,PPP1CC,HSP90AA1,HSP90AA1|HSP90AB1;POLR2A,KITLG,HSP90AA1,HSP90AA1|RFX5
4	let-7b,miR-185,miR-324-3p,miR-501-5p	PAAD_3,PAAD_4	KEGG_ANTIGEN_PROCESSING_AND_PRESENTATION;KEGG_NOD_LIKE_RECEPTOR_SIGNALING_PATHWAY;KEGG_PROGESTERONE_MEDIATED_OOCYTE_MATURATION;KEGG_NOD_LIKE_RECEPTOR_SIGNALING_PATHWAY	HADHA,GLUD1,HSP90AA1,HSP90AA1|HSP90AB1;HADHA,PPP1CC,HSP90AA1,HSP90AA1|HSP90AB1;HADHA,ASH1L,HSP90AA1,HSP90AA1|HSP90AB1;AHCYL1,PDPK1,HSP90AA1,HSP90AA1
4	let-7b,miR-185,miR-378,miR-484	PAAD_3,PAAD_4	KEGG_ANTIGEN_PROCESSING_AND_PRESENTATION;KEGG_NOD_LIKE_RECEPTOR_SIGNALING_PATHWAY;KEGG_ANTIGEN_PROCESSING_AND_PRESENTATION	HADHA,GLUD1,HSP90AA1,HSP90AA1|HSP90AB1|PSME3;HADHA,PPP1CC,HSP90AA1,HSP90AA1|HSP90AB1;POLR2A,KITLG,HSP90AA1,HSP90AA1|RFX5
4	let-7b,miR-185,miR-3943,miR-425	PAAD_3,PAAD_4	KEGG_ANTIGEN_PROCESSING_AND_PRESENTATION;KEGG_NOD_LIKE_RECEPTOR_SIGNALING_PATHWAY;KEGG_NOD_LIKE_RECEPTOR_SIGNALING_PATHWAY	HADHA,GLUD1,HSP90AA1,HSP90AA1;HADHA,PPP1CC,HSP90AA1,HSP90AA1;AHCYL1,PDPK1,HSP90AA1,HSP90AA1
4	let-7b,miR-185,miR-3943,miR-484	PAAD_3,PAAD_4	KEGG_ANTIGEN_PROCESSING_AND_PRESENTATION;KEGG_NOD_LIKE_RECEPTOR_SIGNALING_PATHWAY;KEGG_ANTIGEN_PROCESSING_AND_PRESENTATION	HADHA,GLUD1,HSP90AA1,HSP90AA1|HSP90AB1|PSME3;HADHA,PPP1CC,HSP90AA1,HSP90AA1|HSP90AB1;POLR2A,KITLG,HSP90AA1,HSP90AA1|RFX5
4	let-7b,miR-185,miR-3943,miR-501-5p	PAAD_3,PAAD_4	KEGG_ANTIGEN_PROCESSING_AND_PRESENTATION;KEGG_NOD_LIKE_RECEPTOR_SIGNALING_PATHWAY;KEGG_PROGESTERONE_MEDIATED_OOCYTE_MATURATION;KEGG_NOD_LIKE_RECEPTOR_SIGNALING_PATHWAY	HADHA,GLUD1,HSP90AA1,HSP90AA1|HSP90AB1;HADHA,PPP1CC,HSP90AA1,HSP90AA1|HSP90AB1;HADHA,ASH1L,HSP90AA1,HSP90AA1|HSP90AB1;AHCYL1,PDPK1,HSP90AA1,HSP90AA1
4	let-7b,miR-185,miR-3943,miR-760	PAAD_3,PAAD_4	KEGG_ANTIGEN_PROCESSING_AND_PRESENTATION;KEGG_NOD_LIKE_RECEPTOR_SIGNALING_PATHWAY;KEGG_NOD_LIKE_RECEPTOR_SIGNALING_PATHWAY	HADHA,GLUD1,HSP90AA1,HSP90AA1;HADHA,PPP1CC,HSP90AA1,HSP90AA1;AHCYL1,PDPK1,HSP90AA1,HSP90AA1
4	let-7b,miR-185,miR-421,miR-484	PAAD_3,PAAD_4	KEGG_ANTIGEN_PROCESSING_AND_PRESENTATION;KEGG_NOD_LIKE_RECEPTOR_SIGNALING_PATHWAY;KEGG_ANTIGEN_PROCESSING_AND_PRESENTATION	HADHA,GLUD1,HSP90AA1,HSP90AA1|HSP90AB1|PSME3;HADHA,PPP1CC,HSP90AA1,HSP90AA1|HSP90AB1;POLR2A,KITLG,HSP90AA1,HSP90AA1|RFX5
4	let-7b,miR-185,miR-425,miR-484	PAAD_3,PAAD_4	KEGG_ANTIGEN_PROCESSING_AND_PRESENTATION;KEGG_NOD_LIKE_RECEPTOR_SIGNALING_PATHWAY;KEGG_ANTIGEN_PROCESSING_AND_PRESENTATION	HADHA,GLUD1,HSP90AA1,HSP90AA1|HSP90AB1|PSME3;HADHA,PPP1CC,HSP90AA1,HSP90AA1|HSP90AB1;POLR2A,KITLG,HSP90AA1,HSP90AA1|RFX5
4	let-7b,miR-185,miR-425,miR-501-5p	PAAD_3,PAAD_4	KEGG_ANTIGEN_PROCESSING_AND_PRESENTATION;KEGG_NOD_LIKE_RECEPTOR_SIGNALING_PATHWAY;KEGG_PROGESTERONE_MEDIATED_OOCYTE_MATURATION;KEGG_NOD_LIKE_RECEPTOR_SIGNALING_PATHWAY	HADHA,GLUD1,HSP90AA1,HSP90AA1|HSP90AB1;HADHA,PPP1CC,HSP90AA1,HSP90AA1|HSP90AB1;HADHA,ASH1L,HSP90AA1,HSP90AA1|HSP90AB1;AHCYL1,PDPK1,HSP90AA1,HSP90AA1
4	let-7b,miR-185,miR-484,miR-501-5p	PAAD_3,PAAD_4	KEGG_ANTIGEN_PROCESSING_AND_PRESENTATION;KEGG_NOD_LIKE_RECEPTOR_SIGNALING_PATHWAY;KEGG_ANTIGEN_PROCESSING_AND_PRESENTATION	HADHA,GLUD1,HSP90AA1|HSP90AB1|PSME3,HSP90AA1|HSP90AB1;HADHA,PPP1CC,HSP90AA1|HSP90AB1,HSP90AA1|HSP90AB1;POLR2A,KITLG,HSP90AA1|RFX5,HSP90AA1
4	let-7b,miR-185,miR-484,miR-760	PAAD_3,PAAD_4	KEGG_ANTIGEN_PROCESSING_AND_PRESENTATION;KEGG_NOD_LIKE_RECEPTOR_SIGNALING_PATHWAY;KEGG_ANTIGEN_PROCESSING_AND_PRESENTATION	HADHA,GLUD1,HSP90AA1|HSP90AB1|PSME3,HSP90AA1;HADHA,PPP1CC,HSP90AA1|HSP90AB1,HSP90AA1;POLR2A,KITLG,HSP90AA1|RFX5,HSP90AA1
4	let-7b,miR-185,miR-501-5p,miR-760	PAAD_3,PAAD_4	KEGG_ANTIGEN_PROCESSING_AND_PRESENTATION;KEGG_NOD_LIKE_RECEPTOR_SIGNALING_PATHWAY;KEGG_PROGESTERONE_MEDIATED_OOCYTE_MATURATION;KEGG_NOD_LIKE_RECEPTOR_SIGNALING_PATHWAY	HADHA,GLUD1,HSP90AA1|HSP90AB1,HSP90AA1;HADHA,PPP1CC,HSP90AA1|HSP90AB1,HSP90AA1;HADHA,ASH1L,HSP90AA1|HSP90AB1,HSP90AA1;AHCYL1,PDPK1,HSP90AA1,HSP90AA1
4	let-7b,miR-186,miR-221,miR-25	PAAD_3,PAAD_4	KEGG_ANTIGEN_PROCESSING_AND_PRESENTATION;KEGG_VIRAL_MYOCARDITIS;KEGG_LEUKOCYTE_TRANSENDOTHELIAL_MIGRATION;KEGG_PATHOGENIC_ESCHERICHIA_COLI_INFECTION	GSR,TLN1,NFYA|NFYC,HSP90AA1;HADHA,HSP90AA1|HSP90AB1,EIF4G3,EIF4G2;CKB,RAF1,ACTB|RHOA,ITGB1;RBM22,RAF1,ACTB|RHOA,ITGB1|TUBB
4	let-7b,miR-186,miR-25,miR-320a	PAAD_3,PAAD_4	KEGG_ANTIGEN_PROCESSING_AND_PRESENTATION;KEGG_NOD_LIKE_RECEPTOR_SIGNALING_PATHWAY;KEGG_PATHOGENIC_ESCHERICHIA_COLI_INFECTION;KEGG_DILATED_CARDIOMYOPATHY	GSR,TLN1,HSP90AA1,HSP90AB1;PIGG,LLGL1,HSP90AA1,HSP90AB1;RBM22,RAF1,ITGB1|TUBB,ACTB;CCND3,RAF1,ITGB1,ACTB|ADCY1
4	let-7b,miR-186,miR-25,miR-455-3p	PAAD_3,PAAD_4	KEGG_ANTIGEN_PROCESSING_AND_PRESENTATION;KEGG_NOD_LIKE_RECEPTOR_SIGNALING_PATHWAY;KEGG_PATHOGENIC_ESCHERICHIA_COLI_INFECTION	GSR,TLN1,HSP90AA1,HSP90AB1;PIGG,LLGL1,HSP90AA1,HSP90AB1;RBM22,RAF1,ITGB1|TUBB,ACTB|YWHAZ
4	let-7b,miR-186,miR-25,miR-93*	PAAD_3,PAAD_4	KEGG_ANTIGEN_PROCESSING_AND_PRESENTATION;KEGG_NOD_LIKE_RECEPTOR_SIGNALING_PATHWAY;KEGG_PATHOGENIC_ESCHERICHIA_COLI_INFECTION	GSR,TLN1,HSP90AA1,HSP90AB1;PIGG,LLGL1,HSP90AA1,HSP90AB1;RBM22,RAF1,ITGB1|TUBB,ACTB
4	let-7b,miR-186,miR-30e,miR-877*	PAAD_3,UCEC_3	KEGG_ANTIGEN_PROCESSING_AND_PRESENTATION;KEGG_NOD_LIKE_RECEPTOR_SIGNALING_PATHWAY;KEGG_NOD_LIKE_RECEPTOR_SIGNALING_PATHWAY	GSR,TLN1,HSP90AA1,HSP90AB1;PIGG,LLGL1,HSP90AA1,HSP90AB1;HSPA1B|WBP11,CAMK2B,HSP90AA1,HSP90AB1
4	let-7b,miR-186,miR-331-3p,miR-877*	PAAD_3,STAD_2	KEGG_PROTEASOME;KEGG_ANTIGEN_PROCESSING_AND_PRESENTATION;KEGG_LONG_TERM_POTENTIATION	HADHA,DDX42,PSMD2|PSME3,PSMD11;GSR,TLN1,PSME3,HSP90AB1;SCD,PSMA2|PSMD13|PSME1,CAMK2G,ITPR3|NRAS
4	let-7b,miR-186,miR-378,miR-455-3p	PAAD_3,PAAD_4	KEGG_ANTIGEN_PROCESSING_AND_PRESENTATION;KEGG_NOD_LIKE_RECEPTOR_SIGNALING_PATHWAY;KEGG_HYPERTROPHIC_CARDIOMYOPATHY_HCM	GSR,TLN1,HSP90AA1,HSP90AB1;PIGG,LLGL1,HSP90AA1,HSP90AB1;CCND3|YWHAZ,ITGB1,ACTB,ACTB
4	let-7b,miR-222,miR-25,miR-320a	PAAD_3,PAAD_4	KEGG_ANTIGEN_PROCESSING_AND_PRESENTATION;KEGG_NOD_LIKE_RECEPTOR_SIGNALING_PATHWAY;KEGG_DILATED_CARDIOMYOPATHY	HADHA,MCM3,HSP90AA1,HSP90AB1;HADHA,MCM3,HSP90AA1,HSP90AB1;CCND3,HSP90AA1,ITGB1,ACTB|ADCY1
4	let-7b,miR-222,miR-25,miR-455-3p	PAAD_3,PAAD_4	KEGG_ANTIGEN_PROCESSING_AND_PRESENTATION;KEGG_NOD_LIKE_RECEPTOR_SIGNALING_PATHWAY;KEGG_PATHOGENIC_ESCHERICHIA_COLI_INFECTION;KEGG_HYPERTROPHIC_CARDIOMYOPATHY_HCM	HADHA,MCM3,HSP90AA1,HSP90AB1;HADHA,MCM3,HSP90AA1,HSP90AB1;CCND3,ACTB,ITGB1|TUBB,ACTB|YWHAZ;CUL2|UBE2A,ACTB,ITGB1,ACTB
4	let-7b,miR-222,miR-25,miR-501-5p	PAAD_3,PAAD_4	KEGG_ANTIGEN_PROCESSING_AND_PRESENTATION;KEGG_NOD_LIKE_RECEPTOR_SIGNALING_PATHWAY;KEGG_ANTIGEN_PROCESSING_AND_PRESENTATION	HADHA,MCM3,HSP90AA1,HSP90AA1|HSP90AB1;HADHA,MCM3,HSP90AA1,HSP90AA1|HSP90AB1;CNOT2|PAPOLA,TCERG1,HSP90AA1,HSP90AA1
4	let-7b,miR-222,miR-30c,miR-30e	PAAD_3,PAAD_4	KEGG_NOD_LIKE_RECEPTOR_SIGNALING_PATHWAY;KEGG_ANTIGEN_PROCESSING_AND_PRESENTATION	HADHA,MCM3,HSP90AA1,HSP90AA1;CNOT2|PAPOLA,TCERG1,HSP90AA1,HSP90AA1
4	let-7b,miR-222,miR-30c,miR-324-3p	PAAD_3,PAAD_4	KEGG_NOD_LIKE_RECEPTOR_SIGNALING_PATHWAY;KEGG_ANTIGEN_PROCESSING_AND_PRESENTATION	HADHA,MCM3,HSP90AA1,HSP90AA1;CNOT2|PAPOLA,TCERG1,HSP90AA1,HSP90AA1
4	let-7b,miR-222,miR-30c,miR-378	PAAD_3,PAAD_4	KEGG_NOD_LIKE_RECEPTOR_SIGNALING_PATHWAY;KEGG_ANTIGEN_PROCESSING_AND_PRESENTATION	HADHA,MCM3,HSP90AA1,HSP90AA1;CNOT2|PAPOLA,TCERG1,HSP90AA1,HSP90AA1
4	let-7b,miR-222,miR-30c,miR-3943	PAAD_3,PAAD_4	KEGG_NOD_LIKE_RECEPTOR_SIGNALING_PATHWAY;KEGG_ANTIGEN_PROCESSING_AND_PRESENTATION	HADHA,MCM3,HSP90AA1,HSP90AA1;CNOT2|PAPOLA,TCERG1,HSP90AA1,HSP90AA1
4	let-7b,miR-222,miR-30c,miR-421	PAAD_3,PAAD_4	KEGG_NOD_LIKE_RECEPTOR_SIGNALING_PATHWAY;KEGG_ANTIGEN_PROCESSING_AND_PRESENTATION	HADHA,MCM3,HSP90AA1,HSP90AA1;CNOT2|PAPOLA,TCERG1,HSP90AA1,HSP90AA1
4	let-7b,miR-222,miR-30c,miR-425	PAAD_3,PAAD_4	KEGG_NOD_LIKE_RECEPTOR_SIGNALING_PATHWAY;KEGG_ANTIGEN_PROCESSING_AND_PRESENTATION	HADHA,MCM3,HSP90AA1,HSP90AA1;CNOT2|PAPOLA,TCERG1,HSP90AA1,HSP90AA1
4	let-7b,miR-222,miR-30c,miR-501-5p	PAAD_3,PAAD_4	KEGG_ANTIGEN_PROCESSING_AND_PRESENTATION;KEGG_NOD_LIKE_RECEPTOR_SIGNALING_PATHWAY;KEGG_ANTIGEN_PROCESSING_AND_PRESENTATION	HADHA,MCM3,HSP90AA1,HSP90AA1|HSP90AB1;HADHA,MCM3,HSP90AA1,HSP90AA1|HSP90AB1;CNOT2|PAPOLA,TCERG1,HSP90AA1,HSP90AA1
4	let-7b,miR-222,miR-30c,miR-760	PAAD_3,PAAD_4	KEGG_NOD_LIKE_RECEPTOR_SIGNALING_PATHWAY;KEGG_ANTIGEN_PROCESSING_AND_PRESENTATION	HADHA,MCM3,HSP90AA1,HSP90AA1;CNOT2|PAPOLA,TCERG1,HSP90AA1,HSP90AA1
4	let-7b,miR-222,miR-30e,miR-324-3p	PAAD_3,PAAD_4	KEGG_NOD_LIKE_RECEPTOR_SIGNALING_PATHWAY;KEGG_ANTIGEN_PROCESSING_AND_PRESENTATION	HADHA,MCM3,HSP90AA1,HSP90AA1;CNOT2|PAPOLA,TCERG1,HSP90AA1,HSP90AA1
4	let-7b,miR-222,miR-30e,miR-378	PAAD_3,PAAD_4	KEGG_NOD_LIKE_RECEPTOR_SIGNALING_PATHWAY;KEGG_ANTIGEN_PROCESSING_AND_PRESENTATION	HADHA,MCM3,HSP90AA1,HSP90AA1;CNOT2|PAPOLA,TCERG1,HSP90AA1,HSP90AA1
4	let-7b,miR-222,miR-30e,miR-3943	PAAD_3,PAAD_4	KEGG_ANTIGEN_PROCESSING_AND_PRESENTATION;KEGG_NOD_LIKE_RECEPTOR_SIGNALING_PATHWAY;KEGG_ANTIGEN_PROCESSING_AND_PRESENTATION	HADHA,MCM3,HSP90AA1,HSP90AA1;HADHA,MCM3,HSP90AA1,HSP90AA1;CNOT2|PAPOLA,TCERG1,HSP90AA1,HSP90AA1
4	let-7b,miR-222,miR-30e,miR-421	PAAD_3,PAAD_4	KEGG_NOD_LIKE_RECEPTOR_SIGNALING_PATHWAY;KEGG_ANTIGEN_PROCESSING_AND_PRESENTATION	HADHA,MCM3,HSP90AA1,HSP90AA1;CNOT2|PAPOLA,TCERG1,HSP90AA1,HSP90AA1
4	let-7b,miR-222,miR-30e,miR-425	PAAD_3,PAAD_4	KEGG_NOD_LIKE_RECEPTOR_SIGNALING_PATHWAY;KEGG_ANTIGEN_PROCESSING_AND_PRESENTATION	HADHA,MCM3,HSP90AA1,HSP90AA1;CNOT2|PAPOLA,TCERG1,HSP90AA1,HSP90AA1
4	let-7b,miR-222,miR-30e,miR-484	PAAD_3,PAAD_4	KEGG_ANTIGEN_PROCESSING_AND_PRESENTATION;KEGG_NOD_LIKE_RECEPTOR_SIGNALING_PATHWAY;KEGG_ANTIGEN_PROCESSING_AND_PRESENTATION	HADHA,MCM3,HSP90AA1,HSP90AA1|HSP90AB1|PSME3;HADHA,MCM3,HSP90AA1,HSP90AA1|HSP90AB1;CNOT2|PAPOLA,TCERG1,HSP90AA1,HSP90AA1|RFX5
4	let-7b,miR-222,miR-30e,miR-501-5p	PAAD_3,PAAD_4	KEGG_ANTIGEN_PROCESSING_AND_PRESENTATION;KEGG_NOD_LIKE_RECEPTOR_SIGNALING_PATHWAY;KEGG_PROGESTERONE_MEDIATED_OOCYTE_MATURATION;KEGG_ANTIGEN_PROCESSING_AND_PRESENTATION	HADHA,MCM3,HSP90AA1,HSP90AA1|HSP90AB1;HADHA,MCM3,HSP90AA1,HSP90AA1|HSP90AB1;GSR,TLN1,HSP90AA1,HSP90AA1|HSP90AB1;CNOT2|PAPOLA,TCERG1,HSP90AA1,HSP90AA1
4	let-7b,miR-222,miR-30e,miR-760	PAAD_3,PAAD_4	KEGG_NOD_LIKE_RECEPTOR_SIGNALING_PATHWAY;KEGG_ANTIGEN_PROCESSING_AND_PRESENTATION	HADHA,MCM3,HSP90AA1,HSP90AA1;CNOT2|PAPOLA,TCERG1,HSP90AA1,HSP90AA1
4	let-7b,miR-222,miR-320a,miR-331-3p	PAAD_3,PAAD_4	KEGG_ANTIGEN_PROCESSING_AND_PRESENTATION;KEGG_DILATED_CARDIOMYOPATHY	HADHA,MCM3,HSP90AB1,PSME3;CCND3,HSP90AA1,ACTB|ADCY1,PRKACA
4	let-7b,miR-222,miR-324-3p,miR-378	PAAD_3,PAAD_4	KEGG_NOD_LIKE_RECEPTOR_SIGNALING_PATHWAY;KEGG_ANTIGEN_PROCESSING_AND_PRESENTATION;KEGG_VIBRIO_CHOLERAE_INFECTION	HADHA,MCM3,HSP90AA1,HSP90AA1;CNOT2|PAPOLA,TCERG1,HSP90AA1,HSP90AA1;YWHAZ,PIP5K1A,KDELR2,ACTB
4	let-7b,miR-222,miR-324-3p,miR-3943	PAAD_3,PAAD_4	KEGG_ANTIGEN_PROCESSING_AND_PRESENTATION;KEGG_NOD_LIKE_RECEPTOR_SIGNALING_PATHWAY;KEGG_ANTIGEN_PROCESSING_AND_PRESENTATION	HADHA,MCM3,HSP90AA1,HSP90AA1;HADHA,MCM3,HSP90AA1,HSP90AA1;CNOT2|PAPOLA,TCERG1,HSP90AA1,HSP90AA1
4	let-7b,miR-222,miR-324-3p,miR-421	PAAD_3,PAAD_4	KEGG_NOD_LIKE_RECEPTOR_SIGNALING_PATHWAY;KEGG_ANTIGEN_PROCESSING_AND_PRESENTATION	HADHA,MCM3,HSP90AA1,HSP90AA1;CNOT2|PAPOLA,TCERG1,HSP90AA1,HSP90AA1
4	let-7b,miR-222,miR-324-3p,miR-425	PAAD_3,PAAD_4	KEGG_NOD_LIKE_RECEPTOR_SIGNALING_PATHWAY;KEGG_ANTIGEN_PROCESSING_AND_PRESENTATION	HADHA,MCM3,HSP90AA1,HSP90AA1;CNOT2|PAPOLA,TCERG1,HSP90AA1,HSP90AA1
4	let-7b,miR-222,miR-324-3p,miR-484	PAAD_3,PAAD_4	KEGG_ANTIGEN_PROCESSING_AND_PRESENTATION;KEGG_NOD_LIKE_RECEPTOR_SIGNALING_PATHWAY;KEGG_ANTIGEN_PROCESSING_AND_PRESENTATION	HADHA,MCM3,HSP90AA1,HSP90AA1|HSP90AB1|PSME3;HADHA,MCM3,HSP90AA1,HSP90AA1|HSP90AB1;CNOT2|PAPOLA,TCERG1,HSP90AA1,HSP90AA1|RFX5
4	let-7b,miR-222,miR-324-3p,miR-501-5p	PAAD_3,PAAD_4	KEGG_ANTIGEN_PROCESSING_AND_PRESENTATION;KEGG_NOD_LIKE_RECEPTOR_SIGNALING_PATHWAY;KEGG_PROGESTERONE_MEDIATED_OOCYTE_MATURATION;KEGG_ANTIGEN_PROCESSING_AND_PRESENTATION	HADHA,MCM3,HSP90AA1,HSP90AA1|HSP90AB1;HADHA,MCM3,HSP90AA1,HSP90AA1|HSP90AB1;GSR,TLN1,HSP90AA1,HSP90AA1|HSP90AB1;CNOT2|PAPOLA,TCERG1,HSP90AA1,HSP90AA1
4	let-7b,miR-222,miR-324-3p,miR-760	PAAD_3,PAAD_4	KEGG_NOD_LIKE_RECEPTOR_SIGNALING_PATHWAY;KEGG_ANTIGEN_PROCESSING_AND_PRESENTATION	HADHA,MCM3,HSP90AA1,HSP90AA1;CNOT2|PAPOLA,TCERG1,HSP90AA1,HSP90AA1
4	let-7b,miR-222,miR-324-3p,miR-93*	PAAD_3,UCEC_3	KEGG_ANTIGEN_PROCESSING_AND_PRESENTATION;KEGG_NOD_LIKE_RECEPTOR_SIGNALING_PATHWAY;KEGG_DNA_REPLICATION;KEGG_UBIQUITIN_MEDIATED_PROTEOLYSIS	HADHA,MCM3,HSP90AA1,HSP90AB1;HADHA,MCM3,HSP90AA1,HSP90AB1;UCK1,PKM2|POLE,MCM4,MCM3;GSR,EXOSC1|SKIV2L,HUWE1,ANAPC7|CDC20|UBE2Q1
4	let-7b,miR-222,miR-331-3p,miR-425	PAAD_3,PAAD_4	KEGG_ANTIGEN_PROCESSING_AND_PRESENTATION;KEGG_PROGESTERONE_MEDIATED_OOCYTE_MATURATION	HADHA,MCM3,PSME3,HSP90AA1;CCND3|YWHAZ,PIP5K1A,PRKACA,HSP90AA1
4	let-7b,miR-222,miR-378,miR-3943	PAAD_3,PAAD_4	KEGG_NOD_LIKE_RECEPTOR_SIGNALING_PATHWAY;KEGG_ANTIGEN_PROCESSING_AND_PRESENTATION	HADHA,MCM3,HSP90AA1,HSP90AA1;CNOT2|PAPOLA,TCERG1,HSP90AA1,HSP90AA1
4	let-7b,miR-222,miR-378,miR-421	PAAD_3,PAAD_4	KEGG_NOD_LIKE_RECEPTOR_SIGNALING_PATHWAY;KEGG_ANTIGEN_PROCESSING_AND_PRESENTATION	HADHA,MCM3,HSP90AA1,HSP90AA1;CNOT2|PAPOLA,TCERG1,HSP90AA1,HSP90AA1
4	let-7b,miR-222,miR-378,miR-425	PAAD_3,PAAD_4	KEGG_NOD_LIKE_RECEPTOR_SIGNALING_PATHWAY;KEGG_ANTIGEN_PROCESSING_AND_PRESENTATION	HADHA,MCM3,HSP90AA1,HSP90AA1;CNOT2|PAPOLA,TCERG1,HSP90AA1,HSP90AA1
4	let-7b,miR-222,miR-378,miR-484	PAAD_3,PAAD_4	KEGG_ANTIGEN_PROCESSING_AND_PRESENTATION;KEGG_NOD_LIKE_RECEPTOR_SIGNALING_PATHWAY;KEGG_PROGESTERONE_MEDIATED_OOCYTE_MATURATION;KEGG_ANTIGEN_PROCESSING_AND_PRESENTATION	HADHA,MCM3,HSP90AA1,HSP90AA1|HSP90AB1|PSME3;HADHA,MCM3,HSP90AA1,HSP90AA1|HSP90AB1;GSR,TLN1,HSP90AA1,HSP90AA1|HSP90AB1;CNOT2|PAPOLA,TCERG1,HSP90AA1,HSP90AA1|RFX5
4	let-7b,miR-222,miR-378,miR-501-5p	PAAD_3,PAAD_4	KEGG_ANTIGEN_PROCESSING_AND_PRESENTATION;KEGG_NOD_LIKE_RECEPTOR_SIGNALING_PATHWAY;KEGG_PROGESTERONE_MEDIATED_OOCYTE_MATURATION;KEGG_ANTIGEN_PROCESSING_AND_PRESENTATION	HADHA,MCM3,HSP90AA1,HSP90AA1|HSP90AB1;HADHA,MCM3,HSP90AA1,HSP90AA1|HSP90AB1;GSR,TLN1,HSP90AA1,HSP90AA1|HSP90AB1;CNOT2|PAPOLA,TCERG1,HSP90AA1,HSP90AA1
4	let-7b,miR-222,miR-378,miR-760	PAAD_3,PAAD_4	KEGG_NOD_LIKE_RECEPTOR_SIGNALING_PATHWAY;KEGG_ANTIGEN_PROCESSING_AND_PRESENTATION	HADHA,MCM3,HSP90AA1,HSP90AA1;CNOT2|PAPOLA,TCERG1,HSP90AA1,HSP90AA1
4	let-7b,miR-222,miR-3943,miR-421	PAAD_3,PAAD_4	KEGG_ANTIGEN_PROCESSING_AND_PRESENTATION;KEGG_NOD_LIKE_RECEPTOR_SIGNALING_PATHWAY;KEGG_ANTIGEN_PROCESSING_AND_PRESENTATION	HADHA,MCM3,HSP90AA1,HSP90AA1;HADHA,MCM3,HSP90AA1,HSP90AA1;CNOT2|PAPOLA,TCERG1,HSP90AA1,HSP90AA1
4	let-7b,miR-222,miR-3943,miR-425	PAAD_3,PAAD_4	KEGG_ANTIGEN_PROCESSING_AND_PRESENTATION;KEGG_NOD_LIKE_RECEPTOR_SIGNALING_PATHWAY;KEGG_ANTIGEN_PROCESSING_AND_PRESENTATION	HADHA,MCM3,HSP90AA1,HSP90AA1;HADHA,MCM3,HSP90AA1,HSP90AA1;CNOT2|PAPOLA,TCERG1,HSP90AA1,HSP90AA1
4	let-7b,miR-222,miR-3943,miR-484	PAAD_3,PAAD_4	KEGG_ANTIGEN_PROCESSING_AND_PRESENTATION;KEGG_NOD_LIKE_RECEPTOR_SIGNALING_PATHWAY;KEGG_ANTIGEN_PROCESSING_AND_PRESENTATION	HADHA,MCM3,HSP90AA1,HSP90AA1|HSP90AB1|PSME3;HADHA,MCM3,HSP90AA1,HSP90AA1|HSP90AB1;CNOT2|PAPOLA,TCERG1,HSP90AA1,HSP90AA1|RFX5
4	let-7b,miR-222,miR-3943,miR-501-5p	PAAD_3,PAAD_4	KEGG_ANTIGEN_PROCESSING_AND_PRESENTATION;KEGG_NOD_LIKE_RECEPTOR_SIGNALING_PATHWAY;KEGG_PROGESTERONE_MEDIATED_OOCYTE_MATURATION;KEGG_ANTIGEN_PROCESSING_AND_PRESENTATION	HADHA,MCM3,HSP90AA1,HSP90AA1|HSP90AB1;HADHA,MCM3,HSP90AA1,HSP90AA1|HSP90AB1;GSR,TLN1,HSP90AA1,HSP90AA1|HSP90AB1;CNOT2|PAPOLA,TCERG1,HSP90AA1,HSP90AA1
4	let-7b,miR-222,miR-3943,miR-760	PAAD_3,PAAD_4	KEGG_NOD_LIKE_RECEPTOR_SIGNALING_PATHWAY;KEGG_ANTIGEN_PROCESSING_AND_PRESENTATION	HADHA,MCM3,HSP90AA1,HSP90AA1;CNOT2|PAPOLA,TCERG1,HSP90AA1,HSP90AA1
4	let-7b,miR-222,miR-421,miR-425	PAAD_3,PAAD_4	KEGG_NOD_LIKE_RECEPTOR_SIGNALING_PATHWAY;KEGG_ANTIGEN_PROCESSING_AND_PRESENTATION	HADHA,MCM3,HSP90AA1,HSP90AA1;CNOT2|PAPOLA,TCERG1,HSP90AA1,HSP90AA1
4	let-7b,miR-222,miR-421,miR-501-5p	PAAD_3,PAAD_4	KEGG_ANTIGEN_PROCESSING_AND_PRESENTATION;KEGG_NOD_LIKE_RECEPTOR_SIGNALING_PATHWAY;KEGG_PROGESTERONE_MEDIATED_OOCYTE_MATURATION;KEGG_ANTIGEN_PROCESSING_AND_PRESENTATION	HADHA,MCM3,HSP90AA1,HSP90AA1|HSP90AB1;HADHA,MCM3,HSP90AA1,HSP90AA1|HSP90AB1;GSR,TLN1,HSP90AA1,HSP90AA1|HSP90AB1;CNOT2|PAPOLA,TCERG1,HSP90AA1,HSP90AA1
4	let-7b,miR-222,miR-421,miR-760	PAAD_3,PAAD_4	KEGG_NOD_LIKE_RECEPTOR_SIGNALING_PATHWAY;KEGG_ANTIGEN_PROCESSING_AND_PRESENTATION	HADHA,MCM3,HSP90AA1,HSP90AA1;CNOT2|PAPOLA,TCERG1,HSP90AA1,HSP90AA1
4	let-7b,miR-222,miR-425,miR-484	PAAD_3,PAAD_4	KEGG_ANTIGEN_PROCESSING_AND_PRESENTATION;KEGG_ANTIGEN_PROCESSING_AND_PRESENTATION	HADHA,MCM3,HSP90AA1,HSP90AA1|HSP90AB1|PSME3;CNOT2|PAPOLA,TCERG1,HSP90AA1,HSP90AA1|RFX5
4	let-7b,miR-222,miR-425,miR-501-5p	PAAD_3,PAAD_4	KEGG_ANTIGEN_PROCESSING_AND_PRESENTATION;KEGG_NOD_LIKE_RECEPTOR_SIGNALING_PATHWAY;KEGG_PROGESTERONE_MEDIATED_OOCYTE_MATURATION;KEGG_ANTIGEN_PROCESSING_AND_PRESENTATION	HADHA,MCM3,HSP90AA1,HSP90AA1|HSP90AB1;HADHA,MCM3,HSP90AA1,HSP90AA1|HSP90AB1;GSR,TLN1,HSP90AA1,HSP90AA1|HSP90AB1;CNOT2|PAPOLA,TCERG1,HSP90AA1,HSP90AA1
4	let-7b,miR-222,miR-425,miR-760	PAAD_3,PAAD_4	KEGG_NOD_LIKE_RECEPTOR_SIGNALING_PATHWAY;KEGG_ANTIGEN_PROCESSING_AND_PRESENTATION	HADHA,MCM3,HSP90AA1,HSP90AA1;CNOT2|PAPOLA,TCERG1,HSP90AA1,HSP90AA1
4	let-7b,miR-222,miR-484,miR-501-5p	PAAD_3,PAAD_4	KEGG_ANTIGEN_PROCESSING_AND_PRESENTATION;KEGG_NOD_LIKE_RECEPTOR_SIGNALING_PATHWAY;KEGG_ANTIGEN_PROCESSING_AND_PRESENTATION	HADHA,MCM3,HSP90AA1|HSP90AB1|PSME3,HSP90AA1|HSP90AB1;HADHA,MCM3,HSP90AA1|HSP90AB1,HSP90AA1|HSP90AB1;CNOT2|PAPOLA,TCERG1,HSP90AA1|RFX5,HSP90AA1
4	let-7b,miR-222,miR-501-5p,miR-760	PAAD_3,PAAD_4	KEGG_ANTIGEN_PROCESSING_AND_PRESENTATION;KEGG_NOD_LIKE_RECEPTOR_SIGNALING_PATHWAY;KEGG_PROGESTERONE_MEDIATED_OOCYTE_MATURATION;KEGG_ANTIGEN_PROCESSING_AND_PRESENTATION	HADHA,MCM3,HSP90AA1|HSP90AB1,HSP90AA1;HADHA,MCM3,HSP90AA1|HSP90AB1,HSP90AA1;GSR,TLN1,HSP90AA1|HSP90AB1,HSP90AA1;CNOT2|PAPOLA,TCERG1,HSP90AA1,HSP90AA1
4	let-7b,miR-23b,miR-425,miR-93*	PAAD_3,PAAD_4	KEGG_FC_GAMMA_R_MEDIATED_PHAGOCYTOSIS;KEGG_RENAL_CELL_CARCINOMA	HADHA,CUL4A,CRKL|WASF2,INPP5D;CNOT2|PAPOLA,CLTA,CRKL,CUL2
4	let-7b,miR-25,miR-30c,miR-30e	PAAD_3,PAAD_4	KEGG_NOD_LIKE_RECEPTOR_SIGNALING_PATHWAY;KEGG_NOD_LIKE_RECEPTOR_SIGNALING_PATHWAY	GSR,ROBO1,HSP90AA1,HSP90AA1;CNOT2|PAPOLA,ITGB1,HSP90AA1,HSP90AA1
4	let-7b,miR-25,miR-30c,miR-324-3p	PAAD_3,PAAD_4	KEGG_NOD_LIKE_RECEPTOR_SIGNALING_PATHWAY;KEGG_NOD_LIKE_RECEPTOR_SIGNALING_PATHWAY	GSR,ROBO1,HSP90AA1,HSP90AA1;CNOT2|PAPOLA,ITGB1,HSP90AA1,HSP90AA1
4	let-7b,miR-25,miR-30c,miR-3943	PAAD_3,PAAD_4	KEGG_NOD_LIKE_RECEPTOR_SIGNALING_PATHWAY;KEGG_NOD_LIKE_RECEPTOR_SIGNALING_PATHWAY	GSR,ROBO1,HSP90AA1,HSP90AA1;CNOT2|PAPOLA,ITGB1,HSP90AA1,HSP90AA1
4	let-7b,miR-25,miR-30c,miR-421	PAAD_3,PAAD_4	KEGG_NOD_LIKE_RECEPTOR_SIGNALING_PATHWAY;KEGG_NOD_LIKE_RECEPTOR_SIGNALING_PATHWAY	GSR,ROBO1,HSP90AA1,HSP90AA1;CNOT2|PAPOLA,ITGB1,HSP90AA1,HSP90AA1
4	let-7b,miR-25,miR-30c,miR-501-5p	PAAD_3,PAAD_4	KEGG_ANTIGEN_PROCESSING_AND_PRESENTATION;KEGG_NOD_LIKE_RECEPTOR_SIGNALING_PATHWAY;KEGG_NOD_LIKE_RECEPTOR_SIGNALING_PATHWAY	HADHA,DKK4,HSP90AA1,HSP90AA1|HSP90AB1;GSR,ROBO1,HSP90AA1,HSP90AA1|HSP90AB1;CNOT2|PAPOLA,ITGB1,HSP90AA1,HSP90AA1
4	let-7b,miR-25,miR-30c,miR-760	PAAD_3,PAAD_4	KEGG_NOD_LIKE_RECEPTOR_SIGNALING_PATHWAY;KEGG_NOD_LIKE_RECEPTOR_SIGNALING_PATHWAY	GSR,ROBO1,HSP90AA1,HSP90AA1;CNOT2|PAPOLA,ITGB1,HSP90AA1,HSP90AA1
4	let-7b,miR-25,miR-30e,miR-324-3p	PAAD_3,PAAD_4	KEGG_NOD_LIKE_RECEPTOR_SIGNALING_PATHWAY;KEGG_NOD_LIKE_RECEPTOR_SIGNALING_PATHWAY	GSR,ROBO1,HSP90AA1,HSP90AA1;CNOT2|PAPOLA,ITGB1,HSP90AA1,HSP90AA1
4	let-7b,miR-25,miR-30e,miR-378	PAAD_3,PAAD_4	KEGG_NOD_LIKE_RECEPTOR_SIGNALING_PATHWAY;KEGG_NOD_LIKE_RECEPTOR_SIGNALING_PATHWAY	GSR,ROBO1,HSP90AA1,HSP90AA1;CNOT2|PAPOLA,ITGB1,HSP90AA1,HSP90AA1
4	let-7b,miR-25,miR-30e,miR-3943	PAAD_3,PAAD_4	KEGG_ANTIGEN_PROCESSING_AND_PRESENTATION;KEGG_NOD_LIKE_RECEPTOR_SIGNALING_PATHWAY;KEGG_NOD_LIKE_RECEPTOR_SIGNALING_PATHWAY	HADHA,DKK4,HSP90AA1,HSP90AA1;GSR,ROBO1,HSP90AA1,HSP90AA1;CNOT2|PAPOLA,ITGB1,HSP90AA1,HSP90AA1
4	let-7b,miR-25,miR-30e,miR-421	PAAD_3,PAAD_4	KEGG_NOD_LIKE_RECEPTOR_SIGNALING_PATHWAY;KEGG_NOD_LIKE_RECEPTOR_SIGNALING_PATHWAY	GSR,ROBO1,HSP90AA1,HSP90AA1;CNOT2|PAPOLA,ITGB1,HSP90AA1,HSP90AA1
4	let-7b,miR-25,miR-30e,miR-425	PAAD_3,PAAD_4	KEGG_NOD_LIKE_RECEPTOR_SIGNALING_PATHWAY;KEGG_NOD_LIKE_RECEPTOR_SIGNALING_PATHWAY	GSR,ROBO1,HSP90AA1,HSP90AA1;CNOT2|PAPOLA,ITGB1,HSP90AA1,HSP90AA1
4	let-7b,miR-25,miR-30e,miR-484	PAAD_3,PAAD_4	KEGG_ANTIGEN_PROCESSING_AND_PRESENTATION;KEGG_NOD_LIKE_RECEPTOR_SIGNALING_PATHWAY;KEGG_NOD_LIKE_RECEPTOR_SIGNALING_PATHWAY	HADHA,DKK4,HSP90AA1,HSP90AA1|HSP90AB1|PSME3;GSR,ROBO1,HSP90AA1,HSP90AA1|HSP90AB1;CNOT2|PAPOLA,ITGB1,HSP90AA1,HSP90AA1
4	let-7b,miR-25,miR-30e,miR-501-5p	PAAD_3,PAAD_4	KEGG_ANTIGEN_PROCESSING_AND_PRESENTATION;KEGG_NOD_LIKE_RECEPTOR_SIGNALING_PATHWAY;KEGG_NOD_LIKE_RECEPTOR_SIGNALING_PATHWAY	HADHA,DKK4,HSP90AA1,HSP90AA1|HSP90AB1;GSR,ROBO1,HSP90AA1,HSP90AA1|HSP90AB1;CNOT2|PAPOLA,ITGB1,HSP90AA1,HSP90AA1
4	let-7b,miR-25,miR-30e,miR-760	PAAD_3,PAAD_4	KEGG_NOD_LIKE_RECEPTOR_SIGNALING_PATHWAY;KEGG_NOD_LIKE_RECEPTOR_SIGNALING_PATHWAY	GSR,ROBO1,HSP90AA1,HSP90AA1;CNOT2|PAPOLA,ITGB1,HSP90AA1,HSP90AA1
4	let-7b,miR-25,miR-320a,miR-331-3p	PAAD_3,PAAD_4	KEGG_ANTIGEN_PROCESSING_AND_PRESENTATION;KEGG_DILATED_CARDIOMYOPATHY	HADHA,DKK4,HSP90AB1,PSME3;CUL2|UBE2A,HSP90AA1,ACTB|ADCY1,PRKACA
4	let-7b,miR-25,miR-320a,miR-378	PAAD_3,PAAD_4	KEGG_ANTIGEN_PROCESSING_AND_PRESENTATION;KEGG_NOD_LIKE_RECEPTOR_SIGNALING_PATHWAY;KEGG_DILATED_CARDIOMYOPATHY	HADHA,DKK4,HSP90AB1,HSP90AA1;GSR,ROBO1,HSP90AB1,HSP90AA1;CUL2|UBE2A,HSP90AA1,ACTB|ADCY1,ACTB
4	let-7b,miR-25,miR-324-3p,miR-378	PAAD_3,PAAD_4	KEGG_NOD_LIKE_RECEPTOR_SIGNALING_PATHWAY;KEGG_NOD_LIKE_RECEPTOR_SIGNALING_PATHWAY	GSR,ROBO1,HSP90AA1,HSP90AA1;CNOT2|PAPOLA,ITGB1,HSP90AA1,HSP90AA1
4	let-7b,miR-25,miR-324-3p,miR-3943	PAAD_3,PAAD_4	KEGG_ANTIGEN_PROCESSING_AND_PRESENTATION;KEGG_NOD_LIKE_RECEPTOR_SIGNALING_PATHWAY;KEGG_NOD_LIKE_RECEPTOR_SIGNALING_PATHWAY	HADHA,DKK4,HSP90AA1,HSP90AA1;GSR,ROBO1,HSP90AA1,HSP90AA1;CNOT2|PAPOLA,ITGB1,HSP90AA1,HSP90AA1
4	let-7b,miR-25,miR-324-3p,miR-421	PAAD_3,PAAD_4	KEGG_NOD_LIKE_RECEPTOR_SIGNALING_PATHWAY;KEGG_NOD_LIKE_RECEPTOR_SIGNALING_PATHWAY	GSR,ROBO1,HSP90AA1,HSP90AA1;CNOT2|PAPOLA,ITGB1,HSP90AA1,HSP90AA1
4	let-7b,miR-25,miR-324-3p,miR-425	PAAD_3,PAAD_4	KEGG_NOD_LIKE_RECEPTOR_SIGNALING_PATHWAY;KEGG_NOD_LIKE_RECEPTOR_SIGNALING_PATHWAY	GSR,ROBO1,HSP90AA1,HSP90AA1;CNOT2|PAPOLA,ITGB1,HSP90AA1,HSP90AA1
4	let-7b,miR-25,miR-324-3p,miR-484	PAAD_3,PAAD_4	KEGG_ANTIGEN_PROCESSING_AND_PRESENTATION;KEGG_NOD_LIKE_RECEPTOR_SIGNALING_PATHWAY;KEGG_NOD_LIKE_RECEPTOR_SIGNALING_PATHWAY	HADHA,DKK4,HSP90AA1,HSP90AA1|HSP90AB1|PSME3;GSR,ROBO1,HSP90AA1,HSP90AA1|HSP90AB1;CNOT2|PAPOLA,ITGB1,HSP90AA1,HSP90AA1
4	let-7b,miR-25,miR-324-3p,miR-501-5p	PAAD_3,PAAD_4	KEGG_ANTIGEN_PROCESSING_AND_PRESENTATION;KEGG_NOD_LIKE_RECEPTOR_SIGNALING_PATHWAY;KEGG_NOD_LIKE_RECEPTOR_SIGNALING_PATHWAY	HADHA,DKK4,HSP90AA1,HSP90AA1|HSP90AB1;GSR,ROBO1,HSP90AA1,HSP90AA1|HSP90AB1;CNOT2|PAPOLA,ITGB1,HSP90AA1,HSP90AA1
4	let-7b,miR-25,miR-324-3p,miR-760	PAAD_3,PAAD_4	KEGG_NOD_LIKE_RECEPTOR_SIGNALING_PATHWAY;KEGG_NOD_LIKE_RECEPTOR_SIGNALING_PATHWAY	GSR,ROBO1,HSP90AA1,HSP90AA1;CNOT2|PAPOLA,ITGB1,HSP90AA1,HSP90AA1
4	let-7b,miR-25,miR-324-5p,miR-331-3p	PAAD_3,PAAD_4	KEGG_ADHERENS_JUNCTION;KEGG_DILATED_CARDIOMYOPATHY	HADHA,DNM1L|SMAP1,SMAD2,CTNNB1;CUL2|UBE2A,HSP90AA1,ACTB,PRKACA
4	let-7b,miR-25,miR-324-5p,miR-744	PAAD_3,PAAD_4	KEGG_ADHERENS_JUNCTION;KEGG_DILATED_CARDIOMYOPATHY	HADHA,DNM1L|SMAP1,SMAD2,CTNNB1;CUL2|UBE2A,HSP90AA1,ACTB,ACTB|PRKACA
4	let-7b,miR-25,miR-331-3p,miR-378	PAAD_3,PAAD_4	KEGG_ANTIGEN_PROCESSING_AND_PRESENTATION;KEGG_DILATED_CARDIOMYOPATHY	HADHA,DKK4,PSME3,HSP90AA1;CUL2|UBE2A,HSP90AA1,PRKACA,ACTB
4	let-7b,miR-25,miR-331-3p,miR-455-3p	PAAD_3,PAAD_4	KEGG_ANTIGEN_PROCESSING_AND_PRESENTATION;KEGG_DILATED_CARDIOMYOPATHY	HADHA,DKK4,PSME3,HSP90AB1;CUL2|UBE2A,HSP90AA1,PRKACA,ACTB
4	let-7b,miR-25,miR-331-3p,miR-93*	PAAD_3,PAAD_4	KEGG_ANTIGEN_PROCESSING_AND_PRESENTATION;KEGG_DILATED_CARDIOMYOPATHY	HADHA,DKK4,PSME3,HSP90AB1;CUL2|UBE2A,HSP90AA1,PRKACA,ACTB
4	let-7b,miR-25,miR-378,miR-3943	PAAD_3,PAAD_4	KEGG_NOD_LIKE_RECEPTOR_SIGNALING_PATHWAY;KEGG_NOD_LIKE_RECEPTOR_SIGNALING_PATHWAY	GSR,ROBO1,HSP90AA1,HSP90AA1;CNOT2|PAPOLA,ITGB1,HSP90AA1,HSP90AA1
4	let-7b,miR-25,miR-378,miR-421	PAAD_3,PAAD_4	KEGG_NOD_LIKE_RECEPTOR_SIGNALING_PATHWAY;KEGG_NOD_LIKE_RECEPTOR_SIGNALING_PATHWAY	GSR,ROBO1,HSP90AA1,HSP90AA1;CNOT2|PAPOLA,ITGB1,HSP90AA1,HSP90AA1
4	let-7b,miR-25,miR-378,miR-425	PAAD_3,PAAD_4	KEGG_NOD_LIKE_RECEPTOR_SIGNALING_PATHWAY;KEGG_NOD_LIKE_RECEPTOR_SIGNALING_PATHWAY	GSR,ROBO1,HSP90AA1,HSP90AA1;CNOT2|PAPOLA,ITGB1,HSP90AA1,HSP90AA1
4	let-7b,miR-25,miR-378,miR-455-3p	PAAD_3,PAAD_4	KEGG_ANTIGEN_PROCESSING_AND_PRESENTATION;KEGG_NOD_LIKE_RECEPTOR_SIGNALING_PATHWAY;KEGG_PATHOGENIC_ESCHERICHIA_COLI_INFECTION;KEGG_DILATED_CARDIOMYOPATHY	HADHA,DKK4,HSP90AA1,HSP90AB1;GSR,ROBO1,HSP90AA1,HSP90AB1;CCND3|YWHAZ,CDK4,ACTB|YWHAZ,ACTB|YWHAZ;CUL2|UBE2A,HSP90AA1,ACTB,ACTB
4	let-7b,miR-25,miR-378,miR-484	PAAD_3,PAAD_4	KEGG_ANTIGEN_PROCESSING_AND_PRESENTATION;KEGG_NOD_LIKE_RECEPTOR_SIGNALING_PATHWAY;KEGG_NOD_LIKE_RECEPTOR_SIGNALING_PATHWAY	HADHA,DKK4,HSP90AA1,HSP90AA1|HSP90AB1|PSME3;GSR,ROBO1,HSP90AA1,HSP90AA1|HSP90AB1;CNOT2|PAPOLA,ITGB1,HSP90AA1,HSP90AA1
4	let-7b,miR-25,miR-378,miR-501-5p	PAAD_3,PAAD_4	KEGG_ANTIGEN_PROCESSING_AND_PRESENTATION;KEGG_NOD_LIKE_RECEPTOR_SIGNALING_PATHWAY;KEGG_NOD_LIKE_RECEPTOR_SIGNALING_PATHWAY	HADHA,DKK4,HSP90AA1,HSP90AA1|HSP90AB1;GSR,ROBO1,HSP90AA1,HSP90AA1|HSP90AB1;CNOT2|PAPOLA,ITGB1,HSP90AA1,HSP90AA1
4	let-7b,miR-25,miR-378,miR-760	PAAD_3,PAAD_4	KEGG_NOD_LIKE_RECEPTOR_SIGNALING_PATHWAY;KEGG_NOD_LIKE_RECEPTOR_SIGNALING_PATHWAY	GSR,ROBO1,HSP90AA1,HSP90AA1;CNOT2|PAPOLA,ITGB1,HSP90AA1,HSP90AA1
4	let-7b,miR-25,miR-378,miR-93*	PAAD_3,PAAD_4	KEGG_ANTIGEN_PROCESSING_AND_PRESENTATION;KEGG_NOD_LIKE_RECEPTOR_SIGNALING_PATHWAY;KEGG_PATHOGENIC_ESCHERICHIA_COLI_INFECTION;KEGG_DILATED_CARDIOMYOPATHY	HADHA,DKK4,HSP90AA1,HSP90AB1;GSR,ROBO1,HSP90AA1,HSP90AB1;CCND3|YWHAZ,CDK4,ACTB|YWHAZ,ACTB;CUL2|UBE2A,HSP90AA1,ACTB,ACTB
4	let-7b,miR-25,miR-3943,miR-421	PAAD_3,PAAD_4	KEGG_ANTIGEN_PROCESSING_AND_PRESENTATION;KEGG_NOD_LIKE_RECEPTOR_SIGNALING_PATHWAY;KEGG_NOD_LIKE_RECEPTOR_SIGNALING_PATHWAY	HADHA,DKK4,HSP90AA1,HSP90AA1;GSR,ROBO1,HSP90AA1,HSP90AA1;CNOT2|PAPOLA,ITGB1,HSP90AA1,HSP90AA1
4	let-7b,miR-25,miR-3943,miR-425	PAAD_3,PAAD_4	KEGG_NOD_LIKE_RECEPTOR_SIGNALING_PATHWAY;KEGG_NOD_LIKE_RECEPTOR_SIGNALING_PATHWAY	GSR,ROBO1,HSP90AA1,HSP90AA1;CNOT2|PAPOLA,ITGB1,HSP90AA1,HSP90AA1
4	let-7b,miR-25,miR-3943,miR-484	PAAD_3,PAAD_4	KEGG_ANTIGEN_PROCESSING_AND_PRESENTATION;KEGG_NOD_LIKE_RECEPTOR_SIGNALING_PATHWAY;KEGG_ANTIGEN_PROCESSING_AND_PRESENTATION;KEGG_NOD_LIKE_RECEPTOR_SIGNALING_PATHWAY	HADHA,DKK4,HSP90AA1,HSP90AA1|HSP90AB1|PSME3;GSR,ROBO1,HSP90AA1,HSP90AA1|HSP90AB1;AHCYL1,NOTCH2,HSP90AA1,HSP90AA1|RFX5;CNOT2|PAPOLA,ITGB1,HSP90AA1,HSP90AA1
4	let-7b,miR-25,miR-3943,miR-501-5p	PAAD_3,PAAD_4	KEGG_ANTIGEN_PROCESSING_AND_PRESENTATION;KEGG_NOD_LIKE_RECEPTOR_SIGNALING_PATHWAY;KEGG_NOD_LIKE_RECEPTOR_SIGNALING_PATHWAY	HADHA,DKK4,HSP90AA1,HSP90AA1|HSP90AB1;GSR,ROBO1,HSP90AA1,HSP90AA1|HSP90AB1;CNOT2|PAPOLA,ITGB1,HSP90AA1,HSP90AA1
4	let-7b,miR-25,miR-3943,miR-760	PAAD_3,PAAD_4	KEGG_NOD_LIKE_RECEPTOR_SIGNALING_PATHWAY;KEGG_NOD_LIKE_RECEPTOR_SIGNALING_PATHWAY	GSR,ROBO1,HSP90AA1,HSP90AA1;CNOT2|PAPOLA,ITGB1,HSP90AA1,HSP90AA1
4	let-7b,miR-25,miR-421,miR-425	PAAD_3,PAAD_4	KEGG_NOD_LIKE_RECEPTOR_SIGNALING_PATHWAY;KEGG_NOD_LIKE_RECEPTOR_SIGNALING_PATHWAY	GSR,ROBO1,HSP90AA1,HSP90AA1;CNOT2|PAPOLA,ITGB1,HSP90AA1,HSP90AA1
4	let-7b,miR-25,miR-421,miR-484	PAAD_3,PAAD_4	KEGG_ANTIGEN_PROCESSING_AND_PRESENTATION;KEGG_NOD_LIKE_RECEPTOR_SIGNALING_PATHWAY;KEGG_VIRAL_MYOCARDITIS;KEGG_NOD_LIKE_RECEPTOR_SIGNALING_PATHWAY	HADHA,DKK4,HSP90AA1,HSP90AA1|HSP90AB1|PSME3;GSR,ROBO1,HSP90AA1,HSP90AA1|HSP90AB1;HADHA,ARPC3|DNM1L,EIF4G2,ABL1|EIF4G2;CNOT2|PAPOLA,ITGB1,HSP90AA1,HSP90AA1
4	let-7b,miR-25,miR-421,miR-501-5p	PAAD_3,PAAD_4	KEGG_ANTIGEN_PROCESSING_AND_PRESENTATION;KEGG_NOD_LIKE_RECEPTOR_SIGNALING_PATHWAY;KEGG_NOD_LIKE_RECEPTOR_SIGNALING_PATHWAY	HADHA,DKK4,HSP90AA1,HSP90AA1|HSP90AB1;GSR,ROBO1,HSP90AA1,HSP90AA1|HSP90AB1;CNOT2|PAPOLA,ITGB1,HSP90AA1,HSP90AA1
4	let-7b,miR-25,miR-421,miR-760	PAAD_3,PAAD_4	KEGG_NOD_LIKE_RECEPTOR_SIGNALING_PATHWAY;KEGG_NOD_LIKE_RECEPTOR_SIGNALING_PATHWAY	GSR,ROBO1,HSP90AA1,HSP90AA1;CNOT2|PAPOLA,ITGB1,HSP90AA1,HSP90AA1
4	let-7b,miR-25,miR-425,miR-484	PAAD_3,PAAD_4	KEGG_ADHERENS_JUNCTION;KEGG_ANTIGEN_PROCESSING_AND_PRESENTATION;KEGG_NOD_LIKE_RECEPTOR_SIGNALING_PATHWAY;KEGG_NOD_LIKE_RECEPTOR_SIGNALING_PATHWAY	HADHA,DNM1L|SMAP1,WASF2,SMAD2;HADHA,DKK4,HSP90AA1,HSP90AA1|HSP90AB1|PSME3;GSR,ROBO1,HSP90AA1,HSP90AA1|HSP90AB1;CNOT2|PAPOLA,ITGB1,HSP90AA1,HSP90AA1
4	let-7b,miR-25,miR-425,miR-501-5p	PAAD_3,PAAD_4	KEGG_ANTIGEN_PROCESSING_AND_PRESENTATION;KEGG_NOD_LIKE_RECEPTOR_SIGNALING_PATHWAY;KEGG_NOD_LIKE_RECEPTOR_SIGNALING_PATHWAY	HADHA,DKK4,HSP90AA1,HSP90AA1|HSP90AB1;GSR,ROBO1,HSP90AA1,HSP90AA1|HSP90AB1;CNOT2|PAPOLA,ITGB1,HSP90AA1,HSP90AA1
4	let-7b,miR-25,miR-425,miR-760	PAAD_3,PAAD_4	KEGG_NOD_LIKE_RECEPTOR_SIGNALING_PATHWAY;KEGG_NOD_LIKE_RECEPTOR_SIGNALING_PATHWAY	GSR,ROBO1,HSP90AA1,HSP90AA1;CNOT2|PAPOLA,ITGB1,HSP90AA1,HSP90AA1
4	let-7b,miR-25,miR-484,miR-501-5p	PAAD_3,PAAD_4	KEGG_ANTIGEN_PROCESSING_AND_PRESENTATION;KEGG_NOD_LIKE_RECEPTOR_SIGNALING_PATHWAY;KEGG_ANTIGEN_PROCESSING_AND_PRESENTATION;KEGG_NOD_LIKE_RECEPTOR_SIGNALING_PATHWAY	HADHA,DKK4,HSP90AA1|HSP90AB1|PSME3,HSP90AA1|HSP90AB1;GSR,ROBO1,HSP90AA1|HSP90AB1,HSP90AA1|HSP90AB1;AHCYL1,NOTCH2,HSP90AA1|RFX5,HSP90AA1;CNOT2|PAPOLA,ITGB1,HSP90AA1,HSP90AA1
4	let-7b,miR-25,miR-484,miR-760	PAAD_3,PAAD_4	KEGG_ANTIGEN_PROCESSING_AND_PRESENTATION;KEGG_NOD_LIKE_RECEPTOR_SIGNALING_PATHWAY;KEGG_NOD_LIKE_RECEPTOR_SIGNALING_PATHWAY	HADHA,DKK4,HSP90AA1|HSP90AB1|PSME3,HSP90AA1;GSR,ROBO1,HSP90AA1|HSP90AB1,HSP90AA1;CNOT2|PAPOLA,ITGB1,HSP90AA1,HSP90AA1
4	let-7b,miR-25,miR-501-5p,miR-760	PAAD_3,PAAD_4	KEGG_ANTIGEN_PROCESSING_AND_PRESENTATION;KEGG_NOD_LIKE_RECEPTOR_SIGNALING_PATHWAY;KEGG_NOD_LIKE_RECEPTOR_SIGNALING_PATHWAY	HADHA,DKK4,HSP90AA1|HSP90AB1,HSP90AA1;GSR,ROBO1,HSP90AA1|HSP90AB1,HSP90AA1;CNOT2|PAPOLA,ITGB1,HSP90AA1,HSP90AA1
4	let-7b,miR-296-3p,miR-455-3p,miR-484	PAAD_3,PAAD_4	KEGG_ANTIGEN_PROCESSING_AND_PRESENTATION;KEGG_NOD_LIKE_RECEPTOR_SIGNALING_PATHWAY;KEGG_VIBRIO_CHOLERAE_INFECTION	HADHA,MLH3,HSP90AB1,HSP90AA1|HSP90AB1|PSME3;HADHA,CHRM3,HSP90AB1,HSP90AA1|HSP90AB1;CKB,RPL27A,ACTB,ACTB
4	let-7b,miR-30c,miR-30e,miR-484	PAAD_3,PAAD_4	KEGG_ANTIGEN_PROCESSING_AND_PRESENTATION;KEGG_ANTIGEN_PROCESSING_AND_PRESENTATION	HADHA,DHX8,HSP90AA1,HSP90AA1|HSP90AB1|PSME3;AHCYL1,PKM2,HSP90AA1,HSP90AA1|RFX5
4	let-7b,miR-30c,miR-324-3p,miR-484	PAAD_3,PAAD_4	KEGG_ANTIGEN_PROCESSING_AND_PRESENTATION;KEGG_ANTIGEN_PROCESSING_AND_PRESENTATION	HADHA,DHX8,HSP90AA1,HSP90AA1|HSP90AB1|PSME3;AHCYL1,PKM2,HSP90AA1,HSP90AA1|RFX5
4	let-7b,miR-30c,miR-378,miR-484	PAAD_3,PAAD_4	KEGG_ANTIGEN_PROCESSING_AND_PRESENTATION;KEGG_ANTIGEN_PROCESSING_AND_PRESENTATION	HADHA,DHX8,HSP90AA1,HSP90AA1|HSP90AB1|PSME3;AHCYL1,PKM2,HSP90AA1,HSP90AA1|RFX5
4	let-7b,miR-30c,miR-3943,miR-484	PAAD_3,PAAD_4	KEGG_ANTIGEN_PROCESSING_AND_PRESENTATION;KEGG_ANTIGEN_PROCESSING_AND_PRESENTATION	HADHA,DHX8,HSP90AA1,HSP90AA1|HSP90AB1|PSME3;AHCYL1,PKM2,HSP90AA1,HSP90AA1|RFX5
4	let-7b,miR-30c,miR-425,miR-484	PAAD_3,PAAD_4	KEGG_ANTIGEN_PROCESSING_AND_PRESENTATION;KEGG_ANTIGEN_PROCESSING_AND_PRESENTATION	HADHA,DHX8,HSP90AA1,HSP90AA1|HSP90AB1|PSME3;AHCYL1,PKM2,HSP90AA1,HSP90AA1|RFX5
4	let-7b,miR-30c,miR-484,miR-501-5p	PAAD_3,PAAD_4	KEGG_ANTIGEN_PROCESSING_AND_PRESENTATION;KEGG_ANTIGEN_PROCESSING_AND_PRESENTATION	HADHA,DHX8,HSP90AA1|HSP90AB1|PSME3,HSP90AA1|HSP90AB1;AHCYL1,PKM2,HSP90AA1|RFX5,HSP90AA1
4	let-7b,miR-30c,miR-484,miR-760	PAAD_3,PAAD_4	KEGG_ANTIGEN_PROCESSING_AND_PRESENTATION;KEGG_ANTIGEN_PROCESSING_AND_PRESENTATION	HADHA,DHX8,HSP90AA1|HSP90AB1|PSME3,HSP90AA1;AHCYL1,PKM2,HSP90AA1|RFX5,HSP90AA1
4	let-7b,miR-30e,miR-324-3p,miR-484	PAAD_3,PAAD_4	KEGG_ANTIGEN_PROCESSING_AND_PRESENTATION;KEGG_ANTIGEN_PROCESSING_AND_PRESENTATION	HADHA,RPIA,HSP90AA1,HSP90AA1|HSP90AB1|PSME3;POLR2A,PSMA6,HSP90AA1,HSP90AA1|RFX5
4	let-7b,miR-30e,miR-378,miR-484	PAAD_3,PAAD_4	KEGG_ANTIGEN_PROCESSING_AND_PRESENTATION;KEGG_ANTIGEN_PROCESSING_AND_PRESENTATION	HADHA,RPIA,HSP90AA1,HSP90AA1|HSP90AB1|PSME3;POLR2A,PSMA6,HSP90AA1,HSP90AA1|RFX5
4	let-7b,miR-30e,miR-3943,miR-484	PAAD_3,PAAD_4	KEGG_ANTIGEN_PROCESSING_AND_PRESENTATION;KEGG_ANTIGEN_PROCESSING_AND_PRESENTATION	HADHA,RPIA,HSP90AA1,HSP90AA1|HSP90AB1|PSME3;POLR2A,PSMA6,HSP90AA1,HSP90AA1|RFX5
4	let-7b,miR-30e,miR-3943,miR-501-5p	PAAD_3,PAAD_4	KEGG_ANTIGEN_PROCESSING_AND_PRESENTATION;KEGG_NOD_LIKE_RECEPTOR_SIGNALING_PATHWAY;KEGG_ANTIGEN_PROCESSING_AND_PRESENTATION	HADHA,RPIA,HSP90AA1,HSP90AA1|HSP90AB1;HADHA,HSP90AA1,HSP90AA1,HSP90AA1|HSP90AB1;POLR2A,PSMA6,HSP90AA1,HSP90AA1
4	let-7b,miR-30e,miR-421,miR-484	PAAD_3,PAAD_4	KEGG_ANTIGEN_PROCESSING_AND_PRESENTATION;KEGG_ANTIGEN_PROCESSING_AND_PRESENTATION	HADHA,RPIA,HSP90AA1,HSP90AA1|HSP90AB1|PSME3;POLR2A,PSMA6,HSP90AA1,HSP90AA1|RFX5
4	let-7b,miR-30e,miR-425,miR-484	PAAD_3,PAAD_4	KEGG_ANTIGEN_PROCESSING_AND_PRESENTATION;KEGG_ANTIGEN_PROCESSING_AND_PRESENTATION	HADHA,RPIA,HSP90AA1,HSP90AA1|HSP90AB1|PSME3;POLR2A,PSMA6,HSP90AA1,HSP90AA1|RFX5
4	let-7b,miR-30e,miR-484,miR-501-5p	PAAD_3,PAAD_4	KEGG_ANTIGEN_PROCESSING_AND_PRESENTATION;KEGG_ANTIGEN_PROCESSING_AND_PRESENTATION	HADHA,RPIA,HSP90AA1|HSP90AB1|PSME3,HSP90AA1|HSP90AB1;POLR2A,PSMA6,HSP90AA1|RFX5,HSP90AA1
4	let-7b,miR-30e,miR-484,miR-760	PAAD_3,PAAD_4	KEGG_ANTIGEN_PROCESSING_AND_PRESENTATION;KEGG_ANTIGEN_PROCESSING_AND_PRESENTATION	HADHA,RPIA,HSP90AA1|HSP90AB1|PSME3,HSP90AA1;POLR2A,PSMA6,HSP90AA1|RFX5,HSP90AA1
4	let-7b,miR-320a,miR-324-5p,miR-331-3p	PAAD_3,PAAD_4	KEGG_PROTEASOME;KEGG_RNA_POLYMERASE	HADHA,WARS,PSMD11|PSMD2|PSME3,PSMD2|PSME3;AHCYL1,PKM2,POLR2A|POLR3H,POLR3H
4	let-7b,miR-324-3p,miR-378,miR-484	PAAD_3,PAAD_4	KEGG_ANTIGEN_PROCESSING_AND_PRESENTATION;KEGG_ANTIGEN_PROCESSING_AND_PRESENTATION	HADHA,HSP90AA1,HSP90AA1,HSP90AA1|HSP90AB1|PSME3;POLR2A,DLST,HSP90AA1,HSP90AA1|RFX5
4	let-7b,miR-324-3p,miR-378,miR-501-5p	PAAD_3,PAAD_4	KEGG_ANTIGEN_PROCESSING_AND_PRESENTATION;KEGG_NOD_LIKE_RECEPTOR_SIGNALING_PATHWAY;KEGG_NOD_LIKE_RECEPTOR_SIGNALING_PATHWAY	HADHA,HSP90AA1,HSP90AA1,HSP90AA1|HSP90AB1;HADHA,HSP90AA1,HSP90AA1,HSP90AA1|HSP90AB1;POLR2A,DLST,HSP90AA1,HSP90AA1
4	let-7b,miR-324-3p,miR-3943,miR-484	PAAD_3,PAAD_4	KEGG_ANTIGEN_PROCESSING_AND_PRESENTATION;KEGG_ANTIGEN_PROCESSING_AND_PRESENTATION	HADHA,HSP90AA1,HSP90AA1,HSP90AA1|HSP90AB1|PSME3;POLR2A,DLST,HSP90AA1,HSP90AA1|RFX5
4	let-7b,miR-324-3p,miR-3943,miR-501-5p	PAAD_3,PAAD_4	KEGG_ANTIGEN_PROCESSING_AND_PRESENTATION;KEGG_NOD_LIKE_RECEPTOR_SIGNALING_PATHWAY;KEGG_NOD_LIKE_RECEPTOR_SIGNALING_PATHWAY	HADHA,HSP90AA1,HSP90AA1,HSP90AA1|HSP90AB1;HADHA,HSP90AA1,HSP90AA1,HSP90AA1|HSP90AB1;POLR2A,DLST,HSP90AA1,HSP90AA1
4	let-7b,miR-324-3p,miR-421,miR-484	PAAD_3,PAAD_4	KEGG_ANTIGEN_PROCESSING_AND_PRESENTATION;KEGG_ANTIGEN_PROCESSING_AND_PRESENTATION	HADHA,HSP90AA1,HSP90AA1,HSP90AA1|HSP90AB1|PSME3;POLR2A,DLST,HSP90AA1,HSP90AA1|RFX5
4	let-7b,miR-324-3p,miR-425,miR-484	PAAD_3,PAAD_4	KEGG_ANTIGEN_PROCESSING_AND_PRESENTATION;KEGG_ANTIGEN_PROCESSING_AND_PRESENTATION	HADHA,HSP90AA1,HSP90AA1,HSP90AA1|HSP90AB1|PSME3;POLR2A,DLST,HSP90AA1,HSP90AA1|RFX5
4	let-7b,miR-324-3p,miR-425,miR-501-5p	PAAD_3,PAAD_4	KEGG_ANTIGEN_PROCESSING_AND_PRESENTATION;KEGG_NOD_LIKE_RECEPTOR_SIGNALING_PATHWAY;KEGG_NOD_LIKE_RECEPTOR_SIGNALING_PATHWAY	HADHA,HSP90AA1,HSP90AA1,HSP90AA1|HSP90AB1;HADHA,HSP90AA1,HSP90AA1,HSP90AA1|HSP90AB1;POLR2A,DLST,HSP90AA1,HSP90AA1
4	let-7b,miR-324-3p,miR-484,miR-501-5p	PAAD_3,PAAD_4	KEGG_ANTIGEN_PROCESSING_AND_PRESENTATION;KEGG_ANTIGEN_PROCESSING_AND_PRESENTATION	HADHA,HSP90AA1,HSP90AA1|HSP90AB1|PSME3,HSP90AA1|HSP90AB1;POLR2A,DLST,HSP90AA1|RFX5,HSP90AA1
4	let-7b,miR-324-3p,miR-484,miR-760	PAAD_3,PAAD_4	KEGG_ANTIGEN_PROCESSING_AND_PRESENTATION;KEGG_ANTIGEN_PROCESSING_AND_PRESENTATION	HADHA,HSP90AA1,HSP90AA1|HSP90AB1|PSME3,HSP90AA1;POLR2A,DLST,HSP90AA1|RFX5,HSP90AA1
4	let-7b,miR-324-3p,miR-501-5p,miR-760	PAAD_3,PAAD_4	KEGG_ANTIGEN_PROCESSING_AND_PRESENTATION;KEGG_NOD_LIKE_RECEPTOR_SIGNALING_PATHWAY;KEGG_NOD_LIKE_RECEPTOR_SIGNALING_PATHWAY	HADHA,HSP90AA1,HSP90AA1|HSP90AB1,HSP90AA1;HADHA,HSP90AA1,HSP90AA1|HSP90AB1,HSP90AA1;POLR2A,DLST,HSP90AA1,HSP90AA1
4	let-7b,miR-331-3p,miR-744,miR-877*	PAAD_3,STAD_2	KEGG_TIGHT_JUNCTION;KEGG_GAP_JUNCTION	PIGG,PSMD2|PSME3,AKT2|CTNNB1,NRAS;ACACA,PPIL1,ADCY9|TUBA1A|TUBA1B,ITPR3|NRAS
4	let-7b,miR-378,miR-3943,miR-484	PAAD_3,PAAD_4	KEGG_ANTIGEN_PROCESSING_AND_PRESENTATION;KEGG_NOD_LIKE_RECEPTOR_SIGNALING_PATHWAY;KEGG_ANTIGEN_PROCESSING_AND_PRESENTATION	HADHA,ALDOB,HSP90AA1,HSP90AA1|HSP90AB1|PSME3;HADHA,ALDOB,HSP90AA1,HSP90AA1|HSP90AB1;POLR2A,ACTB,HSP90AA1,HSP90AA1|RFX5
4	let-7b,miR-378,miR-421,miR-484	PAAD_3,PAAD_4	KEGG_ANTIGEN_PROCESSING_AND_PRESENTATION;KEGG_NOD_LIKE_RECEPTOR_SIGNALING_PATHWAY;KEGG_ANTIGEN_PROCESSING_AND_PRESENTATION	HADHA,ALDOB,HSP90AA1,HSP90AA1|HSP90AB1|PSME3;HADHA,ALDOB,HSP90AA1,HSP90AA1|HSP90AB1;POLR2A,ACTB,HSP90AA1,HSP90AA1|RFX5
4	let-7b,miR-378,miR-425,miR-484	PAAD_3,PAAD_4	KEGG_ANTIGEN_PROCESSING_AND_PRESENTATION;KEGG_NOD_LIKE_RECEPTOR_SIGNALING_PATHWAY;KEGG_ANTIGEN_PROCESSING_AND_PRESENTATION	HADHA,ALDOB,HSP90AA1,HSP90AA1|HSP90AB1|PSME3;HADHA,ALDOB,HSP90AA1,HSP90AA1|HSP90AB1;POLR2A,ACTB,HSP90AA1,HSP90AA1|RFX5
4	let-7b,miR-378,miR-455-3p,miR-93*	PAAD_3,PAAD_4	KEGG_NOD_LIKE_RECEPTOR_SIGNALING_PATHWAY;KEGG_VIBRIO_CHOLERAE_INFECTION	HADHA,ALDOB,HSP90AB1,HSP90AB1;CUL2|UBE2A,HSP90AA1,ACTB,ACTB
4	let-7b,miR-378,miR-484,miR-501-5p	PAAD_3,PAAD_4	KEGG_ANTIGEN_PROCESSING_AND_PRESENTATION;KEGG_NOD_LIKE_RECEPTOR_SIGNALING_PATHWAY;KEGG_ANTIGEN_PROCESSING_AND_PRESENTATION	HADHA,ALDOB,HSP90AA1|HSP90AB1|PSME3,HSP90AA1|HSP90AB1;HADHA,ALDOB,HSP90AA1|HSP90AB1,HSP90AA1|HSP90AB1;POLR2A,ACTB,HSP90AA1|RFX5,HSP90AA1
4	let-7b,miR-378,miR-484,miR-760	PAAD_3,PAAD_4	KEGG_ANTIGEN_PROCESSING_AND_PRESENTATION;KEGG_NOD_LIKE_RECEPTOR_SIGNALING_PATHWAY;KEGG_ANTIGEN_PROCESSING_AND_PRESENTATION	HADHA,ALDOB,HSP90AA1|HSP90AB1|PSME3,HSP90AA1;HADHA,ALDOB,HSP90AA1|HSP90AB1,HSP90AA1;POLR2A,ACTB,HSP90AA1|RFX5,HSP90AA1
4	let-7b,miR-421,miR-425,miR-484	PAAD_3,PAAD_4	KEGG_ANTIGEN_PROCESSING_AND_PRESENTATION;KEGG_NOD_LIKE_RECEPTOR_SIGNALING_PATHWAY;KEGG_ANTIGEN_PROCESSING_AND_PRESENTATION	HADHA,HADHA,HSP90AA1,HSP90AA1|HSP90AB1|PSME3;HADHA,INPP4A,HSP90AA1,HSP90AA1|HSP90AB1;POLR2A,NR3C1,HSP90AA1,HSP90AA1|RFX5
4	let-7b,miR-421,miR-484,miR-501-5p	PAAD_3,PAAD_4	KEGG_ANTIGEN_PROCESSING_AND_PRESENTATION;KEGG_NOD_LIKE_RECEPTOR_SIGNALING_PATHWAY;KEGG_ANTIGEN_PROCESSING_AND_PRESENTATION	HADHA,HADHA,HSP90AA1|HSP90AB1|PSME3,HSP90AA1|HSP90AB1;HADHA,INPP4A,HSP90AA1|HSP90AB1,HSP90AA1|HSP90AB1;POLR2A,NR3C1,HSP90AA1|RFX5,HSP90AA1
4	let-7b,miR-421,miR-484,miR-760	PAAD_3,PAAD_4	KEGG_ANTIGEN_PROCESSING_AND_PRESENTATION;KEGG_NOD_LIKE_RECEPTOR_SIGNALING_PATHWAY;KEGG_ANTIGEN_PROCESSING_AND_PRESENTATION	HADHA,HADHA,HSP90AA1|HSP90AB1|PSME3,HSP90AA1;HADHA,INPP4A,HSP90AA1|HSP90AB1,HSP90AA1;POLR2A,NR3C1,HSP90AA1|RFX5,HSP90AA1
4	let-7b,miR-423-3p,miR-652,miR-744	PAAD_3,PAAD_4	KEGG_TIGHT_JUNCTION;KEGG_RNA_POLYMERASE	PIGG,PPP2R1B,CSDA|CSNK2A1,AKT2|CTNNB1;AHCYL1,PKM2|POLR3H,POLR2A,POLR2A
4	let-7b,miR-423-3p,miR-744,miR-877*	PAAD_3,UCEC_3	KEGG_TIGHT_JUNCTION;KEGG_GAP_JUNCTION	PIGG,PPP2R1B,AKT2|CTNNB1,NRAS;ASPA,ADCY1|NUDT2|PKM2,TUBA1A|TUBA1B,NRAS
4	let-7b,miR-425,miR-484,miR-501-5p	PAAD_3,PAAD_4	KEGG_ANTIGEN_PROCESSING_AND_PRESENTATION;KEGG_NOD_LIKE_RECEPTOR_SIGNALING_PATHWAY;KEGG_ANTIGEN_PROCESSING_AND_PRESENTATION	HADHA,CRKL,HSP90AA1|HSP90AB1|PSME3,HSP90AA1|HSP90AB1;GSR,CRKL,HSP90AA1|HSP90AB1,HSP90AA1|HSP90AB1;POLR2A,CRKL,HSP90AA1|RFX5,HSP90AA1
4	let-7b,miR-425,miR-484,miR-760	PAAD_3,PAAD_4	KEGG_ANTIGEN_PROCESSING_AND_PRESENTATION;KEGG_NOD_LIKE_RECEPTOR_SIGNALING_PATHWAY;KEGG_ANTIGEN_PROCESSING_AND_PRESENTATION	HADHA,CRKL,HSP90AA1|HSP90AB1|PSME3,HSP90AA1;GSR,CRKL,HSP90AA1|HSP90AB1,HSP90AA1;POLR2A,CRKL,HSP90AA1|RFX5,HSP90AA1
4	let-7b,miR-425,miR-501-5p,miR-760	PAAD_3,PAAD_4	KEGG_ANTIGEN_PROCESSING_AND_PRESENTATION;KEGG_NOD_LIKE_RECEPTOR_SIGNALING_PATHWAY;KEGG_PROGESTERONE_MEDIATED_OOCYTE_MATURATION;KEGG_NOD_LIKE_RECEPTOR_SIGNALING_PATHWAY	HADHA,CRKL,HSP90AA1|HSP90AB1,HSP90AA1;GSR,CRKL,HSP90AA1|HSP90AB1,HSP90AA1;HADHA,CRKL,HSP90AA1|HSP90AB1,HSP90AA1;AHCYL1,CRKL,HSP90AA1,HSP90AA1
4	let-7b,miR-455-3p,miR-484,miR-760	PAAD_3,UCEC_3	KEGG_ANTIGEN_PROCESSING_AND_PRESENTATION;KEGG_ECM_RECEPTOR_INTERACTION	HADHA,PRPF40A,HSP90AA1|HSP90AB1|PSME3,HSP90AA1;UCK1,RPS2|RPS5,LAMB2,LAMB1
4	let-7c,miR-10a,miR-10b,miR-423-3p	PAAD_3,PAAD_4	KEGG_WNT_SIGNALING_PATHWAY;KEGG_TIGHT_JUNCTION;KEGG_PURINE_METABOLISM	DOT1L,EXTL3,CSNK2A1,PPP2R1B;CSNK2A1,PLA2G4A,CSNK2A1,AKT2|PPP2R1B;NME4,SORD,POLR2A,PKM2|POLR3H
4	let-7c,miR-10a,miR-17*,miR-423-3p	PAAD_3,PAAD_4	KEGG_WNT_SIGNALING_PATHWAY;KEGG_TIGHT_JUNCTION;KEGG_PURINE_METABOLISM	DOT1L,EXTL3,PRKCA,PPP2R1B;CSNK2A1,PLA2G4A,PRKCA,AKT2|PPP2R1B;NME4,SORD,POLR2A,PKM2|POLR3H
4	let-7c,miR-10a,miR-423-3p,miR-652	PAAD_3,PAAD_4	KEGG_WNT_SIGNALING_PATHWAY;KEGG_TIGHT_JUNCTION;KEGG_PURINE_METABOLISM	DOT1L,EXTL3,PPP2R1B,CSNK2A1|SMAD2;CSNK2A1,PLA2G4A,AKT2|PPP2R1B,CSDA|CSNK2A1;NME4,SORD,PKM2|POLR3H,POLR2A
4	let-7c,miR-15b,miR-183,miR-23b	PAAD_3,PAAD_4	KEGG_ARRHYTHMOGENIC_RIGHT_VENTRICULAR_CARDIOMYOPATHY_ARVC;KEGG_FOCAL_ADHESION;KEGG_REGULATION_OF_ACTIN_CYTOSKELETON	CSNK2A1,PPP1CC,ITGA5,GJA1;NME4,MTMR6,DOCK1,CRKL|PPP1CB|RAF1;NOTCH2,B4GALT1,DOCK1,CRKL|PPP1CB|RAF1
4	let-7c,miR-15b,miR-23b,miR-744	PAAD_3,PAAD_4	KEGG_ARRHYTHMOGENIC_RIGHT_VENTRICULAR_CARDIOMYOPATHY_ARVC;KEGG_FOCAL_ADHESION;KEGG_REGULATION_OF_ACTIN_CYTOSKELETON	CSNK2A1,PPP1CC,GJA1,CTNNB1;NME4,MTMR6,CRKL|PPP1CB|RAF1,ACTB|PDPK1;NOTCH2,B4GALT1,CRKL|PPP1CB|RAF1,ACTB|PIP5K1A
4	let-7c,miR-16,miR-17*,miR-423-3p	PAAD_3,PAAD_4	KEGG_TIGHT_JUNCTION;KEGG_PURINE_METABOLISM	CSNK2A1,PSME3,PRKCA,AKT2|PPP2R1B;NME4,ATP5A1,POLR2A,PKM2|POLR3H
4	let-7c,miR-16,miR-423-3p,miR-652	PAAD_3,PAAD_4	KEGG_WNT_SIGNALING_PATHWAY;KEGG_TIGHT_JUNCTION;KEGG_PURINE_METABOLISM	RAB5B,DHX38,PPP2R1B,CSNK2A1|SMAD2;CSNK2A1,PSME3,AKT2|PPP2R1B,CSDA|CSNK2A1;NME4,ATP5A1,PKM2|POLR3H,POLR2A
4	let-7c,miR-17*,miR-193b,miR-423-3p	PAAD_3,PAAD_4	KEGG_TIGHT_JUNCTION;KEGG_PURINE_METABOLISM	CSNK2A1,PRKCA,CSDA|PRKCA|PTEN,AKT2|PPP2R1B;NME4,POLR2A,NT5C2,PKM2|POLR3H
4	let-7c,miR-183,miR-23b,miR-744	PAAD_3,PAAD_4	KEGG_ARRHYTHMOGENIC_RIGHT_VENTRICULAR_CARDIOMYOPATHY_ARVC;KEGG_FOCAL_ADHESION;KEGG_REGULATION_OF_ACTIN_CYTOSKELETON	ITGA10,CSNK2A1,GJA1,CTNNB1;NME4,UQCRC1,CRKL|PPP1CB|RAF1,ACTB|PDPK1;NME4,DGAT1,CRKL|PPP1CB|RAF1,ACTB|PIP5K1A
4	let-7c,miR-193b,miR-423-3p,miR-744	PAAD_3,UCEC_3	KEGG_TIGHT_JUNCTION;KEGG_PURINE_METABOLISM	CSNK2A1,NT5C2,AKT2|PPP2R1B,AKT2|CTNNB1;NME4,GPI|PFKP|PGAM1|TPI1,ADCY1|NUDT2|PKM2,POLR2A
4	let-7c,miR-331-3p,miR-423-3p,miR-652	PAAD_3,PAAD_4	KEGG_WNT_SIGNALING_PATHWAY;KEGG_TIGHT_JUNCTION;KEGG_PURINE_METABOLISM	RAB5B,ATP5J,PPP2R1B,CSNK2A1|SMAD2;ITGA10,COASY,AKT2|PPP2R1B,CSDA|CSNK2A1;NME4,ATP5J,PKM2|POLR3H,POLR2A
4	let-7e,miR-423-3p,miR-484,miR-744	PAAD_3,UCEC_3	KEGG_NEUROTROPHIN_SIGNALING_PATHWAY;KEGG_TYPE_II_DIABETES_MELLITUS	SQLE,AKT2,ABL1|CAMK2D|IRS2|SH2B1,AKT2;PHKA1,ATP6V0D1,IRS2|PKM2,MTOR
4	miR-100,miR-16,miR-186,miR-877*	PAAD_3,UCEC_3	KEGG_PROTEASOME;KEGG_RIBOSOME	PSMA2,TBP,PSMA2|PSMD2,PSMD11;RARS,CSGALNACT1|XYLT1,RPL18A|RPL5|RPS21,RPL36A
4	miR-106b,miR-320a,miR-744,miR-769-5p	PAAD_3,PAAD_4	KEGG_MTOR_SIGNALING_PATHWAY;KEGG_VASCULAR_SMOOTH_MUSCLE_CONTRACTION	RAD23B,WARS,AKT2,EIF4E;ADH5,ADCY1|PKM2|POLR2A,PRKACA,MAPK1
4	miR-10a,miR-17,miR-185,miR-204	PAAD_3,PAAD_4	KEGG_ANTIGEN_PROCESSING_AND_PRESENTATION;KEGG_NOD_LIKE_RECEPTOR_SIGNALING_PATHWAY;KEGG_NOD_LIKE_RECEPTOR_SIGNALING_PATHWAY	PLA2G4A,GLO1,HSP90AA1,HSP90AA1;PLA2G4A,MAP3K8,HSP90AA1,HSP90AA1;GALNT1,GLO1,HSP90AA1,HSP90AA1
4	miR-10a,miR-17,miR-185,miR-30e	PAAD_3,PAAD_4	KEGG_ANTIGEN_PROCESSING_AND_PRESENTATION;KEGG_NOD_LIKE_RECEPTOR_SIGNALING_PATHWAY;KEGG_NOD_LIKE_RECEPTOR_SIGNALING_PATHWAY	PLA2G4A,GLO1,HSP90AA1,HSP90AA1;PLA2G4A,MAP3K8,HSP90AA1,HSP90AA1;GALNT1,GLO1,HSP90AA1,HSP90AA1
4	miR-10a,miR-17,miR-185,miR-324-3p	PAAD_3,PAAD_4	KEGG_ANTIGEN_PROCESSING_AND_PRESENTATION;KEGG_NOD_LIKE_RECEPTOR_SIGNALING_PATHWAY;KEGG_NOD_LIKE_RECEPTOR_SIGNALING_PATHWAY	PLA2G4A,GLO1,HSP90AA1,HSP90AA1;PLA2G4A,MAP3K8,HSP90AA1,HSP90AA1;GALNT1,GLO1,HSP90AA1,HSP90AA1
4	miR-10a,miR-17,miR-185,miR-378	PAAD_3,PAAD_4	KEGG_ANTIGEN_PROCESSING_AND_PRESENTATION;KEGG_NOD_LIKE_RECEPTOR_SIGNALING_PATHWAY;KEGG_NOD_LIKE_RECEPTOR_SIGNALING_PATHWAY	PLA2G4A,GLO1,HSP90AA1,HSP90AA1;PLA2G4A,MAP3K8,HSP90AA1,HSP90AA1;GALNT1,GLO1,HSP90AA1,HSP90AA1
4	miR-10a,miR-17,miR-185,miR-3943	PAAD_3,PAAD_4	KEGG_ANTIGEN_PROCESSING_AND_PRESENTATION;KEGG_NOD_LIKE_RECEPTOR_SIGNALING_PATHWAY;KEGG_ANTIGEN_PROCESSING_AND_PRESENTATION;KEGG_NOD_LIKE_RECEPTOR_SIGNALING_PATHWAY	PLA2G4A,GLO1,HSP90AA1,HSP90AA1;PLA2G4A,MAP3K8,HSP90AA1,HSP90AA1;POLR2A,AMD1,HSP90AA1,HSP90AA1;GALNT1,GLO1,HSP90AA1,HSP90AA1
4	miR-10a,miR-17,miR-185,miR-425	PAAD_3,PAAD_4	KEGG_ANTIGEN_PROCESSING_AND_PRESENTATION;KEGG_NOD_LIKE_RECEPTOR_SIGNALING_PATHWAY;KEGG_NOD_LIKE_RECEPTOR_SIGNALING_PATHWAY	PLA2G4A,GLO1,HSP90AA1,HSP90AA1;PLA2G4A,MAP3K8,HSP90AA1,HSP90AA1;GALNT1,GLO1,HSP90AA1,HSP90AA1
4	miR-10a,miR-17,miR-185,miR-484	PAAD_3,PAAD_4	KEGG_ANTIGEN_PROCESSING_AND_PRESENTATION;KEGG_NOD_LIKE_RECEPTOR_SIGNALING_PATHWAY;KEGG_ANTIGEN_PROCESSING_AND_PRESENTATION	PLA2G4A,GLO1,HSP90AA1,HSP90AA1|HSP90AB1|PSME3;PLA2G4A,MAP3K8,HSP90AA1,HSP90AA1|HSP90AB1;POLR2A,AMD1,HSP90AA1,HSP90AA1|RFX5
4	miR-10a,miR-17,miR-185,miR-501-5p	PAAD_3,PAAD_4	KEGG_ANTIGEN_PROCESSING_AND_PRESENTATION;KEGG_NOD_LIKE_RECEPTOR_SIGNALING_PATHWAY;KEGG_PROGESTERONE_MEDIATED_OOCYTE_MATURATION;KEGG_ANTIGEN_PROCESSING_AND_PRESENTATION;KEGG_NOD_LIKE_RECEPTOR_SIGNALING_PATHWAY	PLA2G4A,GLO1,HSP90AA1,HSP90AA1|HSP90AB1;PLA2G4A,MAP3K8,HSP90AA1,HSP90AA1|HSP90AB1;PLA2G4A,RAB5B,HSP90AA1,HSP90AA1|HSP90AB1;POLR2A,AMD1,HSP90AA1,HSP90AA1;GALNT1,GLO1,HSP90AA1,HSP90AA1
4	miR-10a,miR-17,miR-185,miR-760	PAAD_3,PAAD_4	KEGG_ANTIGEN_PROCESSING_AND_PRESENTATION;KEGG_NOD_LIKE_RECEPTOR_SIGNALING_PATHWAY;KEGG_NOD_LIKE_RECEPTOR_SIGNALING_PATHWAY	PLA2G4A,GLO1,HSP90AA1,HSP90AA1;PLA2G4A,MAP3K8,HSP90AA1,HSP90AA1;GALNT1,GLO1,HSP90AA1,HSP90AA1
4	miR-10a,miR-17,miR-204,miR-30c	PAAD_3,PAAD_4	KEGG_ANTIGEN_PROCESSING_AND_PRESENTATION;KEGG_NOD_LIKE_RECEPTOR_SIGNALING_PATHWAY;KEGG_NOD_LIKE_RECEPTOR_SIGNALING_PATHWAY	PLA2G4A,GLO1,HSP90AA1,HSP90AA1;PLA2G4A,MAP3K8,HSP90AA1,HSP90AA1;GALNT1,GLO1,HSP90AA1,HSP90AA1
4	miR-10a,miR-17,miR-204,miR-30e	PAAD_3,PAAD_4	KEGG_ANTIGEN_PROCESSING_AND_PRESENTATION;KEGG_NOD_LIKE_RECEPTOR_SIGNALING_PATHWAY;KEGG_ANTIGEN_PROCESSING_AND_PRESENTATION;KEGG_NOD_LIKE_RECEPTOR_SIGNALING_PATHWAY	PLA2G4A,GLO1,HSP90AA1,HSP90AA1;PLA2G4A,MAP3K8,HSP90AA1,HSP90AA1;POLR2A,AMD1,HSP90AA1,HSP90AA1;GALNT1,GLO1,HSP90AA1,HSP90AA1
4	miR-10a,miR-17,miR-204,miR-324-3p	PAAD_3,PAAD_4	KEGG_ANTIGEN_PROCESSING_AND_PRESENTATION;KEGG_NOD_LIKE_RECEPTOR_SIGNALING_PATHWAY;KEGG_NOD_LIKE_RECEPTOR_SIGNALING_PATHWAY	PLA2G4A,GLO1,HSP90AA1,HSP90AA1;PLA2G4A,MAP3K8,HSP90AA1,HSP90AA1;GALNT1,GLO1,HSP90AA1,HSP90AA1
4	miR-10a,miR-17,miR-204,miR-378	PAAD_3,PAAD_4	KEGG_ANTIGEN_PROCESSING_AND_PRESENTATION;KEGG_NOD_LIKE_RECEPTOR_SIGNALING_PATHWAY;KEGG_NOD_LIKE_RECEPTOR_SIGNALING_PATHWAY	PLA2G4A,GLO1,HSP90AA1,HSP90AA1;PLA2G4A,MAP3K8,HSP90AA1,HSP90AA1;GALNT1,GLO1,HSP90AA1,HSP90AA1
4	miR-10a,miR-17,miR-204,miR-3943	PAAD_3,PAAD_4	KEGG_ANTIGEN_PROCESSING_AND_PRESENTATION;KEGG_NOD_LIKE_RECEPTOR_SIGNALING_PATHWAY;KEGG_ANTIGEN_PROCESSING_AND_PRESENTATION;KEGG_NOD_LIKE_RECEPTOR_SIGNALING_PATHWAY	PLA2G4A,GLO1,HSP90AA1,HSP90AA1;PLA2G4A,MAP3K8,HSP90AA1,HSP90AA1;POLR2A,AMD1,HSP90AA1,HSP90AA1;GALNT1,GLO1,HSP90AA1,HSP90AA1
4	miR-10a,miR-17,miR-204,miR-421	PAAD_3,PAAD_4	KEGG_ANTIGEN_PROCESSING_AND_PRESENTATION;KEGG_NOD_LIKE_RECEPTOR_SIGNALING_PATHWAY;KEGG_NOD_LIKE_RECEPTOR_SIGNALING_PATHWAY	PLA2G4A,GLO1,HSP90AA1,HSP90AA1;PLA2G4A,MAP3K8,HSP90AA1,HSP90AA1;GALNT1,GLO1,HSP90AA1,HSP90AA1
4	miR-10a,miR-17,miR-204,miR-425	PAAD_3,PAAD_4	KEGG_ANTIGEN_PROCESSING_AND_PRESENTATION;KEGG_NOD_LIKE_RECEPTOR_SIGNALING_PATHWAY;KEGG_ANTIGEN_PROCESSING_AND_PRESENTATION;KEGG_NOD_LIKE_RECEPTOR_SIGNALING_PATHWAY	PLA2G4A,GLO1,HSP90AA1,HSP90AA1;PLA2G4A,MAP3K8,HSP90AA1,HSP90AA1;POLR2A,AMD1,HSP90AA1,HSP90AA1;GALNT1,GLO1,HSP90AA1,HSP90AA1
4	miR-10a,miR-17,miR-204,miR-484	PAAD_3,PAAD_4	KEGG_ANTIGEN_PROCESSING_AND_PRESENTATION;KEGG_NOD_LIKE_RECEPTOR_SIGNALING_PATHWAY;KEGG_ANTIGEN_PROCESSING_AND_PRESENTATION	PLA2G4A,GLO1,HSP90AA1,HSP90AA1|HSP90AB1|PSME3;PLA2G4A,MAP3K8,HSP90AA1,HSP90AA1|HSP90AB1;POLR2A,AMD1,HSP90AA1,HSP90AA1|RFX5
4	miR-10a,miR-17,miR-204,miR-501-5p	PAAD_3,PAAD_4	KEGG_ANTIGEN_PROCESSING_AND_PRESENTATION;KEGG_NOD_LIKE_RECEPTOR_SIGNALING_PATHWAY;KEGG_PROGESTERONE_MEDIATED_OOCYTE_MATURATION;KEGG_ANTIGEN_PROCESSING_AND_PRESENTATION;KEGG_NOD_LIKE_RECEPTOR_SIGNALING_PATHWAY	PLA2G4A,GLO1,HSP90AA1,HSP90AA1|HSP90AB1;PLA2G4A,MAP3K8,HSP90AA1,HSP90AA1|HSP90AB1;PLA2G4A,RAB5B,HSP90AA1,HSP90AA1|HSP90AB1;POLR2A,AMD1,HSP90AA1,HSP90AA1;GALNT1,GLO1,HSP90AA1,HSP90AA1
4	miR-10a,miR-17,miR-204,miR-760	PAAD_3,PAAD_4	KEGG_ANTIGEN_PROCESSING_AND_PRESENTATION;KEGG_NOD_LIKE_RECEPTOR_SIGNALING_PATHWAY;KEGG_NOD_LIKE_RECEPTOR_SIGNALING_PATHWAY	PLA2G4A,GLO1,HSP90AA1,HSP90AA1;PLA2G4A,MAP3K8,HSP90AA1,HSP90AA1;GALNT1,GLO1,HSP90AA1,HSP90AA1
4	miR-10a,miR-17,miR-222,miR-484	PAAD_3,PAAD_4	KEGG_ANTIGEN_PROCESSING_AND_PRESENTATION;KEGG_NOD_LIKE_RECEPTOR_SIGNALING_PATHWAY;KEGG_PURINE_METABOLISM;KEGG_ANTIGEN_PROCESSING_AND_PRESENTATION;KEGG_NOD_LIKE_RECEPTOR_SIGNALING_PATHWAY	PLA2G4A,GLO1,HSP90AA1,HSP90AA1|HSP90AB1|PSME3;PLA2G4A,MAP3K8,HSP90AA1,HSP90AA1|HSP90AB1;SORD,AK1,PKM2,PKM2|POLR2A|POLR3H;POLR2A,AMD1,HSP90AA1,HSP90AA1|RFX5;GALNT1,GLO1,HSP90AA1,HSP90AA1
4	miR-10a,miR-17,miR-30c,miR-3943	PAAD_3,PAAD_4	KEGG_ANTIGEN_PROCESSING_AND_PRESENTATION;KEGG_NOD_LIKE_RECEPTOR_SIGNALING_PATHWAY;KEGG_NOD_LIKE_RECEPTOR_SIGNALING_PATHWAY	PLA2G4A,GLO1,HSP90AA1,HSP90AA1;PLA2G4A,MAP3K8,HSP90AA1,HSP90AA1;GALNT1,GLO1,HSP90AA1,HSP90AA1
4	miR-10a,miR-17,miR-30c,miR-484	PAAD_3,PAAD_4	KEGG_ANTIGEN_PROCESSING_AND_PRESENTATION;KEGG_NOD_LIKE_RECEPTOR_SIGNALING_PATHWAY;KEGG_ANTIGEN_PROCESSING_AND_PRESENTATION	PLA2G4A,GLO1,HSP90AA1,HSP90AA1|HSP90AB1|PSME3;PLA2G4A,MAP3K8,HSP90AA1,HSP90AA1|HSP90AB1;POLR2A,AMD1,HSP90AA1,HSP90AA1|RFX5
4	miR-10a,miR-17,miR-30c,miR-501-5p	PAAD_3,PAAD_4	KEGG_ANTIGEN_PROCESSING_AND_PRESENTATION;KEGG_NOD_LIKE_RECEPTOR_SIGNALING_PATHWAY;KEGG_PROGESTERONE_MEDIATED_OOCYTE_MATURATION;KEGG_NOD_LIKE_RECEPTOR_SIGNALING_PATHWAY	PLA2G4A,GLO1,HSP90AA1,HSP90AA1|HSP90AB1;PLA2G4A,MAP3K8,HSP90AA1,HSP90AA1|HSP90AB1;PLA2G4A,RAB5B,HSP90AA1,HSP90AA1|HSP90AB1;GALNT1,GLO1,HSP90AA1,HSP90AA1
4	miR-10a,miR-17,miR-30e,miR-324-3p	PAAD_3,PAAD_4	KEGG_ANTIGEN_PROCESSING_AND_PRESENTATION;KEGG_NOD_LIKE_RECEPTOR_SIGNALING_PATHWAY;KEGG_NOD_LIKE_RECEPTOR_SIGNALING_PATHWAY	PLA2G4A,GLO1,HSP90AA1,HSP90AA1;PLA2G4A,MAP3K8,HSP90AA1,HSP90AA1;GALNT1,GLO1,HSP90AA1,HSP90AA1
4	miR-10a,miR-17,miR-30e,miR-378	PAAD_3,PAAD_4	KEGG_ANTIGEN_PROCESSING_AND_PRESENTATION;KEGG_NOD_LIKE_RECEPTOR_SIGNALING_PATHWAY;KEGG_NOD_LIKE_RECEPTOR_SIGNALING_PATHWAY	PLA2G4A,GLO1,HSP90AA1,HSP90AA1;PLA2G4A,MAP3K8,HSP90AA1,HSP90AA1;GALNT1,GLO1,HSP90AA1,HSP90AA1
4	miR-10a,miR-17,miR-30e,miR-3943	PAAD_3,PAAD_4	KEGG_ANTIGEN_PROCESSING_AND_PRESENTATION;KEGG_NOD_LIKE_RECEPTOR_SIGNALING_PATHWAY;KEGG_ANTIGEN_PROCESSING_AND_PRESENTATION;KEGG_NOD_LIKE_RECEPTOR_SIGNALING_PATHWAY	PLA2G4A,GLO1,HSP90AA1,HSP90AA1;PLA2G4A,MAP3K8,HSP90AA1,HSP90AA1;POLR2A,AMD1,HSP90AA1,HSP90AA1;GALNT1,GLO1,HSP90AA1,HSP90AA1
4	miR-10a,miR-17,miR-30e,miR-425	PAAD_3,PAAD_4	KEGG_ANTIGEN_PROCESSING_AND_PRESENTATION;KEGG_NOD_LIKE_RECEPTOR_SIGNALING_PATHWAY;KEGG_NOD_LIKE_RECEPTOR_SIGNALING_PATHWAY	PLA2G4A,GLO1,HSP90AA1,HSP90AA1;PLA2G4A,MAP3K8,HSP90AA1,HSP90AA1;GALNT1,GLO1,HSP90AA1,HSP90AA1
4	miR-10a,miR-17,miR-30e,miR-484	PAAD_3,PAAD_4	KEGG_ANTIGEN_PROCESSING_AND_PRESENTATION;KEGG_NOD_LIKE_RECEPTOR_SIGNALING_PATHWAY;KEGG_ANTIGEN_PROCESSING_AND_PRESENTATION	PLA2G4A,GLO1,HSP90AA1,HSP90AA1|HSP90AB1|PSME3;PLA2G4A,MAP3K8,HSP90AA1,HSP90AA1|HSP90AB1;POLR2A,AMD1,HSP90AA1,HSP90AA1|RFX5
4	miR-10a,miR-17,miR-30e,miR-501-5p	PAAD_3,PAAD_4	KEGG_ANTIGEN_PROCESSING_AND_PRESENTATION;KEGG_NOD_LIKE_RECEPTOR_SIGNALING_PATHWAY;KEGG_PROGESTERONE_MEDIATED_OOCYTE_MATURATION;KEGG_ANTIGEN_PROCESSING_AND_PRESENTATION;KEGG_NOD_LIKE_RECEPTOR_SIGNALING_PATHWAY	PLA2G4A,GLO1,HSP90AA1,HSP90AA1|HSP90AB1;PLA2G4A,MAP3K8,HSP90AA1,HSP90AA1|HSP90AB1;PLA2G4A,RAB5B,HSP90AA1,HSP90AA1|HSP90AB1;POLR2A,AMD1,HSP90AA1,HSP90AA1;GALNT1,GLO1,HSP90AA1,HSP90AA1
4	miR-10a,miR-17,miR-30e,miR-760	PAAD_3,PAAD_4	KEGG_ANTIGEN_PROCESSING_AND_PRESENTATION;KEGG_NOD_LIKE_RECEPTOR_SIGNALING_PATHWAY;KEGG_NOD_LIKE_RECEPTOR_SIGNALING_PATHWAY	PLA2G4A,GLO1,HSP90AA1,HSP90AA1;PLA2G4A,MAP3K8,HSP90AA1,HSP90AA1;GALNT1,GLO1,HSP90AA1,HSP90AA1
4	miR-10a,miR-17,miR-324-3p,miR-378	PAAD_3,PAAD_4	KEGG_ANTIGEN_PROCESSING_AND_PRESENTATION;KEGG_NOD_LIKE_RECEPTOR_SIGNALING_PATHWAY;KEGG_NOD_LIKE_RECEPTOR_SIGNALING_PATHWAY	PLA2G4A,GLO1,HSP90AA1,HSP90AA1;PLA2G4A,MAP3K8,HSP90AA1,HSP90AA1;GALNT1,GLO1,HSP90AA1,HSP90AA1
4	miR-10a,miR-17,miR-324-3p,miR-3943	PAAD_3,PAAD_4	KEGG_ANTIGEN_PROCESSING_AND_PRESENTATION;KEGG_NOD_LIKE_RECEPTOR_SIGNALING_PATHWAY;KEGG_ANTIGEN_PROCESSING_AND_PRESENTATION;KEGG_NOD_LIKE_RECEPTOR_SIGNALING_PATHWAY	PLA2G4A,GLO1,HSP90AA1,HSP90AA1;PLA2G4A,MAP3K8,HSP90AA1,HSP90AA1;POLR2A,AMD1,HSP90AA1,HSP90AA1;GALNT1,GLO1,HSP90AA1,HSP90AA1
4	miR-10a,miR-17,miR-324-3p,miR-425	PAAD_3,PAAD_4	KEGG_ANTIGEN_PROCESSING_AND_PRESENTATION;KEGG_NOD_LIKE_RECEPTOR_SIGNALING_PATHWAY;KEGG_NOD_LIKE_RECEPTOR_SIGNALING_PATHWAY	PLA2G4A,GLO1,HSP90AA1,HSP90AA1;PLA2G4A,MAP3K8,HSP90AA1,HSP90AA1;GALNT1,GLO1,HSP90AA1,HSP90AA1
4	miR-10a,miR-17,miR-324-3p,miR-484	PAAD_3,PAAD_4	KEGG_ANTIGEN_PROCESSING_AND_PRESENTATION;KEGG_NOD_LIKE_RECEPTOR_SIGNALING_PATHWAY;KEGG_ANTIGEN_PROCESSING_AND_PRESENTATION	PLA2G4A,GLO1,HSP90AA1,HSP90AA1|HSP90AB1|PSME3;PLA2G4A,MAP3K8,HSP90AA1,HSP90AA1|HSP90AB1;POLR2A,AMD1,HSP90AA1,HSP90AA1|RFX5
4	miR-10a,miR-17,miR-324-3p,miR-501-5p	PAAD_3,PAAD_4	KEGG_ANTIGEN_PROCESSING_AND_PRESENTATION;KEGG_NOD_LIKE_RECEPTOR_SIGNALING_PATHWAY;KEGG_PROGESTERONE_MEDIATED_OOCYTE_MATURATION;KEGG_ANTIGEN_PROCESSING_AND_PRESENTATION;KEGG_NOD_LIKE_RECEPTOR_SIGNALING_PATHWAY	PLA2G4A,GLO1,HSP90AA1,HSP90AA1|HSP90AB1;PLA2G4A,MAP3K8,HSP90AA1,HSP90AA1|HSP90AB1;PLA2G4A,RAB5B,HSP90AA1,HSP90AA1|HSP90AB1;POLR2A,AMD1,HSP90AA1,HSP90AA1;GALNT1,GLO1,HSP90AA1,HSP90AA1
4	miR-10a,miR-17,miR-324-3p,miR-760	PAAD_3,PAAD_4	KEGG_ANTIGEN_PROCESSING_AND_PRESENTATION;KEGG_NOD_LIKE_RECEPTOR_SIGNALING_PATHWAY;KEGG_NOD_LIKE_RECEPTOR_SIGNALING_PATHWAY	PLA2G4A,GLO1,HSP90AA1,HSP90AA1;PLA2G4A,MAP3K8,HSP90AA1,HSP90AA1;GALNT1,GLO1,HSP90AA1,HSP90AA1
4	miR-10a,miR-17,miR-378,miR-3943	PAAD_3,PAAD_4	KEGG_ANTIGEN_PROCESSING_AND_PRESENTATION;KEGG_NOD_LIKE_RECEPTOR_SIGNALING_PATHWAY;KEGG_NOD_LIKE_RECEPTOR_SIGNALING_PATHWAY	PLA2G4A,GLO1,HSP90AA1,HSP90AA1;PLA2G4A,MAP3K8,HSP90AA1,HSP90AA1;GALNT1,GLO1,HSP90AA1,HSP90AA1
4	miR-10a,miR-17,miR-378,miR-425	PAAD_3,PAAD_4	KEGG_ANTIGEN_PROCESSING_AND_PRESENTATION;KEGG_NOD_LIKE_RECEPTOR_SIGNALING_PATHWAY;KEGG_NOD_LIKE_RECEPTOR_SIGNALING_PATHWAY	PLA2G4A,GLO1,HSP90AA1,HSP90AA1;PLA2G4A,MAP3K8,HSP90AA1,HSP90AA1;GALNT1,GLO1,HSP90AA1,HSP90AA1
4	miR-10a,miR-17,miR-378,miR-484	PAAD_3,PAAD_4	KEGG_ANTIGEN_PROCESSING_AND_PRESENTATION;KEGG_NOD_LIKE_RECEPTOR_SIGNALING_PATHWAY;KEGG_ANTIGEN_PROCESSING_AND_PRESENTATION	PLA2G4A,GLO1,HSP90AA1,HSP90AA1|HSP90AB1|PSME3;PLA2G4A,MAP3K8,HSP90AA1,HSP90AA1|HSP90AB1;POLR2A,AMD1,HSP90AA1,HSP90AA1|RFX5
4	miR-10a,miR-17,miR-378,miR-501-5p	PAAD_3,PAAD_4	KEGG_ANTIGEN_PROCESSING_AND_PRESENTATION;KEGG_NOD_LIKE_RECEPTOR_SIGNALING_PATHWAY;KEGG_PROGESTERONE_MEDIATED_OOCYTE_MATURATION;KEGG_NOD_LIKE_RECEPTOR_SIGNALING_PATHWAY	PLA2G4A,GLO1,HSP90AA1,HSP90AA1|HSP90AB1;PLA2G4A,MAP3K8,HSP90AA1,HSP90AA1|HSP90AB1;PLA2G4A,RAB5B,HSP90AA1,HSP90AA1|HSP90AB1;GALNT1,GLO1,HSP90AA1,HSP90AA1
4	miR-10a,miR-17,miR-378,miR-760	PAAD_3,PAAD_4	KEGG_ANTIGEN_PROCESSING_AND_PRESENTATION;KEGG_NOD_LIKE_RECEPTOR_SIGNALING_PATHWAY;KEGG_NOD_LIKE_RECEPTOR_SIGNALING_PATHWAY	PLA2G4A,GLO1,HSP90AA1,HSP90AA1;PLA2G4A,MAP3K8,HSP90AA1,HSP90AA1;GALNT1,GLO1,HSP90AA1,HSP90AA1
4	miR-10a,miR-17,miR-3943,miR-421	PAAD_3,PAAD_4	KEGG_ANTIGEN_PROCESSING_AND_PRESENTATION;KEGG_NOD_LIKE_RECEPTOR_SIGNALING_PATHWAY;KEGG_NOD_LIKE_RECEPTOR_SIGNALING_PATHWAY	PLA2G4A,GLO1,HSP90AA1,HSP90AA1;PLA2G4A,MAP3K8,HSP90AA1,HSP90AA1;GALNT1,GLO1,HSP90AA1,HSP90AA1
4	miR-10a,miR-17,miR-3943,miR-425	PAAD_3,PAAD_4	KEGG_ANTIGEN_PROCESSING_AND_PRESENTATION;KEGG_NOD_LIKE_RECEPTOR_SIGNALING_PATHWAY;KEGG_ANTIGEN_PROCESSING_AND_PRESENTATION;KEGG_NOD_LIKE_RECEPTOR_SIGNALING_PATHWAY	PLA2G4A,GLO1,HSP90AA1,HSP90AA1;PLA2G4A,MAP3K8,HSP90AA1,HSP90AA1;POLR2A,AMD1,HSP90AA1,HSP90AA1;GALNT1,GLO1,HSP90AA1,HSP90AA1
4	miR-10a,miR-17,miR-3943,miR-484	PAAD_3,PAAD_4	KEGG_ANTIGEN_PROCESSING_AND_PRESENTATION;KEGG_NOD_LIKE_RECEPTOR_SIGNALING_PATHWAY;KEGG_ANTIGEN_PROCESSING_AND_PRESENTATION	PLA2G4A,GLO1,HSP90AA1,HSP90AA1|HSP90AB1|PSME3;PLA2G4A,MAP3K8,HSP90AA1,HSP90AA1|HSP90AB1;POLR2A,AMD1,HSP90AA1,HSP90AA1|RFX5
4	miR-10a,miR-17,miR-3943,miR-501-5p	PAAD_3,PAAD_4	KEGG_ANTIGEN_PROCESSING_AND_PRESENTATION;KEGG_NOD_LIKE_RECEPTOR_SIGNALING_PATHWAY;KEGG_PROGESTERONE_MEDIATED_OOCYTE_MATURATION;KEGG_ANTIGEN_PROCESSING_AND_PRESENTATION;KEGG_NOD_LIKE_RECEPTOR_SIGNALING_PATHWAY	PLA2G4A,GLO1,HSP90AA1,HSP90AA1|HSP90AB1;PLA2G4A,MAP3K8,HSP90AA1,HSP90AA1|HSP90AB1;PLA2G4A,RAB5B,HSP90AA1,HSP90AA1|HSP90AB1;POLR2A,AMD1,HSP90AA1,HSP90AA1;GALNT1,GLO1,HSP90AA1,HSP90AA1
4	miR-10a,miR-17,miR-3943,miR-760	PAAD_3,PAAD_4	KEGG_ANTIGEN_PROCESSING_AND_PRESENTATION;KEGG_NOD_LIKE_RECEPTOR_SIGNALING_PATHWAY;KEGG_ANTIGEN_PROCESSING_AND_PRESENTATION;KEGG_NOD_LIKE_RECEPTOR_SIGNALING_PATHWAY	PLA2G4A,GLO1,HSP90AA1,HSP90AA1;PLA2G4A,MAP3K8,HSP90AA1,HSP90AA1;POLR2A,AMD1,HSP90AA1,HSP90AA1;GALNT1,GLO1,HSP90AA1,HSP90AA1
4	miR-10a,miR-17,miR-421,miR-484	PAAD_3,PAAD_4	KEGG_ANTIGEN_PROCESSING_AND_PRESENTATION;KEGG_NOD_LIKE_RECEPTOR_SIGNALING_PATHWAY;KEGG_ANTIGEN_PROCESSING_AND_PRESENTATION	PLA2G4A,GLO1,HSP90AA1,HSP90AA1|HSP90AB1|PSME3;PLA2G4A,MAP3K8,HSP90AA1,HSP90AA1|HSP90AB1;POLR2A,AMD1,HSP90AA1,HSP90AA1|RFX5
4	miR-10a,miR-17,miR-421,miR-501-5p	PAAD_3,PAAD_4	KEGG_ANTIGEN_PROCESSING_AND_PRESENTATION;KEGG_NOD_LIKE_RECEPTOR_SIGNALING_PATHWAY;KEGG_PROGESTERONE_MEDIATED_OOCYTE_MATURATION;KEGG_NOD_LIKE_RECEPTOR_SIGNALING_PATHWAY	PLA2G4A,GLO1,HSP90AA1,HSP90AA1|HSP90AB1;PLA2G4A,MAP3K8,HSP90AA1,HSP90AA1|HSP90AB1;PLA2G4A,RAB5B,HSP90AA1,HSP90AA1|HSP90AB1;GALNT1,GLO1,HSP90AA1,HSP90AA1
4	miR-10a,miR-17,miR-425,miR-484	PAAD_3,PAAD_4	KEGG_ANTIGEN_PROCESSING_AND_PRESENTATION;KEGG_NOD_LIKE_RECEPTOR_SIGNALING_PATHWAY;KEGG_ANTIGEN_PROCESSING_AND_PRESENTATION	PLA2G4A,GLO1,HSP90AA1,HSP90AA1|HSP90AB1|PSME3;PLA2G4A,MAP3K8,HSP90AA1,HSP90AA1|HSP90AB1;POLR2A,AMD1,HSP90AA1,HSP90AA1|RFX5
4	miR-10a,miR-17,miR-425,miR-501-5p	PAAD_3,PAAD_4	KEGG_ANTIGEN_PROCESSING_AND_PRESENTATION;KEGG_NOD_LIKE_RECEPTOR_SIGNALING_PATHWAY;KEGG_PROGESTERONE_MEDIATED_OOCYTE_MATURATION;KEGG_ANTIGEN_PROCESSING_AND_PRESENTATION;KEGG_NOD_LIKE_RECEPTOR_SIGNALING_PATHWAY	PLA2G4A,GLO1,HSP90AA1,HSP90AA1|HSP90AB1;PLA2G4A,MAP3K8,HSP90AA1,HSP90AA1|HSP90AB1;PLA2G4A,RAB5B,HSP90AA1,HSP90AA1|HSP90AB1;POLR2A,AMD1,HSP90AA1,HSP90AA1;GALNT1,GLO1,HSP90AA1,HSP90AA1
4	miR-10a,miR-17,miR-425,miR-760	PAAD_3,PAAD_4	KEGG_ANTIGEN_PROCESSING_AND_PRESENTATION;KEGG_NOD_LIKE_RECEPTOR_SIGNALING_PATHWAY;KEGG_NOD_LIKE_RECEPTOR_SIGNALING_PATHWAY	PLA2G4A,GLO1,HSP90AA1,HSP90AA1;PLA2G4A,MAP3K8,HSP90AA1,HSP90AA1;GALNT1,GLO1,HSP90AA1,HSP90AA1
4	miR-10a,miR-17,miR-484,miR-501-5p	PAAD_3,PAAD_4	KEGG_ANTIGEN_PROCESSING_AND_PRESENTATION;KEGG_NOD_LIKE_RECEPTOR_SIGNALING_PATHWAY;KEGG_ANTIGEN_PROCESSING_AND_PRESENTATION	PLA2G4A,GLO1,HSP90AA1|HSP90AB1|PSME3,HSP90AA1|HSP90AB1;PLA2G4A,MAP3K8,HSP90AA1|HSP90AB1,HSP90AA1|HSP90AB1;POLR2A,AMD1,HSP90AA1|RFX5,HSP90AA1
4	miR-10a,miR-17,miR-484,miR-760	PAAD_3,PAAD_4	KEGG_ANTIGEN_PROCESSING_AND_PRESENTATION;KEGG_NOD_LIKE_RECEPTOR_SIGNALING_PATHWAY;KEGG_ANTIGEN_PROCESSING_AND_PRESENTATION	PLA2G4A,GLO1,HSP90AA1|HSP90AB1|PSME3,HSP90AA1;PLA2G4A,MAP3K8,HSP90AA1|HSP90AB1,HSP90AA1;POLR2A,AMD1,HSP90AA1|RFX5,HSP90AA1
4	miR-10a,miR-17,miR-501-5p,miR-760	PAAD_3,PAAD_4	KEGG_ANTIGEN_PROCESSING_AND_PRESENTATION;KEGG_NOD_LIKE_RECEPTOR_SIGNALING_PATHWAY;KEGG_PROGESTERONE_MEDIATED_OOCYTE_MATURATION;KEGG_ANTIGEN_PROCESSING_AND_PRESENTATION;KEGG_NOD_LIKE_RECEPTOR_SIGNALING_PATHWAY	PLA2G4A,GLO1,HSP90AA1|HSP90AB1,HSP90AA1;PLA2G4A,MAP3K8,HSP90AA1|HSP90AB1,HSP90AA1;PLA2G4A,RAB5B,HSP90AA1|HSP90AB1,HSP90AA1;POLR2A,AMD1,HSP90AA1,HSP90AA1;GALNT1,GLO1,HSP90AA1,HSP90AA1
4	miR-10a,miR-183,miR-185,miR-204	PAAD_3,PAAD_4	KEGG_ANTIGEN_PROCESSING_AND_PRESENTATION;KEGG_NOD_LIKE_RECEPTOR_SIGNALING_PATHWAY;KEGG_ANTIGEN_PROCESSING_AND_PRESENTATION;KEGG_NOD_LIKE_RECEPTOR_SIGNALING_PATHWAY	PLA2G4A,GLO1,HSP90AA1,HSP90AA1;PLA2G4A,CS,HSP90AA1,HSP90AA1;SORD,UQCRC1,HSP90AA1,HSP90AA1;POLR2A,DGAT1,HSP90AA1,HSP90AA1
4	miR-10a,miR-183,miR-185,miR-25	PAAD_3,PAAD_4	KEGG_ANTIGEN_PROCESSING_AND_PRESENTATION;KEGG_NOD_LIKE_RECEPTOR_SIGNALING_PATHWAY;KEGG_NOD_LIKE_RECEPTOR_SIGNALING_PATHWAY	PLA2G4A,GLO1,HSP90AA1,HSP90AA1;PLA2G4A,CS,HSP90AA1,HSP90AA1;POLR2A,DGAT1,HSP90AA1,HSP90AA1
4	miR-10a,miR-183,miR-185,miR-30c	PAAD_3,PAAD_4	KEGG_ANTIGEN_PROCESSING_AND_PRESENTATION;KEGG_NOD_LIKE_RECEPTOR_SIGNALING_PATHWAY;KEGG_NOD_LIKE_RECEPTOR_SIGNALING_PATHWAY	PLA2G4A,GLO1,HSP90AA1,HSP90AA1;PLA2G4A,CS,HSP90AA1,HSP90AA1;POLR2A,DGAT1,HSP90AA1,HSP90AA1
4	miR-10a,miR-183,miR-185,miR-30e	PAAD_3,PAAD_4	KEGG_ANTIGEN_PROCESSING_AND_PRESENTATION;KEGG_NOD_LIKE_RECEPTOR_SIGNALING_PATHWAY;KEGG_ANTIGEN_PROCESSING_AND_PRESENTATION;KEGG_NOD_LIKE_RECEPTOR_SIGNALING_PATHWAY	PLA2G4A,GLO1,HSP90AA1,HSP90AA1;PLA2G4A,CS,HSP90AA1,HSP90AA1;SORD,UQCRC1,HSP90AA1,HSP90AA1;POLR2A,DGAT1,HSP90AA1,HSP90AA1
4	miR-10a,miR-183,miR-185,miR-324-3p	PAAD_3,PAAD_4	KEGG_ANTIGEN_PROCESSING_AND_PRESENTATION;KEGG_NOD_LIKE_RECEPTOR_SIGNALING_PATHWAY;KEGG_ANTIGEN_PROCESSING_AND_PRESENTATION;KEGG_NOD_LIKE_RECEPTOR_SIGNALING_PATHWAY	PLA2G4A,GLO1,HSP90AA1,HSP90AA1;PLA2G4A,CS,HSP90AA1,HSP90AA1;SORD,UQCRC1,HSP90AA1,HSP90AA1;POLR2A,DGAT1,HSP90AA1,HSP90AA1
4	miR-10a,miR-183,miR-185,miR-378	PAAD_3,PAAD_4	KEGG_ANTIGEN_PROCESSING_AND_PRESENTATION;KEGG_NOD_LIKE_RECEPTOR_SIGNALING_PATHWAY;KEGG_ANTIGEN_PROCESSING_AND_PRESENTATION;KEGG_NOD_LIKE_RECEPTOR_SIGNALING_PATHWAY	PLA2G4A,GLO1,HSP90AA1,HSP90AA1;PLA2G4A,CS,HSP90AA1,HSP90AA1;SORD,UQCRC1,HSP90AA1,HSP90AA1;POLR2A,DGAT1,HSP90AA1,HSP90AA1
4	miR-10a,miR-183,miR-185,miR-3943	PAAD_3,PAAD_4	KEGG_ANTIGEN_PROCESSING_AND_PRESENTATION;KEGG_NOD_LIKE_RECEPTOR_SIGNALING_PATHWAY;KEGG_ANTIGEN_PROCESSING_AND_PRESENTATION;KEGG_NOD_LIKE_RECEPTOR_SIGNALING_PATHWAY	PLA2G4A,GLO1,HSP90AA1,HSP90AA1;PLA2G4A,CS,HSP90AA1,HSP90AA1;SORD,UQCRC1,HSP90AA1,HSP90AA1;POLR2A,DGAT1,HSP90AA1,HSP90AA1
4	miR-10a,miR-183,miR-185,miR-421	PAAD_3,PAAD_4	KEGG_ANTIGEN_PROCESSING_AND_PRESENTATION;KEGG_NOD_LIKE_RECEPTOR_SIGNALING_PATHWAY;KEGG_NOD_LIKE_RECEPTOR_SIGNALING_PATHWAY	PLA2G4A,GLO1,HSP90AA1,HSP90AA1;PLA2G4A,CS,HSP90AA1,HSP90AA1;POLR2A,DGAT1,HSP90AA1,HSP90AA1
4	miR-10a,miR-183,miR-185,miR-425	PAAD_3,PAAD_4	KEGG_ANTIGEN_PROCESSING_AND_PRESENTATION;KEGG_NOD_LIKE_RECEPTOR_SIGNALING_PATHWAY;KEGG_ANTIGEN_PROCESSING_AND_PRESENTATION;KEGG_NOD_LIKE_RECEPTOR_SIGNALING_PATHWAY	PLA2G4A,GLO1,HSP90AA1,HSP90AA1;PLA2G4A,CS,HSP90AA1,HSP90AA1;SORD,UQCRC1,HSP90AA1,HSP90AA1;POLR2A,DGAT1,HSP90AA1,HSP90AA1
4	miR-10a,miR-183,miR-185,miR-484	PAAD_3,PAAD_4	KEGG_ANTIGEN_PROCESSING_AND_PRESENTATION;KEGG_NOD_LIKE_RECEPTOR_SIGNALING_PATHWAY;KEGG_ANTIGEN_PROCESSING_AND_PRESENTATION	PLA2G4A,GLO1,HSP90AA1,HSP90AA1|HSP90AB1|PSME3;PLA2G4A,CS,HSP90AA1,HSP90AA1|HSP90AB1;SORD,UQCRC1,HSP90AA1,HSP90AA1|RFX5
4	miR-10a,miR-183,miR-185,miR-501-5p	PAAD_3,PAAD_4	KEGG_ANTIGEN_PROCESSING_AND_PRESENTATION;KEGG_NOD_LIKE_RECEPTOR_SIGNALING_PATHWAY;KEGG_PROGESTERONE_MEDIATED_OOCYTE_MATURATION;KEGG_ANTIGEN_PROCESSING_AND_PRESENTATION;KEGG_NOD_LIKE_RECEPTOR_SIGNALING_PATHWAY	PLA2G4A,GLO1,HSP90AA1,HSP90AA1|HSP90AB1;PLA2G4A,CS,HSP90AA1,HSP90AA1|HSP90AB1;PLA2G4A,RAB5B,HSP90AA1,HSP90AA1|HSP90AB1;SORD,UQCRC1,HSP90AA1,HSP90AA1;POLR2A,DGAT1,HSP90AA1,HSP90AA1
4	miR-10a,miR-183,miR-185,miR-760	PAAD_3,PAAD_4	KEGG_ANTIGEN_PROCESSING_AND_PRESENTATION;KEGG_NOD_LIKE_RECEPTOR_SIGNALING_PATHWAY;KEGG_ANTIGEN_PROCESSING_AND_PRESENTATION;KEGG_NOD_LIKE_RECEPTOR_SIGNALING_PATHWAY	PLA2G4A,GLO1,HSP90AA1,HSP90AA1;PLA2G4A,CS,HSP90AA1,HSP90AA1;SORD,UQCRC1,HSP90AA1,HSP90AA1;POLR2A,DGAT1,HSP90AA1,HSP90AA1
4	miR-10a,miR-183,miR-204,miR-25	PAAD_3,PAAD_4	KEGG_ANTIGEN_PROCESSING_AND_PRESENTATION;KEGG_NOD_LIKE_RECEPTOR_SIGNALING_PATHWAY;KEGG_NOD_LIKE_RECEPTOR_SIGNALING_PATHWAY	PLA2G4A,GLO1,HSP90AA1,HSP90AA1;PLA2G4A,CS,HSP90AA1,HSP90AA1;POLR2A,DGAT1,HSP90AA1,HSP90AA1
4	miR-10a,miR-183,miR-204,miR-30c	PAAD_3,PAAD_4	KEGG_ANTIGEN_PROCESSING_AND_PRESENTATION;KEGG_NOD_LIKE_RECEPTOR_SIGNALING_PATHWAY;KEGG_ANTIGEN_PROCESSING_AND_PRESENTATION;KEGG_NOD_LIKE_RECEPTOR_SIGNALING_PATHWAY	PLA2G4A,GLO1,HSP90AA1,HSP90AA1;PLA2G4A,CS,HSP90AA1,HSP90AA1;SORD,UQCRC1,HSP90AA1,HSP90AA1;POLR2A,DGAT1,HSP90AA1,HSP90AA1
4	miR-10a,miR-183,miR-204,miR-30e	PAAD_3,PAAD_4	KEGG_ANTIGEN_PROCESSING_AND_PRESENTATION;KEGG_NOD_LIKE_RECEPTOR_SIGNALING_PATHWAY;KEGG_ANTIGEN_PROCESSING_AND_PRESENTATION;KEGG_NOD_LIKE_RECEPTOR_SIGNALING_PATHWAY	PLA2G4A,GLO1,HSP90AA1,HSP90AA1;PLA2G4A,CS,HSP90AA1,HSP90AA1;SORD,UQCRC1,HSP90AA1,HSP90AA1;POLR2A,DGAT1,HSP90AA1,HSP90AA1
4	miR-10a,miR-183,miR-204,miR-324-3p	PAAD_3,PAAD_4	KEGG_ANTIGEN_PROCESSING_AND_PRESENTATION;KEGG_NOD_LIKE_RECEPTOR_SIGNALING_PATHWAY;KEGG_ANTIGEN_PROCESSING_AND_PRESENTATION;KEGG_NOD_LIKE_RECEPTOR_SIGNALING_PATHWAY	PLA2G4A,GLO1,HSP90AA1,HSP90AA1;PLA2G4A,CS,HSP90AA1,HSP90AA1;SORD,UQCRC1,HSP90AA1,HSP90AA1;POLR2A,DGAT1,HSP90AA1,HSP90AA1
4	miR-10a,miR-183,miR-204,miR-378	PAAD_3,PAAD_4	KEGG_ANTIGEN_PROCESSING_AND_PRESENTATION;KEGG_NOD_LIKE_RECEPTOR_SIGNALING_PATHWAY;KEGG_ANTIGEN_PROCESSING_AND_PRESENTATION;KEGG_NOD_LIKE_RECEPTOR_SIGNALING_PATHWAY	PLA2G4A,GLO1,HSP90AA1,HSP90AA1;PLA2G4A,CS,HSP90AA1,HSP90AA1;SORD,UQCRC1,HSP90AA1,HSP90AA1;POLR2A,DGAT1,HSP90AA1,HSP90AA1
4	miR-10a,miR-183,miR-204,miR-3943	PAAD_3,PAAD_4	KEGG_ANTIGEN_PROCESSING_AND_PRESENTATION;KEGG_NOD_LIKE_RECEPTOR_SIGNALING_PATHWAY;KEGG_PROGESTERONE_MEDIATED_OOCYTE_MATURATION;KEGG_ANTIGEN_PROCESSING_AND_PRESENTATION;KEGG_NOD_LIKE_RECEPTOR_SIGNALING_PATHWAY	PLA2G4A,GLO1,HSP90AA1,HSP90AA1;PLA2G4A,CS,HSP90AA1,HSP90AA1;PLA2G4A,RAB5B,HSP90AA1,HSP90AA1;SORD,UQCRC1,HSP90AA1,HSP90AA1;POLR2A,DGAT1,HSP90AA1,HSP90AA1
4	miR-10a,miR-183,miR-204,miR-421	PAAD_3,PAAD_4	KEGG_ANTIGEN_PROCESSING_AND_PRESENTATION;KEGG_NOD_LIKE_RECEPTOR_SIGNALING_PATHWAY;KEGG_ANTIGEN_PROCESSING_AND_PRESENTATION;KEGG_NOD_LIKE_RECEPTOR_SIGNALING_PATHWAY	PLA2G4A,GLO1,HSP90AA1,HSP90AA1;PLA2G4A,CS,HSP90AA1,HSP90AA1;SORD,UQCRC1,HSP90AA1,HSP90AA1;POLR2A,DGAT1,HSP90AA1,HSP90AA1
4	miR-10a,miR-183,miR-204,miR-425	PAAD_3,PAAD_4	KEGG_ANTIGEN_PROCESSING_AND_PRESENTATION;KEGG_NOD_LIKE_RECEPTOR_SIGNALING_PATHWAY;KEGG_ANTIGEN_PROCESSING_AND_PRESENTATION;KEGG_NOD_LIKE_RECEPTOR_SIGNALING_PATHWAY	PLA2G4A,GLO1,HSP90AA1,HSP90AA1;PLA2G4A,CS,HSP90AA1,HSP90AA1;SORD,UQCRC1,HSP90AA1,HSP90AA1;POLR2A,DGAT1,HSP90AA1,HSP90AA1
4	miR-10a,miR-183,miR-204,miR-484	PAAD_3,PAAD_4	KEGG_ANTIGEN_PROCESSING_AND_PRESENTATION;KEGG_NOD_LIKE_RECEPTOR_SIGNALING_PATHWAY;KEGG_ANTIGEN_PROCESSING_AND_PRESENTATION	PLA2G4A,GLO1,HSP90AA1,HSP90AA1|HSP90AB1|PSME3;PLA2G4A,CS,HSP90AA1,HSP90AA1|HSP90AB1;SORD,UQCRC1,HSP90AA1,HSP90AA1|RFX5
4	miR-10a,miR-183,miR-204,miR-501-5p	PAAD_3,PAAD_4	KEGG_ANTIGEN_PROCESSING_AND_PRESENTATION;KEGG_NOD_LIKE_RECEPTOR_SIGNALING_PATHWAY;KEGG_PROGESTERONE_MEDIATED_OOCYTE_MATURATION;KEGG_ANTIGEN_PROCESSING_AND_PRESENTATION;KEGG_NOD_LIKE_RECEPTOR_SIGNALING_PATHWAY	PLA2G4A,GLO1,HSP90AA1,HSP90AA1|HSP90AB1;PLA2G4A,CS,HSP90AA1,HSP90AA1|HSP90AB1;PLA2G4A,RAB5B,HSP90AA1,HSP90AA1|HSP90AB1;SORD,UQCRC1,HSP90AA1,HSP90AA1;POLR2A,DGAT1,HSP90AA1,HSP90AA1
4	miR-10a,miR-183,miR-204,miR-760	PAAD_3,PAAD_4	KEGG_ANTIGEN_PROCESSING_AND_PRESENTATION;KEGG_NOD_LIKE_RECEPTOR_SIGNALING_PATHWAY;KEGG_ANTIGEN_PROCESSING_AND_PRESENTATION;KEGG_NOD_LIKE_RECEPTOR_SIGNALING_PATHWAY	PLA2G4A,GLO1,HSP90AA1,HSP90AA1;PLA2G4A,CS,HSP90AA1,HSP90AA1;SORD,UQCRC1,HSP90AA1,HSP90AA1;POLR2A,DGAT1,HSP90AA1,HSP90AA1
4	miR-10a,miR-183,miR-222,miR-484	PAAD_3,PAAD_4	KEGG_ANTIGEN_PROCESSING_AND_PRESENTATION;KEGG_NOD_LIKE_RECEPTOR_SIGNALING_PATHWAY;KEGG_ANTIGEN_PROCESSING_AND_PRESENTATION	PLA2G4A,GLO1,HSP90AA1,HSP90AA1|HSP90AB1|PSME3;PLA2G4A,CS,HSP90AA1,HSP90AA1|HSP90AB1;SORD,UQCRC1,HSP90AA1,HSP90AA1|RFX5
4	miR-10a,miR-183,miR-25,miR-30e	PAAD_3,PAAD_4	KEGG_ANTIGEN_PROCESSING_AND_PRESENTATION;KEGG_NOD_LIKE_RECEPTOR_SIGNALING_PATHWAY;KEGG_NOD_LIKE_RECEPTOR_SIGNALING_PATHWAY	PLA2G4A,GLO1,HSP90AA1,HSP90AA1;PLA2G4A,CS,HSP90AA1,HSP90AA1;POLR2A,DGAT1,HSP90AA1,HSP90AA1
4	miR-10a,miR-183,miR-25,miR-324-3p	PAAD_3,PAAD_4	KEGG_ANTIGEN_PROCESSING_AND_PRESENTATION;KEGG_NOD_LIKE_RECEPTOR_SIGNALING_PATHWAY;KEGG_NOD_LIKE_RECEPTOR_SIGNALING_PATHWAY	PLA2G4A,GLO1,HSP90AA1,HSP90AA1;PLA2G4A,CS,HSP90AA1,HSP90AA1;POLR2A,DGAT1,HSP90AA1,HSP90AA1
4	miR-10a,miR-183,miR-25,miR-3943	PAAD_3,PAAD_4	KEGG_ANTIGEN_PROCESSING_AND_PRESENTATION;KEGG_NOD_LIKE_RECEPTOR_SIGNALING_PATHWAY;KEGG_NOD_LIKE_RECEPTOR_SIGNALING_PATHWAY	PLA2G4A,GLO1,HSP90AA1,HSP90AA1;PLA2G4A,CS,HSP90AA1,HSP90AA1;POLR2A,DGAT1,HSP90AA1,HSP90AA1
4	miR-10a,miR-183,miR-25,miR-425	PAAD_3,PAAD_4	KEGG_ADHERENS_JUNCTION;KEGG_ANTIGEN_PROCESSING_AND_PRESENTATION;KEGG_NOD_LIKE_RECEPTOR_SIGNALING_PATHWAY;KEGG_NOD_LIKE_RECEPTOR_SIGNALING_PATHWAY	PLA2G4A,PLOD2,ACP1,WASF2;PLA2G4A,GLO1,HSP90AA1,HSP90AA1;PLA2G4A,CS,HSP90AA1,HSP90AA1;POLR2A,DGAT1,HSP90AA1,HSP90AA1
4	miR-10a,miR-183,miR-25,miR-484	PAAD_3,PAAD_4	KEGG_ANTIGEN_PROCESSING_AND_PRESENTATION;KEGG_NOD_LIKE_RECEPTOR_SIGNALING_PATHWAY;KEGG_ANTIGEN_PROCESSING_AND_PRESENTATION	PLA2G4A,GLO1,HSP90AA1,HSP90AA1|HSP90AB1|PSME3;PLA2G4A,CS,HSP90AA1,HSP90AA1|HSP90AB1;SORD,UQCRC1,HSP90AA1,HSP90AA1|RFX5
4	miR-10a,miR-183,miR-25,miR-501-5p	PAAD_3,PAAD_4	KEGG_ANTIGEN_PROCESSING_AND_PRESENTATION;KEGG_NOD_LIKE_RECEPTOR_SIGNALING_PATHWAY;KEGG_PROGESTERONE_MEDIATED_OOCYTE_MATURATION;KEGG_NOD_LIKE_RECEPTOR_SIGNALING_PATHWAY	PLA2G4A,GLO1,HSP90AA1,HSP90AA1|HSP90AB1;PLA2G4A,CS,HSP90AA1,HSP90AA1|HSP90AB1;PLA2G4A,RAB5B,HSP90AA1,HSP90AA1|HSP90AB1;POLR2A,DGAT1,HSP90AA1,HSP90AA1
4	miR-10a,miR-183,miR-25,miR-760	PAAD_3,PAAD_4	KEGG_ANTIGEN_PROCESSING_AND_PRESENTATION;KEGG_NOD_LIKE_RECEPTOR_SIGNALING_PATHWAY;KEGG_NOD_LIKE_RECEPTOR_SIGNALING_PATHWAY	PLA2G4A,GLO1,HSP90AA1,HSP90AA1;PLA2G4A,CS,HSP90AA1,HSP90AA1;POLR2A,DGAT1,HSP90AA1,HSP90AA1
4	miR-10a,miR-183,miR-30c,miR-30e	PAAD_3,PAAD_4	KEGG_ANTIGEN_PROCESSING_AND_PRESENTATION;KEGG_NOD_LIKE_RECEPTOR_SIGNALING_PATHWAY;KEGG_NOD_LIKE_RECEPTOR_SIGNALING_PATHWAY	PLA2G4A,GLO1,HSP90AA1,HSP90AA1;PLA2G4A,CS,HSP90AA1,HSP90AA1;POLR2A,DGAT1,HSP90AA1,HSP90AA1
4	miR-10a,miR-183,miR-30c,miR-324-3p	PAAD_3,PAAD_4	KEGG_ANTIGEN_PROCESSING_AND_PRESENTATION;KEGG_NOD_LIKE_RECEPTOR_SIGNALING_PATHWAY;KEGG_NOD_LIKE_RECEPTOR_SIGNALING_PATHWAY	PLA2G4A,GLO1,HSP90AA1,HSP90AA1;PLA2G4A,CS,HSP90AA1,HSP90AA1;POLR2A,DGAT1,HSP90AA1,HSP90AA1
4	miR-10a,miR-183,miR-30c,miR-378	PAAD_3,PAAD_4	KEGG_ANTIGEN_PROCESSING_AND_PRESENTATION;KEGG_NOD_LIKE_RECEPTOR_SIGNALING_PATHWAY;KEGG_NOD_LIKE_RECEPTOR_SIGNALING_PATHWAY	PLA2G4A,GLO1,HSP90AA1,HSP90AA1;PLA2G4A,CS,HSP90AA1,HSP90AA1;POLR2A,DGAT1,HSP90AA1,HSP90AA1
4	miR-10a,miR-183,miR-30c,miR-3943	PAAD_3,PAAD_4	KEGG_ANTIGEN_PROCESSING_AND_PRESENTATION;KEGG_NOD_LIKE_RECEPTOR_SIGNALING_PATHWAY;KEGG_ANTIGEN_PROCESSING_AND_PRESENTATION;KEGG_NOD_LIKE_RECEPTOR_SIGNALING_PATHWAY	PLA2G4A,GLO1,HSP90AA1,HSP90AA1;PLA2G4A,CS,HSP90AA1,HSP90AA1;SORD,UQCRC1,HSP90AA1,HSP90AA1;POLR2A,DGAT1,HSP90AA1,HSP90AA1
4	miR-10a,miR-183,miR-30c,miR-425	PAAD_3,PAAD_4	KEGG_ANTIGEN_PROCESSING_AND_PRESENTATION;KEGG_NOD_LIKE_RECEPTOR_SIGNALING_PATHWAY;KEGG_NOD_LIKE_RECEPTOR_SIGNALING_PATHWAY	PLA2G4A,GLO1,HSP90AA1,HSP90AA1;PLA2G4A,CS,HSP90AA1,HSP90AA1;POLR2A,DGAT1,HSP90AA1,HSP90AA1
4	miR-10a,miR-183,miR-30c,miR-484	PAAD_3,PAAD_4	KEGG_ANTIGEN_PROCESSING_AND_PRESENTATION;KEGG_NOD_LIKE_RECEPTOR_SIGNALING_PATHWAY;KEGG_ANTIGEN_PROCESSING_AND_PRESENTATION	PLA2G4A,GLO1,HSP90AA1,HSP90AA1|HSP90AB1|PSME3;PLA2G4A,CS,HSP90AA1,HSP90AA1|HSP90AB1;SORD,UQCRC1,HSP90AA1,HSP90AA1|RFX5
4	miR-10a,miR-183,miR-30c,miR-501-5p	PAAD_3,PAAD_4	KEGG_ANTIGEN_PROCESSING_AND_PRESENTATION;KEGG_NOD_LIKE_RECEPTOR_SIGNALING_PATHWAY;KEGG_PROGESTERONE_MEDIATED_OOCYTE_MATURATION;KEGG_ANTIGEN_PROCESSING_AND_PRESENTATION;KEGG_NOD_LIKE_RECEPTOR_SIGNALING_PATHWAY	PLA2G4A,GLO1,HSP90AA1,HSP90AA1|HSP90AB1;PLA2G4A,CS,HSP90AA1,HSP90AA1|HSP90AB1;PLA2G4A,RAB5B,HSP90AA1,HSP90AA1|HSP90AB1;SORD,UQCRC1,HSP90AA1,HSP90AA1;POLR2A,DGAT1,HSP90AA1,HSP90AA1
4	miR-10a,miR-183,miR-30c,miR-760	PAAD_3,PAAD_4	KEGG_ANTIGEN_PROCESSING_AND_PRESENTATION;KEGG_NOD_LIKE_RECEPTOR_SIGNALING_PATHWAY;KEGG_NOD_LIKE_RECEPTOR_SIGNALING_PATHWAY	PLA2G4A,GLO1,HSP90AA1,HSP90AA1;PLA2G4A,CS,HSP90AA1,HSP90AA1;POLR2A,DGAT1,HSP90AA1,HSP90AA1
4	miR-10a,miR-183,miR-30e,miR-324-3p	PAAD_3,PAAD_4	KEGG_ANTIGEN_PROCESSING_AND_PRESENTATION;KEGG_NOD_LIKE_RECEPTOR_SIGNALING_PATHWAY;KEGG_ANTIGEN_PROCESSING_AND_PRESENTATION;KEGG_NOD_LIKE_RECEPTOR_SIGNALING_PATHWAY	PLA2G4A,GLO1,HSP90AA1,HSP90AA1;PLA2G4A,CS,HSP90AA1,HSP90AA1;SORD,UQCRC1,HSP90AA1,HSP90AA1;POLR2A,DGAT1,HSP90AA1,HSP90AA1
4	miR-10a,miR-183,miR-30e,miR-378	PAAD_3,PAAD_4	KEGG_ANTIGEN_PROCESSING_AND_PRESENTATION;KEGG_NOD_LIKE_RECEPTOR_SIGNALING_PATHWAY;KEGG_ANTIGEN_PROCESSING_AND_PRESENTATION;KEGG_NOD_LIKE_RECEPTOR_SIGNALING_PATHWAY	PLA2G4A,GLO1,HSP90AA1,HSP90AA1;PLA2G4A,CS,HSP90AA1,HSP90AA1;SORD,UQCRC1,HSP90AA1,HSP90AA1;POLR2A,DGAT1,HSP90AA1,HSP90AA1
4	miR-10a,miR-183,miR-30e,miR-3943	PAAD_3,PAAD_4	KEGG_ANTIGEN_PROCESSING_AND_PRESENTATION;KEGG_NOD_LIKE_RECEPTOR_SIGNALING_PATHWAY;KEGG_ANTIGEN_PROCESSING_AND_PRESENTATION;KEGG_NOD_LIKE_RECEPTOR_SIGNALING_PATHWAY	PLA2G4A,GLO1,HSP90AA1,HSP90AA1;PLA2G4A,CS,HSP90AA1,HSP90AA1;SORD,UQCRC1,HSP90AA1,HSP90AA1;POLR2A,DGAT1,HSP90AA1,HSP90AA1
4	miR-10a,miR-183,miR-30e,miR-421	PAAD_3,PAAD_4	KEGG_ANTIGEN_PROCESSING_AND_PRESENTATION;KEGG_NOD_LIKE_RECEPTOR_SIGNALING_PATHWAY;KEGG_ANTIGEN_PROCESSING_AND_PRESENTATION;KEGG_NOD_LIKE_RECEPTOR_SIGNALING_PATHWAY	PLA2G4A,GLO1,HSP90AA1,HSP90AA1;PLA2G4A,CS,HSP90AA1,HSP90AA1;SORD,UQCRC1,HSP90AA1,HSP90AA1;POLR2A,DGAT1,HSP90AA1,HSP90AA1
4	miR-10a,miR-183,miR-30e,miR-425	PAAD_3,PAAD_4	KEGG_ANTIGEN_PROCESSING_AND_PRESENTATION;KEGG_NOD_LIKE_RECEPTOR_SIGNALING_PATHWAY;KEGG_ANTIGEN_PROCESSING_AND_PRESENTATION;KEGG_NOD_LIKE_RECEPTOR_SIGNALING_PATHWAY	PLA2G4A,GLO1,HSP90AA1,HSP90AA1;PLA2G4A,CS,HSP90AA1,HSP90AA1;SORD,UQCRC1,HSP90AA1,HSP90AA1;POLR2A,DGAT1,HSP90AA1,HSP90AA1
4	miR-10a,miR-183,miR-30e,miR-484	PAAD_3,PAAD_4	KEGG_ANTIGEN_PROCESSING_AND_PRESENTATION;KEGG_NOD_LIKE_RECEPTOR_SIGNALING_PATHWAY;KEGG_ANTIGEN_PROCESSING_AND_PRESENTATION	PLA2G4A,GLO1,HSP90AA1,HSP90AA1|HSP90AB1|PSME3;PLA2G4A,CS,HSP90AA1,HSP90AA1|HSP90AB1;SORD,UQCRC1,HSP90AA1,HSP90AA1|RFX5
4	miR-10a,miR-183,miR-30e,miR-501-5p	PAAD_3,PAAD_4	KEGG_ANTIGEN_PROCESSING_AND_PRESENTATION;KEGG_NOD_LIKE_RECEPTOR_SIGNALING_PATHWAY;KEGG_PROGESTERONE_MEDIATED_OOCYTE_MATURATION;KEGG_ANTIGEN_PROCESSING_AND_PRESENTATION;KEGG_NOD_LIKE_RECEPTOR_SIGNALING_PATHWAY	PLA2G4A,GLO1,HSP90AA1,HSP90AA1|HSP90AB1;PLA2G4A,CS,HSP90AA1,HSP90AA1|HSP90AB1;PLA2G4A,RAB5B,HSP90AA1,HSP90AA1|HSP90AB1;SORD,UQCRC1,HSP90AA1,HSP90AA1;POLR2A,DGAT1,HSP90AA1,HSP90AA1
4	miR-10a,miR-183,miR-30e,miR-760	PAAD_3,PAAD_4	KEGG_ANTIGEN_PROCESSING_AND_PRESENTATION;KEGG_NOD_LIKE_RECEPTOR_SIGNALING_PATHWAY;KEGG_ANTIGEN_PROCESSING_AND_PRESENTATION;KEGG_NOD_LIKE_RECEPTOR_SIGNALING_PATHWAY	PLA2G4A,GLO1,HSP90AA1,HSP90AA1;PLA2G4A,CS,HSP90AA1,HSP90AA1;SORD,UQCRC1,HSP90AA1,HSP90AA1;POLR2A,DGAT1,HSP90AA1,HSP90AA1
4	miR-10a,miR-183,miR-324-3p,miR-378	PAAD_3,PAAD_4	KEGG_ANTIGEN_PROCESSING_AND_PRESENTATION;KEGG_NOD_LIKE_RECEPTOR_SIGNALING_PATHWAY;KEGG_ANTIGEN_PROCESSING_AND_PRESENTATION;KEGG_NOD_LIKE_RECEPTOR_SIGNALING_PATHWAY	PLA2G4A,GLO1,HSP90AA1,HSP90AA1;PLA2G4A,CS,HSP90AA1,HSP90AA1;SORD,UQCRC1,HSP90AA1,HSP90AA1;POLR2A,DGAT1,HSP90AA1,HSP90AA1
4	miR-10a,miR-183,miR-324-3p,miR-3943	PAAD_3,PAAD_4	KEGG_ANTIGEN_PROCESSING_AND_PRESENTATION;KEGG_NOD_LIKE_RECEPTOR_SIGNALING_PATHWAY;KEGG_ANTIGEN_PROCESSING_AND_PRESENTATION;KEGG_NOD_LIKE_RECEPTOR_SIGNALING_PATHWAY	PLA2G4A,GLO1,HSP90AA1,HSP90AA1;PLA2G4A,CS,HSP90AA1,HSP90AA1;SORD,UQCRC1,HSP90AA1,HSP90AA1;POLR2A,DGAT1,HSP90AA1,HSP90AA1
4	miR-10a,miR-183,miR-324-3p,miR-421	PAAD_3,PAAD_4	KEGG_ANTIGEN_PROCESSING_AND_PRESENTATION;KEGG_NOD_LIKE_RECEPTOR_SIGNALING_PATHWAY;KEGG_NOD_LIKE_RECEPTOR_SIGNALING_PATHWAY	PLA2G4A,GLO1,HSP90AA1,HSP90AA1;PLA2G4A,CS,HSP90AA1,HSP90AA1;POLR2A,DGAT1,HSP90AA1,HSP90AA1
4	miR-10a,miR-183,miR-324-3p,miR-425	PAAD_3,PAAD_4	KEGG_ANTIGEN_PROCESSING_AND_PRESENTATION;KEGG_NOD_LIKE_RECEPTOR_SIGNALING_PATHWAY;KEGG_ANTIGEN_PROCESSING_AND_PRESENTATION;KEGG_NOD_LIKE_RECEPTOR_SIGNALING_PATHWAY	PLA2G4A,GLO1,HSP90AA1,HSP90AA1;PLA2G4A,CS,HSP90AA1,HSP90AA1;SORD,UQCRC1,HSP90AA1,HSP90AA1;POLR2A,DGAT1,HSP90AA1,HSP90AA1
4	miR-10a,miR-183,miR-324-3p,miR-484	PAAD_3,PAAD_4	KEGG_ANTIGEN_PROCESSING_AND_PRESENTATION;KEGG_NOD_LIKE_RECEPTOR_SIGNALING_PATHWAY;KEGG_ANTIGEN_PROCESSING_AND_PRESENTATION	PLA2G4A,GLO1,HSP90AA1,HSP90AA1|HSP90AB1|PSME3;PLA2G4A,CS,HSP90AA1,HSP90AA1|HSP90AB1;SORD,UQCRC1,HSP90AA1,HSP90AA1|RFX5
4	miR-10a,miR-183,miR-324-3p,miR-501-5p	PAAD_3,PAAD_4	KEGG_ANTIGEN_PROCESSING_AND_PRESENTATION;KEGG_NOD_LIKE_RECEPTOR_SIGNALING_PATHWAY;KEGG_PROGESTERONE_MEDIATED_OOCYTE_MATURATION;KEGG_ANTIGEN_PROCESSING_AND_PRESENTATION;KEGG_NOD_LIKE_RECEPTOR_SIGNALING_PATHWAY	PLA2G4A,GLO1,HSP90AA1,HSP90AA1|HSP90AB1;PLA2G4A,CS,HSP90AA1,HSP90AA1|HSP90AB1;PLA2G4A,RAB5B,HSP90AA1,HSP90AA1|HSP90AB1;SORD,UQCRC1,HSP90AA1,HSP90AA1;POLR2A,DGAT1,HSP90AA1,HSP90AA1
4	miR-10a,miR-183,miR-324-3p,miR-760	PAAD_3,PAAD_4	KEGG_ANTIGEN_PROCESSING_AND_PRESENTATION;KEGG_NOD_LIKE_RECEPTOR_SIGNALING_PATHWAY;KEGG_ANTIGEN_PROCESSING_AND_PRESENTATION;KEGG_NOD_LIKE_RECEPTOR_SIGNALING_PATHWAY	PLA2G4A,GLO1,HSP90AA1,HSP90AA1;PLA2G4A,CS,HSP90AA1,HSP90AA1;SORD,UQCRC1,HSP90AA1,HSP90AA1;POLR2A,DGAT1,HSP90AA1,HSP90AA1
4	miR-10a,miR-183,miR-378,miR-3943	PAAD_3,PAAD_4	KEGG_ANTIGEN_PROCESSING_AND_PRESENTATION;KEGG_NOD_LIKE_RECEPTOR_SIGNALING_PATHWAY;KEGG_ANTIGEN_PROCESSING_AND_PRESENTATION;KEGG_NOD_LIKE_RECEPTOR_SIGNALING_PATHWAY	PLA2G4A,GLO1,HSP90AA1,HSP90AA1;PLA2G4A,CS,HSP90AA1,HSP90AA1;SORD,UQCRC1,HSP90AA1,HSP90AA1;POLR2A,DGAT1,HSP90AA1,HSP90AA1
4	miR-10a,miR-183,miR-378,miR-421	PAAD_3,PAAD_4	KEGG_ANTIGEN_PROCESSING_AND_PRESENTATION;KEGG_NOD_LIKE_RECEPTOR_SIGNALING_PATHWAY;KEGG_NOD_LIKE_RECEPTOR_SIGNALING_PATHWAY	PLA2G4A,GLO1,HSP90AA1,HSP90AA1;PLA2G4A,CS,HSP90AA1,HSP90AA1;POLR2A,DGAT1,HSP90AA1,HSP90AA1
4	miR-10a,miR-183,miR-378,miR-425	PAAD_3,PAAD_4	KEGG_ANTIGEN_PROCESSING_AND_PRESENTATION;KEGG_NOD_LIKE_RECEPTOR_SIGNALING_PATHWAY;KEGG_ANTIGEN_PROCESSING_AND_PRESENTATION;KEGG_NOD_LIKE_RECEPTOR_SIGNALING_PATHWAY	PLA2G4A,GLO1,HSP90AA1,HSP90AA1;PLA2G4A,CS,HSP90AA1,HSP90AA1;SORD,UQCRC1,HSP90AA1,HSP90AA1;POLR2A,DGAT1,HSP90AA1,HSP90AA1
4	miR-10a,miR-183,miR-378,miR-484	PAAD_3,PAAD_4	KEGG_ANTIGEN_PROCESSING_AND_PRESENTATION;KEGG_NOD_LIKE_RECEPTOR_SIGNALING_PATHWAY;KEGG_ANTIGEN_PROCESSING_AND_PRESENTATION	PLA2G4A,GLO1,HSP90AA1,HSP90AA1|HSP90AB1|PSME3;PLA2G4A,CS,HSP90AA1,HSP90AA1|HSP90AB1;SORD,UQCRC1,HSP90AA1,HSP90AA1|RFX5
4	miR-10a,miR-183,miR-378,miR-501-5p	PAAD_3,PAAD_4	KEGG_ANTIGEN_PROCESSING_AND_PRESENTATION;KEGG_NOD_LIKE_RECEPTOR_SIGNALING_PATHWAY;KEGG_PROGESTERONE_MEDIATED_OOCYTE_MATURATION;KEGG_ANTIGEN_PROCESSING_AND_PRESENTATION;KEGG_NOD_LIKE_RECEPTOR_SIGNALING_PATHWAY	PLA2G4A,GLO1,HSP90AA1,HSP90AA1|HSP90AB1;PLA2G4A,CS,HSP90AA1,HSP90AA1|HSP90AB1;PLA2G4A,RAB5B,HSP90AA1,HSP90AA1|HSP90AB1;SORD,UQCRC1,HSP90AA1,HSP90AA1;POLR2A,DGAT1,HSP90AA1,HSP90AA1
4	miR-10a,miR-183,miR-378,miR-760	PAAD_3,PAAD_4	KEGG_ANTIGEN_PROCESSING_AND_PRESENTATION;KEGG_NOD_LIKE_RECEPTOR_SIGNALING_PATHWAY;KEGG_ANTIGEN_PROCESSING_AND_PRESENTATION;KEGG_NOD_LIKE_RECEPTOR_SIGNALING_PATHWAY	PLA2G4A,GLO1,HSP90AA1,HSP90AA1;PLA2G4A,CS,HSP90AA1,HSP90AA1;SORD,UQCRC1,HSP90AA1,HSP90AA1;POLR2A,DGAT1,HSP90AA1,HSP90AA1
4	miR-10a,miR-183,miR-3943,miR-421	PAAD_3,PAAD_4	KEGG_ANTIGEN_PROCESSING_AND_PRESENTATION;KEGG_NOD_LIKE_RECEPTOR_SIGNALING_PATHWAY;KEGG_ANTIGEN_PROCESSING_AND_PRESENTATION;KEGG_NOD_LIKE_RECEPTOR_SIGNALING_PATHWAY	PLA2G4A,GLO1,HSP90AA1,HSP90AA1;PLA2G4A,CS,HSP90AA1,HSP90AA1;SORD,UQCRC1,HSP90AA1,HSP90AA1;POLR2A,DGAT1,HSP90AA1,HSP90AA1
4	miR-10a,miR-183,miR-3943,miR-425	PAAD_3,PAAD_4	KEGG_ANTIGEN_PROCESSING_AND_PRESENTATION;KEGG_NOD_LIKE_RECEPTOR_SIGNALING_PATHWAY;KEGG_ANTIGEN_PROCESSING_AND_PRESENTATION;KEGG_NOD_LIKE_RECEPTOR_SIGNALING_PATHWAY	PLA2G4A,GLO1,HSP90AA1,HSP90AA1;PLA2G4A,CS,HSP90AA1,HSP90AA1;SORD,UQCRC1,HSP90AA1,HSP90AA1;POLR2A,DGAT1,HSP90AA1,HSP90AA1
4	miR-10a,miR-183,miR-3943,miR-484	PAAD_3,PAAD_4	KEGG_ANTIGEN_PROCESSING_AND_PRESENTATION;KEGG_NOD_LIKE_RECEPTOR_SIGNALING_PATHWAY;KEGG_ANTIGEN_PROCESSING_AND_PRESENTATION	PLA2G4A,GLO1,HSP90AA1,HSP90AA1|HSP90AB1|PSME3;PLA2G4A,CS,HSP90AA1,HSP90AA1|HSP90AB1;SORD,UQCRC1,HSP90AA1,HSP90AA1|RFX5
4	miR-10a,miR-183,miR-3943,miR-501-5p	PAAD_3,PAAD_4	KEGG_ANTIGEN_PROCESSING_AND_PRESENTATION;KEGG_NOD_LIKE_RECEPTOR_SIGNALING_PATHWAY;KEGG_PROGESTERONE_MEDIATED_OOCYTE_MATURATION;KEGG_ANTIGEN_PROCESSING_AND_PRESENTATION;KEGG_NOD_LIKE_RECEPTOR_SIGNALING_PATHWAY	PLA2G4A,GLO1,HSP90AA1,HSP90AA1|HSP90AB1;PLA2G4A,CS,HSP90AA1,HSP90AA1|HSP90AB1;PLA2G4A,RAB5B,HSP90AA1,HSP90AA1|HSP90AB1;SORD,UQCRC1,HSP90AA1,HSP90AA1;POLR2A,DGAT1,HSP90AA1,HSP90AA1
4	miR-10a,miR-183,miR-3943,miR-760	PAAD_3,PAAD_4	KEGG_ANTIGEN_PROCESSING_AND_PRESENTATION;KEGG_NOD_LIKE_RECEPTOR_SIGNALING_PATHWAY;KEGG_ANTIGEN_PROCESSING_AND_PRESENTATION;KEGG_NOD_LIKE_RECEPTOR_SIGNALING_PATHWAY	PLA2G4A,GLO1,HSP90AA1,HSP90AA1;PLA2G4A,CS,HSP90AA1,HSP90AA1;SORD,UQCRC1,HSP90AA1,HSP90AA1;POLR2A,DGAT1,HSP90AA1,HSP90AA1
4	miR-10a,miR-183,miR-421,miR-425	PAAD_3,PAAD_4	KEGG_ANTIGEN_PROCESSING_AND_PRESENTATION;KEGG_NOD_LIKE_RECEPTOR_SIGNALING_PATHWAY;KEGG_ANTIGEN_PROCESSING_AND_PRESENTATION;KEGG_NOD_LIKE_RECEPTOR_SIGNALING_PATHWAY	PLA2G4A,GLO1,HSP90AA1,HSP90AA1;PLA2G4A,CS,HSP90AA1,HSP90AA1;SORD,UQCRC1,HSP90AA1,HSP90AA1;POLR2A,DGAT1,HSP90AA1,HSP90AA1
4	miR-10a,miR-183,miR-421,miR-484	PAAD_3,PAAD_4	KEGG_ANTIGEN_PROCESSING_AND_PRESENTATION;KEGG_NOD_LIKE_RECEPTOR_SIGNALING_PATHWAY;KEGG_ANTIGEN_PROCESSING_AND_PRESENTATION	PLA2G4A,GLO1,HSP90AA1,HSP90AA1|HSP90AB1|PSME3;PLA2G4A,CS,HSP90AA1,HSP90AA1|HSP90AB1;SORD,UQCRC1,HSP90AA1,HSP90AA1|RFX5
4	miR-10a,miR-183,miR-421,miR-501-5p	PAAD_3,PAAD_4	KEGG_ANTIGEN_PROCESSING_AND_PRESENTATION;KEGG_NOD_LIKE_RECEPTOR_SIGNALING_PATHWAY;KEGG_PROGESTERONE_MEDIATED_OOCYTE_MATURATION;KEGG_ANTIGEN_PROCESSING_AND_PRESENTATION;KEGG_NOD_LIKE_RECEPTOR_SIGNALING_PATHWAY	PLA2G4A,GLO1,HSP90AA1,HSP90AA1|HSP90AB1;PLA2G4A,CS,HSP90AA1,HSP90AA1|HSP90AB1;PLA2G4A,RAB5B,HSP90AA1,HSP90AA1|HSP90AB1;SORD,UQCRC1,HSP90AA1,HSP90AA1;POLR2A,DGAT1,HSP90AA1,HSP90AA1
4	miR-10a,miR-183,miR-421,miR-760	PAAD_3,PAAD_4	KEGG_ANTIGEN_PROCESSING_AND_PRESENTATION;KEGG_NOD_LIKE_RECEPTOR_SIGNALING_PATHWAY;KEGG_NOD_LIKE_RECEPTOR_SIGNALING_PATHWAY	PLA2G4A,GLO1,HSP90AA1,HSP90AA1;PLA2G4A,CS,HSP90AA1,HSP90AA1;POLR2A,DGAT1,HSP90AA1,HSP90AA1
4	miR-10a,miR-183,miR-425,miR-484	PAAD_3,PAAD_4	KEGG_ANTIGEN_PROCESSING_AND_PRESENTATION;KEGG_NOD_LIKE_RECEPTOR_SIGNALING_PATHWAY;KEGG_ANTIGEN_PROCESSING_AND_PRESENTATION	PLA2G4A,GLO1,HSP90AA1,HSP90AA1|HSP90AB1|PSME3;PLA2G4A,CS,HSP90AA1,HSP90AA1|HSP90AB1;SORD,UQCRC1,HSP90AA1,HSP90AA1|RFX5
4	miR-10a,miR-183,miR-425,miR-501-5p	PAAD_3,PAAD_4	KEGG_ANTIGEN_PROCESSING_AND_PRESENTATION;KEGG_NOD_LIKE_RECEPTOR_SIGNALING_PATHWAY;KEGG_PROGESTERONE_MEDIATED_OOCYTE_MATURATION;KEGG_ANTIGEN_PROCESSING_AND_PRESENTATION;KEGG_NOD_LIKE_RECEPTOR_SIGNALING_PATHWAY	PLA2G4A,GLO1,HSP90AA1,HSP90AA1|HSP90AB1;PLA2G4A,CS,HSP90AA1,HSP90AA1|HSP90AB1;PLA2G4A,RAB5B,HSP90AA1,HSP90AA1|HSP90AB1;SORD,UQCRC1,HSP90AA1,HSP90AA1;POLR2A,DGAT1,HSP90AA1,HSP90AA1
4	miR-10a,miR-183,miR-425,miR-760	PAAD_3,PAAD_4	KEGG_ANTIGEN_PROCESSING_AND_PRESENTATION;KEGG_NOD_LIKE_RECEPTOR_SIGNALING_PATHWAY;KEGG_ANTIGEN_PROCESSING_AND_PRESENTATION;KEGG_NOD_LIKE_RECEPTOR_SIGNALING_PATHWAY	PLA2G4A,GLO1,HSP90AA1,HSP90AA1;PLA2G4A,CS,HSP90AA1,HSP90AA1;SORD,UQCRC1,HSP90AA1,HSP90AA1;POLR2A,DGAT1,HSP90AA1,HSP90AA1
4	miR-10a,miR-183,miR-484,miR-501-5p	PAAD_3,PAAD_4	KEGG_ANTIGEN_PROCESSING_AND_PRESENTATION;KEGG_NOD_LIKE_RECEPTOR_SIGNALING_PATHWAY;KEGG_ANTIGEN_PROCESSING_AND_PRESENTATION	PLA2G4A,GLO1,HSP90AA1|HSP90AB1|PSME3,HSP90AA1|HSP90AB1;PLA2G4A,CS,HSP90AA1|HSP90AB1,HSP90AA1|HSP90AB1;SORD,UQCRC1,HSP90AA1|RFX5,HSP90AA1
4	miR-10a,miR-183,miR-484,miR-760	PAAD_3,PAAD_4	KEGG_ANTIGEN_PROCESSING_AND_PRESENTATION;KEGG_NOD_LIKE_RECEPTOR_SIGNALING_PATHWAY;KEGG_ANTIGEN_PROCESSING_AND_PRESENTATION	PLA2G4A,GLO1,HSP90AA1|HSP90AB1|PSME3,HSP90AA1;PLA2G4A,CS,HSP90AA1|HSP90AB1,HSP90AA1;SORD,UQCRC1,HSP90AA1|RFX5,HSP90AA1
4	miR-10a,miR-183,miR-501-5p,miR-760	PAAD_3,PAAD_4	KEGG_ANTIGEN_PROCESSING_AND_PRESENTATION;KEGG_NOD_LIKE_RECEPTOR_SIGNALING_PATHWAY;KEGG_PROGESTERONE_MEDIATED_OOCYTE_MATURATION;KEGG_ANTIGEN_PROCESSING_AND_PRESENTATION;KEGG_NOD_LIKE_RECEPTOR_SIGNALING_PATHWAY	PLA2G4A,GLO1,HSP90AA1|HSP90AB1,HSP90AA1;PLA2G4A,CS,HSP90AA1|HSP90AB1,HSP90AA1;PLA2G4A,RAB5B,HSP90AA1|HSP90AB1,HSP90AA1;SORD,UQCRC1,HSP90AA1,HSP90AA1;POLR2A,DGAT1,HSP90AA1,HSP90AA1
4	miR-10a,miR-185,miR-186,miR-204	PAAD_3,PAAD_4	KEGG_ANTIGEN_PROCESSING_AND_PRESENTATION;KEGG_NOD_LIKE_RECEPTOR_SIGNALING_PATHWAY;KEGG_PROGESTERONE_MEDIATED_OOCYTE_MATURATION;KEGG_NOD_LIKE_RECEPTOR_SIGNALING_PATHWAY	PLA2G4A,GLUD1,HSP90AA1|HSP90AB1,HSP90AA1;PLA2G4A,GLUD1,HSP90AA1|HSP90AB1,HSP90AA1;PLA2G4A,PPP1CC,HSP90AA1|HSP90AB1,HSP90AA1;POLR2A,KITLG,HSP90AA1,HSP90AA1
4	miR-10a,miR-185,miR-186,miR-3943	PAAD_3,PAAD_4	KEGG_ANTIGEN_PROCESSING_AND_PRESENTATION;KEGG_NOD_LIKE_RECEPTOR_SIGNALING_PATHWAY;KEGG_PROGESTERONE_MEDIATED_OOCYTE_MATURATION;KEGG_NOD_LIKE_RECEPTOR_SIGNALING_PATHWAY;KEGG_PROGESTERONE_MEDIATED_OOCYTE_MATURATION	PLA2G4A,GLUD1,HSP90AA1|HSP90AB1,HSP90AA1;PLA2G4A,GLUD1,HSP90AA1|HSP90AB1,HSP90AA1;PLA2G4A,PPP1CC,HSP90AA1|HSP90AB1,HSP90AA1;POLR2A,KITLG,HSP90AA1,HSP90AA1;GALNT1,PDPK1,HSP90AA1|RAF1,HSP90AA1
4	miR-10a,miR-185,miR-186,miR-484	PAAD_3,PAAD_4	KEGG_ANTIGEN_PROCESSING_AND_PRESENTATION;KEGG_NOD_LIKE_RECEPTOR_SIGNALING_PATHWAY;KEGG_ANTIGEN_PROCESSING_AND_PRESENTATION	PLA2G4A,GLUD1,HSP90AA1|HSP90AB1,HSP90AA1|HSP90AB1|PSME3;PLA2G4A,GLUD1,HSP90AA1|HSP90AB1,HSP90AA1|HSP90AB1;SORD,PDPK1,HSP90AA1,HSP90AA1|RFX5
4	miR-10a,miR-185,miR-186,miR-501-5p	PAAD_3,PAAD_4	KEGG_ANTIGEN_PROCESSING_AND_PRESENTATION;KEGG_NOD_LIKE_RECEPTOR_SIGNALING_PATHWAY;KEGG_PROGESTERONE_MEDIATED_OOCYTE_MATURATION;KEGG_NOD_LIKE_RECEPTOR_SIGNALING_PATHWAY;KEGG_PROGESTERONE_MEDIATED_OOCYTE_MATURATION	PLA2G4A,GLUD1,HSP90AA1|HSP90AB1,HSP90AA1|HSP90AB1;PLA2G4A,GLUD1,HSP90AA1|HSP90AB1,HSP90AA1|HSP90AB1;PLA2G4A,PPP1CC,HSP90AA1|HSP90AB1,HSP90AA1|HSP90AB1;POLR2A,KITLG,HSP90AA1,HSP90AA1;GALNT1,PDPK1,HSP90AA1|RAF1,HSP90AA1
4	miR-10a,miR-185,miR-204,miR-222	PAAD_3,PAAD_4	KEGG_ANTIGEN_PROCESSING_AND_PRESENTATION;KEGG_NOD_LIKE_RECEPTOR_SIGNALING_PATHWAY;KEGG_NOD_LIKE_RECEPTOR_SIGNALING_PATHWAY	PLA2G4A,GLUD1,HSP90AA1,HSP90AA1;PLA2G4A,GLUD1,HSP90AA1,HSP90AA1;POLR2A,KITLG,HSP90AA1,HSP90AA1
4	miR-10a,miR-185,miR-204,miR-25	PAAD_3,PAAD_4	KEGG_ANTIGEN_PROCESSING_AND_PRESENTATION;KEGG_NOD_LIKE_RECEPTOR_SIGNALING_PATHWAY;KEGG_ANTIGEN_PROCESSING_AND_PRESENTATION;KEGG_NOD_LIKE_RECEPTOR_SIGNALING_PATHWAY	PLA2G4A,GLUD1,HSP90AA1,HSP90AA1;PLA2G4A,GLUD1,HSP90AA1,HSP90AA1;SORD,PDPK1,HSP90AA1,HSP90AA1;POLR2A,KITLG,HSP90AA1,HSP90AA1
4	miR-10a,miR-185,miR-204,miR-30c	PAAD_3,PAAD_4	KEGG_ANTIGEN_PROCESSING_AND_PRESENTATION;KEGG_NOD_LIKE_RECEPTOR_SIGNALING_PATHWAY;KEGG_ANTIGEN_PROCESSING_AND_PRESENTATION;KEGG_NOD_LIKE_RECEPTOR_SIGNALING_PATHWAY	PLA2G4A,GLUD1,HSP90AA1,HSP90AA1;PLA2G4A,GLUD1,HSP90AA1,HSP90AA1;SORD,PDPK1,HSP90AA1,HSP90AA1;POLR2A,KITLG,HSP90AA1,HSP90AA1
4	miR-10a,miR-185,miR-204,miR-30e	PAAD_3,PAAD_4	KEGG_ANTIGEN_PROCESSING_AND_PRESENTATION;KEGG_NOD_LIKE_RECEPTOR_SIGNALING_PATHWAY;KEGG_PROGESTERONE_MEDIATED_OOCYTE_MATURATION;KEGG_ANTIGEN_PROCESSING_AND_PRESENTATION;KEGG_NOD_LIKE_RECEPTOR_SIGNALING_PATHWAY	PLA2G4A,GLUD1,HSP90AA1,HSP90AA1;PLA2G4A,GLUD1,HSP90AA1,HSP90AA1;PLA2G4A,PPP1CC,HSP90AA1,HSP90AA1;SORD,PDPK1,HSP90AA1,HSP90AA1;POLR2A,KITLG,HSP90AA1,HSP90AA1
4	miR-10a,miR-185,miR-204,miR-324-3p	PAAD_3,PAAD_4	KEGG_ANTIGEN_PROCESSING_AND_PRESENTATION;KEGG_NOD_LIKE_RECEPTOR_SIGNALING_PATHWAY;KEGG_PROGESTERONE_MEDIATED_OOCYTE_MATURATION;KEGG_ANTIGEN_PROCESSING_AND_PRESENTATION;KEGG_NOD_LIKE_RECEPTOR_SIGNALING_PATHWAY	PLA2G4A,GLUD1,HSP90AA1,HSP90AA1;PLA2G4A,GLUD1,HSP90AA1,HSP90AA1;PLA2G4A,PPP1CC,HSP90AA1,HSP90AA1;SORD,PDPK1,HSP90AA1,HSP90AA1;POLR2A,KITLG,HSP90AA1,HSP90AA1
4	miR-10a,miR-185,miR-204,miR-378	PAAD_3,PAAD_4	KEGG_ANTIGEN_PROCESSING_AND_PRESENTATION;KEGG_NOD_LIKE_RECEPTOR_SIGNALING_PATHWAY;KEGG_PROGESTERONE_MEDIATED_OOCYTE_MATURATION;KEGG_ANTIGEN_PROCESSING_AND_PRESENTATION;KEGG_NOD_LIKE_RECEPTOR_SIGNALING_PATHWAY	PLA2G4A,GLUD1,HSP90AA1,HSP90AA1;PLA2G4A,GLUD1,HSP90AA1,HSP90AA1;PLA2G4A,PPP1CC,HSP90AA1,HSP90AA1;SORD,PDPK1,HSP90AA1,HSP90AA1;POLR2A,KITLG,HSP90AA1,HSP90AA1
4	miR-10a,miR-185,miR-204,miR-3943	PAAD_3,PAAD_4	KEGG_ANTIGEN_PROCESSING_AND_PRESENTATION;KEGG_NOD_LIKE_RECEPTOR_SIGNALING_PATHWAY;KEGG_PROGESTERONE_MEDIATED_OOCYTE_MATURATION;KEGG_ANTIGEN_PROCESSING_AND_PRESENTATION;KEGG_NOD_LIKE_RECEPTOR_SIGNALING_PATHWAY	PLA2G4A,GLUD1,HSP90AA1,HSP90AA1;PLA2G4A,GLUD1,HSP90AA1,HSP90AA1;PLA2G4A,PPP1CC,HSP90AA1,HSP90AA1;SORD,PDPK1,HSP90AA1,HSP90AA1;POLR2A,KITLG,HSP90AA1,HSP90AA1
4	miR-10a,miR-185,miR-204,miR-421	PAAD_3,PAAD_4	KEGG_ANTIGEN_PROCESSING_AND_PRESENTATION;KEGG_NOD_LIKE_RECEPTOR_SIGNALING_PATHWAY;KEGG_PROGESTERONE_MEDIATED_OOCYTE_MATURATION;KEGG_ANTIGEN_PROCESSING_AND_PRESENTATION;KEGG_NOD_LIKE_RECEPTOR_SIGNALING_PATHWAY	PLA2G4A,GLUD1,HSP90AA1,HSP90AA1;PLA2G4A,GLUD1,HSP90AA1,HSP90AA1;PLA2G4A,PPP1CC,HSP90AA1,HSP90AA1;SORD,PDPK1,HSP90AA1,HSP90AA1;POLR2A,KITLG,HSP90AA1,HSP90AA1
4	miR-10a,miR-185,miR-204,miR-425	PAAD_3,PAAD_4	KEGG_ANTIGEN_PROCESSING_AND_PRESENTATION;KEGG_NOD_LIKE_RECEPTOR_SIGNALING_PATHWAY;KEGG_PROGESTERONE_MEDIATED_OOCYTE_MATURATION;KEGG_ANTIGEN_PROCESSING_AND_PRESENTATION;KEGG_NOD_LIKE_RECEPTOR_SIGNALING_PATHWAY	PLA2G4A,GLUD1,HSP90AA1,HSP90AA1;PLA2G4A,GLUD1,HSP90AA1,HSP90AA1;PLA2G4A,PPP1CC,HSP90AA1,HSP90AA1;SORD,PDPK1,HSP90AA1,HSP90AA1;POLR2A,KITLG,HSP90AA1,HSP90AA1
4	miR-10a,miR-185,miR-204,miR-484	PAAD_3,PAAD_4	KEGG_ANTIGEN_PROCESSING_AND_PRESENTATION;KEGG_NOD_LIKE_RECEPTOR_SIGNALING_PATHWAY;KEGG_ANTIGEN_PROCESSING_AND_PRESENTATION	PLA2G4A,GLUD1,HSP90AA1,HSP90AA1|HSP90AB1|PSME3;PLA2G4A,GLUD1,HSP90AA1,HSP90AA1|HSP90AB1;SORD,PDPK1,HSP90AA1,HSP90AA1|RFX5
4	miR-10a,miR-185,miR-204,miR-501-5p	PAAD_3,PAAD_4	KEGG_ANTIGEN_PROCESSING_AND_PRESENTATION;KEGG_NOD_LIKE_RECEPTOR_SIGNALING_PATHWAY;KEGG_PROGESTERONE_MEDIATED_OOCYTE_MATURATION;KEGG_ANTIGEN_PROCESSING_AND_PRESENTATION;KEGG_NOD_LIKE_RECEPTOR_SIGNALING_PATHWAY	PLA2G4A,GLUD1,HSP90AA1,HSP90AA1|HSP90AB1;PLA2G4A,GLUD1,HSP90AA1,HSP90AA1|HSP90AB1;PLA2G4A,PPP1CC,HSP90AA1,HSP90AA1|HSP90AB1;SORD,PDPK1,HSP90AA1,HSP90AA1;POLR2A,KITLG,HSP90AA1,HSP90AA1
4	miR-10a,miR-185,miR-204,miR-760	PAAD_3,PAAD_4	KEGG_ANTIGEN_PROCESSING_AND_PRESENTATION;KEGG_NOD_LIKE_RECEPTOR_SIGNALING_PATHWAY;KEGG_PROGESTERONE_MEDIATED_OOCYTE_MATURATION;KEGG_ANTIGEN_PROCESSING_AND_PRESENTATION;KEGG_NOD_LIKE_RECEPTOR_SIGNALING_PATHWAY	PLA2G4A,GLUD1,HSP90AA1,HSP90AA1;PLA2G4A,GLUD1,HSP90AA1,HSP90AA1;PLA2G4A,PPP1CC,HSP90AA1,HSP90AA1;SORD,PDPK1,HSP90AA1,HSP90AA1;POLR2A,KITLG,HSP90AA1,HSP90AA1
4	miR-10a,miR-185,miR-222,miR-30e	PAAD_3,PAAD_4	KEGG_ANTIGEN_PROCESSING_AND_PRESENTATION;KEGG_NOD_LIKE_RECEPTOR_SIGNALING_PATHWAY;KEGG_NOD_LIKE_RECEPTOR_SIGNALING_PATHWAY	PLA2G4A,GLUD1,HSP90AA1,HSP90AA1;PLA2G4A,GLUD1,HSP90AA1,HSP90AA1;POLR2A,KITLG,HSP90AA1,HSP90AA1
4	miR-10a,miR-185,miR-222,miR-324-3p	PAAD_3,PAAD_4	KEGG_ANTIGEN_PROCESSING_AND_PRESENTATION;KEGG_NOD_LIKE_RECEPTOR_SIGNALING_PATHWAY;KEGG_NOD_LIKE_RECEPTOR_SIGNALING_PATHWAY	PLA2G4A,GLUD1,HSP90AA1,HSP90AA1;PLA2G4A,GLUD1,HSP90AA1,HSP90AA1;POLR2A,KITLG,HSP90AA1,HSP90AA1
4	miR-10a,miR-185,miR-222,miR-3943	PAAD_3,PAAD_4	KEGG_ANTIGEN_PROCESSING_AND_PRESENTATION;KEGG_NOD_LIKE_RECEPTOR_SIGNALING_PATHWAY;KEGG_NOD_LIKE_RECEPTOR_SIGNALING_PATHWAY	PLA2G4A,GLUD1,HSP90AA1,HSP90AA1;PLA2G4A,GLUD1,HSP90AA1,HSP90AA1;POLR2A,KITLG,HSP90AA1,HSP90AA1
4	miR-10a,miR-185,miR-222,miR-425	PAAD_3,PAAD_4	KEGG_ANTIGEN_PROCESSING_AND_PRESENTATION;KEGG_NOD_LIKE_RECEPTOR_SIGNALING_PATHWAY;KEGG_NOD_LIKE_RECEPTOR_SIGNALING_PATHWAY	PLA2G4A,GLUD1,HSP90AA1,HSP90AA1;PLA2G4A,GLUD1,HSP90AA1,HSP90AA1;POLR2A,KITLG,HSP90AA1,HSP90AA1
4	miR-10a,miR-185,miR-222,miR-484	PAAD_3,PAAD_4	KEGG_ANTIGEN_PROCESSING_AND_PRESENTATION;KEGG_NOD_LIKE_RECEPTOR_SIGNALING_PATHWAY;KEGG_ANTIGEN_PROCESSING_AND_PRESENTATION	PLA2G4A,GLUD1,HSP90AA1,HSP90AA1|HSP90AB1|PSME3;PLA2G4A,GLUD1,HSP90AA1,HSP90AA1|HSP90AB1;SORD,PDPK1,HSP90AA1,HSP90AA1|RFX5
4	miR-10a,miR-185,miR-222,miR-501-5p	PAAD_3,PAAD_4	KEGG_ANTIGEN_PROCESSING_AND_PRESENTATION;KEGG_NOD_LIKE_RECEPTOR_SIGNALING_PATHWAY;KEGG_PROGESTERONE_MEDIATED_OOCYTE_MATURATION;KEGG_NOD_LIKE_RECEPTOR_SIGNALING_PATHWAY	PLA2G4A,GLUD1,HSP90AA1,HSP90AA1|HSP90AB1;PLA2G4A,GLUD1,HSP90AA1,HSP90AA1|HSP90AB1;PLA2G4A,PPP1CC,HSP90AA1,HSP90AA1|HSP90AB1;POLR2A,KITLG,HSP90AA1,HSP90AA1
4	miR-10a,miR-185,miR-222,miR-760	PAAD_3,PAAD_4	KEGG_ANTIGEN_PROCESSING_AND_PRESENTATION;KEGG_NOD_LIKE_RECEPTOR_SIGNALING_PATHWAY;KEGG_NOD_LIKE_RECEPTOR_SIGNALING_PATHWAY	PLA2G4A,GLUD1,HSP90AA1,HSP90AA1;PLA2G4A,GLUD1,HSP90AA1,HSP90AA1;POLR2A,KITLG,HSP90AA1,HSP90AA1
4	miR-10a,miR-185,miR-25,miR-30c	PAAD_3,PAAD_4	KEGG_ANTIGEN_PROCESSING_AND_PRESENTATION;KEGG_NOD_LIKE_RECEPTOR_SIGNALING_PATHWAY;KEGG_NOD_LIKE_RECEPTOR_SIGNALING_PATHWAY	PLA2G4A,GLUD1,HSP90AA1,HSP90AA1;PLA2G4A,GLUD1,HSP90AA1,HSP90AA1;POLR2A,KITLG,HSP90AA1,HSP90AA1
4	miR-10a,miR-185,miR-25,miR-30e	PAAD_3,PAAD_4	KEGG_ANTIGEN_PROCESSING_AND_PRESENTATION;KEGG_NOD_LIKE_RECEPTOR_SIGNALING_PATHWAY;KEGG_ANTIGEN_PROCESSING_AND_PRESENTATION;KEGG_NOD_LIKE_RECEPTOR_SIGNALING_PATHWAY	PLA2G4A,GLUD1,HSP90AA1,HSP90AA1;PLA2G4A,GLUD1,HSP90AA1,HSP90AA1;SORD,PDPK1,HSP90AA1,HSP90AA1;POLR2A,KITLG,HSP90AA1,HSP90AA1
4	miR-10a,miR-185,miR-25,miR-324-3p	PAAD_3,PAAD_4	KEGG_ANTIGEN_PROCESSING_AND_PRESENTATION;KEGG_NOD_LIKE_RECEPTOR_SIGNALING_PATHWAY;KEGG_ANTIGEN_PROCESSING_AND_PRESENTATION;KEGG_NOD_LIKE_RECEPTOR_SIGNALING_PATHWAY	PLA2G4A,GLUD1,HSP90AA1,HSP90AA1;PLA2G4A,GLUD1,HSP90AA1,HSP90AA1;SORD,PDPK1,HSP90AA1,HSP90AA1;POLR2A,KITLG,HSP90AA1,HSP90AA1
4	miR-10a,miR-185,miR-25,miR-378	PAAD_3,PAAD_4	KEGG_ANTIGEN_PROCESSING_AND_PRESENTATION;KEGG_NOD_LIKE_RECEPTOR_SIGNALING_PATHWAY;KEGG_ANTIGEN_PROCESSING_AND_PRESENTATION;KEGG_NOD_LIKE_RECEPTOR_SIGNALING_PATHWAY	PLA2G4A,GLUD1,HSP90AA1,HSP90AA1;PLA2G4A,GLUD1,HSP90AA1,HSP90AA1;SORD,PDPK1,HSP90AA1,HSP90AA1;POLR2A,KITLG,HSP90AA1,HSP90AA1
4	miR-10a,miR-185,miR-25,miR-3943	PAAD_3,PAAD_4	KEGG_ANTIGEN_PROCESSING_AND_PRESENTATION;KEGG_NOD_LIKE_RECEPTOR_SIGNALING_PATHWAY;KEGG_ANTIGEN_PROCESSING_AND_PRESENTATION;KEGG_NOD_LIKE_RECEPTOR_SIGNALING_PATHWAY	PLA2G4A,GLUD1,HSP90AA1,HSP90AA1;PLA2G4A,GLUD1,HSP90AA1,HSP90AA1;SORD,PDPK1,HSP90AA1,HSP90AA1;POLR2A,KITLG,HSP90AA1,HSP90AA1
4	miR-10a,miR-185,miR-25,miR-421	PAAD_3,PAAD_4	KEGG_ANTIGEN_PROCESSING_AND_PRESENTATION;KEGG_NOD_LIKE_RECEPTOR_SIGNALING_PATHWAY;KEGG_ANTIGEN_PROCESSING_AND_PRESENTATION;KEGG_NOD_LIKE_RECEPTOR_SIGNALING_PATHWAY	PLA2G4A,GLUD1,HSP90AA1,HSP90AA1;PLA2G4A,GLUD1,HSP90AA1,HSP90AA1;SORD,PDPK1,HSP90AA1,HSP90AA1;POLR2A,KITLG,HSP90AA1,HSP90AA1
4	miR-10a,miR-185,miR-25,miR-425	PAAD_3,PAAD_4	KEGG_ANTIGEN_PROCESSING_AND_PRESENTATION;KEGG_NOD_LIKE_RECEPTOR_SIGNALING_PATHWAY;KEGG_ANTIGEN_PROCESSING_AND_PRESENTATION;KEGG_NOD_LIKE_RECEPTOR_SIGNALING_PATHWAY	PLA2G4A,GLUD1,HSP90AA1,HSP90AA1;PLA2G4A,GLUD1,HSP90AA1,HSP90AA1;SORD,PDPK1,HSP90AA1,HSP90AA1;POLR2A,KITLG,HSP90AA1,HSP90AA1
4	miR-10a,miR-185,miR-25,miR-484	PAAD_3,PAAD_4	KEGG_ANTIGEN_PROCESSING_AND_PRESENTATION;KEGG_NOD_LIKE_RECEPTOR_SIGNALING_PATHWAY;KEGG_ANTIGEN_PROCESSING_AND_PRESENTATION	PLA2G4A,GLUD1,HSP90AA1,HSP90AA1|HSP90AB1|PSME3;PLA2G4A,GLUD1,HSP90AA1,HSP90AA1|HSP90AB1;SORD,PDPK1,HSP90AA1,HSP90AA1|RFX5
4	miR-10a,miR-185,miR-25,miR-501-5p	PAAD_3,PAAD_4	KEGG_ANTIGEN_PROCESSING_AND_PRESENTATION;KEGG_NOD_LIKE_RECEPTOR_SIGNALING_PATHWAY;KEGG_PROGESTERONE_MEDIATED_OOCYTE_MATURATION;KEGG_ANTIGEN_PROCESSING_AND_PRESENTATION;KEGG_NOD_LIKE_RECEPTOR_SIGNALING_PATHWAY	PLA2G4A,GLUD1,HSP90AA1,HSP90AA1|HSP90AB1;PLA2G4A,GLUD1,HSP90AA1,HSP90AA1|HSP90AB1;PLA2G4A,PPP1CC,HSP90AA1,HSP90AA1|HSP90AB1;SORD,PDPK1,HSP90AA1,HSP90AA1;POLR2A,KITLG,HSP90AA1,HSP90AA1
4	miR-10a,miR-185,miR-25,miR-760	PAAD_3,PAAD_4	KEGG_ANTIGEN_PROCESSING_AND_PRESENTATION;KEGG_NOD_LIKE_RECEPTOR_SIGNALING_PATHWAY;KEGG_ANTIGEN_PROCESSING_AND_PRESENTATION;KEGG_NOD_LIKE_RECEPTOR_SIGNALING_PATHWAY	PLA2G4A,GLUD1,HSP90AA1,HSP90AA1;PLA2G4A,GLUD1,HSP90AA1,HSP90AA1;SORD,PDPK1,HSP90AA1,HSP90AA1;POLR2A,KITLG,HSP90AA1,HSP90AA1
4	miR-10a,miR-185,miR-30c,miR-30e	PAAD_3,PAAD_4	KEGG_ANTIGEN_PROCESSING_AND_PRESENTATION;KEGG_NOD_LIKE_RECEPTOR_SIGNALING_PATHWAY;KEGG_ANTIGEN_PROCESSING_AND_PRESENTATION;KEGG_NOD_LIKE_RECEPTOR_SIGNALING_PATHWAY	PLA2G4A,GLUD1,HSP90AA1,HSP90AA1;PLA2G4A,GLUD1,HSP90AA1,HSP90AA1;SORD,PDPK1,HSP90AA1,HSP90AA1;POLR2A,KITLG,HSP90AA1,HSP90AA1
4	miR-10a,miR-185,miR-30c,miR-324-3p	PAAD_3,PAAD_4	KEGG_ANTIGEN_PROCESSING_AND_PRESENTATION;KEGG_NOD_LIKE_RECEPTOR_SIGNALING_PATHWAY;KEGG_ANTIGEN_PROCESSING_AND_PRESENTATION;KEGG_NOD_LIKE_RECEPTOR_SIGNALING_PATHWAY	PLA2G4A,GLUD1,HSP90AA1,HSP90AA1;PLA2G4A,GLUD1,HSP90AA1,HSP90AA1;SORD,PDPK1,HSP90AA1,HSP90AA1;POLR2A,KITLG,HSP90AA1,HSP90AA1
4	miR-10a,miR-185,miR-30c,miR-378	PAAD_3,PAAD_4	KEGG_ANTIGEN_PROCESSING_AND_PRESENTATION;KEGG_NOD_LIKE_RECEPTOR_SIGNALING_PATHWAY;KEGG_ANTIGEN_PROCESSING_AND_PRESENTATION;KEGG_NOD_LIKE_RECEPTOR_SIGNALING_PATHWAY	PLA2G4A,GLUD1,HSP90AA1,HSP90AA1;PLA2G4A,GLUD1,HSP90AA1,HSP90AA1;SORD,PDPK1,HSP90AA1,HSP90AA1;POLR2A,KITLG,HSP90AA1,HSP90AA1
4	miR-10a,miR-185,miR-30c,miR-3943	PAAD_3,PAAD_4	KEGG_ANTIGEN_PROCESSING_AND_PRESENTATION;KEGG_NOD_LIKE_RECEPTOR_SIGNALING_PATHWAY;KEGG_ANTIGEN_PROCESSING_AND_PRESENTATION;KEGG_NOD_LIKE_RECEPTOR_SIGNALING_PATHWAY	PLA2G4A,GLUD1,HSP90AA1,HSP90AA1;PLA2G4A,GLUD1,HSP90AA1,HSP90AA1;SORD,PDPK1,HSP90AA1,HSP90AA1;POLR2A,KITLG,HSP90AA1,HSP90AA1
4	miR-10a,miR-185,miR-30c,miR-421	PAAD_3,PAAD_4	KEGG_ANTIGEN_PROCESSING_AND_PRESENTATION;KEGG_NOD_LIKE_RECEPTOR_SIGNALING_PATHWAY;KEGG_ANTIGEN_PROCESSING_AND_PRESENTATION;KEGG_NOD_LIKE_RECEPTOR_SIGNALING_PATHWAY	PLA2G4A,GLUD1,HSP90AA1,HSP90AA1;PLA2G4A,GLUD1,HSP90AA1,HSP90AA1;SORD,PDPK1,HSP90AA1,HSP90AA1;POLR2A,KITLG,HSP90AA1,HSP90AA1
4	miR-10a,miR-185,miR-30c,miR-425	PAAD_3,PAAD_4	KEGG_ANTIGEN_PROCESSING_AND_PRESENTATION;KEGG_NOD_LIKE_RECEPTOR_SIGNALING_PATHWAY;KEGG_ANTIGEN_PROCESSING_AND_PRESENTATION;KEGG_NOD_LIKE_RECEPTOR_SIGNALING_PATHWAY	PLA2G4A,GLUD1,HSP90AA1,HSP90AA1;PLA2G4A,GLUD1,HSP90AA1,HSP90AA1;SORD,PDPK1,HSP90AA1,HSP90AA1;POLR2A,KITLG,HSP90AA1,HSP90AA1
4	miR-10a,miR-185,miR-30c,miR-484	PAAD_3,PAAD_4	KEGG_ANTIGEN_PROCESSING_AND_PRESENTATION;KEGG_NOD_LIKE_RECEPTOR_SIGNALING_PATHWAY;KEGG_ANTIGEN_PROCESSING_AND_PRESENTATION	PLA2G4A,GLUD1,HSP90AA1,HSP90AA1|HSP90AB1|PSME3;PLA2G4A,GLUD1,HSP90AA1,HSP90AA1|HSP90AB1;SORD,PDPK1,HSP90AA1,HSP90AA1|RFX5
4	miR-10a,miR-185,miR-30c,miR-501-5p	PAAD_3,PAAD_4	KEGG_ANTIGEN_PROCESSING_AND_PRESENTATION;KEGG_NOD_LIKE_RECEPTOR_SIGNALING_PATHWAY;KEGG_PROGESTERONE_MEDIATED_OOCYTE_MATURATION;KEGG_ANTIGEN_PROCESSING_AND_PRESENTATION;KEGG_NOD_LIKE_RECEPTOR_SIGNALING_PATHWAY	PLA2G4A,GLUD1,HSP90AA1,HSP90AA1|HSP90AB1;PLA2G4A,GLUD1,HSP90AA1,HSP90AA1|HSP90AB1;PLA2G4A,PPP1CC,HSP90AA1,HSP90AA1|HSP90AB1;SORD,PDPK1,HSP90AA1,HSP90AA1;POLR2A,KITLG,HSP90AA1,HSP90AA1
4	miR-10a,miR-185,miR-30c,miR-760	PAAD_3,PAAD_4	KEGG_ANTIGEN_PROCESSING_AND_PRESENTATION;KEGG_NOD_LIKE_RECEPTOR_SIGNALING_PATHWAY;KEGG_ANTIGEN_PROCESSING_AND_PRESENTATION;KEGG_NOD_LIKE_RECEPTOR_SIGNALING_PATHWAY	PLA2G4A,GLUD1,HSP90AA1,HSP90AA1;PLA2G4A,GLUD1,HSP90AA1,HSP90AA1;SORD,PDPK1,HSP90AA1,HSP90AA1;POLR2A,KITLG,HSP90AA1,HSP90AA1
4	miR-10a,miR-185,miR-30e,miR-324-3p	PAAD_3,PAAD_4	KEGG_ANTIGEN_PROCESSING_AND_PRESENTATION;KEGG_NOD_LIKE_RECEPTOR_SIGNALING_PATHWAY;KEGG_ANTIGEN_PROCESSING_AND_PRESENTATION;KEGG_NOD_LIKE_RECEPTOR_SIGNALING_PATHWAY	PLA2G4A,GLUD1,HSP90AA1,HSP90AA1;PLA2G4A,GLUD1,HSP90AA1,HSP90AA1;SORD,PDPK1,HSP90AA1,HSP90AA1;POLR2A,KITLG,HSP90AA1,HSP90AA1
4	miR-10a,miR-185,miR-30e,miR-378	PAAD_3,PAAD_4	KEGG_ANTIGEN_PROCESSING_AND_PRESENTATION;KEGG_NOD_LIKE_RECEPTOR_SIGNALING_PATHWAY;KEGG_ANTIGEN_PROCESSING_AND_PRESENTATION;KEGG_NOD_LIKE_RECEPTOR_SIGNALING_PATHWAY	PLA2G4A,GLUD1,HSP90AA1,HSP90AA1;PLA2G4A,GLUD1,HSP90AA1,HSP90AA1;SORD,PDPK1,HSP90AA1,HSP90AA1;POLR2A,KITLG,HSP90AA1,HSP90AA1
4	miR-10a,miR-185,miR-30e,miR-3943	PAAD_3,PAAD_4	KEGG_ANTIGEN_PROCESSING_AND_PRESENTATION;KEGG_NOD_LIKE_RECEPTOR_SIGNALING_PATHWAY;KEGG_PROGESTERONE_MEDIATED_OOCYTE_MATURATION;KEGG_ANTIGEN_PROCESSING_AND_PRESENTATION;KEGG_NOD_LIKE_RECEPTOR_SIGNALING_PATHWAY	PLA2G4A,GLUD1,HSP90AA1,HSP90AA1;PLA2G4A,GLUD1,HSP90AA1,HSP90AA1;PLA2G4A,PPP1CC,HSP90AA1,HSP90AA1;SORD,PDPK1,HSP90AA1,HSP90AA1;POLR2A,KITLG,HSP90AA1,HSP90AA1
4	miR-10a,miR-185,miR-30e,miR-421	PAAD_3,PAAD_4	KEGG_ANTIGEN_PROCESSING_AND_PRESENTATION;KEGG_NOD_LIKE_RECEPTOR_SIGNALING_PATHWAY;KEGG_ANTIGEN_PROCESSING_AND_PRESENTATION;KEGG_NOD_LIKE_RECEPTOR_SIGNALING_PATHWAY	PLA2G4A,GLUD1,HSP90AA1,HSP90AA1;PLA2G4A,GLUD1,HSP90AA1,HSP90AA1;SORD,PDPK1,HSP90AA1,HSP90AA1;POLR2A,KITLG,HSP90AA1,HSP90AA1
4	miR-10a,miR-185,miR-30e,miR-425	PAAD_3,PAAD_4	KEGG_ANTIGEN_PROCESSING_AND_PRESENTATION;KEGG_NOD_LIKE_RECEPTOR_SIGNALING_PATHWAY;KEGG_ANTIGEN_PROCESSING_AND_PRESENTATION;KEGG_NOD_LIKE_RECEPTOR_SIGNALING_PATHWAY	PLA2G4A,GLUD1,HSP90AA1,HSP90AA1;PLA2G4A,GLUD1,HSP90AA1,HSP90AA1;SORD,PDPK1,HSP90AA1,HSP90AA1;POLR2A,KITLG,HSP90AA1,HSP90AA1
4	miR-10a,miR-185,miR-30e,miR-484	PAAD_3,PAAD_4	KEGG_ANTIGEN_PROCESSING_AND_PRESENTATION;KEGG_NOD_LIKE_RECEPTOR_SIGNALING_PATHWAY;KEGG_ANTIGEN_PROCESSING_AND_PRESENTATION	PLA2G4A,GLUD1,HSP90AA1,HSP90AA1|HSP90AB1|PSME3;PLA2G4A,GLUD1,HSP90AA1,HSP90AA1|HSP90AB1;SORD,PDPK1,HSP90AA1,HSP90AA1|RFX5
4	miR-10a,miR-185,miR-30e,miR-501-5p	PAAD_3,PAAD_4	KEGG_ANTIGEN_PROCESSING_AND_PRESENTATION;KEGG_NOD_LIKE_RECEPTOR_SIGNALING_PATHWAY;KEGG_PROGESTERONE_MEDIATED_OOCYTE_MATURATION;KEGG_ANTIGEN_PROCESSING_AND_PRESENTATION;KEGG_NOD_LIKE_RECEPTOR_SIGNALING_PATHWAY	PLA2G4A,GLUD1,HSP90AA1,HSP90AA1|HSP90AB1;PLA2G4A,GLUD1,HSP90AA1,HSP90AA1|HSP90AB1;PLA2G4A,PPP1CC,HSP90AA1,HSP90AA1|HSP90AB1;SORD,PDPK1,HSP90AA1,HSP90AA1;POLR2A,KITLG,HSP90AA1,HSP90AA1
4	miR-10a,miR-185,miR-30e,miR-760	PAAD_3,PAAD_4	KEGG_ANTIGEN_PROCESSING_AND_PRESENTATION;KEGG_NOD_LIKE_RECEPTOR_SIGNALING_PATHWAY;KEGG_ANTIGEN_PROCESSING_AND_PRESENTATION;KEGG_NOD_LIKE_RECEPTOR_SIGNALING_PATHWAY	PLA2G4A,GLUD1,HSP90AA1,HSP90AA1;PLA2G4A,GLUD1,HSP90AA1,HSP90AA1;SORD,PDPK1,HSP90AA1,HSP90AA1;POLR2A,KITLG,HSP90AA1,HSP90AA1
4	miR-10a,miR-185,miR-324-3p,miR-378	PAAD_3,PAAD_4	KEGG_ANTIGEN_PROCESSING_AND_PRESENTATION;KEGG_NOD_LIKE_RECEPTOR_SIGNALING_PATHWAY;KEGG_ANTIGEN_PROCESSING_AND_PRESENTATION;KEGG_NOD_LIKE_RECEPTOR_SIGNALING_PATHWAY	PLA2G4A,GLUD1,HSP90AA1,HSP90AA1;PLA2G4A,GLUD1,HSP90AA1,HSP90AA1;SORD,PDPK1,HSP90AA1,HSP90AA1;POLR2A,KITLG,HSP90AA1,HSP90AA1
4	miR-10a,miR-185,miR-324-3p,miR-3943	PAAD_3,PAAD_4	KEGG_ANTIGEN_PROCESSING_AND_PRESENTATION;KEGG_NOD_LIKE_RECEPTOR_SIGNALING_PATHWAY;KEGG_PROGESTERONE_MEDIATED_OOCYTE_MATURATION;KEGG_ANTIGEN_PROCESSING_AND_PRESENTATION;KEGG_NOD_LIKE_RECEPTOR_SIGNALING_PATHWAY	PLA2G4A,GLUD1,HSP90AA1,HSP90AA1;PLA2G4A,GLUD1,HSP90AA1,HSP90AA1;PLA2G4A,PPP1CC,HSP90AA1,HSP90AA1;SORD,PDPK1,HSP90AA1,HSP90AA1;POLR2A,KITLG,HSP90AA1,HSP90AA1
4	miR-10a,miR-185,miR-324-3p,miR-421	PAAD_3,PAAD_4	KEGG_ANTIGEN_PROCESSING_AND_PRESENTATION;KEGG_NOD_LIKE_RECEPTOR_SIGNALING_PATHWAY;KEGG_ANTIGEN_PROCESSING_AND_PRESENTATION;KEGG_NOD_LIKE_RECEPTOR_SIGNALING_PATHWAY	PLA2G4A,GLUD1,HSP90AA1,HSP90AA1;PLA2G4A,GLUD1,HSP90AA1,HSP90AA1;SORD,PDPK1,HSP90AA1,HSP90AA1;POLR2A,KITLG,HSP90AA1,HSP90AA1
4	miR-10a,miR-185,miR-324-3p,miR-425	PAAD_3,PAAD_4	KEGG_ANTIGEN_PROCESSING_AND_PRESENTATION;KEGG_NOD_LIKE_RECEPTOR_SIGNALING_PATHWAY;KEGG_ANTIGEN_PROCESSING_AND_PRESENTATION;KEGG_NOD_LIKE_RECEPTOR_SIGNALING_PATHWAY	PLA2G4A,GLUD1,HSP90AA1,HSP90AA1;PLA2G4A,GLUD1,HSP90AA1,HSP90AA1;SORD,PDPK1,HSP90AA1,HSP90AA1;POLR2A,KITLG,HSP90AA1,HSP90AA1
4	miR-10a,miR-185,miR-324-3p,miR-484	PAAD_3,PAAD_4	KEGG_ANTIGEN_PROCESSING_AND_PRESENTATION;KEGG_NOD_LIKE_RECEPTOR_SIGNALING_PATHWAY;KEGG_ANTIGEN_PROCESSING_AND_PRESENTATION	PLA2G4A,GLUD1,HSP90AA1,HSP90AA1|HSP90AB1|PSME3;PLA2G4A,GLUD1,HSP90AA1,HSP90AA1|HSP90AB1;SORD,PDPK1,HSP90AA1,HSP90AA1|RFX5
4	miR-10a,miR-185,miR-324-3p,miR-501-5p	PAAD_3,PAAD_4	KEGG_ANTIGEN_PROCESSING_AND_PRESENTATION;KEGG_NOD_LIKE_RECEPTOR_SIGNALING_PATHWAY;KEGG_PROGESTERONE_MEDIATED_OOCYTE_MATURATION;KEGG_ANTIGEN_PROCESSING_AND_PRESENTATION;KEGG_NOD_LIKE_RECEPTOR_SIGNALING_PATHWAY	PLA2G4A,GLUD1,HSP90AA1,HSP90AA1|HSP90AB1;PLA2G4A,GLUD1,HSP90AA1,HSP90AA1|HSP90AB1;PLA2G4A,PPP1CC,HSP90AA1,HSP90AA1|HSP90AB1;SORD,PDPK1,HSP90AA1,HSP90AA1;POLR2A,KITLG,HSP90AA1,HSP90AA1
4	miR-10a,miR-185,miR-324-3p,miR-760	PAAD_3,PAAD_4	KEGG_ANTIGEN_PROCESSING_AND_PRESENTATION;KEGG_NOD_LIKE_RECEPTOR_SIGNALING_PATHWAY;KEGG_ANTIGEN_PROCESSING_AND_PRESENTATION;KEGG_NOD_LIKE_RECEPTOR_SIGNALING_PATHWAY	PLA2G4A,GLUD1,HSP90AA1,HSP90AA1;PLA2G4A,GLUD1,HSP90AA1,HSP90AA1;SORD,PDPK1,HSP90AA1,HSP90AA1;POLR2A,KITLG,HSP90AA1,HSP90AA1
4	miR-10a,miR-185,miR-378,miR-3943	PAAD_3,PAAD_4	KEGG_ANTIGEN_PROCESSING_AND_PRESENTATION;KEGG_NOD_LIKE_RECEPTOR_SIGNALING_PATHWAY;KEGG_PROGESTERONE_MEDIATED_OOCYTE_MATURATION;KEGG_ANTIGEN_PROCESSING_AND_PRESENTATION;KEGG_NOD_LIKE_RECEPTOR_SIGNALING_PATHWAY	PLA2G4A,GLUD1,HSP90AA1,HSP90AA1;PLA2G4A,GLUD1,HSP90AA1,HSP90AA1;PLA2G4A,PPP1CC,HSP90AA1,HSP90AA1;SORD,PDPK1,HSP90AA1,HSP90AA1;POLR2A,KITLG,HSP90AA1,HSP90AA1
4	miR-10a,miR-185,miR-378,miR-421	PAAD_3,PAAD_4	KEGG_ANTIGEN_PROCESSING_AND_PRESENTATION;KEGG_NOD_LIKE_RECEPTOR_SIGNALING_PATHWAY;KEGG_ANTIGEN_PROCESSING_AND_PRESENTATION;KEGG_NOD_LIKE_RECEPTOR_SIGNALING_PATHWAY	PLA2G4A,GLUD1,HSP90AA1,HSP90AA1;PLA2G4A,GLUD1,HSP90AA1,HSP90AA1;SORD,PDPK1,HSP90AA1,HSP90AA1;POLR2A,KITLG,HSP90AA1,HSP90AA1
4	miR-10a,miR-185,miR-378,miR-425	PAAD_3,PAAD_4	KEGG_ANTIGEN_PROCESSING_AND_PRESENTATION;KEGG_NOD_LIKE_RECEPTOR_SIGNALING_PATHWAY;KEGG_ANTIGEN_PROCESSING_AND_PRESENTATION;KEGG_NOD_LIKE_RECEPTOR_SIGNALING_PATHWAY	PLA2G4A,GLUD1,HSP90AA1,HSP90AA1;PLA2G4A,GLUD1,HSP90AA1,HSP90AA1;SORD,PDPK1,HSP90AA1,HSP90AA1;POLR2A,KITLG,HSP90AA1,HSP90AA1
4	miR-10a,miR-185,miR-378,miR-484	PAAD_3,PAAD_4	KEGG_ANTIGEN_PROCESSING_AND_PRESENTATION;KEGG_NOD_LIKE_RECEPTOR_SIGNALING_PATHWAY;KEGG_ANTIGEN_PROCESSING_AND_PRESENTATION	PLA2G4A,GLUD1,HSP90AA1,HSP90AA1|HSP90AB1|PSME3;PLA2G4A,GLUD1,HSP90AA1,HSP90AA1|HSP90AB1;SORD,PDPK1,HSP90AA1,HSP90AA1|RFX5
4	miR-10a,miR-185,miR-378,miR-501-5p	PAAD_3,PAAD_4	KEGG_ANTIGEN_PROCESSING_AND_PRESENTATION;KEGG_NOD_LIKE_RECEPTOR_SIGNALING_PATHWAY;KEGG_PROGESTERONE_MEDIATED_OOCYTE_MATURATION;KEGG_ANTIGEN_PROCESSING_AND_PRESENTATION;KEGG_NOD_LIKE_RECEPTOR_SIGNALING_PATHWAY	PLA2G4A,GLUD1,HSP90AA1,HSP90AA1|HSP90AB1;PLA2G4A,GLUD1,HSP90AA1,HSP90AA1|HSP90AB1;PLA2G4A,PPP1CC,HSP90AA1,HSP90AA1|HSP90AB1;SORD,PDPK1,HSP90AA1,HSP90AA1;POLR2A,KITLG,HSP90AA1,HSP90AA1
4	miR-10a,miR-185,miR-378,miR-760	PAAD_3,PAAD_4	KEGG_ANTIGEN_PROCESSING_AND_PRESENTATION;KEGG_NOD_LIKE_RECEPTOR_SIGNALING_PATHWAY;KEGG_ANTIGEN_PROCESSING_AND_PRESENTATION;KEGG_NOD_LIKE_RECEPTOR_SIGNALING_PATHWAY	PLA2G4A,GLUD1,HSP90AA1,HSP90AA1;PLA2G4A,GLUD1,HSP90AA1,HSP90AA1;SORD,PDPK1,HSP90AA1,HSP90AA1;POLR2A,KITLG,HSP90AA1,HSP90AA1
4	miR-10a,miR-185,miR-3943,miR-421	PAAD_3,PAAD_4	KEGG_ANTIGEN_PROCESSING_AND_PRESENTATION;KEGG_NOD_LIKE_RECEPTOR_SIGNALING_PATHWAY;KEGG_PROGESTERONE_MEDIATED_OOCYTE_MATURATION;KEGG_ANTIGEN_PROCESSING_AND_PRESENTATION;KEGG_NOD_LIKE_RECEPTOR_SIGNALING_PATHWAY	PLA2G4A,GLUD1,HSP90AA1,HSP90AA1;PLA2G4A,GLUD1,HSP90AA1,HSP90AA1;PLA2G4A,PPP1CC,HSP90AA1,HSP90AA1;SORD,PDPK1,HSP90AA1,HSP90AA1;POLR2A,KITLG,HSP90AA1,HSP90AA1
4	miR-10a,miR-185,miR-3943,miR-425	PAAD_3,PAAD_4	KEGG_ANTIGEN_PROCESSING_AND_PRESENTATION;KEGG_NOD_LIKE_RECEPTOR_SIGNALING_PATHWAY;KEGG_PROGESTERONE_MEDIATED_OOCYTE_MATURATION;KEGG_ANTIGEN_PROCESSING_AND_PRESENTATION;KEGG_NOD_LIKE_RECEPTOR_SIGNALING_PATHWAY	PLA2G4A,GLUD1,HSP90AA1,HSP90AA1;PLA2G4A,GLUD1,HSP90AA1,HSP90AA1;PLA2G4A,PPP1CC,HSP90AA1,HSP90AA1;SORD,PDPK1,HSP90AA1,HSP90AA1;POLR2A,KITLG,HSP90AA1,HSP90AA1
4	miR-10a,miR-185,miR-3943,miR-484	PAAD_3,PAAD_4	KEGG_ANTIGEN_PROCESSING_AND_PRESENTATION;KEGG_NOD_LIKE_RECEPTOR_SIGNALING_PATHWAY;KEGG_ANTIGEN_PROCESSING_AND_PRESENTATION	PLA2G4A,GLUD1,HSP90AA1,HSP90AA1|HSP90AB1|PSME3;PLA2G4A,GLUD1,HSP90AA1,HSP90AA1|HSP90AB1;SORD,PDPK1,HSP90AA1,HSP90AA1|RFX5
4	miR-10a,miR-185,miR-3943,miR-501-5p	PAAD_3,PAAD_4	KEGG_ANTIGEN_PROCESSING_AND_PRESENTATION;KEGG_NOD_LIKE_RECEPTOR_SIGNALING_PATHWAY;KEGG_PROGESTERONE_MEDIATED_OOCYTE_MATURATION;KEGG_ANTIGEN_PROCESSING_AND_PRESENTATION;KEGG_NOD_LIKE_RECEPTOR_SIGNALING_PATHWAY	PLA2G4A,GLUD1,HSP90AA1,HSP90AA1|HSP90AB1;PLA2G4A,GLUD1,HSP90AA1,HSP90AA1|HSP90AB1;PLA2G4A,PPP1CC,HSP90AA1,HSP90AA1|HSP90AB1;SORD,PDPK1,HSP90AA1,HSP90AA1;POLR2A,KITLG,HSP90AA1,HSP90AA1
4	miR-10a,miR-185,miR-3943,miR-760	PAAD_3,PAAD_4	KEGG_ANTIGEN_PROCESSING_AND_PRESENTATION;KEGG_NOD_LIKE_RECEPTOR_SIGNALING_PATHWAY;KEGG_PROGESTERONE_MEDIATED_OOCYTE_MATURATION;KEGG_ANTIGEN_PROCESSING_AND_PRESENTATION;KEGG_NOD_LIKE_RECEPTOR_SIGNALING_PATHWAY	PLA2G4A,GLUD1,HSP90AA1,HSP90AA1;PLA2G4A,GLUD1,HSP90AA1,HSP90AA1;PLA2G4A,PPP1CC,HSP90AA1,HSP90AA1;SORD,PDPK1,HSP90AA1,HSP90AA1;POLR2A,KITLG,HSP90AA1,HSP90AA1
4	miR-10a,miR-185,miR-421,miR-425	PAAD_3,PAAD_4	KEGG_ANTIGEN_PROCESSING_AND_PRESENTATION;KEGG_NOD_LIKE_RECEPTOR_SIGNALING_PATHWAY;KEGG_ANTIGEN_PROCESSING_AND_PRESENTATION;KEGG_NOD_LIKE_RECEPTOR_SIGNALING_PATHWAY	PLA2G4A,GLUD1,HSP90AA1,HSP90AA1;PLA2G4A,GLUD1,HSP90AA1,HSP90AA1;SORD,PDPK1,HSP90AA1,HSP90AA1;POLR2A,KITLG,HSP90AA1,HSP90AA1
4	miR-10a,miR-185,miR-421,miR-484	PAAD_3,PAAD_4	KEGG_ANTIGEN_PROCESSING_AND_PRESENTATION;KEGG_NOD_LIKE_RECEPTOR_SIGNALING_PATHWAY;KEGG_ANTIGEN_PROCESSING_AND_PRESENTATION	PLA2G4A,GLUD1,HSP90AA1,HSP90AA1|HSP90AB1|PSME3;PLA2G4A,GLUD1,HSP90AA1,HSP90AA1|HSP90AB1;SORD,PDPK1,HSP90AA1,HSP90AA1|RFX5
4	miR-10a,miR-185,miR-421,miR-501-5p	PAAD_3,PAAD_4	KEGG_ANTIGEN_PROCESSING_AND_PRESENTATION;KEGG_NOD_LIKE_RECEPTOR_SIGNALING_PATHWAY;KEGG_PROGESTERONE_MEDIATED_OOCYTE_MATURATION;KEGG_ANTIGEN_PROCESSING_AND_PRESENTATION;KEGG_NOD_LIKE_RECEPTOR_SIGNALING_PATHWAY	PLA2G4A,GLUD1,HSP90AA1,HSP90AA1|HSP90AB1;PLA2G4A,GLUD1,HSP90AA1,HSP90AA1|HSP90AB1;PLA2G4A,PPP1CC,HSP90AA1,HSP90AA1|HSP90AB1;SORD,PDPK1,HSP90AA1,HSP90AA1;POLR2A,KITLG,HSP90AA1,HSP90AA1
4	miR-10a,miR-185,miR-421,miR-760	PAAD_3,PAAD_4	KEGG_ANTIGEN_PROCESSING_AND_PRESENTATION;KEGG_NOD_LIKE_RECEPTOR_SIGNALING_PATHWAY;KEGG_ANTIGEN_PROCESSING_AND_PRESENTATION;KEGG_NOD_LIKE_RECEPTOR_SIGNALING_PATHWAY	PLA2G4A,GLUD1,HSP90AA1,HSP90AA1;PLA2G4A,GLUD1,HSP90AA1,HSP90AA1;SORD,PDPK1,HSP90AA1,HSP90AA1;POLR2A,KITLG,HSP90AA1,HSP90AA1
4	miR-10a,miR-185,miR-425,miR-484	PAAD_3,PAAD_4	KEGG_ANTIGEN_PROCESSING_AND_PRESENTATION;KEGG_NOD_LIKE_RECEPTOR_SIGNALING_PATHWAY;KEGG_ANTIGEN_PROCESSING_AND_PRESENTATION	PLA2G4A,GLUD1,HSP90AA1,HSP90AA1|HSP90AB1|PSME3;PLA2G4A,GLUD1,HSP90AA1,HSP90AA1|HSP90AB1;SORD,PDPK1,HSP90AA1,HSP90AA1|RFX5
4	miR-10a,miR-185,miR-425,miR-501-5p	PAAD_3,PAAD_4	KEGG_ANTIGEN_PROCESSING_AND_PRESENTATION;KEGG_NOD_LIKE_RECEPTOR_SIGNALING_PATHWAY;KEGG_PROGESTERONE_MEDIATED_OOCYTE_MATURATION;KEGG_ANTIGEN_PROCESSING_AND_PRESENTATION;KEGG_NOD_LIKE_RECEPTOR_SIGNALING_PATHWAY	PLA2G4A,GLUD1,HSP90AA1,HSP90AA1|HSP90AB1;PLA2G4A,GLUD1,HSP90AA1,HSP90AA1|HSP90AB1;PLA2G4A,PPP1CC,HSP90AA1,HSP90AA1|HSP90AB1;SORD,PDPK1,HSP90AA1,HSP90AA1;POLR2A,KITLG,HSP90AA1,HSP90AA1
4	miR-10a,miR-185,miR-425,miR-760	PAAD_3,PAAD_4	KEGG_ANTIGEN_PROCESSING_AND_PRESENTATION;KEGG_NOD_LIKE_RECEPTOR_SIGNALING_PATHWAY;KEGG_ANTIGEN_PROCESSING_AND_PRESENTATION;KEGG_NOD_LIKE_RECEPTOR_SIGNALING_PATHWAY	PLA2G4A,GLUD1,HSP90AA1,HSP90AA1;PLA2G4A,GLUD1,HSP90AA1,HSP90AA1;SORD,PDPK1,HSP90AA1,HSP90AA1;POLR2A,KITLG,HSP90AA1,HSP90AA1
4	miR-10a,miR-185,miR-484,miR-501-5p	PAAD_3,PAAD_4	KEGG_ANTIGEN_PROCESSING_AND_PRESENTATION;KEGG_NOD_LIKE_RECEPTOR_SIGNALING_PATHWAY;KEGG_ANTIGEN_PROCESSING_AND_PRESENTATION	PLA2G4A,GLUD1,HSP90AA1|HSP90AB1|PSME3,HSP90AA1|HSP90AB1;PLA2G4A,GLUD1,HSP90AA1|HSP90AB1,HSP90AA1|HSP90AB1;SORD,PDPK1,HSP90AA1|RFX5,HSP90AA1
4	miR-10a,miR-185,miR-484,miR-760	PAAD_3,PAAD_4	KEGG_ANTIGEN_PROCESSING_AND_PRESENTATION;KEGG_NOD_LIKE_RECEPTOR_SIGNALING_PATHWAY;KEGG_ANTIGEN_PROCESSING_AND_PRESENTATION	PLA2G4A,GLUD1,HSP90AA1|HSP90AB1|PSME3,HSP90AA1;PLA2G4A,GLUD1,HSP90AA1|HSP90AB1,HSP90AA1;SORD,PDPK1,HSP90AA1|RFX5,HSP90AA1
4	miR-10a,miR-185,miR-501-5p,miR-760	PAAD_3,PAAD_4	KEGG_ANTIGEN_PROCESSING_AND_PRESENTATION;KEGG_NOD_LIKE_RECEPTOR_SIGNALING_PATHWAY;KEGG_PROGESTERONE_MEDIATED_OOCYTE_MATURATION;KEGG_ANTIGEN_PROCESSING_AND_PRESENTATION;KEGG_NOD_LIKE_RECEPTOR_SIGNALING_PATHWAY	PLA2G4A,GLUD1,HSP90AA1|HSP90AB1,HSP90AA1;PLA2G4A,GLUD1,HSP90AA1|HSP90AB1,HSP90AA1;PLA2G4A,PPP1CC,HSP90AA1|HSP90AB1,HSP90AA1;SORD,PDPK1,HSP90AA1,HSP90AA1;POLR2A,KITLG,HSP90AA1,HSP90AA1
4	miR-10a,miR-186,miR-204,miR-30e	PAAD_3,PAAD_4	KEGG_ANTIGEN_PROCESSING_AND_PRESENTATION;KEGG_NOD_LIKE_RECEPTOR_SIGNALING_PATHWAY;KEGG_NOD_LIKE_RECEPTOR_SIGNALING_PATHWAY	PLA2G4A,VPS45,HSP90AA1,HSP90AA1;PLA2G4A,SRGAP2,HSP90AA1,HSP90AA1;POLR2A,RAF1,HSP90AA1,HSP90AA1
4	miR-10a,miR-186,miR-204,miR-324-3p	PAAD_3,PAAD_4	KEGG_ANTIGEN_PROCESSING_AND_PRESENTATION;KEGG_NOD_LIKE_RECEPTOR_SIGNALING_PATHWAY;KEGG_NOD_LIKE_RECEPTOR_SIGNALING_PATHWAY	PLA2G4A,VPS45,HSP90AA1,HSP90AA1;PLA2G4A,SRGAP2,HSP90AA1,HSP90AA1;POLR2A,RAF1,HSP90AA1,HSP90AA1
4	miR-10a,miR-186,miR-204,miR-378	PAAD_3,PAAD_4	KEGG_ANTIGEN_PROCESSING_AND_PRESENTATION;KEGG_NOD_LIKE_RECEPTOR_SIGNALING_PATHWAY;KEGG_NOD_LIKE_RECEPTOR_SIGNALING_PATHWAY	PLA2G4A,VPS45,HSP90AA1,HSP90AA1;PLA2G4A,SRGAP2,HSP90AA1,HSP90AA1;POLR2A,RAF1,HSP90AA1,HSP90AA1
4	miR-10a,miR-186,miR-204,miR-3943	PAAD_3,PAAD_4	KEGG_ANTIGEN_PROCESSING_AND_PRESENTATION;KEGG_NOD_LIKE_RECEPTOR_SIGNALING_PATHWAY;KEGG_ANTIGEN_PROCESSING_AND_PRESENTATION;KEGG_NOD_LIKE_RECEPTOR_SIGNALING_PATHWAY	PLA2G4A,VPS45,HSP90AA1,HSP90AA1;PLA2G4A,SRGAP2,HSP90AA1,HSP90AA1;SORD,RPLP1,HSP90AA1,HSP90AA1;POLR2A,RAF1,HSP90AA1,HSP90AA1
4	miR-10a,miR-186,miR-204,miR-421	PAAD_3,PAAD_4	KEGG_ANTIGEN_PROCESSING_AND_PRESENTATION;KEGG_NOD_LIKE_RECEPTOR_SIGNALING_PATHWAY;KEGG_NOD_LIKE_RECEPTOR_SIGNALING_PATHWAY	PLA2G4A,VPS45,HSP90AA1,HSP90AA1;PLA2G4A,SRGAP2,HSP90AA1,HSP90AA1;POLR2A,RAF1,HSP90AA1,HSP90AA1
4	miR-10a,miR-186,miR-204,miR-425	PAAD_3,PAAD_4	KEGG_ANTIGEN_PROCESSING_AND_PRESENTATION;KEGG_NOD_LIKE_RECEPTOR_SIGNALING_PATHWAY;KEGG_NOD_LIKE_RECEPTOR_SIGNALING_PATHWAY	PLA2G4A,VPS45,HSP90AA1,HSP90AA1;PLA2G4A,SRGAP2,HSP90AA1,HSP90AA1;POLR2A,RAF1,HSP90AA1,HSP90AA1
4	miR-10a,miR-186,miR-204,miR-484	PAAD_3,PAAD_4	KEGG_ANTIGEN_PROCESSING_AND_PRESENTATION;KEGG_NOD_LIKE_RECEPTOR_SIGNALING_PATHWAY;KEGG_ANTIGEN_PROCESSING_AND_PRESENTATION	PLA2G4A,VPS45,HSP90AA1,HSP90AA1|HSP90AB1|PSME3;PLA2G4A,SRGAP2,HSP90AA1,HSP90AA1|HSP90AB1;SORD,RPLP1,HSP90AA1,HSP90AA1|RFX5
4	miR-10a,miR-186,miR-204,miR-501-5p	PAAD_3,PAAD_4	KEGG_ANTIGEN_PROCESSING_AND_PRESENTATION;KEGG_NOD_LIKE_RECEPTOR_SIGNALING_PATHWAY;KEGG_PROGESTERONE_MEDIATED_OOCYTE_MATURATION;KEGG_ANTIGEN_PROCESSING_AND_PRESENTATION;KEGG_NOD_LIKE_RECEPTOR_SIGNALING_PATHWAY	PLA2G4A,VPS45,HSP90AA1,HSP90AA1|HSP90AB1;PLA2G4A,SRGAP2,HSP90AA1,HSP90AA1|HSP90AB1;PLA2G4A,TLN1,HSP90AA1,HSP90AA1|HSP90AB1;SORD,RPLP1,HSP90AA1,HSP90AA1;POLR2A,RAF1,HSP90AA1,HSP90AA1
4	miR-10a,miR-186,miR-204,miR-760	PAAD_3,PAAD_4	KEGG_ANTIGEN_PROCESSING_AND_PRESENTATION;KEGG_NOD_LIKE_RECEPTOR_SIGNALING_PATHWAY;KEGG_NOD_LIKE_RECEPTOR_SIGNALING_PATHWAY	PLA2G4A,VPS45,HSP90AA1,HSP90AA1;PLA2G4A,SRGAP2,HSP90AA1,HSP90AA1;POLR2A,RAF1,HSP90AA1,HSP90AA1
4	miR-10a,miR-186,miR-30e,miR-324-3p	PAAD_3,PAAD_4	KEGG_ANTIGEN_PROCESSING_AND_PRESENTATION;KEGG_NOD_LIKE_RECEPTOR_SIGNALING_PATHWAY;KEGG_NOD_LIKE_RECEPTOR_SIGNALING_PATHWAY	PLA2G4A,VPS45,HSP90AA1,HSP90AA1;PLA2G4A,SRGAP2,HSP90AA1,HSP90AA1;POLR2A,RAF1,HSP90AA1,HSP90AA1
4	miR-10a,miR-186,miR-30e,miR-3943	PAAD_3,PAAD_4	KEGG_ANTIGEN_PROCESSING_AND_PRESENTATION;KEGG_NOD_LIKE_RECEPTOR_SIGNALING_PATHWAY;KEGG_NOD_LIKE_RECEPTOR_SIGNALING_PATHWAY	PLA2G4A,VPS45,HSP90AA1,HSP90AA1;PLA2G4A,SRGAP2,HSP90AA1,HSP90AA1;POLR2A,RAF1,HSP90AA1,HSP90AA1
4	miR-10a,miR-186,miR-30e,miR-425	PAAD_3,PAAD_4	KEGG_ANTIGEN_PROCESSING_AND_PRESENTATION;KEGG_NOD_LIKE_RECEPTOR_SIGNALING_PATHWAY;KEGG_NOD_LIKE_RECEPTOR_SIGNALING_PATHWAY	PLA2G4A,VPS45,HSP90AA1,HSP90AA1;PLA2G4A,SRGAP2,HSP90AA1,HSP90AA1;POLR2A,RAF1,HSP90AA1,HSP90AA1
4	miR-10a,miR-186,miR-30e,miR-484	PAAD_3,PAAD_4	KEGG_ANTIGEN_PROCESSING_AND_PRESENTATION;KEGG_NOD_LIKE_RECEPTOR_SIGNALING_PATHWAY;KEGG_ANTIGEN_PROCESSING_AND_PRESENTATION	PLA2G4A,VPS45,HSP90AA1,HSP90AA1|HSP90AB1|PSME3;PLA2G4A,SRGAP2,HSP90AA1,HSP90AA1|HSP90AB1;SORD,RPLP1,HSP90AA1,HSP90AA1|RFX5
4	miR-10a,miR-186,miR-30e,miR-501-5p	PAAD_3,PAAD_4	KEGG_ANTIGEN_PROCESSING_AND_PRESENTATION;KEGG_NOD_LIKE_RECEPTOR_SIGNALING_PATHWAY;KEGG_PROGESTERONE_MEDIATED_OOCYTE_MATURATION;KEGG_NOD_LIKE_RECEPTOR_SIGNALING_PATHWAY	PLA2G4A,VPS45,HSP90AA1,HSP90AA1|HSP90AB1;PLA2G4A,SRGAP2,HSP90AA1,HSP90AA1|HSP90AB1;PLA2G4A,TLN1,HSP90AA1,HSP90AA1|HSP90AB1;POLR2A,RAF1,HSP90AA1,HSP90AA1
4	miR-10a,miR-186,miR-30e,miR-760	PAAD_3,PAAD_4	KEGG_ANTIGEN_PROCESSING_AND_PRESENTATION;KEGG_NOD_LIKE_RECEPTOR_SIGNALING_PATHWAY;KEGG_NOD_LIKE_RECEPTOR_SIGNALING_PATHWAY	PLA2G4A,VPS45,HSP90AA1,HSP90AA1;PLA2G4A,SRGAP2,HSP90AA1,HSP90AA1;POLR2A,RAF1,HSP90AA1,HSP90AA1
4	miR-10a,miR-186,miR-324-3p,miR-3943	PAAD_3,PAAD_4	KEGG_ANTIGEN_PROCESSING_AND_PRESENTATION;KEGG_NOD_LIKE_RECEPTOR_SIGNALING_PATHWAY;KEGG_NOD_LIKE_RECEPTOR_SIGNALING_PATHWAY	PLA2G4A,VPS45,HSP90AA1,HSP90AA1;PLA2G4A,SRGAP2,HSP90AA1,HSP90AA1;POLR2A,RAF1,HSP90AA1,HSP90AA1
4	miR-10a,miR-186,miR-324-3p,miR-425	PAAD_3,PAAD_4	KEGG_ANTIGEN_PROCESSING_AND_PRESENTATION;KEGG_NOD_LIKE_RECEPTOR_SIGNALING_PATHWAY;KEGG_NOD_LIKE_RECEPTOR_SIGNALING_PATHWAY	PLA2G4A,VPS45,HSP90AA1,HSP90AA1;PLA2G4A,SRGAP2,HSP90AA1,HSP90AA1;POLR2A,RAF1,HSP90AA1,HSP90AA1
4	miR-10a,miR-186,miR-324-3p,miR-484	PAAD_3,PAAD_4	KEGG_ANTIGEN_PROCESSING_AND_PRESENTATION;KEGG_NOD_LIKE_RECEPTOR_SIGNALING_PATHWAY;KEGG_ANTIGEN_PROCESSING_AND_PRESENTATION	PLA2G4A,VPS45,HSP90AA1,HSP90AA1|HSP90AB1|PSME3;PLA2G4A,SRGAP2,HSP90AA1,HSP90AA1|HSP90AB1;SORD,RPLP1,HSP90AA1,HSP90AA1|RFX5
4	miR-10a,miR-186,miR-324-3p,miR-501-5p	PAAD_3,PAAD_4	KEGG_ANTIGEN_PROCESSING_AND_PRESENTATION;KEGG_NOD_LIKE_RECEPTOR_SIGNALING_PATHWAY;KEGG_PROGESTERONE_MEDIATED_OOCYTE_MATURATION;KEGG_NOD_LIKE_RECEPTOR_SIGNALING_PATHWAY	PLA2G4A,VPS45,HSP90AA1,HSP90AA1|HSP90AB1;PLA2G4A,SRGAP2,HSP90AA1,HSP90AA1|HSP90AB1;PLA2G4A,TLN1,HSP90AA1,HSP90AA1|HSP90AB1;POLR2A,RAF1,HSP90AA1,HSP90AA1
4	miR-10a,miR-186,miR-324-3p,miR-760	PAAD_3,PAAD_4	KEGG_ANTIGEN_PROCESSING_AND_PRESENTATION;KEGG_NOD_LIKE_RECEPTOR_SIGNALING_PATHWAY;KEGG_NOD_LIKE_RECEPTOR_SIGNALING_PATHWAY	PLA2G4A,VPS45,HSP90AA1,HSP90AA1;PLA2G4A,SRGAP2,HSP90AA1,HSP90AA1;POLR2A,RAF1,HSP90AA1,HSP90AA1
4	miR-10a,miR-186,miR-378,miR-3943	PAAD_3,PAAD_4	KEGG_ANTIGEN_PROCESSING_AND_PRESENTATION;KEGG_NOD_LIKE_RECEPTOR_SIGNALING_PATHWAY;KEGG_NOD_LIKE_RECEPTOR_SIGNALING_PATHWAY	PLA2G4A,VPS45,HSP90AA1,HSP90AA1;PLA2G4A,SRGAP2,HSP90AA1,HSP90AA1;POLR2A,RAF1,HSP90AA1,HSP90AA1
4	miR-10a,miR-186,miR-378,miR-484	PAAD_3,PAAD_4	KEGG_ANTIGEN_PROCESSING_AND_PRESENTATION;KEGG_NOD_LIKE_RECEPTOR_SIGNALING_PATHWAY;KEGG_ANTIGEN_PROCESSING_AND_PRESENTATION	PLA2G4A,VPS45,HSP90AA1,HSP90AA1|HSP90AB1|PSME3;PLA2G4A,SRGAP2,HSP90AA1,HSP90AA1|HSP90AB1;SORD,RPLP1,HSP90AA1,HSP90AA1|RFX5
4	miR-10a,miR-186,miR-378,miR-501-5p	PAAD_3,PAAD_4	KEGG_ANTIGEN_PROCESSING_AND_PRESENTATION;KEGG_NOD_LIKE_RECEPTOR_SIGNALING_PATHWAY;KEGG_PROGESTERONE_MEDIATED_OOCYTE_MATURATION;KEGG_NOD_LIKE_RECEPTOR_SIGNALING_PATHWAY	PLA2G4A,VPS45,HSP90AA1,HSP90AA1|HSP90AB1;PLA2G4A,SRGAP2,HSP90AA1,HSP90AA1|HSP90AB1;PLA2G4A,TLN1,HSP90AA1,HSP90AA1|HSP90AB1;POLR2A,RAF1,HSP90AA1,HSP90AA1
4	miR-10a,miR-186,miR-3943,miR-421	PAAD_3,PAAD_4	KEGG_ANTIGEN_PROCESSING_AND_PRESENTATION;KEGG_NOD_LIKE_RECEPTOR_SIGNALING_PATHWAY;KEGG_NOD_LIKE_RECEPTOR_SIGNALING_PATHWAY	PLA2G4A,VPS45,HSP90AA1,HSP90AA1;PLA2G4A,SRGAP2,HSP90AA1,HSP90AA1;POLR2A,RAF1,HSP90AA1,HSP90AA1
4	miR-10a,miR-186,miR-3943,miR-425	PAAD_3,PAAD_4	KEGG_ANTIGEN_PROCESSING_AND_PRESENTATION;KEGG_NOD_LIKE_RECEPTOR_SIGNALING_PATHWAY;KEGG_NOD_LIKE_RECEPTOR_SIGNALING_PATHWAY	PLA2G4A,VPS45,HSP90AA1,HSP90AA1;PLA2G4A,SRGAP2,HSP90AA1,HSP90AA1;POLR2A,RAF1,HSP90AA1,HSP90AA1
4	miR-10a,miR-186,miR-3943,miR-484	PAAD_3,PAAD_4	KEGG_ANTIGEN_PROCESSING_AND_PRESENTATION;KEGG_NOD_LIKE_RECEPTOR_SIGNALING_PATHWAY;KEGG_ANTIGEN_PROCESSING_AND_PRESENTATION	PLA2G4A,VPS45,HSP90AA1,HSP90AA1|HSP90AB1|PSME3;PLA2G4A,SRGAP2,HSP90AA1,HSP90AA1|HSP90AB1;SORD,RPLP1,HSP90AA1,HSP90AA1|RFX5
4	miR-10a,miR-186,miR-3943,miR-501-5p	PAAD_3,PAAD_4	KEGG_ANTIGEN_PROCESSING_AND_PRESENTATION;KEGG_NOD_LIKE_RECEPTOR_SIGNALING_PATHWAY;KEGG_PROGESTERONE_MEDIATED_OOCYTE_MATURATION;KEGG_ANTIGEN_PROCESSING_AND_PRESENTATION;KEGG_NOD_LIKE_RECEPTOR_SIGNALING_PATHWAY	PLA2G4A,VPS45,HSP90AA1,HSP90AA1|HSP90AB1;PLA2G4A,SRGAP2,HSP90AA1,HSP90AA1|HSP90AB1;PLA2G4A,TLN1,HSP90AA1,HSP90AA1|HSP90AB1;SORD,RPLP1,HSP90AA1,HSP90AA1;POLR2A,RAF1,HSP90AA1,HSP90AA1
4	miR-10a,miR-186,miR-3943,miR-760	PAAD_3,PAAD_4	KEGG_ANTIGEN_PROCESSING_AND_PRESENTATION;KEGG_NOD_LIKE_RECEPTOR_SIGNALING_PATHWAY;KEGG_NOD_LIKE_RECEPTOR_SIGNALING_PATHWAY	PLA2G4A,VPS45,HSP90AA1,HSP90AA1;PLA2G4A,SRGAP2,HSP90AA1,HSP90AA1;POLR2A,RAF1,HSP90AA1,HSP90AA1
4	miR-10a,miR-186,miR-421,miR-501-5p	PAAD_3,PAAD_4	KEGG_ANTIGEN_PROCESSING_AND_PRESENTATION;KEGG_NOD_LIKE_RECEPTOR_SIGNALING_PATHWAY;KEGG_PROGESTERONE_MEDIATED_OOCYTE_MATURATION;KEGG_NOD_LIKE_RECEPTOR_SIGNALING_PATHWAY	PLA2G4A,VPS45,HSP90AA1,HSP90AA1|HSP90AB1;PLA2G4A,SRGAP2,HSP90AA1,HSP90AA1|HSP90AB1;PLA2G4A,TLN1,HSP90AA1,HSP90AA1|HSP90AB1;POLR2A,RAF1,HSP90AA1,HSP90AA1
4	miR-10a,miR-186,miR-423-3p,miR-877*	PAAD_3,UCEC_3	KEGG_TIGHT_JUNCTION;KEGG_PROGESTERONE_MEDIATED_OOCYTE_MATURATION;KEGG_GNRH_SIGNALING_PATHWAY	PLA2G4A,PSMA2|PSMD2,AKT2|PPP2R1B,NRAS;PLA2G4A,TLN1,AKT2,HSP90AB1;PLA2G4A,HNRNPA1|HNRNPC|SNRNP40,ADCY1,NRAS
4	miR-10a,miR-186,miR-425,miR-484	PAAD_3,PAAD_4	KEGG_ANTIGEN_PROCESSING_AND_PRESENTATION;KEGG_NOD_LIKE_RECEPTOR_SIGNALING_PATHWAY;KEGG_ANTIGEN_PROCESSING_AND_PRESENTATION	PLA2G4A,VPS45,HSP90AA1,HSP90AA1|HSP90AB1|PSME3;PLA2G4A,SRGAP2,HSP90AA1,HSP90AA1|HSP90AB1;SORD,RPLP1,HSP90AA1,HSP90AA1|RFX5
4	miR-10a,miR-186,miR-425,miR-501-5p	PAAD_3,PAAD_4	KEGG_ANTIGEN_PROCESSING_AND_PRESENTATION;KEGG_NOD_LIKE_RECEPTOR_SIGNALING_PATHWAY;KEGG_PROGESTERONE_MEDIATED_OOCYTE_MATURATION;KEGG_NOD_LIKE_RECEPTOR_SIGNALING_PATHWAY	PLA2G4A,VPS45,HSP90AA1,HSP90AA1|HSP90AB1;PLA2G4A,SRGAP2,HSP90AA1,HSP90AA1|HSP90AB1;PLA2G4A,TLN1,HSP90AA1,HSP90AA1|HSP90AB1;POLR2A,RAF1,HSP90AA1,HSP90AA1
4	miR-10a,miR-186,miR-425,miR-760	PAAD_3,PAAD_4	KEGG_ANTIGEN_PROCESSING_AND_PRESENTATION;KEGG_NOD_LIKE_RECEPTOR_SIGNALING_PATHWAY;KEGG_NOD_LIKE_RECEPTOR_SIGNALING_PATHWAY	PLA2G4A,VPS45,HSP90AA1,HSP90AA1;PLA2G4A,SRGAP2,HSP90AA1,HSP90AA1;POLR2A,RAF1,HSP90AA1,HSP90AA1
4	miR-10a,miR-186,miR-484,miR-501-5p	PAAD_3,PAAD_4	KEGG_ANTIGEN_PROCESSING_AND_PRESENTATION;KEGG_NOD_LIKE_RECEPTOR_SIGNALING_PATHWAY;KEGG_ANTIGEN_PROCESSING_AND_PRESENTATION	PLA2G4A,VPS45,HSP90AA1|HSP90AB1|PSME3,HSP90AA1|HSP90AB1;PLA2G4A,SRGAP2,HSP90AA1|HSP90AB1,HSP90AA1|HSP90AB1;SORD,RPLP1,HSP90AA1|RFX5,HSP90AA1
4	miR-10a,miR-186,miR-484,miR-760	PAAD_3,PAAD_4	KEGG_ANTIGEN_PROCESSING_AND_PRESENTATION;KEGG_NOD_LIKE_RECEPTOR_SIGNALING_PATHWAY;KEGG_ANTIGEN_PROCESSING_AND_PRESENTATION	PLA2G4A,VPS45,HSP90AA1|HSP90AB1|PSME3,HSP90AA1;PLA2G4A,SRGAP2,HSP90AA1|HSP90AB1,HSP90AA1;SORD,RPLP1,HSP90AA1|RFX5,HSP90AA1
4	miR-10a,miR-186,miR-501-5p,miR-760	PAAD_3,PAAD_4	KEGG_ANTIGEN_PROCESSING_AND_PRESENTATION;KEGG_NOD_LIKE_RECEPTOR_SIGNALING_PATHWAY;KEGG_PROGESTERONE_MEDIATED_OOCYTE_MATURATION;KEGG_NOD_LIKE_RECEPTOR_SIGNALING_PATHWAY	PLA2G4A,VPS45,HSP90AA1|HSP90AB1,HSP90AA1;PLA2G4A,SRGAP2,HSP90AA1|HSP90AB1,HSP90AA1;PLA2G4A,TLN1,HSP90AA1|HSP90AB1,HSP90AA1;POLR2A,RAF1,HSP90AA1,HSP90AA1
4	miR-10a,miR-222,miR-25,miR-30c	PAAD_3,PAAD_4	KEGG_ANTIGEN_PROCESSING_AND_PRESENTATION;KEGG_NOD_LIKE_RECEPTOR_SIGNALING_PATHWAY;KEGG_NOD_LIKE_RECEPTOR_SIGNALING_PATHWAY	EXTL3,ALG3,HSP90AA1,HSP90AA1;PLA2G4A,GLO1,HSP90AA1,HSP90AA1;GALNT1,GLO1|PKM2,HSP90AA1,HSP90AA1
4	miR-10a,miR-222,miR-25,miR-30e	PAAD_3,PAAD_4	KEGG_ANTIGEN_PROCESSING_AND_PRESENTATION;KEGG_NOD_LIKE_RECEPTOR_SIGNALING_PATHWAY;KEGG_NOD_LIKE_RECEPTOR_SIGNALING_PATHWAY	EXTL3,ALG3,HSP90AA1,HSP90AA1;PLA2G4A,GLO1,HSP90AA1,HSP90AA1;GALNT1,GLO1|PKM2,HSP90AA1,HSP90AA1
4	miR-10a,miR-222,miR-25,miR-324-3p	PAAD_3,PAAD_4	KEGG_ANTIGEN_PROCESSING_AND_PRESENTATION;KEGG_NOD_LIKE_RECEPTOR_SIGNALING_PATHWAY;KEGG_NOD_LIKE_RECEPTOR_SIGNALING_PATHWAY	EXTL3,ALG3,HSP90AA1,HSP90AA1;PLA2G4A,GLO1,HSP90AA1,HSP90AA1;GALNT1,GLO1|PKM2,HSP90AA1,HSP90AA1
4	miR-10a,miR-222,miR-25,miR-378	PAAD_3,PAAD_4	KEGG_ANTIGEN_PROCESSING_AND_PRESENTATION;KEGG_NOD_LIKE_RECEPTOR_SIGNALING_PATHWAY;KEGG_NOD_LIKE_RECEPTOR_SIGNALING_PATHWAY	EXTL3,ALG3,HSP90AA1,HSP90AA1;PLA2G4A,GLO1,HSP90AA1,HSP90AA1;GALNT1,GLO1|PKM2,HSP90AA1,HSP90AA1
4	miR-10a,miR-222,miR-25,miR-3943	PAAD_3,PAAD_4	KEGG_ANTIGEN_PROCESSING_AND_PRESENTATION;KEGG_NOD_LIKE_RECEPTOR_SIGNALING_PATHWAY;KEGG_NOD_LIKE_RECEPTOR_SIGNALING_PATHWAY	EXTL3,ALG3,HSP90AA1,HSP90AA1;PLA2G4A,GLO1,HSP90AA1,HSP90AA1;GALNT1,GLO1|PKM2,HSP90AA1,HSP90AA1
4	miR-10a,miR-222,miR-25,miR-421	PAAD_3,PAAD_4	KEGG_ANTIGEN_PROCESSING_AND_PRESENTATION;KEGG_NOD_LIKE_RECEPTOR_SIGNALING_PATHWAY;KEGG_NOD_LIKE_RECEPTOR_SIGNALING_PATHWAY	EXTL3,ALG3,HSP90AA1,HSP90AA1;PLA2G4A,GLO1,HSP90AA1,HSP90AA1;GALNT1,GLO1|PKM2,HSP90AA1,HSP90AA1
4	miR-10a,miR-222,miR-25,miR-425	PAAD_3,PAAD_4	KEGG_ANTIGEN_PROCESSING_AND_PRESENTATION;KEGG_NOD_LIKE_RECEPTOR_SIGNALING_PATHWAY;KEGG_NOD_LIKE_RECEPTOR_SIGNALING_PATHWAY	EXTL3,ALG3,HSP90AA1,HSP90AA1;PLA2G4A,GLO1,HSP90AA1,HSP90AA1;GALNT1,GLO1|PKM2,HSP90AA1,HSP90AA1
4	miR-10a,miR-222,miR-25,miR-484	PAAD_3,PAAD_4	KEGG_ANTIGEN_PROCESSING_AND_PRESENTATION;KEGG_NOD_LIKE_RECEPTOR_SIGNALING_PATHWAY;KEGG_NOD_LIKE_RECEPTOR_SIGNALING_PATHWAY	EXTL3,ALG3,HSP90AA1,HSP90AA1|HSP90AB1|PSME3;PLA2G4A,GLO1,HSP90AA1,HSP90AA1|HSP90AB1;GALNT1,GLO1|PKM2,HSP90AA1,HSP90AA1
4	miR-10a,miR-222,miR-25,miR-501-5p	PAAD_3,PAAD_4	KEGG_ANTIGEN_PROCESSING_AND_PRESENTATION;KEGG_NOD_LIKE_RECEPTOR_SIGNALING_PATHWAY;KEGG_PROGESTERONE_MEDIATED_OOCYTE_MATURATION;KEGG_NOD_LIKE_RECEPTOR_SIGNALING_PATHWAY	EXTL3,ALG3,HSP90AA1,HSP90AA1|HSP90AB1;PLA2G4A,GLO1,HSP90AA1,HSP90AA1|HSP90AB1;PLA2G4A,MCM3,HSP90AA1,HSP90AA1|HSP90AB1;GALNT1,GLO1|PKM2,HSP90AA1,HSP90AA1
4	miR-10a,miR-222,miR-25,miR-760	PAAD_3,PAAD_4	KEGG_ANTIGEN_PROCESSING_AND_PRESENTATION;KEGG_NOD_LIKE_RECEPTOR_SIGNALING_PATHWAY;KEGG_NOD_LIKE_RECEPTOR_SIGNALING_PATHWAY	EXTL3,ALG3,HSP90AA1,HSP90AA1;PLA2G4A,GLO1,HSP90AA1,HSP90AA1;GALNT1,GLO1|PKM2,HSP90AA1,HSP90AA1
4	miR-10a,miR-222,miR-30c,miR-30e	PAAD_3,PAAD_4	KEGG_ANTIGEN_PROCESSING_AND_PRESENTATION;KEGG_NOD_LIKE_RECEPTOR_SIGNALING_PATHWAY;KEGG_NOD_LIKE_RECEPTOR_SIGNALING_PATHWAY	EXTL3,ALG3,HSP90AA1,HSP90AA1;PLA2G4A,GLO1,HSP90AA1,HSP90AA1;GALNT1,GLO1|PKM2,HSP90AA1,HSP90AA1
4	miR-10a,miR-222,miR-30c,miR-324-3p	PAAD_3,PAAD_4	KEGG_ANTIGEN_PROCESSING_AND_PRESENTATION;KEGG_NOD_LIKE_RECEPTOR_SIGNALING_PATHWAY;KEGG_NOD_LIKE_RECEPTOR_SIGNALING_PATHWAY	EXTL3,ALG3,HSP90AA1,HSP90AA1;PLA2G4A,GLO1,HSP90AA1,HSP90AA1;GALNT1,GLO1|PKM2,HSP90AA1,HSP90AA1
4	miR-10a,miR-222,miR-30c,miR-378	PAAD_3,PAAD_4	KEGG_ANTIGEN_PROCESSING_AND_PRESENTATION;KEGG_NOD_LIKE_RECEPTOR_SIGNALING_PATHWAY;KEGG_NOD_LIKE_RECEPTOR_SIGNALING_PATHWAY	EXTL3,ALG3,HSP90AA1,HSP90AA1;PLA2G4A,GLO1,HSP90AA1,HSP90AA1;GALNT1,GLO1|PKM2,HSP90AA1,HSP90AA1
4	miR-10a,miR-222,miR-30c,miR-3943	PAAD_3,PAAD_4	KEGG_ANTIGEN_PROCESSING_AND_PRESENTATION;KEGG_NOD_LIKE_RECEPTOR_SIGNALING_PATHWAY;KEGG_NOD_LIKE_RECEPTOR_SIGNALING_PATHWAY	EXTL3,ALG3,HSP90AA1,HSP90AA1;PLA2G4A,GLO1,HSP90AA1,HSP90AA1;GALNT1,GLO1|PKM2,HSP90AA1,HSP90AA1
4	miR-10a,miR-222,miR-30c,miR-421	PAAD_3,PAAD_4	KEGG_ANTIGEN_PROCESSING_AND_PRESENTATION;KEGG_NOD_LIKE_RECEPTOR_SIGNALING_PATHWAY;KEGG_NOD_LIKE_RECEPTOR_SIGNALING_PATHWAY	EXTL3,ALG3,HSP90AA1,HSP90AA1;PLA2G4A,GLO1,HSP90AA1,HSP90AA1;GALNT1,GLO1|PKM2,HSP90AA1,HSP90AA1
4	miR-10a,miR-222,miR-30c,miR-425	PAAD_3,PAAD_4	KEGG_ANTIGEN_PROCESSING_AND_PRESENTATION;KEGG_NOD_LIKE_RECEPTOR_SIGNALING_PATHWAY;KEGG_NOD_LIKE_RECEPTOR_SIGNALING_PATHWAY	EXTL3,ALG3,HSP90AA1,HSP90AA1;PLA2G4A,GLO1,HSP90AA1,HSP90AA1;GALNT1,GLO1|PKM2,HSP90AA1,HSP90AA1
4	miR-10a,miR-222,miR-30c,miR-484	PAAD_3,PAAD_4	KEGG_ANTIGEN_PROCESSING_AND_PRESENTATION;KEGG_NOD_LIKE_RECEPTOR_SIGNALING_PATHWAY;KEGG_ANTIGEN_PROCESSING_AND_PRESENTATION;KEGG_NOD_LIKE_RECEPTOR_SIGNALING_PATHWAY	EXTL3,ALG3,HSP90AA1,HSP90AA1|HSP90AB1|PSME3;PLA2G4A,GLO1,HSP90AA1,HSP90AA1|HSP90AB1;POLR2A,PIP5K1A,HSP90AA1,HSP90AA1|RFX5;GALNT1,GLO1|PKM2,HSP90AA1,HSP90AA1
4	miR-10a,miR-222,miR-30c,miR-501-5p	PAAD_3,PAAD_4	KEGG_ANTIGEN_PROCESSING_AND_PRESENTATION;KEGG_NOD_LIKE_RECEPTOR_SIGNALING_PATHWAY;KEGG_PROGESTERONE_MEDIATED_OOCYTE_MATURATION;KEGG_NOD_LIKE_RECEPTOR_SIGNALING_PATHWAY	EXTL3,ALG3,HSP90AA1,HSP90AA1|HSP90AB1;PLA2G4A,GLO1,HSP90AA1,HSP90AA1|HSP90AB1;PLA2G4A,MCM3,HSP90AA1,HSP90AA1|HSP90AB1;GALNT1,GLO1|PKM2,HSP90AA1,HSP90AA1
4	miR-10a,miR-222,miR-30c,miR-760	PAAD_3,PAAD_4	KEGG_ANTIGEN_PROCESSING_AND_PRESENTATION;KEGG_NOD_LIKE_RECEPTOR_SIGNALING_PATHWAY;KEGG_NOD_LIKE_RECEPTOR_SIGNALING_PATHWAY	EXTL3,ALG3,HSP90AA1,HSP90AA1;PLA2G4A,GLO1,HSP90AA1,HSP90AA1;GALNT1,GLO1|PKM2,HSP90AA1,HSP90AA1
4	miR-10a,miR-222,miR-30e,miR-324-3p	PAAD_3,PAAD_4	KEGG_ANTIGEN_PROCESSING_AND_PRESENTATION;KEGG_NOD_LIKE_RECEPTOR_SIGNALING_PATHWAY;KEGG_NOD_LIKE_RECEPTOR_SIGNALING_PATHWAY	EXTL3,ALG3,HSP90AA1,HSP90AA1;PLA2G4A,GLO1,HSP90AA1,HSP90AA1;GALNT1,GLO1|PKM2,HSP90AA1,HSP90AA1
4	miR-10a,miR-222,miR-30e,miR-378	PAAD_3,PAAD_4	KEGG_ANTIGEN_PROCESSING_AND_PRESENTATION;KEGG_NOD_LIKE_RECEPTOR_SIGNALING_PATHWAY;KEGG_NOD_LIKE_RECEPTOR_SIGNALING_PATHWAY	EXTL3,ALG3,HSP90AA1,HSP90AA1;PLA2G4A,GLO1,HSP90AA1,HSP90AA1;GALNT1,GLO1|PKM2,HSP90AA1,HSP90AA1
4	miR-10a,miR-222,miR-30e,miR-3943	PAAD_3,PAAD_4	KEGG_ANTIGEN_PROCESSING_AND_PRESENTATION;KEGG_NOD_LIKE_RECEPTOR_SIGNALING_PATHWAY;KEGG_NOD_LIKE_RECEPTOR_SIGNALING_PATHWAY	EXTL3,ALG3,HSP90AA1,HSP90AA1;PLA2G4A,GLO1,HSP90AA1,HSP90AA1;GALNT1,GLO1|PKM2,HSP90AA1,HSP90AA1
4	miR-10a,miR-222,miR-30e,miR-421	PAAD_3,PAAD_4	KEGG_ANTIGEN_PROCESSING_AND_PRESENTATION;KEGG_NOD_LIKE_RECEPTOR_SIGNALING_PATHWAY;KEGG_NOD_LIKE_RECEPTOR_SIGNALING_PATHWAY	EXTL3,ALG3,HSP90AA1,HSP90AA1;PLA2G4A,GLO1,HSP90AA1,HSP90AA1;GALNT1,GLO1|PKM2,HSP90AA1,HSP90AA1
4	miR-10a,miR-222,miR-30e,miR-425	PAAD_3,PAAD_4	KEGG_ANTIGEN_PROCESSING_AND_PRESENTATION;KEGG_NOD_LIKE_RECEPTOR_SIGNALING_PATHWAY;KEGG_NOD_LIKE_RECEPTOR_SIGNALING_PATHWAY	EXTL3,ALG3,HSP90AA1,HSP90AA1;PLA2G4A,GLO1,HSP90AA1,HSP90AA1;GALNT1,GLO1|PKM2,HSP90AA1,HSP90AA1
4	miR-10a,miR-222,miR-30e,miR-484	PAAD_3,PAAD_4	KEGG_ANTIGEN_PROCESSING_AND_PRESENTATION;KEGG_NOD_LIKE_RECEPTOR_SIGNALING_PATHWAY;KEGG_ANTIGEN_PROCESSING_AND_PRESENTATION;KEGG_NOD_LIKE_RECEPTOR_SIGNALING_PATHWAY	EXTL3,ALG3,HSP90AA1,HSP90AA1|HSP90AB1|PSME3;PLA2G4A,GLO1,HSP90AA1,HSP90AA1|HSP90AB1;POLR2A,PIP5K1A,HSP90AA1,HSP90AA1|RFX5;GALNT1,GLO1|PKM2,HSP90AA1,HSP90AA1
4	miR-10a,miR-222,miR-30e,miR-501-5p	PAAD_3,PAAD_4	KEGG_ANTIGEN_PROCESSING_AND_PRESENTATION;KEGG_NOD_LIKE_RECEPTOR_SIGNALING_PATHWAY;KEGG_PROGESTERONE_MEDIATED_OOCYTE_MATURATION;KEGG_NOD_LIKE_RECEPTOR_SIGNALING_PATHWAY	EXTL3,ALG3,HSP90AA1,HSP90AA1|HSP90AB1;PLA2G4A,GLO1,HSP90AA1,HSP90AA1|HSP90AB1;PLA2G4A,MCM3,HSP90AA1,HSP90AA1|HSP90AB1;GALNT1,GLO1|PKM2,HSP90AA1,HSP90AA1
4	miR-10a,miR-222,miR-30e,miR-760	PAAD_3,PAAD_4	KEGG_ANTIGEN_PROCESSING_AND_PRESENTATION;KEGG_NOD_LIKE_RECEPTOR_SIGNALING_PATHWAY;KEGG_NOD_LIKE_RECEPTOR_SIGNALING_PATHWAY	EXTL3,ALG3,HSP90AA1,HSP90AA1;PLA2G4A,GLO1,HSP90AA1,HSP90AA1;GALNT1,GLO1|PKM2,HSP90AA1,HSP90AA1
4	miR-10a,miR-222,miR-324-3p,miR-378	PAAD_3,PAAD_4	KEGG_ANTIGEN_PROCESSING_AND_PRESENTATION;KEGG_NOD_LIKE_RECEPTOR_SIGNALING_PATHWAY;KEGG_NOD_LIKE_RECEPTOR_SIGNALING_PATHWAY	EXTL3,ALG3,HSP90AA1,HSP90AA1;PLA2G4A,GLO1,HSP90AA1,HSP90AA1;GALNT1,GLO1|PKM2,HSP90AA1,HSP90AA1
4	miR-10a,miR-222,miR-324-3p,miR-3943	PAAD_3,PAAD_4	KEGG_ANTIGEN_PROCESSING_AND_PRESENTATION;KEGG_NOD_LIKE_RECEPTOR_SIGNALING_PATHWAY;KEGG_NOD_LIKE_RECEPTOR_SIGNALING_PATHWAY	EXTL3,ALG3,HSP90AA1,HSP90AA1;PLA2G4A,GLO1,HSP90AA1,HSP90AA1;GALNT1,GLO1|PKM2,HSP90AA1,HSP90AA1
4	miR-10a,miR-222,miR-324-3p,miR-421	PAAD_3,PAAD_4	KEGG_ANTIGEN_PROCESSING_AND_PRESENTATION;KEGG_NOD_LIKE_RECEPTOR_SIGNALING_PATHWAY;KEGG_NOD_LIKE_RECEPTOR_SIGNALING_PATHWAY	EXTL3,ALG3,HSP90AA1,HSP90AA1;PLA2G4A,GLO1,HSP90AA1,HSP90AA1;GALNT1,GLO1|PKM2,HSP90AA1,HSP90AA1
4	miR-10a,miR-222,miR-324-3p,miR-425	PAAD_3,PAAD_4	KEGG_ANTIGEN_PROCESSING_AND_PRESENTATION;KEGG_NOD_LIKE_RECEPTOR_SIGNALING_PATHWAY;KEGG_NOD_LIKE_RECEPTOR_SIGNALING_PATHWAY	EXTL3,ALG3,HSP90AA1,HSP90AA1;PLA2G4A,GLO1,HSP90AA1,HSP90AA1;GALNT1,GLO1|PKM2,HSP90AA1,HSP90AA1
4	miR-10a,miR-222,miR-324-3p,miR-484	PAAD_3,PAAD_4	KEGG_ANTIGEN_PROCESSING_AND_PRESENTATION;KEGG_NOD_LIKE_RECEPTOR_SIGNALING_PATHWAY;KEGG_ANTIGEN_PROCESSING_AND_PRESENTATION;KEGG_NOD_LIKE_RECEPTOR_SIGNALING_PATHWAY	EXTL3,ALG3,HSP90AA1,HSP90AA1|HSP90AB1|PSME3;PLA2G4A,GLO1,HSP90AA1,HSP90AA1|HSP90AB1;POLR2A,PIP5K1A,HSP90AA1,HSP90AA1|RFX5;GALNT1,GLO1|PKM2,HSP90AA1,HSP90AA1
4	miR-10a,miR-222,miR-324-3p,miR-501-5p	PAAD_3,PAAD_4	KEGG_ANTIGEN_PROCESSING_AND_PRESENTATION;KEGG_NOD_LIKE_RECEPTOR_SIGNALING_PATHWAY;KEGG_PROGESTERONE_MEDIATED_OOCYTE_MATURATION;KEGG_NOD_LIKE_RECEPTOR_SIGNALING_PATHWAY	EXTL3,ALG3,HSP90AA1,HSP90AA1|HSP90AB1;PLA2G4A,GLO1,HSP90AA1,HSP90AA1|HSP90AB1;PLA2G4A,MCM3,HSP90AA1,HSP90AA1|HSP90AB1;GALNT1,GLO1|PKM2,HSP90AA1,HSP90AA1
4	miR-10a,miR-222,miR-324-3p,miR-760	PAAD_3,PAAD_4	KEGG_ANTIGEN_PROCESSING_AND_PRESENTATION;KEGG_NOD_LIKE_RECEPTOR_SIGNALING_PATHWAY;KEGG_NOD_LIKE_RECEPTOR_SIGNALING_PATHWAY	EXTL3,ALG3,HSP90AA1,HSP90AA1;PLA2G4A,GLO1,HSP90AA1,HSP90AA1;GALNT1,GLO1|PKM2,HSP90AA1,HSP90AA1
4	miR-10a,miR-222,miR-378,miR-3943	PAAD_3,PAAD_4	KEGG_ANTIGEN_PROCESSING_AND_PRESENTATION;KEGG_NOD_LIKE_RECEPTOR_SIGNALING_PATHWAY;KEGG_NOD_LIKE_RECEPTOR_SIGNALING_PATHWAY	EXTL3,ALG3,HSP90AA1,HSP90AA1;PLA2G4A,GLO1,HSP90AA1,HSP90AA1;GALNT1,GLO1|PKM2,HSP90AA1,HSP90AA1
4	miR-10a,miR-222,miR-378,miR-421	PAAD_3,PAAD_4	KEGG_ANTIGEN_PROCESSING_AND_PRESENTATION;KEGG_NOD_LIKE_RECEPTOR_SIGNALING_PATHWAY;KEGG_NOD_LIKE_RECEPTOR_SIGNALING_PATHWAY	EXTL3,ALG3,HSP90AA1,HSP90AA1;PLA2G4A,GLO1,HSP90AA1,HSP90AA1;GALNT1,GLO1|PKM2,HSP90AA1,HSP90AA1
4	miR-10a,miR-222,miR-378,miR-425	PAAD_3,PAAD_4	KEGG_ANTIGEN_PROCESSING_AND_PRESENTATION;KEGG_NOD_LIKE_RECEPTOR_SIGNALING_PATHWAY;KEGG_NOD_LIKE_RECEPTOR_SIGNALING_PATHWAY	EXTL3,ALG3,HSP90AA1,HSP90AA1;PLA2G4A,GLO1,HSP90AA1,HSP90AA1;GALNT1,GLO1|PKM2,HSP90AA1,HSP90AA1
4	miR-10a,miR-222,miR-378,miR-484	PAAD_3,PAAD_4	KEGG_ANTIGEN_PROCESSING_AND_PRESENTATION;KEGG_NOD_LIKE_RECEPTOR_SIGNALING_PATHWAY;KEGG_ANTIGEN_PROCESSING_AND_PRESENTATION;KEGG_NOD_LIKE_RECEPTOR_SIGNALING_PATHWAY	EXTL3,ALG3,HSP90AA1,HSP90AA1|HSP90AB1|PSME3;PLA2G4A,GLO1,HSP90AA1,HSP90AA1|HSP90AB1;POLR2A,PIP5K1A,HSP90AA1,HSP90AA1|RFX5;GALNT1,GLO1|PKM2,HSP90AA1,HSP90AA1
4	miR-10a,miR-222,miR-378,miR-501-5p	PAAD_3,PAAD_4	KEGG_ANTIGEN_PROCESSING_AND_PRESENTATION;KEGG_NOD_LIKE_RECEPTOR_SIGNALING_PATHWAY;KEGG_PROGESTERONE_MEDIATED_OOCYTE_MATURATION;KEGG_NOD_LIKE_RECEPTOR_SIGNALING_PATHWAY	EXTL3,ALG3,HSP90AA1,HSP90AA1|HSP90AB1;PLA2G4A,GLO1,HSP90AA1,HSP90AA1|HSP90AB1;PLA2G4A,MCM3,HSP90AA1,HSP90AA1|HSP90AB1;GALNT1,GLO1|PKM2,HSP90AA1,HSP90AA1
4	miR-10a,miR-222,miR-378,miR-760	PAAD_3,PAAD_4	KEGG_ANTIGEN_PROCESSING_AND_PRESENTATION;KEGG_NOD_LIKE_RECEPTOR_SIGNALING_PATHWAY;KEGG_NOD_LIKE_RECEPTOR_SIGNALING_PATHWAY	EXTL3,ALG3,HSP90AA1,HSP90AA1;PLA2G4A,GLO1,HSP90AA1,HSP90AA1;GALNT1,GLO1|PKM2,HSP90AA1,HSP90AA1
4	miR-10a,miR-222,miR-3943,miR-421	PAAD_3,PAAD_4	KEGG_ANTIGEN_PROCESSING_AND_PRESENTATION;KEGG_NOD_LIKE_RECEPTOR_SIGNALING_PATHWAY;KEGG_NOD_LIKE_RECEPTOR_SIGNALING_PATHWAY	EXTL3,ALG3,HSP90AA1,HSP90AA1;PLA2G4A,GLO1,HSP90AA1,HSP90AA1;GALNT1,GLO1|PKM2,HSP90AA1,HSP90AA1
4	miR-10a,miR-222,miR-3943,miR-425	PAAD_3,PAAD_4	KEGG_ANTIGEN_PROCESSING_AND_PRESENTATION;KEGG_NOD_LIKE_RECEPTOR_SIGNALING_PATHWAY;KEGG_NOD_LIKE_RECEPTOR_SIGNALING_PATHWAY	EXTL3,ALG3,HSP90AA1,HSP90AA1;PLA2G4A,GLO1,HSP90AA1,HSP90AA1;GALNT1,GLO1|PKM2,HSP90AA1,HSP90AA1
4	miR-10a,miR-222,miR-3943,miR-484	PAAD_3,PAAD_4	KEGG_ANTIGEN_PROCESSING_AND_PRESENTATION;KEGG_NOD_LIKE_RECEPTOR_SIGNALING_PATHWAY;KEGG_ANTIGEN_PROCESSING_AND_PRESENTATION;KEGG_NOD_LIKE_RECEPTOR_SIGNALING_PATHWAY	EXTL3,ALG3,HSP90AA1,HSP90AA1|HSP90AB1|PSME3;PLA2G4A,GLO1,HSP90AA1,HSP90AA1|HSP90AB1;POLR2A,PIP5K1A,HSP90AA1,HSP90AA1|RFX5;GALNT1,GLO1|PKM2,HSP90AA1,HSP90AA1
4	miR-10a,miR-222,miR-3943,miR-501-5p	PAAD_3,PAAD_4	KEGG_ANTIGEN_PROCESSING_AND_PRESENTATION;KEGG_NOD_LIKE_RECEPTOR_SIGNALING_PATHWAY;KEGG_PROGESTERONE_MEDIATED_OOCYTE_MATURATION;KEGG_ANTIGEN_PROCESSING_AND_PRESENTATION;KEGG_NOD_LIKE_RECEPTOR_SIGNALING_PATHWAY	EXTL3,ALG3,HSP90AA1,HSP90AA1|HSP90AB1;PLA2G4A,GLO1,HSP90AA1,HSP90AA1|HSP90AB1;PLA2G4A,MCM3,HSP90AA1,HSP90AA1|HSP90AB1;POLR2A,PIP5K1A,HSP90AA1,HSP90AA1;GALNT1,GLO1|PKM2,HSP90AA1,HSP90AA1
4	miR-10a,miR-222,miR-3943,miR-760	PAAD_3,PAAD_4	KEGG_ANTIGEN_PROCESSING_AND_PRESENTATION;KEGG_NOD_LIKE_RECEPTOR_SIGNALING_PATHWAY;KEGG_NOD_LIKE_RECEPTOR_SIGNALING_PATHWAY	EXTL3,ALG3,HSP90AA1,HSP90AA1;PLA2G4A,GLO1,HSP90AA1,HSP90AA1;GALNT1,GLO1|PKM2,HSP90AA1,HSP90AA1
4	miR-10a,miR-222,miR-421,miR-425	PAAD_3,PAAD_4	KEGG_ANTIGEN_PROCESSING_AND_PRESENTATION;KEGG_NOD_LIKE_RECEPTOR_SIGNALING_PATHWAY;KEGG_NOD_LIKE_RECEPTOR_SIGNALING_PATHWAY	EXTL3,ALG3,HSP90AA1,HSP90AA1;PLA2G4A,GLO1,HSP90AA1,HSP90AA1;GALNT1,GLO1|PKM2,HSP90AA1,HSP90AA1
4	miR-10a,miR-222,miR-421,miR-484	PAAD_3,PAAD_4	KEGG_ANTIGEN_PROCESSING_AND_PRESENTATION;KEGG_NOD_LIKE_RECEPTOR_SIGNALING_PATHWAY;KEGG_ANTIGEN_PROCESSING_AND_PRESENTATION;KEGG_NOD_LIKE_RECEPTOR_SIGNALING_PATHWAY	EXTL3,ALG3,HSP90AA1,HSP90AA1|HSP90AB1|PSME3;PLA2G4A,GLO1,HSP90AA1,HSP90AA1|HSP90AB1;POLR2A,PIP5K1A,HSP90AA1,HSP90AA1|RFX5;GALNT1,GLO1|PKM2,HSP90AA1,HSP90AA1
4	miR-10a,miR-222,miR-421,miR-501-5p	PAAD_3,PAAD_4	KEGG_ANTIGEN_PROCESSING_AND_PRESENTATION;KEGG_NOD_LIKE_RECEPTOR_SIGNALING_PATHWAY;KEGG_PROGESTERONE_MEDIATED_OOCYTE_MATURATION;KEGG_NOD_LIKE_RECEPTOR_SIGNALING_PATHWAY	EXTL3,ALG3,HSP90AA1,HSP90AA1|HSP90AB1;PLA2G4A,GLO1,HSP90AA1,HSP90AA1|HSP90AB1;PLA2G4A,MCM3,HSP90AA1,HSP90AA1|HSP90AB1;GALNT1,GLO1|PKM2,HSP90AA1,HSP90AA1
4	miR-10a,miR-222,miR-421,miR-760	PAAD_3,PAAD_4	KEGG_ANTIGEN_PROCESSING_AND_PRESENTATION;KEGG_NOD_LIKE_RECEPTOR_SIGNALING_PATHWAY;KEGG_NOD_LIKE_RECEPTOR_SIGNALING_PATHWAY	EXTL3,ALG3,HSP90AA1,HSP90AA1;PLA2G4A,GLO1,HSP90AA1,HSP90AA1;GALNT1,GLO1|PKM2,HSP90AA1,HSP90AA1
4	miR-10a,miR-222,miR-425,miR-484	PAAD_3,PAAD_4	KEGG_ANTIGEN_PROCESSING_AND_PRESENTATION;KEGG_NOD_LIKE_RECEPTOR_SIGNALING_PATHWAY;KEGG_ANTIGEN_PROCESSING_AND_PRESENTATION;KEGG_NOD_LIKE_RECEPTOR_SIGNALING_PATHWAY	EXTL3,ALG3,HSP90AA1,HSP90AA1|HSP90AB1|PSME3;PLA2G4A,GLO1,HSP90AA1,HSP90AA1|HSP90AB1;POLR2A,PIP5K1A,HSP90AA1,HSP90AA1|RFX5;GALNT1,GLO1|PKM2,HSP90AA1,HSP90AA1
4	miR-10a,miR-222,miR-425,miR-501-5p	PAAD_3,PAAD_4	KEGG_ANTIGEN_PROCESSING_AND_PRESENTATION;KEGG_NOD_LIKE_RECEPTOR_SIGNALING_PATHWAY;KEGG_PROGESTERONE_MEDIATED_OOCYTE_MATURATION;KEGG_NOD_LIKE_RECEPTOR_SIGNALING_PATHWAY	EXTL3,ALG3,HSP90AA1,HSP90AA1|HSP90AB1;PLA2G4A,GLO1,HSP90AA1,HSP90AA1|HSP90AB1;PLA2G4A,MCM3,HSP90AA1,HSP90AA1|HSP90AB1;GALNT1,GLO1|PKM2,HSP90AA1,HSP90AA1
4	miR-10a,miR-222,miR-425,miR-760	PAAD_3,PAAD_4	KEGG_ANTIGEN_PROCESSING_AND_PRESENTATION;KEGG_NOD_LIKE_RECEPTOR_SIGNALING_PATHWAY;KEGG_NOD_LIKE_RECEPTOR_SIGNALING_PATHWAY	EXTL3,ALG3,HSP90AA1,HSP90AA1;PLA2G4A,GLO1,HSP90AA1,HSP90AA1;GALNT1,GLO1|PKM2,HSP90AA1,HSP90AA1
4	miR-10a,miR-222,miR-484,miR-501-5p	PAAD_3,PAAD_4	KEGG_ANTIGEN_PROCESSING_AND_PRESENTATION;KEGG_NOD_LIKE_RECEPTOR_SIGNALING_PATHWAY;KEGG_ANTIGEN_PROCESSING_AND_PRESENTATION;KEGG_NOD_LIKE_RECEPTOR_SIGNALING_PATHWAY	EXTL3,ALG3,HSP90AA1|HSP90AB1|PSME3,HSP90AA1|HSP90AB1;PLA2G4A,GLO1,HSP90AA1|HSP90AB1,HSP90AA1|HSP90AB1;POLR2A,PIP5K1A,HSP90AA1|RFX5,HSP90AA1;GALNT1,GLO1|PKM2,HSP90AA1,HSP90AA1
4	miR-10a,miR-222,miR-484,miR-760	PAAD_3,PAAD_4	KEGG_ANTIGEN_PROCESSING_AND_PRESENTATION;KEGG_NOD_LIKE_RECEPTOR_SIGNALING_PATHWAY;KEGG_ANTIGEN_PROCESSING_AND_PRESENTATION;KEGG_NOD_LIKE_RECEPTOR_SIGNALING_PATHWAY	EXTL3,ALG3,HSP90AA1|HSP90AB1|PSME3,HSP90AA1;PLA2G4A,GLO1,HSP90AA1|HSP90AB1,HSP90AA1;POLR2A,PIP5K1A,HSP90AA1|RFX5,HSP90AA1;GALNT1,GLO1|PKM2,HSP90AA1,HSP90AA1
4	miR-10a,miR-222,miR-501-5p,miR-760	PAAD_3,PAAD_4	KEGG_ANTIGEN_PROCESSING_AND_PRESENTATION;KEGG_NOD_LIKE_RECEPTOR_SIGNALING_PATHWAY;KEGG_PROGESTERONE_MEDIATED_OOCYTE_MATURATION;KEGG_NOD_LIKE_RECEPTOR_SIGNALING_PATHWAY	EXTL3,ALG3,HSP90AA1|HSP90AB1,HSP90AA1;PLA2G4A,GLO1,HSP90AA1|HSP90AB1,HSP90AA1;PLA2G4A,MCM3,HSP90AA1|HSP90AB1,HSP90AA1;GALNT1,GLO1|PKM2,HSP90AA1,HSP90AA1
4	miR-10a,miR-25,miR-30c,miR-30e	PAAD_3,PAAD_4	KEGG_ANTIGEN_PROCESSING_AND_PRESENTATION;KEGG_NOD_LIKE_RECEPTOR_SIGNALING_PATHWAY;KEGG_NOD_LIKE_RECEPTOR_SIGNALING_PATHWAY	PLA2G4A,DNM1L|SMAP1,HSP90AA1,HSP90AA1;PLA2G4A,DKK4,HSP90AA1,HSP90AA1;GALNT1,NOTCH2,HSP90AA1,HSP90AA1
4	miR-10a,miR-25,miR-30c,miR-324-3p	PAAD_3,PAAD_4	KEGG_ANTIGEN_PROCESSING_AND_PRESENTATION;KEGG_NOD_LIKE_RECEPTOR_SIGNALING_PATHWAY;KEGG_NOD_LIKE_RECEPTOR_SIGNALING_PATHWAY	PLA2G4A,DNM1L|SMAP1,HSP90AA1,HSP90AA1;PLA2G4A,DKK4,HSP90AA1,HSP90AA1;GALNT1,NOTCH2,HSP90AA1,HSP90AA1
4	miR-10a,miR-25,miR-30c,miR-378	PAAD_3,PAAD_4	KEGG_ANTIGEN_PROCESSING_AND_PRESENTATION;KEGG_NOD_LIKE_RECEPTOR_SIGNALING_PATHWAY;KEGG_NOD_LIKE_RECEPTOR_SIGNALING_PATHWAY	PLA2G4A,DNM1L|SMAP1,HSP90AA1,HSP90AA1;PLA2G4A,DKK4,HSP90AA1,HSP90AA1;GALNT1,NOTCH2,HSP90AA1,HSP90AA1
4	miR-10a,miR-25,miR-30c,miR-3943	PAAD_3,PAAD_4	KEGG_ANTIGEN_PROCESSING_AND_PRESENTATION;KEGG_NOD_LIKE_RECEPTOR_SIGNALING_PATHWAY;KEGG_ANTIGEN_PROCESSING_AND_PRESENTATION;KEGG_NOD_LIKE_RECEPTOR_SIGNALING_PATHWAY	PLA2G4A,DNM1L|SMAP1,HSP90AA1,HSP90AA1;PLA2G4A,DKK4,HSP90AA1,HSP90AA1;POLR2A,CDK4,HSP90AA1,HSP90AA1;GALNT1,NOTCH2,HSP90AA1,HSP90AA1
4	miR-10a,miR-25,miR-30c,miR-421	PAAD_3,PAAD_4	KEGG_ANTIGEN_PROCESSING_AND_PRESENTATION;KEGG_NOD_LIKE_RECEPTOR_SIGNALING_PATHWAY;KEGG_NOD_LIKE_RECEPTOR_SIGNALING_PATHWAY	PLA2G4A,DNM1L|SMAP1,HSP90AA1,HSP90AA1;PLA2G4A,DKK4,HSP90AA1,HSP90AA1;GALNT1,NOTCH2,HSP90AA1,HSP90AA1
4	miR-10a,miR-25,miR-30c,miR-425	PAAD_3,PAAD_4	KEGG_ANTIGEN_PROCESSING_AND_PRESENTATION;KEGG_NOD_LIKE_RECEPTOR_SIGNALING_PATHWAY;KEGG_NOD_LIKE_RECEPTOR_SIGNALING_PATHWAY	PLA2G4A,DNM1L|SMAP1,HSP90AA1,HSP90AA1;PLA2G4A,DKK4,HSP90AA1,HSP90AA1;GALNT1,NOTCH2,HSP90AA1,HSP90AA1
4	miR-10a,miR-25,miR-30c,miR-484	PAAD_3,PAAD_4	KEGG_ANTIGEN_PROCESSING_AND_PRESENTATION;KEGG_NOD_LIKE_RECEPTOR_SIGNALING_PATHWAY;KEGG_ANTIGEN_PROCESSING_AND_PRESENTATION	PLA2G4A,DNM1L|SMAP1,HSP90AA1,HSP90AA1|HSP90AB1|PSME3;PLA2G4A,DKK4,HSP90AA1,HSP90AA1|HSP90AB1;POLR2A,CDK4,HSP90AA1,HSP90AA1|RFX5
4	miR-10a,miR-25,miR-30c,miR-501-5p	PAAD_3,PAAD_4	KEGG_ANTIGEN_PROCESSING_AND_PRESENTATION;KEGG_NOD_LIKE_RECEPTOR_SIGNALING_PATHWAY;KEGG_PROGESTERONE_MEDIATED_OOCYTE_MATURATION;KEGG_ANTIGEN_PROCESSING_AND_PRESENTATION;KEGG_NOD_LIKE_RECEPTOR_SIGNALING_PATHWAY	PLA2G4A,DNM1L|SMAP1,HSP90AA1,HSP90AA1|HSP90AB1;PLA2G4A,DKK4,HSP90AA1,HSP90AA1|HSP90AB1;DDX42,TLN1,HSP90AA1,HSP90AA1|HSP90AB1;POLR2A,CDK4,HSP90AA1,HSP90AA1;GALNT1,NOTCH2,HSP90AA1,HSP90AA1
4	miR-10a,miR-25,miR-30c,miR-760	PAAD_3,PAAD_4	KEGG_ANTIGEN_PROCESSING_AND_PRESENTATION;KEGG_NOD_LIKE_RECEPTOR_SIGNALING_PATHWAY;KEGG_NOD_LIKE_RECEPTOR_SIGNALING_PATHWAY	PLA2G4A,DNM1L|SMAP1,HSP90AA1,HSP90AA1;PLA2G4A,DKK4,HSP90AA1,HSP90AA1;GALNT1,NOTCH2,HSP90AA1,HSP90AA1
4	miR-10a,miR-25,miR-30e,miR-324-3p	PAAD_3,PAAD_4	KEGG_ANTIGEN_PROCESSING_AND_PRESENTATION;KEGG_NOD_LIKE_RECEPTOR_SIGNALING_PATHWAY;KEGG_ANTIGEN_PROCESSING_AND_PRESENTATION;KEGG_NOD_LIKE_RECEPTOR_SIGNALING_PATHWAY	PLA2G4A,DNM1L|SMAP1,HSP90AA1,HSP90AA1;PLA2G4A,DKK4,HSP90AA1,HSP90AA1;POLR2A,CDK4,HSP90AA1,HSP90AA1;GALNT1,NOTCH2,HSP90AA1,HSP90AA1
4	miR-10a,miR-25,miR-30e,miR-378	PAAD_3,PAAD_4	KEGG_ANTIGEN_PROCESSING_AND_PRESENTATION;KEGG_NOD_LIKE_RECEPTOR_SIGNALING_PATHWAY;KEGG_ANTIGEN_PROCESSING_AND_PRESENTATION;KEGG_NOD_LIKE_RECEPTOR_SIGNALING_PATHWAY	PLA2G4A,DNM1L|SMAP1,HSP90AA1,HSP90AA1;PLA2G4A,DKK4,HSP90AA1,HSP90AA1;POLR2A,CDK4,HSP90AA1,HSP90AA1;GALNT1,NOTCH2,HSP90AA1,HSP90AA1
4	miR-10a,miR-25,miR-30e,miR-3943	PAAD_3,PAAD_4	KEGG_ANTIGEN_PROCESSING_AND_PRESENTATION;KEGG_NOD_LIKE_RECEPTOR_SIGNALING_PATHWAY;KEGG_ANTIGEN_PROCESSING_AND_PRESENTATION;KEGG_NOD_LIKE_RECEPTOR_SIGNALING_PATHWAY	PLA2G4A,DNM1L|SMAP1,HSP90AA1,HSP90AA1;PLA2G4A,DKK4,HSP90AA1,HSP90AA1;POLR2A,CDK4,HSP90AA1,HSP90AA1;GALNT1,NOTCH2,HSP90AA1,HSP90AA1
4	miR-10a,miR-25,miR-30e,miR-421	PAAD_3,PAAD_4	KEGG_ANTIGEN_PROCESSING_AND_PRESENTATION;KEGG_NOD_LIKE_RECEPTOR_SIGNALING_PATHWAY;KEGG_ANTIGEN_PROCESSING_AND_PRESENTATION;KEGG_NOD_LIKE_RECEPTOR_SIGNALING_PATHWAY	PLA2G4A,DNM1L|SMAP1,HSP90AA1,HSP90AA1;PLA2G4A,DKK4,HSP90AA1,HSP90AA1;POLR2A,CDK4,HSP90AA1,HSP90AA1;GALNT1,NOTCH2,HSP90AA1,HSP90AA1
4	miR-10a,miR-25,miR-30e,miR-425	PAAD_3,PAAD_4	KEGG_ANTIGEN_PROCESSING_AND_PRESENTATION;KEGG_NOD_LIKE_RECEPTOR_SIGNALING_PATHWAY;KEGG_ANTIGEN_PROCESSING_AND_PRESENTATION;KEGG_NOD_LIKE_RECEPTOR_SIGNALING_PATHWAY	PLA2G4A,DNM1L|SMAP1,HSP90AA1,HSP90AA1;PLA2G4A,DKK4,HSP90AA1,HSP90AA1;POLR2A,CDK4,HSP90AA1,HSP90AA1;GALNT1,NOTCH2,HSP90AA1,HSP90AA1
4	miR-10a,miR-25,miR-30e,miR-484	PAAD_3,PAAD_4	KEGG_ANTIGEN_PROCESSING_AND_PRESENTATION;KEGG_NOD_LIKE_RECEPTOR_SIGNALING_PATHWAY;KEGG_ANTIGEN_PROCESSING_AND_PRESENTATION	PLA2G4A,DNM1L|SMAP1,HSP90AA1,HSP90AA1|HSP90AB1|PSME3;PLA2G4A,DKK4,HSP90AA1,HSP90AA1|HSP90AB1;POLR2A,CDK4,HSP90AA1,HSP90AA1|RFX5
4	miR-10a,miR-25,miR-30e,miR-501-5p	PAAD_3,PAAD_4	KEGG_ANTIGEN_PROCESSING_AND_PRESENTATION;KEGG_NOD_LIKE_RECEPTOR_SIGNALING_PATHWAY;KEGG_PROGESTERONE_MEDIATED_OOCYTE_MATURATION;KEGG_ANTIGEN_PROCESSING_AND_PRESENTATION;KEGG_NOD_LIKE_RECEPTOR_SIGNALING_PATHWAY	PLA2G4A,DNM1L|SMAP1,HSP90AA1,HSP90AA1|HSP90AB1;PLA2G4A,DKK4,HSP90AA1,HSP90AA1|HSP90AB1;DDX42,TLN1,HSP90AA1,HSP90AA1|HSP90AB1;POLR2A,CDK4,HSP90AA1,HSP90AA1;GALNT1,NOTCH2,HSP90AA1,HSP90AA1
4	miR-10a,miR-25,miR-30e,miR-760	PAAD_3,PAAD_4	KEGG_ANTIGEN_PROCESSING_AND_PRESENTATION;KEGG_NOD_LIKE_RECEPTOR_SIGNALING_PATHWAY;KEGG_ANTIGEN_PROCESSING_AND_PRESENTATION;KEGG_NOD_LIKE_RECEPTOR_SIGNALING_PATHWAY	PLA2G4A,DNM1L|SMAP1,HSP90AA1,HSP90AA1;PLA2G4A,DKK4,HSP90AA1,HSP90AA1;POLR2A,CDK4,HSP90AA1,HSP90AA1;GALNT1,NOTCH2,HSP90AA1,HSP90AA1
4	miR-10a,miR-25,miR-324-3p,miR-378	PAAD_3,PAAD_4	KEGG_ANTIGEN_PROCESSING_AND_PRESENTATION;KEGG_NOD_LIKE_RECEPTOR_SIGNALING_PATHWAY;KEGG_ANTIGEN_PROCESSING_AND_PRESENTATION;KEGG_NOD_LIKE_RECEPTOR_SIGNALING_PATHWAY	PLA2G4A,DNM1L|SMAP1,HSP90AA1,HSP90AA1;PLA2G4A,DKK4,HSP90AA1,HSP90AA1;POLR2A,CDK4,HSP90AA1,HSP90AA1;GALNT1,NOTCH2,HSP90AA1,HSP90AA1
4	miR-10a,miR-25,miR-324-3p,miR-3943	PAAD_3,PAAD_4	KEGG_ANTIGEN_PROCESSING_AND_PRESENTATION;KEGG_NOD_LIKE_RECEPTOR_SIGNALING_PATHWAY;KEGG_ANTIGEN_PROCESSING_AND_PRESENTATION;KEGG_NOD_LIKE_RECEPTOR_SIGNALING_PATHWAY	PLA2G4A,DNM1L|SMAP1,HSP90AA1,HSP90AA1;PLA2G4A,DKK4,HSP90AA1,HSP90AA1;POLR2A,CDK4,HSP90AA1,HSP90AA1;GALNT1,NOTCH2,HSP90AA1,HSP90AA1
4	miR-10a,miR-25,miR-324-3p,miR-421	PAAD_3,PAAD_4	KEGG_ANTIGEN_PROCESSING_AND_PRESENTATION;KEGG_NOD_LIKE_RECEPTOR_SIGNALING_PATHWAY;KEGG_ANTIGEN_PROCESSING_AND_PRESENTATION;KEGG_NOD_LIKE_RECEPTOR_SIGNALING_PATHWAY	PLA2G4A,DNM1L|SMAP1,HSP90AA1,HSP90AA1;PLA2G4A,DKK4,HSP90AA1,HSP90AA1;POLR2A,CDK4,HSP90AA1,HSP90AA1;GALNT1,NOTCH2,HSP90AA1,HSP90AA1
4	miR-10a,miR-25,miR-324-3p,miR-425	PAAD_3,PAAD_4	KEGG_ANTIGEN_PROCESSING_AND_PRESENTATION;KEGG_NOD_LIKE_RECEPTOR_SIGNALING_PATHWAY;KEGG_ANTIGEN_PROCESSING_AND_PRESENTATION;KEGG_NOD_LIKE_RECEPTOR_SIGNALING_PATHWAY	PLA2G4A,DNM1L|SMAP1,HSP90AA1,HSP90AA1;PLA2G4A,DKK4,HSP90AA1,HSP90AA1;POLR2A,CDK4,HSP90AA1,HSP90AA1;GALNT1,NOTCH2,HSP90AA1,HSP90AA1
4	miR-10a,miR-25,miR-324-3p,miR-484	PAAD_3,PAAD_4	KEGG_ANTIGEN_PROCESSING_AND_PRESENTATION;KEGG_NOD_LIKE_RECEPTOR_SIGNALING_PATHWAY;KEGG_ANTIGEN_PROCESSING_AND_PRESENTATION	PLA2G4A,DNM1L|SMAP1,HSP90AA1,HSP90AA1|HSP90AB1|PSME3;PLA2G4A,DKK4,HSP90AA1,HSP90AA1|HSP90AB1;POLR2A,CDK4,HSP90AA1,HSP90AA1|RFX5
4	miR-10a,miR-25,miR-324-3p,miR-501-5p	PAAD_3,PAAD_4	KEGG_ANTIGEN_PROCESSING_AND_PRESENTATION;KEGG_NOD_LIKE_RECEPTOR_SIGNALING_PATHWAY;KEGG_PROGESTERONE_MEDIATED_OOCYTE_MATURATION;KEGG_ANTIGEN_PROCESSING_AND_PRESENTATION;KEGG_NOD_LIKE_RECEPTOR_SIGNALING_PATHWAY	PLA2G4A,DNM1L|SMAP1,HSP90AA1,HSP90AA1|HSP90AB1;PLA2G4A,DKK4,HSP90AA1,HSP90AA1|HSP90AB1;DDX42,TLN1,HSP90AA1,HSP90AA1|HSP90AB1;POLR2A,CDK4,HSP90AA1,HSP90AA1;GALNT1,NOTCH2,HSP90AA1,HSP90AA1
4	miR-10a,miR-25,miR-324-3p,miR-760	PAAD_3,PAAD_4	KEGG_ANTIGEN_PROCESSING_AND_PRESENTATION;KEGG_NOD_LIKE_RECEPTOR_SIGNALING_PATHWAY;KEGG_ANTIGEN_PROCESSING_AND_PRESENTATION;KEGG_NOD_LIKE_RECEPTOR_SIGNALING_PATHWAY	PLA2G4A,DNM1L|SMAP1,HSP90AA1,HSP90AA1;PLA2G4A,DKK4,HSP90AA1,HSP90AA1;POLR2A,CDK4,HSP90AA1,HSP90AA1;GALNT1,NOTCH2,HSP90AA1,HSP90AA1
4	miR-10a,miR-25,miR-378,miR-3943	PAAD_3,PAAD_4	KEGG_ANTIGEN_PROCESSING_AND_PRESENTATION;KEGG_NOD_LIKE_RECEPTOR_SIGNALING_PATHWAY;KEGG_ANTIGEN_PROCESSING_AND_PRESENTATION;KEGG_NOD_LIKE_RECEPTOR_SIGNALING_PATHWAY	PLA2G4A,DNM1L|SMAP1,HSP90AA1,HSP90AA1;PLA2G4A,DKK4,HSP90AA1,HSP90AA1;POLR2A,CDK4,HSP90AA1,HSP90AA1;GALNT1,NOTCH2,HSP90AA1,HSP90AA1
4	miR-10a,miR-25,miR-378,miR-421	PAAD_3,PAAD_4	KEGG_ANTIGEN_PROCESSING_AND_PRESENTATION;KEGG_NOD_LIKE_RECEPTOR_SIGNALING_PATHWAY;KEGG_NOD_LIKE_RECEPTOR_SIGNALING_PATHWAY	PLA2G4A,DNM1L|SMAP1,HSP90AA1,HSP90AA1;PLA2G4A,DKK4,HSP90AA1,HSP90AA1;GALNT1,NOTCH2,HSP90AA1,HSP90AA1
4	miR-10a,miR-25,miR-378,miR-425	PAAD_3,PAAD_4	KEGG_ANTIGEN_PROCESSING_AND_PRESENTATION;KEGG_NOD_LIKE_RECEPTOR_SIGNALING_PATHWAY;KEGG_ANTIGEN_PROCESSING_AND_PRESENTATION;KEGG_NOD_LIKE_RECEPTOR_SIGNALING_PATHWAY	PLA2G4A,DNM1L|SMAP1,HSP90AA1,HSP90AA1;PLA2G4A,DKK4,HSP90AA1,HSP90AA1;POLR2A,CDK4,HSP90AA1,HSP90AA1;GALNT1,NOTCH2,HSP90AA1,HSP90AA1
4	miR-10a,miR-25,miR-378,miR-484	PAAD_3,PAAD_4	KEGG_ANTIGEN_PROCESSING_AND_PRESENTATION;KEGG_NOD_LIKE_RECEPTOR_SIGNALING_PATHWAY;KEGG_ANTIGEN_PROCESSING_AND_PRESENTATION	PLA2G4A,DNM1L|SMAP1,HSP90AA1,HSP90AA1|HSP90AB1|PSME3;PLA2G4A,DKK4,HSP90AA1,HSP90AA1|HSP90AB1;POLR2A,CDK4,HSP90AA1,HSP90AA1|RFX5
4	miR-10a,miR-25,miR-378,miR-501-5p	PAAD_3,PAAD_4	KEGG_ANTIGEN_PROCESSING_AND_PRESENTATION;KEGG_NOD_LIKE_RECEPTOR_SIGNALING_PATHWAY;KEGG_PROGESTERONE_MEDIATED_OOCYTE_MATURATION;KEGG_ANTIGEN_PROCESSING_AND_PRESENTATION;KEGG_NOD_LIKE_RECEPTOR_SIGNALING_PATHWAY	PLA2G4A,DNM1L|SMAP1,HSP90AA1,HSP90AA1|HSP90AB1;PLA2G4A,DKK4,HSP90AA1,HSP90AA1|HSP90AB1;DDX42,TLN1,HSP90AA1,HSP90AA1|HSP90AB1;POLR2A,CDK4,HSP90AA1,HSP90AA1;GALNT1,NOTCH2,HSP90AA1,HSP90AA1
4	miR-10a,miR-25,miR-378,miR-760	PAAD_3,PAAD_4	KEGG_ANTIGEN_PROCESSING_AND_PRESENTATION;KEGG_NOD_LIKE_RECEPTOR_SIGNALING_PATHWAY;KEGG_ANTIGEN_PROCESSING_AND_PRESENTATION;KEGG_NOD_LIKE_RECEPTOR_SIGNALING_PATHWAY	PLA2G4A,DNM1L|SMAP1,HSP90AA1,HSP90AA1;PLA2G4A,DKK4,HSP90AA1,HSP90AA1;POLR2A,CDK4,HSP90AA1,HSP90AA1;GALNT1,NOTCH2,HSP90AA1,HSP90AA1
4	miR-10a,miR-25,miR-3943,miR-421	PAAD_3,PAAD_4	KEGG_ANTIGEN_PROCESSING_AND_PRESENTATION;KEGG_NOD_LIKE_RECEPTOR_SIGNALING_PATHWAY;KEGG_ANTIGEN_PROCESSING_AND_PRESENTATION;KEGG_NOD_LIKE_RECEPTOR_SIGNALING_PATHWAY	PLA2G4A,DNM1L|SMAP1,HSP90AA1,HSP90AA1;PLA2G4A,DKK4,HSP90AA1,HSP90AA1;POLR2A,CDK4,HSP90AA1,HSP90AA1;GALNT1,NOTCH2,HSP90AA1,HSP90AA1
4	miR-10a,miR-25,miR-3943,miR-425	PAAD_3,PAAD_4	KEGG_ANTIGEN_PROCESSING_AND_PRESENTATION;KEGG_NOD_LIKE_RECEPTOR_SIGNALING_PATHWAY;KEGG_ANTIGEN_PROCESSING_AND_PRESENTATION;KEGG_NOD_LIKE_RECEPTOR_SIGNALING_PATHWAY	PLA2G4A,DNM1L|SMAP1,HSP90AA1,HSP90AA1;PLA2G4A,DKK4,HSP90AA1,HSP90AA1;POLR2A,CDK4,HSP90AA1,HSP90AA1;GALNT1,NOTCH2,HSP90AA1,HSP90AA1
4	miR-10a,miR-25,miR-3943,miR-484	PAAD_3,PAAD_4	KEGG_ANTIGEN_PROCESSING_AND_PRESENTATION;KEGG_NOD_LIKE_RECEPTOR_SIGNALING_PATHWAY;KEGG_ANTIGEN_PROCESSING_AND_PRESENTATION	PLA2G4A,DNM1L|SMAP1,HSP90AA1,HSP90AA1|HSP90AB1|PSME3;PLA2G4A,DKK4,HSP90AA1,HSP90AA1|HSP90AB1;POLR2A,CDK4,HSP90AA1,HSP90AA1|RFX5
4	miR-10a,miR-25,miR-3943,miR-501-5p	PAAD_3,PAAD_4	KEGG_ANTIGEN_PROCESSING_AND_PRESENTATION;KEGG_NOD_LIKE_RECEPTOR_SIGNALING_PATHWAY;KEGG_PROGESTERONE_MEDIATED_OOCYTE_MATURATION;KEGG_ANTIGEN_PROCESSING_AND_PRESENTATION;KEGG_NOD_LIKE_RECEPTOR_SIGNALING_PATHWAY	PLA2G4A,DNM1L|SMAP1,HSP90AA1,HSP90AA1|HSP90AB1;PLA2G4A,DKK4,HSP90AA1,HSP90AA1|HSP90AB1;DDX42,TLN1,HSP90AA1,HSP90AA1|HSP90AB1;POLR2A,CDK4,HSP90AA1,HSP90AA1;GALNT1,NOTCH2,HSP90AA1,HSP90AA1
4	miR-10a,miR-25,miR-3943,miR-760	PAAD_3,PAAD_4	KEGG_ANTIGEN_PROCESSING_AND_PRESENTATION;KEGG_NOD_LIKE_RECEPTOR_SIGNALING_PATHWAY;KEGG_ANTIGEN_PROCESSING_AND_PRESENTATION;KEGG_NOD_LIKE_RECEPTOR_SIGNALING_PATHWAY	PLA2G4A,DNM1L|SMAP1,HSP90AA1,HSP90AA1;PLA2G4A,DKK4,HSP90AA1,HSP90AA1;POLR2A,CDK4,HSP90AA1,HSP90AA1;GALNT1,NOTCH2,HSP90AA1,HSP90AA1
4	miR-10a,miR-25,miR-421,miR-425	PAAD_3,PAAD_4	KEGG_ANTIGEN_PROCESSING_AND_PRESENTATION;KEGG_NOD_LIKE_RECEPTOR_SIGNALING_PATHWAY;KEGG_ANTIGEN_PROCESSING_AND_PRESENTATION;KEGG_NOD_LIKE_RECEPTOR_SIGNALING_PATHWAY	PLA2G4A,DNM1L|SMAP1,HSP90AA1,HSP90AA1;PLA2G4A,DKK4,HSP90AA1,HSP90AA1;POLR2A,CDK4,HSP90AA1,HSP90AA1;GALNT1,NOTCH2,HSP90AA1,HSP90AA1
4	miR-10a,miR-25,miR-421,miR-484	PAAD_3,PAAD_4	KEGG_ANTIGEN_PROCESSING_AND_PRESENTATION;KEGG_NOD_LIKE_RECEPTOR_SIGNALING_PATHWAY;KEGG_ANTIGEN_PROCESSING_AND_PRESENTATION	PLA2G4A,DNM1L|SMAP1,HSP90AA1,HSP90AA1|HSP90AB1|PSME3;PLA2G4A,DKK4,HSP90AA1,HSP90AA1|HSP90AB1;POLR2A,CDK4,HSP90AA1,HSP90AA1|RFX5
4	miR-10a,miR-25,miR-421,miR-501-5p	PAAD_3,PAAD_4	KEGG_ANTIGEN_PROCESSING_AND_PRESENTATION;KEGG_NOD_LIKE_RECEPTOR_SIGNALING_PATHWAY;KEGG_PROGESTERONE_MEDIATED_OOCYTE_MATURATION;KEGG_ANTIGEN_PROCESSING_AND_PRESENTATION;KEGG_NOD_LIKE_RECEPTOR_SIGNALING_PATHWAY	PLA2G4A,DNM1L|SMAP1,HSP90AA1,HSP90AA1|HSP90AB1;PLA2G4A,DKK4,HSP90AA1,HSP90AA1|HSP90AB1;DDX42,TLN1,HSP90AA1,HSP90AA1|HSP90AB1;POLR2A,CDK4,HSP90AA1,HSP90AA1;GALNT1,NOTCH2,HSP90AA1,HSP90AA1
4	miR-10a,miR-25,miR-421,miR-760	PAAD_3,PAAD_4	KEGG_ANTIGEN_PROCESSING_AND_PRESENTATION;KEGG_NOD_LIKE_RECEPTOR_SIGNALING_PATHWAY;KEGG_ANTIGEN_PROCESSING_AND_PRESENTATION;KEGG_NOD_LIKE_RECEPTOR_SIGNALING_PATHWAY	PLA2G4A,DNM1L|SMAP1,HSP90AA1,HSP90AA1;PLA2G4A,DKK4,HSP90AA1,HSP90AA1;POLR2A,CDK4,HSP90AA1,HSP90AA1;GALNT1,NOTCH2,HSP90AA1,HSP90AA1
4	miR-10a,miR-25,miR-425,miR-484	PAAD_3,PAAD_4	KEGG_ANTIGEN_PROCESSING_AND_PRESENTATION;KEGG_NOD_LIKE_RECEPTOR_SIGNALING_PATHWAY;KEGG_ANTIGEN_PROCESSING_AND_PRESENTATION	PLA2G4A,DNM1L|SMAP1,HSP90AA1,HSP90AA1|HSP90AB1|PSME3;PLA2G4A,DKK4,HSP90AA1,HSP90AA1|HSP90AB1;POLR2A,CDK4,HSP90AA1,HSP90AA1|RFX5
4	miR-10a,miR-25,miR-425,miR-501-5p	PAAD_3,PAAD_4	KEGG_ANTIGEN_PROCESSING_AND_PRESENTATION;KEGG_NOD_LIKE_RECEPTOR_SIGNALING_PATHWAY;KEGG_PROGESTERONE_MEDIATED_OOCYTE_MATURATION;KEGG_ANTIGEN_PROCESSING_AND_PRESENTATION;KEGG_NOD_LIKE_RECEPTOR_SIGNALING_PATHWAY	PLA2G4A,DNM1L|SMAP1,HSP90AA1,HSP90AA1|HSP90AB1;PLA2G4A,DKK4,HSP90AA1,HSP90AA1|HSP90AB1;DDX42,TLN1,HSP90AA1,HSP90AA1|HSP90AB1;POLR2A,CDK4,HSP90AA1,HSP90AA1;GALNT1,NOTCH2,HSP90AA1,HSP90AA1
4	miR-10a,miR-25,miR-425,miR-760	PAAD_3,PAAD_4	KEGG_ANTIGEN_PROCESSING_AND_PRESENTATION;KEGG_NOD_LIKE_RECEPTOR_SIGNALING_PATHWAY;KEGG_ANTIGEN_PROCESSING_AND_PRESENTATION;KEGG_NOD_LIKE_RECEPTOR_SIGNALING_PATHWAY	PLA2G4A,DNM1L|SMAP1,HSP90AA1,HSP90AA1;PLA2G4A,DKK4,HSP90AA1,HSP90AA1;POLR2A,CDK4,HSP90AA1,HSP90AA1;GALNT1,NOTCH2,HSP90AA1,HSP90AA1
4	miR-10a,miR-25,miR-484,miR-501-5p	PAAD_3,PAAD_4	KEGG_ANTIGEN_PROCESSING_AND_PRESENTATION;KEGG_NOD_LIKE_RECEPTOR_SIGNALING_PATHWAY;KEGG_ANTIGEN_PROCESSING_AND_PRESENTATION	PLA2G4A,DNM1L|SMAP1,HSP90AA1|HSP90AB1|PSME3,HSP90AA1|HSP90AB1;PLA2G4A,DKK4,HSP90AA1|HSP90AB1,HSP90AA1|HSP90AB1;POLR2A,CDK4,HSP90AA1|RFX5,HSP90AA1
4	miR-10a,miR-25,miR-484,miR-760	PAAD_3,PAAD_4	KEGG_ANTIGEN_PROCESSING_AND_PRESENTATION;KEGG_NOD_LIKE_RECEPTOR_SIGNALING_PATHWAY;KEGG_ANTIGEN_PROCESSING_AND_PRESENTATION	PLA2G4A,DNM1L|SMAP1,HSP90AA1|HSP90AB1|PSME3,HSP90AA1;PLA2G4A,DKK4,HSP90AA1|HSP90AB1,HSP90AA1;POLR2A,CDK4,HSP90AA1|RFX5,HSP90AA1
4	miR-10a,miR-25,miR-501-5p,miR-760	PAAD_3,PAAD_4	KEGG_ANTIGEN_PROCESSING_AND_PRESENTATION;KEGG_NOD_LIKE_RECEPTOR_SIGNALING_PATHWAY;KEGG_PROGESTERONE_MEDIATED_OOCYTE_MATURATION;KEGG_ANTIGEN_PROCESSING_AND_PRESENTATION;KEGG_NOD_LIKE_RECEPTOR_SIGNALING_PATHWAY	PLA2G4A,DNM1L|SMAP1,HSP90AA1|HSP90AB1,HSP90AA1;PLA2G4A,DKK4,HSP90AA1|HSP90AB1,HSP90AA1;DDX42,TLN1,HSP90AA1|HSP90AB1,HSP90AA1;POLR2A,CDK4,HSP90AA1,HSP90AA1;GALNT1,NOTCH2,HSP90AA1,HSP90AA1
4	miR-10a,miR-30c,miR-30e,miR-484	PAAD_3,PAAD_4	KEGG_ANTIGEN_PROCESSING_AND_PRESENTATION;KEGG_ANTIGEN_PROCESSING_AND_PRESENTATION	PLA2G4A,HSP90AA1,HSP90AA1,HSP90AA1|HSP90AB1|PSME3;POLR2A,PKM2,HSP90AA1,HSP90AA1|RFX5
4	miR-10a,miR-30c,miR-30e,miR-501-5p	PAAD_3,PAAD_4	KEGG_ANTIGEN_PROCESSING_AND_PRESENTATION;KEGG_NOD_LIKE_RECEPTOR_SIGNALING_PATHWAY;KEGG_ANTIGEN_PROCESSING_AND_PRESENTATION;KEGG_NOD_LIKE_RECEPTOR_SIGNALING_PATHWAY	PLA2G4A,HSP90AA1,HSP90AA1,HSP90AA1|HSP90AB1;PLA2G4A,HSP90AA1,HSP90AA1,HSP90AA1|HSP90AB1;POLR2A,PKM2,HSP90AA1,HSP90AA1;GALNT1,RPL27A,HSP90AA1,HSP90AA1
4	miR-10a,miR-30c,miR-324-3p,miR-484	PAAD_3,PAAD_4	KEGG_ANTIGEN_PROCESSING_AND_PRESENTATION;KEGG_ANTIGEN_PROCESSING_AND_PRESENTATION	PLA2G4A,HSP90AA1,HSP90AA1,HSP90AA1|HSP90AB1|PSME3;POLR2A,PKM2,HSP90AA1,HSP90AA1|RFX5
4	miR-10a,miR-30c,miR-324-3p,miR-501-5p	PAAD_3,PAAD_4	KEGG_ANTIGEN_PROCESSING_AND_PRESENTATION;KEGG_NOD_LIKE_RECEPTOR_SIGNALING_PATHWAY;KEGG_PROGESTERONE_MEDIATED_OOCYTE_MATURATION;KEGG_ANTIGEN_PROCESSING_AND_PRESENTATION;KEGG_NOD_LIKE_RECEPTOR_SIGNALING_PATHWAY	PLA2G4A,HSP90AA1,HSP90AA1,HSP90AA1|HSP90AB1;PLA2G4A,HSP90AA1,HSP90AA1,HSP90AA1|HSP90AB1;PLA2G4A,HSP90AA1,HSP90AA1,HSP90AA1|HSP90AB1;POLR2A,PKM2,HSP90AA1,HSP90AA1;GALNT1,RPL27A,HSP90AA1,HSP90AA1
4	miR-10a,miR-30c,miR-378,miR-484	PAAD_3,PAAD_4	KEGG_ANTIGEN_PROCESSING_AND_PRESENTATION;KEGG_ANTIGEN_PROCESSING_AND_PRESENTATION	PLA2G4A,HSP90AA1,HSP90AA1,HSP90AA1|HSP90AB1|PSME3;POLR2A,PKM2,HSP90AA1,HSP90AA1|RFX5
4	miR-10a,miR-30c,miR-378,miR-501-5p	PAAD_3,PAAD_4	KEGG_ANTIGEN_PROCESSING_AND_PRESENTATION;KEGG_NOD_LIKE_RECEPTOR_SIGNALING_PATHWAY;KEGG_ANTIGEN_PROCESSING_AND_PRESENTATION;KEGG_NOD_LIKE_RECEPTOR_SIGNALING_PATHWAY	PLA2G4A,HSP90AA1,HSP90AA1,HSP90AA1|HSP90AB1;PLA2G4A,HSP90AA1,HSP90AA1,HSP90AA1|HSP90AB1;POLR2A,PKM2,HSP90AA1,HSP90AA1;GALNT1,RPL27A,HSP90AA1,HSP90AA1
4	miR-10a,miR-30c,miR-3943,miR-484	PAAD_3,PAAD_4	KEGG_ANTIGEN_PROCESSING_AND_PRESENTATION;KEGG_ANTIGEN_PROCESSING_AND_PRESENTATION	PLA2G4A,HSP90AA1,HSP90AA1,HSP90AA1|HSP90AB1|PSME3;POLR2A,PKM2,HSP90AA1,HSP90AA1|RFX5
4	miR-10a,miR-30c,miR-3943,miR-501-5p	PAAD_3,PAAD_4	KEGG_ANTIGEN_PROCESSING_AND_PRESENTATION;KEGG_NOD_LIKE_RECEPTOR_SIGNALING_PATHWAY;KEGG_PROGESTERONE_MEDIATED_OOCYTE_MATURATION;KEGG_ANTIGEN_PROCESSING_AND_PRESENTATION;KEGG_NOD_LIKE_RECEPTOR_SIGNALING_PATHWAY	PLA2G4A,HSP90AA1,HSP90AA1,HSP90AA1|HSP90AB1;PLA2G4A,HSP90AA1,HSP90AA1,HSP90AA1|HSP90AB1;PLA2G4A,HSP90AA1,HSP90AA1,HSP90AA1|HSP90AB1;POLR2A,PKM2,HSP90AA1,HSP90AA1;GALNT1,RPL27A,HSP90AA1,HSP90AA1
4	miR-10a,miR-30c,miR-421,miR-484	PAAD_3,PAAD_4	KEGG_ANTIGEN_PROCESSING_AND_PRESENTATION;KEGG_ANTIGEN_PROCESSING_AND_PRESENTATION	PLA2G4A,HSP90AA1,HSP90AA1,HSP90AA1|HSP90AB1|PSME3;POLR2A,PKM2,HSP90AA1,HSP90AA1|RFX5
4	miR-10a,miR-30c,miR-421,miR-501-5p	PAAD_3,PAAD_4	KEGG_ANTIGEN_PROCESSING_AND_PRESENTATION;KEGG_NOD_LIKE_RECEPTOR_SIGNALING_PATHWAY;KEGG_ANTIGEN_PROCESSING_AND_PRESENTATION;KEGG_NOD_LIKE_RECEPTOR_SIGNALING_PATHWAY	PLA2G4A,HSP90AA1,HSP90AA1,HSP90AA1|HSP90AB1;PLA2G4A,HSP90AA1,HSP90AA1,HSP90AA1|HSP90AB1;POLR2A,PKM2,HSP90AA1,HSP90AA1;GALNT1,RPL27A,HSP90AA1,HSP90AA1
4	miR-10a,miR-30c,miR-425,miR-484	PAAD_3,PAAD_4	KEGG_ANTIGEN_PROCESSING_AND_PRESENTATION;KEGG_ANTIGEN_PROCESSING_AND_PRESENTATION	PLA2G4A,HSP90AA1,HSP90AA1,HSP90AA1|HSP90AB1|PSME3;POLR2A,PKM2,HSP90AA1,HSP90AA1|RFX5
4	miR-10a,miR-30c,miR-425,miR-501-5p	PAAD_3,PAAD_4	KEGG_ANTIGEN_PROCESSING_AND_PRESENTATION;KEGG_NOD_LIKE_RECEPTOR_SIGNALING_PATHWAY;KEGG_ANTIGEN_PROCESSING_AND_PRESENTATION;KEGG_NOD_LIKE_RECEPTOR_SIGNALING_PATHWAY	PLA2G4A,HSP90AA1,HSP90AA1,HSP90AA1|HSP90AB1;PLA2G4A,HSP90AA1,HSP90AA1,HSP90AA1|HSP90AB1;POLR2A,PKM2,HSP90AA1,HSP90AA1;GALNT1,RPL27A,HSP90AA1,HSP90AA1
4	miR-10a,miR-30c,miR-484,miR-501-5p	PAAD_3,PAAD_4	KEGG_ANTIGEN_PROCESSING_AND_PRESENTATION;KEGG_ANTIGEN_PROCESSING_AND_PRESENTATION	PLA2G4A,HSP90AA1,HSP90AA1|HSP90AB1|PSME3,HSP90AA1|HSP90AB1;POLR2A,PKM2,HSP90AA1|RFX5,HSP90AA1
4	miR-10a,miR-30c,miR-484,miR-760	PAAD_3,PAAD_4	KEGG_ANTIGEN_PROCESSING_AND_PRESENTATION;KEGG_ANTIGEN_PROCESSING_AND_PRESENTATION	PLA2G4A,HSP90AA1,HSP90AA1|HSP90AB1|PSME3,HSP90AA1;POLR2A,PKM2,HSP90AA1|RFX5,HSP90AA1
4	miR-10a,miR-30c,miR-501-5p,miR-760	PAAD_3,PAAD_4	KEGG_ANTIGEN_PROCESSING_AND_PRESENTATION;KEGG_NOD_LIKE_RECEPTOR_SIGNALING_PATHWAY;KEGG_ANTIGEN_PROCESSING_AND_PRESENTATION;KEGG_NOD_LIKE_RECEPTOR_SIGNALING_PATHWAY	PLA2G4A,HSP90AA1,HSP90AA1|HSP90AB1,HSP90AA1;PLA2G4A,HSP90AA1,HSP90AA1|HSP90AB1,HSP90AA1;POLR2A,PKM2,HSP90AA1,HSP90AA1;GALNT1,RPL27A,HSP90AA1,HSP90AA1
4	miR-10a,miR-30e,miR-324-3p,miR-378	PAAD_3,PAAD_4	KEGG_ANTIGEN_PROCESSING_AND_PRESENTATION;KEGG_ANTIGEN_PROCESSING_AND_PRESENTATION	EXTL3,RPIA,HSP90AA1,HSP90AA1;SORD,PSMA6,HSP90AA1,HSP90AA1
4	miR-10a,miR-30e,miR-324-3p,miR-3943	PAAD_3,PAAD_4	KEGG_ANTIGEN_PROCESSING_AND_PRESENTATION;KEGG_ANTIGEN_PROCESSING_AND_PRESENTATION	EXTL3,RPIA,HSP90AA1,HSP90AA1;SORD,PSMA6,HSP90AA1,HSP90AA1
4	miR-10a,miR-30e,miR-324-3p,miR-421	PAAD_3,PAAD_4	KEGG_ANTIGEN_PROCESSING_AND_PRESENTATION;KEGG_ANTIGEN_PROCESSING_AND_PRESENTATION	EXTL3,RPIA,HSP90AA1,HSP90AA1;SORD,PSMA6,HSP90AA1,HSP90AA1
4	miR-10a,miR-30e,miR-324-3p,miR-425	PAAD_3,PAAD_4	KEGG_ANTIGEN_PROCESSING_AND_PRESENTATION;KEGG_ANTIGEN_PROCESSING_AND_PRESENTATION	EXTL3,RPIA,HSP90AA1,HSP90AA1;SORD,PSMA6,HSP90AA1,HSP90AA1
4	miR-10a,miR-30e,miR-324-3p,miR-484	PAAD_3,PAAD_4	KEGG_ANTIGEN_PROCESSING_AND_PRESENTATION;KEGG_ANTIGEN_PROCESSING_AND_PRESENTATION	EXTL3,RPIA,HSP90AA1,HSP90AA1|HSP90AB1|PSME3;SORD,PSMA6,HSP90AA1,HSP90AA1|RFX5
4	miR-10a,miR-30e,miR-324-3p,miR-501-5p	PAAD_3,PAAD_4	KEGG_ANTIGEN_PROCESSING_AND_PRESENTATION;KEGG_NOD_LIKE_RECEPTOR_SIGNALING_PATHWAY;KEGG_PROGESTERONE_MEDIATED_OOCYTE_MATURATION;KEGG_ANTIGEN_PROCESSING_AND_PRESENTATION	EXTL3,RPIA,HSP90AA1,HSP90AA1|HSP90AB1;PLA2G4A,HSP90AA1,HSP90AA1,HSP90AA1|HSP90AB1;PLA2G4A,HSP90AA1,HSP90AA1,HSP90AA1|HSP90AB1;SORD,PSMA6,HSP90AA1,HSP90AA1
4	miR-10a,miR-30e,miR-324-3p,miR-760	PAAD_3,PAAD_4	KEGG_ANTIGEN_PROCESSING_AND_PRESENTATION;KEGG_ANTIGEN_PROCESSING_AND_PRESENTATION	EXTL3,RPIA,HSP90AA1,HSP90AA1;SORD,PSMA6,HSP90AA1,HSP90AA1
4	miR-10a,miR-30e,miR-378,miR-3943	PAAD_3,PAAD_4	KEGG_ANTIGEN_PROCESSING_AND_PRESENTATION;KEGG_ANTIGEN_PROCESSING_AND_PRESENTATION	EXTL3,RPIA,HSP90AA1,HSP90AA1;SORD,PSMA6,HSP90AA1,HSP90AA1
4	miR-10a,miR-30e,miR-378,miR-421	PAAD_3,PAAD_4	KEGG_ANTIGEN_PROCESSING_AND_PRESENTATION;KEGG_ANTIGEN_PROCESSING_AND_PRESENTATION	EXTL3,RPIA,HSP90AA1,HSP90AA1;SORD,PSMA6,HSP90AA1,HSP90AA1
4	miR-10a,miR-30e,miR-378,miR-425	PAAD_3,PAAD_4	KEGG_ANTIGEN_PROCESSING_AND_PRESENTATION;KEGG_ANTIGEN_PROCESSING_AND_PRESENTATION	EXTL3,RPIA,HSP90AA1,HSP90AA1;SORD,PSMA6,HSP90AA1,HSP90AA1
4	miR-10a,miR-30e,miR-378,miR-484	PAAD_3,PAAD_4	KEGG_ANTIGEN_PROCESSING_AND_PRESENTATION;KEGG_ANTIGEN_PROCESSING_AND_PRESENTATION	EXTL3,RPIA,HSP90AA1,HSP90AA1|HSP90AB1|PSME3;SORD,PSMA6,HSP90AA1,HSP90AA1|RFX5
4	miR-10a,miR-30e,miR-378,miR-501-5p	PAAD_3,PAAD_4	KEGG_ANTIGEN_PROCESSING_AND_PRESENTATION;KEGG_NOD_LIKE_RECEPTOR_SIGNALING_PATHWAY;KEGG_PROGESTERONE_MEDIATED_OOCYTE_MATURATION;KEGG_ANTIGEN_PROCESSING_AND_PRESENTATION	EXTL3,RPIA,HSP90AA1,HSP90AA1|HSP90AB1;PLA2G4A,HSP90AA1,HSP90AA1,HSP90AA1|HSP90AB1;PLA2G4A,HSP90AA1,HSP90AA1,HSP90AA1|HSP90AB1;SORD,PSMA6,HSP90AA1,HSP90AA1
4	miR-10a,miR-30e,miR-378,miR-760	PAAD_3,PAAD_4	KEGG_ANTIGEN_PROCESSING_AND_PRESENTATION;KEGG_ANTIGEN_PROCESSING_AND_PRESENTATION	EXTL3,RPIA,HSP90AA1,HSP90AA1;SORD,PSMA6,HSP90AA1,HSP90AA1
4	miR-10a,miR-30e,miR-3943,miR-421	PAAD_3,PAAD_4	KEGG_ANTIGEN_PROCESSING_AND_PRESENTATION;KEGG_ANTIGEN_PROCESSING_AND_PRESENTATION	EXTL3,RPIA,HSP90AA1,HSP90AA1;SORD,PSMA6,HSP90AA1,HSP90AA1
4	miR-10a,miR-30e,miR-3943,miR-425	PAAD_3,PAAD_4	KEGG_ANTIGEN_PROCESSING_AND_PRESENTATION;KEGG_ANTIGEN_PROCESSING_AND_PRESENTATION	EXTL3,RPIA,HSP90AA1,HSP90AA1;SORD,PSMA6,HSP90AA1,HSP90AA1
4	miR-10a,miR-30e,miR-3943,miR-484	PAAD_3,PAAD_4	KEGG_ANTIGEN_PROCESSING_AND_PRESENTATION;KEGG_ANTIGEN_PROCESSING_AND_PRESENTATION	EXTL3,RPIA,HSP90AA1,HSP90AA1|HSP90AB1|PSME3;SORD,PSMA6,HSP90AA1,HSP90AA1|RFX5
4	miR-10a,miR-30e,miR-3943,miR-501-5p	PAAD_3,PAAD_4	KEGG_ANTIGEN_PROCESSING_AND_PRESENTATION;KEGG_NOD_LIKE_RECEPTOR_SIGNALING_PATHWAY;KEGG_PROGESTERONE_MEDIATED_OOCYTE_MATURATION;KEGG_ANTIGEN_PROCESSING_AND_PRESENTATION	EXTL3,RPIA,HSP90AA1,HSP90AA1|HSP90AB1;PLA2G4A,HSP90AA1,HSP90AA1,HSP90AA1|HSP90AB1;PLA2G4A,HSP90AA1,HSP90AA1,HSP90AA1|HSP90AB1;SORD,PSMA6,HSP90AA1,HSP90AA1
4	miR-10a,miR-30e,miR-3943,miR-760	PAAD_3,PAAD_4	KEGG_ANTIGEN_PROCESSING_AND_PRESENTATION;KEGG_ANTIGEN_PROCESSING_AND_PRESENTATION	EXTL3,RPIA,HSP90AA1,HSP90AA1;SORD,PSMA6,HSP90AA1,HSP90AA1
4	miR-10a,miR-30e,miR-421,miR-425	PAAD_3,PAAD_4	KEGG_ANTIGEN_PROCESSING_AND_PRESENTATION;KEGG_ANTIGEN_PROCESSING_AND_PRESENTATION	EXTL3,RPIA,HSP90AA1,HSP90AA1;SORD,PSMA6,HSP90AA1,HSP90AA1
4	miR-10a,miR-30e,miR-421,miR-484	PAAD_3,PAAD_4	KEGG_ANTIGEN_PROCESSING_AND_PRESENTATION;KEGG_ANTIGEN_PROCESSING_AND_PRESENTATION	EXTL3,RPIA,HSP90AA1,HSP90AA1|HSP90AB1|PSME3;SORD,PSMA6,HSP90AA1,HSP90AA1|RFX5
4	miR-10a,miR-30e,miR-421,miR-501-5p	PAAD_3,PAAD_4	KEGG_ANTIGEN_PROCESSING_AND_PRESENTATION;KEGG_NOD_LIKE_RECEPTOR_SIGNALING_PATHWAY;KEGG_PROGESTERONE_MEDIATED_OOCYTE_MATURATION;KEGG_ANTIGEN_PROCESSING_AND_PRESENTATION	EXTL3,RPIA,HSP90AA1,HSP90AA1|HSP90AB1;PLA2G4A,HSP90AA1,HSP90AA1,HSP90AA1|HSP90AB1;PLA2G4A,HSP90AA1,HSP90AA1,HSP90AA1|HSP90AB1;SORD,PSMA6,HSP90AA1,HSP90AA1
4	miR-10a,miR-30e,miR-421,miR-760	PAAD_3,PAAD_4	KEGG_ANTIGEN_PROCESSING_AND_PRESENTATION;KEGG_ANTIGEN_PROCESSING_AND_PRESENTATION	EXTL3,RPIA,HSP90AA1,HSP90AA1;SORD,PSMA6,HSP90AA1,HSP90AA1
4	miR-10a,miR-30e,miR-425,miR-484	PAAD_3,PAAD_4	KEGG_ANTIGEN_PROCESSING_AND_PRESENTATION;KEGG_ANTIGEN_PROCESSING_AND_PRESENTATION	EXTL3,RPIA,HSP90AA1,HSP90AA1|HSP90AB1|PSME3;SORD,PSMA6,HSP90AA1,HSP90AA1|RFX5
4	miR-10a,miR-30e,miR-425,miR-501-5p	PAAD_3,PAAD_4	KEGG_ANTIGEN_PROCESSING_AND_PRESENTATION;KEGG_NOD_LIKE_RECEPTOR_SIGNALING_PATHWAY;KEGG_PROGESTERONE_MEDIATED_OOCYTE_MATURATION;KEGG_ANTIGEN_PROCESSING_AND_PRESENTATION	EXTL3,RPIA,HSP90AA1,HSP90AA1|HSP90AB1;PLA2G4A,HSP90AA1,HSP90AA1,HSP90AA1|HSP90AB1;PLA2G4A,HSP90AA1,HSP90AA1,HSP90AA1|HSP90AB1;SORD,PSMA6,HSP90AA1,HSP90AA1
4	miR-10a,miR-30e,miR-425,miR-760	PAAD_3,PAAD_4	KEGG_ANTIGEN_PROCESSING_AND_PRESENTATION;KEGG_ANTIGEN_PROCESSING_AND_PRESENTATION	EXTL3,RPIA,HSP90AA1,HSP90AA1;SORD,PSMA6,HSP90AA1,HSP90AA1
4	miR-10a,miR-30e,miR-484,miR-501-5p	PAAD_3,PAAD_4	KEGG_ANTIGEN_PROCESSING_AND_PRESENTATION;KEGG_ANTIGEN_PROCESSING_AND_PRESENTATION	EXTL3,RPIA,HSP90AA1|HSP90AB1|PSME3,HSP90AA1|HSP90AB1;SORD,PSMA6,HSP90AA1|RFX5,HSP90AA1
4	miR-10a,miR-30e,miR-484,miR-760	PAAD_3,PAAD_4	KEGG_ANTIGEN_PROCESSING_AND_PRESENTATION;KEGG_ANTIGEN_PROCESSING_AND_PRESENTATION	EXTL3,RPIA,HSP90AA1|HSP90AB1|PSME3,HSP90AA1;SORD,PSMA6,HSP90AA1|RFX5,HSP90AA1
4	miR-10a,miR-30e,miR-501-5p,miR-760	PAAD_3,PAAD_4	KEGG_ANTIGEN_PROCESSING_AND_PRESENTATION;KEGG_NOD_LIKE_RECEPTOR_SIGNALING_PATHWAY;KEGG_PROGESTERONE_MEDIATED_OOCYTE_MATURATION;KEGG_ANTIGEN_PROCESSING_AND_PRESENTATION	EXTL3,RPIA,HSP90AA1|HSP90AB1,HSP90AA1;PLA2G4A,HSP90AA1,HSP90AA1|HSP90AB1,HSP90AA1;PLA2G4A,HSP90AA1,HSP90AA1|HSP90AB1,HSP90AA1;SORD,PSMA6,HSP90AA1,HSP90AA1
4	miR-10a,miR-324-3p,miR-378,miR-3943	PAAD_3,PAAD_4	KEGG_ANTIGEN_PROCESSING_AND_PRESENTATION;KEGG_ANTIGEN_PROCESSING_AND_PRESENTATION;KEGG_NOD_LIKE_RECEPTOR_SIGNALING_PATHWAY	EXTL3,HSPA9,HSP90AA1,HSP90AA1;SORD,DLST,HSP90AA1,HSP90AA1;POLR2A,DLST,HSP90AA1,HSP90AA1
4	miR-10a,miR-324-3p,miR-378,miR-421	PAAD_3,PAAD_4	KEGG_ANTIGEN_PROCESSING_AND_PRESENTATION;KEGG_ANTIGEN_PROCESSING_AND_PRESENTATION;KEGG_NOD_LIKE_RECEPTOR_SIGNALING_PATHWAY	EXTL3,HSPA9,HSP90AA1,HSP90AA1;SORD,DLST,HSP90AA1,HSP90AA1;POLR2A,DLST,HSP90AA1,HSP90AA1
4	miR-10a,miR-324-3p,miR-378,miR-425	PAAD_3,PAAD_4	KEGG_ANTIGEN_PROCESSING_AND_PRESENTATION;KEGG_ANTIGEN_PROCESSING_AND_PRESENTATION;KEGG_NOD_LIKE_RECEPTOR_SIGNALING_PATHWAY	EXTL3,HSPA9,HSP90AA1,HSP90AA1;SORD,DLST,HSP90AA1,HSP90AA1;POLR2A,DLST,HSP90AA1,HSP90AA1
4	miR-10a,miR-324-3p,miR-378,miR-484	PAAD_3,PAAD_4	KEGG_ANTIGEN_PROCESSING_AND_PRESENTATION;KEGG_ANTIGEN_PROCESSING_AND_PRESENTATION	EXTL3,HSPA9,HSP90AA1,HSP90AA1|HSP90AB1|PSME3;SORD,DLST,HSP90AA1,HSP90AA1|RFX5
4	miR-10a,miR-324-3p,miR-378,miR-501-5p	PAAD_3,PAAD_4	KEGG_ANTIGEN_PROCESSING_AND_PRESENTATION;KEGG_NOD_LIKE_RECEPTOR_SIGNALING_PATHWAY;KEGG_PROGESTERONE_MEDIATED_OOCYTE_MATURATION;KEGG_ANTIGEN_PROCESSING_AND_PRESENTATION;KEGG_NOD_LIKE_RECEPTOR_SIGNALING_PATHWAY	EXTL3,HSPA9,HSP90AA1,HSP90AA1|HSP90AB1;PLA2G4A,HSP90AA1,HSP90AA1,HSP90AA1|HSP90AB1;PLA2G4A,HSP90AA1,HSP90AA1,HSP90AA1|HSP90AB1;SORD,DLST,HSP90AA1,HSP90AA1;POLR2A,DLST,HSP90AA1,HSP90AA1
4	miR-10a,miR-324-3p,miR-378,miR-760	PAAD_3,PAAD_4	KEGG_ANTIGEN_PROCESSING_AND_PRESENTATION;KEGG_ANTIGEN_PROCESSING_AND_PRESENTATION;KEGG_NOD_LIKE_RECEPTOR_SIGNALING_PATHWAY	EXTL3,HSPA9,HSP90AA1,HSP90AA1;SORD,DLST,HSP90AA1,HSP90AA1;POLR2A,DLST,HSP90AA1,HSP90AA1
4	miR-10a,miR-324-3p,miR-3943,miR-421	PAAD_3,PAAD_4	KEGG_ANTIGEN_PROCESSING_AND_PRESENTATION;KEGG_ANTIGEN_PROCESSING_AND_PRESENTATION;KEGG_NOD_LIKE_RECEPTOR_SIGNALING_PATHWAY	EXTL3,HSPA9,HSP90AA1,HSP90AA1;SORD,DLST,HSP90AA1,HSP90AA1;POLR2A,DLST,HSP90AA1,HSP90AA1
4	miR-10a,miR-324-3p,miR-3943,miR-425	PAAD_3,PAAD_4	KEGG_ANTIGEN_PROCESSING_AND_PRESENTATION;KEGG_ANTIGEN_PROCESSING_AND_PRESENTATION;KEGG_NOD_LIKE_RECEPTOR_SIGNALING_PATHWAY	EXTL3,HSPA9,HSP90AA1,HSP90AA1;SORD,DLST,HSP90AA1,HSP90AA1;POLR2A,DLST,HSP90AA1,HSP90AA1
4	miR-10a,miR-324-3p,miR-3943,miR-484	PAAD_3,PAAD_4	KEGG_ANTIGEN_PROCESSING_AND_PRESENTATION;KEGG_ANTIGEN_PROCESSING_AND_PRESENTATION	EXTL3,HSPA9,HSP90AA1,HSP90AA1|HSP90AB1|PSME3;SORD,DLST,HSP90AA1,HSP90AA1|RFX5
4	miR-10a,miR-324-3p,miR-3943,miR-501-5p	PAAD_3,PAAD_4	KEGG_ANTIGEN_PROCESSING_AND_PRESENTATION;KEGG_NOD_LIKE_RECEPTOR_SIGNALING_PATHWAY;KEGG_PROGESTERONE_MEDIATED_OOCYTE_MATURATION;KEGG_ANTIGEN_PROCESSING_AND_PRESENTATION;KEGG_NOD_LIKE_RECEPTOR_SIGNALING_PATHWAY	EXTL3,HSPA9,HSP90AA1,HSP90AA1|HSP90AB1;PLA2G4A,HSP90AA1,HSP90AA1,HSP90AA1|HSP90AB1;PLA2G4A,HSP90AA1,HSP90AA1,HSP90AA1|HSP90AB1;SORD,DLST,HSP90AA1,HSP90AA1;POLR2A,DLST,HSP90AA1,HSP90AA1
4	miR-10a,miR-324-3p,miR-3943,miR-760	PAAD_3,PAAD_4	KEGG_ANTIGEN_PROCESSING_AND_PRESENTATION;KEGG_ANTIGEN_PROCESSING_AND_PRESENTATION;KEGG_NOD_LIKE_RECEPTOR_SIGNALING_PATHWAY	EXTL3,HSPA9,HSP90AA1,HSP90AA1;SORD,DLST,HSP90AA1,HSP90AA1;POLR2A,DLST,HSP90AA1,HSP90AA1
4	miR-10a,miR-324-3p,miR-421,miR-425	PAAD_3,PAAD_4	KEGG_ANTIGEN_PROCESSING_AND_PRESENTATION;KEGG_ANTIGEN_PROCESSING_AND_PRESENTATION;KEGG_NOD_LIKE_RECEPTOR_SIGNALING_PATHWAY	EXTL3,HSPA9,HSP90AA1,HSP90AA1;SORD,DLST,HSP90AA1,HSP90AA1;POLR2A,DLST,HSP90AA1,HSP90AA1
4	miR-10a,miR-324-3p,miR-421,miR-484	PAAD_3,PAAD_4	KEGG_ANTIGEN_PROCESSING_AND_PRESENTATION;KEGG_ANTIGEN_PROCESSING_AND_PRESENTATION	EXTL3,HSPA9,HSP90AA1,HSP90AA1|HSP90AB1|PSME3;SORD,DLST,HSP90AA1,HSP90AA1|RFX5
4	miR-10a,miR-324-3p,miR-421,miR-501-5p	PAAD_3,PAAD_4	KEGG_ANTIGEN_PROCESSING_AND_PRESENTATION;KEGG_NOD_LIKE_RECEPTOR_SIGNALING_PATHWAY;KEGG_PROGESTERONE_MEDIATED_OOCYTE_MATURATION;KEGG_ANTIGEN_PROCESSING_AND_PRESENTATION;KEGG_NOD_LIKE_RECEPTOR_SIGNALING_PATHWAY	EXTL3,HSPA9,HSP90AA1,HSP90AA1|HSP90AB1;PLA2G4A,HSP90AA1,HSP90AA1,HSP90AA1|HSP90AB1;PLA2G4A,HSP90AA1,HSP90AA1,HSP90AA1|HSP90AB1;SORD,DLST,HSP90AA1,HSP90AA1;POLR2A,DLST,HSP90AA1,HSP90AA1
4	miR-10a,miR-324-3p,miR-421,miR-760	PAAD_3,PAAD_4	KEGG_ANTIGEN_PROCESSING_AND_PRESENTATION;KEGG_ANTIGEN_PROCESSING_AND_PRESENTATION;KEGG_NOD_LIKE_RECEPTOR_SIGNALING_PATHWAY	EXTL3,HSPA9,HSP90AA1,HSP90AA1;SORD,DLST,HSP90AA1,HSP90AA1;POLR2A,DLST,HSP90AA1,HSP90AA1
4	miR-10a,miR-324-3p,miR-425,miR-484	PAAD_3,PAAD_4	KEGG_ANTIGEN_PROCESSING_AND_PRESENTATION;KEGG_ANTIGEN_PROCESSING_AND_PRESENTATION	EXTL3,HSPA9,HSP90AA1,HSP90AA1|HSP90AB1|PSME3;SORD,DLST,HSP90AA1,HSP90AA1|RFX5
4	miR-10a,miR-324-3p,miR-425,miR-501-5p	PAAD_3,PAAD_4	KEGG_ANTIGEN_PROCESSING_AND_PRESENTATION;KEGG_NOD_LIKE_RECEPTOR_SIGNALING_PATHWAY;KEGG_PROGESTERONE_MEDIATED_OOCYTE_MATURATION;KEGG_ANTIGEN_PROCESSING_AND_PRESENTATION;KEGG_NOD_LIKE_RECEPTOR_SIGNALING_PATHWAY	EXTL3,HSPA9,HSP90AA1,HSP90AA1|HSP90AB1;PLA2G4A,HSP90AA1,HSP90AA1,HSP90AA1|HSP90AB1;PLA2G4A,HSP90AA1,HSP90AA1,HSP90AA1|HSP90AB1;SORD,DLST,HSP90AA1,HSP90AA1;POLR2A,DLST,HSP90AA1,HSP90AA1
4	miR-10a,miR-324-3p,miR-425,miR-760	PAAD_3,PAAD_4	KEGG_ANTIGEN_PROCESSING_AND_PRESENTATION;KEGG_ANTIGEN_PROCESSING_AND_PRESENTATION;KEGG_NOD_LIKE_RECEPTOR_SIGNALING_PATHWAY	EXTL3,HSPA9,HSP90AA1,HSP90AA1;SORD,DLST,HSP90AA1,HSP90AA1;POLR2A,DLST,HSP90AA1,HSP90AA1
4	miR-10a,miR-324-3p,miR-484,miR-501-5p	PAAD_3,PAAD_4	KEGG_ANTIGEN_PROCESSING_AND_PRESENTATION;KEGG_ANTIGEN_PROCESSING_AND_PRESENTATION	EXTL3,HSPA9,HSP90AA1|HSP90AB1|PSME3,HSP90AA1|HSP90AB1;SORD,DLST,HSP90AA1|RFX5,HSP90AA1
4	miR-10a,miR-324-3p,miR-484,miR-760	PAAD_3,PAAD_4	KEGG_ANTIGEN_PROCESSING_AND_PRESENTATION;KEGG_ANTIGEN_PROCESSING_AND_PRESENTATION	EXTL3,HSPA9,HSP90AA1|HSP90AB1|PSME3,HSP90AA1;SORD,DLST,HSP90AA1|RFX5,HSP90AA1
4	miR-10a,miR-324-3p,miR-501-5p,miR-760	PAAD_3,PAAD_4	KEGG_ANTIGEN_PROCESSING_AND_PRESENTATION;KEGG_NOD_LIKE_RECEPTOR_SIGNALING_PATHWAY;KEGG_PROGESTERONE_MEDIATED_OOCYTE_MATURATION;KEGG_ANTIGEN_PROCESSING_AND_PRESENTATION;KEGG_NOD_LIKE_RECEPTOR_SIGNALING_PATHWAY	EXTL3,HSPA9,HSP90AA1|HSP90AB1,HSP90AA1;PLA2G4A,HSP90AA1,HSP90AA1|HSP90AB1,HSP90AA1;PLA2G4A,HSP90AA1,HSP90AA1|HSP90AB1,HSP90AA1;SORD,DLST,HSP90AA1,HSP90AA1;POLR2A,DLST,HSP90AA1,HSP90AA1
4	miR-10a,miR-378,miR-3943,miR-421	PAAD_3,PAAD_4	KEGG_ANTIGEN_PROCESSING_AND_PRESENTATION;KEGG_NOD_LIKE_RECEPTOR_SIGNALING_PATHWAY;KEGG_PROGESTERONE_MEDIATED_OOCYTE_MATURATION;KEGG_ANTIGEN_PROCESSING_AND_PRESENTATION;KEGG_NOD_LIKE_RECEPTOR_SIGNALING_PATHWAY	EXTL3,ALDOB,HSP90AA1,HSP90AA1;PLA2G4A,ALDOB,HSP90AA1,HSP90AA1;PLA2G4A,ALDOB,HSP90AA1,HSP90AA1;POLR2A,PSMA3,HSP90AA1,HSP90AA1;POLR2A,YWHAZ,HSP90AA1,HSP90AA1
4	miR-10a,miR-378,miR-3943,miR-425	PAAD_3,PAAD_4	KEGG_ANTIGEN_PROCESSING_AND_PRESENTATION;KEGG_NOD_LIKE_RECEPTOR_SIGNALING_PATHWAY;KEGG_PROGESTERONE_MEDIATED_OOCYTE_MATURATION;KEGG_ANTIGEN_PROCESSING_AND_PRESENTATION;KEGG_NOD_LIKE_RECEPTOR_SIGNALING_PATHWAY	EXTL3,ALDOB,HSP90AA1,HSP90AA1;PLA2G4A,ALDOB,HSP90AA1,HSP90AA1;PLA2G4A,ALDOB,HSP90AA1,HSP90AA1;POLR2A,PSMA3,HSP90AA1,HSP90AA1;POLR2A,YWHAZ,HSP90AA1,HSP90AA1
4	miR-10a,miR-378,miR-3943,miR-484	PAAD_3,PAAD_4	KEGG_ANTIGEN_PROCESSING_AND_PRESENTATION;KEGG_NOD_LIKE_RECEPTOR_SIGNALING_PATHWAY;KEGG_ANTIGEN_PROCESSING_AND_PRESENTATION	EXTL3,ALDOB,HSP90AA1,HSP90AA1|HSP90AB1|PSME3;PLA2G4A,ALDOB,HSP90AA1,HSP90AA1|HSP90AB1;POLR2A,PSMA3,HSP90AA1,HSP90AA1|RFX5
4	miR-10a,miR-378,miR-3943,miR-501-5p	PAAD_3,PAAD_4	KEGG_ANTIGEN_PROCESSING_AND_PRESENTATION;KEGG_NOD_LIKE_RECEPTOR_SIGNALING_PATHWAY;KEGG_PROGESTERONE_MEDIATED_OOCYTE_MATURATION;KEGG_ANTIGEN_PROCESSING_AND_PRESENTATION;KEGG_NOD_LIKE_RECEPTOR_SIGNALING_PATHWAY	EXTL3,ALDOB,HSP90AA1,HSP90AA1|HSP90AB1;PLA2G4A,ALDOB,HSP90AA1,HSP90AA1|HSP90AB1;PLA2G4A,ALDOB,HSP90AA1,HSP90AA1|HSP90AB1;POLR2A,PSMA3,HSP90AA1,HSP90AA1;POLR2A,YWHAZ,HSP90AA1,HSP90AA1
4	miR-10a,miR-378,miR-3943,miR-760	PAAD_3,PAAD_4	KEGG_ANTIGEN_PROCESSING_AND_PRESENTATION;KEGG_NOD_LIKE_RECEPTOR_SIGNALING_PATHWAY;KEGG_PROGESTERONE_MEDIATED_OOCYTE_MATURATION;KEGG_ANTIGEN_PROCESSING_AND_PRESENTATION;KEGG_NOD_LIKE_RECEPTOR_SIGNALING_PATHWAY	EXTL3,ALDOB,HSP90AA1,HSP90AA1;PLA2G4A,ALDOB,HSP90AA1,HSP90AA1;PLA2G4A,ALDOB,HSP90AA1,HSP90AA1;POLR2A,PSMA3,HSP90AA1,HSP90AA1;POLR2A,YWHAZ,HSP90AA1,HSP90AA1
4	miR-10a,miR-378,miR-421,miR-425	PAAD_3,PAAD_4	KEGG_ANTIGEN_PROCESSING_AND_PRESENTATION;KEGG_NOD_LIKE_RECEPTOR_SIGNALING_PATHWAY;KEGG_ANTIGEN_PROCESSING_AND_PRESENTATION;KEGG_NOD_LIKE_RECEPTOR_SIGNALING_PATHWAY	EXTL3,ALDOB,HSP90AA1,HSP90AA1;PLA2G4A,ALDOB,HSP90AA1,HSP90AA1;POLR2A,PSMA3,HSP90AA1,HSP90AA1;POLR2A,YWHAZ,HSP90AA1,HSP90AA1
4	miR-10a,miR-378,miR-421,miR-484	PAAD_3,PAAD_4	KEGG_ANTIGEN_PROCESSING_AND_PRESENTATION;KEGG_NOD_LIKE_RECEPTOR_SIGNALING_PATHWAY;KEGG_ANTIGEN_PROCESSING_AND_PRESENTATION	EXTL3,ALDOB,HSP90AA1,HSP90AA1|HSP90AB1|PSME3;PLA2G4A,ALDOB,HSP90AA1,HSP90AA1|HSP90AB1;POLR2A,PSMA3,HSP90AA1,HSP90AA1|RFX5
4	miR-10a,miR-378,miR-421,miR-501-5p	PAAD_3,PAAD_4	KEGG_ANTIGEN_PROCESSING_AND_PRESENTATION;KEGG_NOD_LIKE_RECEPTOR_SIGNALING_PATHWAY;KEGG_PROGESTERONE_MEDIATED_OOCYTE_MATURATION;KEGG_ANTIGEN_PROCESSING_AND_PRESENTATION;KEGG_NOD_LIKE_RECEPTOR_SIGNALING_PATHWAY	EXTL3,ALDOB,HSP90AA1,HSP90AA1|HSP90AB1;PLA2G4A,ALDOB,HSP90AA1,HSP90AA1|HSP90AB1;PLA2G4A,ALDOB,HSP90AA1,HSP90AA1|HSP90AB1;POLR2A,PSMA3,HSP90AA1,HSP90AA1;POLR2A,YWHAZ,HSP90AA1,HSP90AA1
4	miR-10a,miR-378,miR-421,miR-760	PAAD_3,PAAD_4	KEGG_ANTIGEN_PROCESSING_AND_PRESENTATION;KEGG_NOD_LIKE_RECEPTOR_SIGNALING_PATHWAY;KEGG_ANTIGEN_PROCESSING_AND_PRESENTATION;KEGG_NOD_LIKE_RECEPTOR_SIGNALING_PATHWAY	EXTL3,ALDOB,HSP90AA1,HSP90AA1;PLA2G4A,ALDOB,HSP90AA1,HSP90AA1;POLR2A,PSMA3,HSP90AA1,HSP90AA1;POLR2A,YWHAZ,HSP90AA1,HSP90AA1
4	miR-10a,miR-378,miR-425,miR-484	PAAD_3,PAAD_4	KEGG_ANTIGEN_PROCESSING_AND_PRESENTATION;KEGG_NOD_LIKE_RECEPTOR_SIGNALING_PATHWAY;KEGG_ANTIGEN_PROCESSING_AND_PRESENTATION	EXTL3,ALDOB,HSP90AA1,HSP90AA1|HSP90AB1|PSME3;PLA2G4A,ALDOB,HSP90AA1,HSP90AA1|HSP90AB1;POLR2A,PSMA3,HSP90AA1,HSP90AA1|RFX5
4	miR-10a,miR-378,miR-425,miR-501-5p	PAAD_3,PAAD_4	KEGG_ANTIGEN_PROCESSING_AND_PRESENTATION;KEGG_NOD_LIKE_RECEPTOR_SIGNALING_PATHWAY;KEGG_PROGESTERONE_MEDIATED_OOCYTE_MATURATION;KEGG_ANTIGEN_PROCESSING_AND_PRESENTATION;KEGG_NOD_LIKE_RECEPTOR_SIGNALING_PATHWAY	EXTL3,ALDOB,HSP90AA1,HSP90AA1|HSP90AB1;PLA2G4A,ALDOB,HSP90AA1,HSP90AA1|HSP90AB1;PLA2G4A,ALDOB,HSP90AA1,HSP90AA1|HSP90AB1;POLR2A,PSMA3,HSP90AA1,HSP90AA1;POLR2A,YWHAZ,HSP90AA1,HSP90AA1
4	miR-10a,miR-378,miR-425,miR-760	PAAD_3,PAAD_4	KEGG_ANTIGEN_PROCESSING_AND_PRESENTATION;KEGG_NOD_LIKE_RECEPTOR_SIGNALING_PATHWAY;KEGG_ANTIGEN_PROCESSING_AND_PRESENTATION;KEGG_NOD_LIKE_RECEPTOR_SIGNALING_PATHWAY	EXTL3,ALDOB,HSP90AA1,HSP90AA1;PLA2G4A,ALDOB,HSP90AA1,HSP90AA1;POLR2A,PSMA3,HSP90AA1,HSP90AA1;POLR2A,YWHAZ,HSP90AA1,HSP90AA1
4	miR-10a,miR-378,miR-484,miR-501-5p	PAAD_3,PAAD_4	KEGG_ANTIGEN_PROCESSING_AND_PRESENTATION;KEGG_NOD_LIKE_RECEPTOR_SIGNALING_PATHWAY;KEGG_ANTIGEN_PROCESSING_AND_PRESENTATION	EXTL3,ALDOB,HSP90AA1|HSP90AB1|PSME3,HSP90AA1|HSP90AB1;PLA2G4A,ALDOB,HSP90AA1|HSP90AB1,HSP90AA1|HSP90AB1;POLR2A,PSMA3,HSP90AA1|RFX5,HSP90AA1
4	miR-10a,miR-378,miR-484,miR-760	PAAD_3,PAAD_4	KEGG_ANTIGEN_PROCESSING_AND_PRESENTATION;KEGG_NOD_LIKE_RECEPTOR_SIGNALING_PATHWAY;KEGG_ANTIGEN_PROCESSING_AND_PRESENTATION	EXTL3,ALDOB,HSP90AA1|HSP90AB1|PSME3,HSP90AA1;PLA2G4A,ALDOB,HSP90AA1|HSP90AB1,HSP90AA1;POLR2A,PSMA3,HSP90AA1|RFX5,HSP90AA1
4	miR-10a,miR-378,miR-501-5p,miR-760	PAAD_3,PAAD_4	KEGG_ANTIGEN_PROCESSING_AND_PRESENTATION;KEGG_NOD_LIKE_RECEPTOR_SIGNALING_PATHWAY;KEGG_PROGESTERONE_MEDIATED_OOCYTE_MATURATION;KEGG_ANTIGEN_PROCESSING_AND_PRESENTATION;KEGG_NOD_LIKE_RECEPTOR_SIGNALING_PATHWAY	EXTL3,ALDOB,HSP90AA1|HSP90AB1,HSP90AA1;PLA2G4A,ALDOB,HSP90AA1|HSP90AB1,HSP90AA1;PLA2G4A,ALDOB,HSP90AA1|HSP90AB1,HSP90AA1;POLR2A,PSMA3,HSP90AA1,HSP90AA1;POLR2A,YWHAZ,HSP90AA1,HSP90AA1
4	miR-10a,miR-421,miR-425,miR-484	PAAD_3,PAAD_4	KEGG_ANTIGEN_PROCESSING_AND_PRESENTATION;KEGG_NOD_LIKE_RECEPTOR_SIGNALING_PATHWAY;KEGG_ANTIGEN_PROCESSING_AND_PRESENTATION	EXTL3,HADHA,HSP90AA1,HSP90AA1|HSP90AB1|PSME3;PLA2G4A,HADHA,HSP90AA1,HSP90AA1|HSP90AB1;SORD,NR3C1,HSP90AA1,HSP90AA1|RFX5
4	miR-10a,miR-421,miR-425,miR-501-5p	PAAD_3,PAAD_4	KEGG_ANTIGEN_PROCESSING_AND_PRESENTATION;KEGG_NOD_LIKE_RECEPTOR_SIGNALING_PATHWAY;KEGG_PROGESTERONE_MEDIATED_OOCYTE_MATURATION;KEGG_ANTIGEN_PROCESSING_AND_PRESENTATION	EXTL3,HADHA,HSP90AA1,HSP90AA1|HSP90AB1;PLA2G4A,HADHA,HSP90AA1,HSP90AA1|HSP90AB1;PLA2G4A,HADHA,HSP90AA1,HSP90AA1|HSP90AB1;SORD,NR3C1,HSP90AA1,HSP90AA1
4	miR-10a,miR-421,miR-425,miR-760	PAAD_3,PAAD_4	KEGG_ANTIGEN_PROCESSING_AND_PRESENTATION;KEGG_NOD_LIKE_RECEPTOR_SIGNALING_PATHWAY;KEGG_ANTIGEN_PROCESSING_AND_PRESENTATION	EXTL3,HADHA,HSP90AA1,HSP90AA1;PLA2G4A,HADHA,HSP90AA1,HSP90AA1;SORD,NR3C1,HSP90AA1,HSP90AA1
4	miR-10a,miR-421,miR-484,miR-501-5p	PAAD_3,PAAD_4	KEGG_ANTIGEN_PROCESSING_AND_PRESENTATION;KEGG_NOD_LIKE_RECEPTOR_SIGNALING_PATHWAY;KEGG_ANTIGEN_PROCESSING_AND_PRESENTATION	EXTL3,HADHA,HSP90AA1|HSP90AB1|PSME3,HSP90AA1|HSP90AB1;PLA2G4A,HADHA,HSP90AA1|HSP90AB1,HSP90AA1|HSP90AB1;SORD,NR3C1,HSP90AA1|RFX5,HSP90AA1
4	miR-10a,miR-421,miR-484,miR-760	PAAD_3,PAAD_4	KEGG_ANTIGEN_PROCESSING_AND_PRESENTATION;KEGG_NOD_LIKE_RECEPTOR_SIGNALING_PATHWAY;KEGG_ANTIGEN_PROCESSING_AND_PRESENTATION	EXTL3,HADHA,HSP90AA1|HSP90AB1|PSME3,HSP90AA1;PLA2G4A,HADHA,HSP90AA1|HSP90AB1,HSP90AA1;SORD,NR3C1,HSP90AA1|RFX5,HSP90AA1
4	miR-10a,miR-421,miR-501-5p,miR-760	PAAD_3,PAAD_4	KEGG_ANTIGEN_PROCESSING_AND_PRESENTATION;KEGG_NOD_LIKE_RECEPTOR_SIGNALING_PATHWAY;KEGG_PROGESTERONE_MEDIATED_OOCYTE_MATURATION;KEGG_ANTIGEN_PROCESSING_AND_PRESENTATION	EXTL3,HADHA,HSP90AA1|HSP90AB1,HSP90AA1;PLA2G4A,HADHA,HSP90AA1|HSP90AB1,HSP90AA1;PLA2G4A,HADHA,HSP90AA1|HSP90AB1,HSP90AA1;SORD,NR3C1,HSP90AA1,HSP90AA1
4	miR-10a,miR-425,miR-484,miR-501-5p	PAAD_3,PAAD_4	KEGG_ANTIGEN_PROCESSING_AND_PRESENTATION;KEGG_NOD_LIKE_RECEPTOR_SIGNALING_PATHWAY;KEGG_ANTIGEN_PROCESSING_AND_PRESENTATION	PLA2G4A,CRKL,HSP90AA1|HSP90AB1|PSME3,HSP90AA1|HSP90AB1;PLA2G4A,CRKL,HSP90AA1|HSP90AB1,HSP90AA1|HSP90AB1;SORD,CRKL,HSP90AA1|RFX5,HSP90AA1
4	miR-10a,miR-425,miR-484,miR-760	PAAD_3,PAAD_4	KEGG_ANTIGEN_PROCESSING_AND_PRESENTATION;KEGG_NOD_LIKE_RECEPTOR_SIGNALING_PATHWAY;KEGG_ANTIGEN_PROCESSING_AND_PRESENTATION	PLA2G4A,CRKL,HSP90AA1|HSP90AB1|PSME3,HSP90AA1;PLA2G4A,CRKL,HSP90AA1|HSP90AB1,HSP90AA1;SORD,CRKL,HSP90AA1|RFX5,HSP90AA1
4	miR-10a,miR-425,miR-501-5p,miR-760	PAAD_3,PAAD_4	KEGG_ANTIGEN_PROCESSING_AND_PRESENTATION;KEGG_NOD_LIKE_RECEPTOR_SIGNALING_PATHWAY;KEGG_PROGESTERONE_MEDIATED_OOCYTE_MATURATION;KEGG_ANTIGEN_PROCESSING_AND_PRESENTATION;KEGG_NOD_LIKE_RECEPTOR_SIGNALING_PATHWAY	PLA2G4A,CRKL,HSP90AA1|HSP90AB1,HSP90AA1;PLA2G4A,CRKL,HSP90AA1|HSP90AB1,HSP90AA1;DDX42,WASF2,HSP90AA1|HSP90AB1,HSP90AA1;SORD,CRKL,HSP90AA1,HSP90AA1;POLR2A,CRKL,HSP90AA1,HSP90AA1
4	miR-10a,miR-484,miR-501-5p,miR-760	PAAD_3,PAAD_4	KEGG_ANTIGEN_PROCESSING_AND_PRESENTATION;KEGG_NOD_LIKE_RECEPTOR_SIGNALING_PATHWAY;KEGG_ANTIGEN_PROCESSING_AND_PRESENTATION	PLA2G4A,METTL2B,HSP90AA1|HSP90AB1,HSP90AA1;DDX42,METTL2B,HSP90AA1|HSP90AB1,HSP90AA1;UBE2D2,POLR2A|POLR3H,HSP90AA1,HSP90AA1
4	miR-10a,miR-484,miR-652,miR-744	PAAD_3,PAAD_4	KEGG_ADHERENS_JUNCTION;KEGG_RNA_POLYMERASE;KEGG_TIGHT_JUNCTION	PLA2G4A,HADHA,CSNK2A1|SMAD2,CTNNB1;GALNT1,ACADS,POLR2A,POLR2A;POLR2A,PKM2|POLR2A|POLR3H,MRAS,ACTB
4	miR-10b,miR-324-5p,miR-331-3p,miR-652	PAAD_3,PAAD_4	KEGG_WNT_SIGNALING_PATHWAY;KEGG_ADHERENS_JUNCTION;KEGG_RNA_POLYMERASE	EXTL3,PSMD11|PSMD2|PSME3,CTNNB1,CSNK2A1|SMAD2;FUT6,PMS2,CTNNB1,CSNK2A1|SMAD2;POLR2A,CKB,POLR3H,POLR2A
4	miR-1296,miR-331-3p,miR-744,miR-877*	PAAD_3,STAD_2	KEGG_RENAL_CELL_CARCINOMA;KEGG_GAP_JUNCTION	AKT2,PSMD2|PSME3,AKT2,NRAS;ADCY3,PPIL1,ADCY9|TUBA1A|TUBA1B,ITPR3|NRAS
4	miR-146b-5p,miR-193b*,miR-23b,miR-425	PAAD_3,PAAD_4	KEGG_FC_GAMMA_R_MEDIATED_PHAGOCYTOSIS;KEGG_FOCAL_ADHESION;KEGG_REGULATION_OF_ACTIN_CYTOSKELETON	PLA2G4A,CRKL,CRKL,CRKL|WASF2;RHOA,CRKL,CRKL|PPP1CB|RAF1,CRKL;RHOA,CRKL,CRKL|PPP1CB|RAF1,CRKL
4	miR-15b,miR-183,miR-23b,miR-744	PAAD_3,PAAD_4	KEGG_ARRHYTHMOGENIC_RIGHT_VENTRICULAR_CARDIOMYOPATHY_ARVC;KEGG_FOCAL_ADHESION;KEGG_REGULATION_OF_ACTIN_CYTOSKELETON	HSP90AB1,RAB5B,GJA1,CTNNB1;B4GALT1,DGAT1,CRKL|PPP1CB|RAF1,ACTB|PDPK1;B4GALT1,GLO1,CRKL|PPP1CB|RAF1,ACTB|PIP5K1A
4	miR-15b,miR-183,miR-378,miR-615-3p	PAAD_3,PAAD_4	KEGG_ANTIGEN_PROCESSING_AND_PRESENTATION;KEGG_NOD_LIKE_RECEPTOR_SIGNALING_PATHWAY;KEGG_SPLICEOSOME	PPP1CC,PLOD2,HSP90AA1,HSP90AB1;PPP1CC,GSR,HSP90AA1,HSP90AB1;MTMR6,UQCRC1,DHX15,PPIL1|PQBP1|SF3A1|THOC4
4	miR-15b,miR-185,miR-331-3p,miR-425	PAAD_3,PAAD_4	KEGG_ANTIGEN_PROCESSING_AND_PRESENTATION;KEGG_INSULIN_SIGNALING_PATHWAY	PPP1CC,GLUD1,PSME3,HSP90AA1;B4GALT1,KITLG,PDPK1|PRKACA,CRKL
4	miR-15b,miR-186,miR-378,miR-615-3p	PAAD_3,PAAD_4	KEGG_ANTIGEN_PROCESSING_AND_PRESENTATION;KEGG_NOD_LIKE_RECEPTOR_SIGNALING_PATHWAY;KEGG_REGULATION_OF_ACTIN_CYTOSKELETON	PPP1CC,DDX42,HSP90AA1,HSP90AB1;PPP1CC,PSMA2|PSMD2,HSP90AA1,HSP90AB1;RPL27A,ITGB1|SRGAP2,ACTB,MSN|PDGFC|PIP5K1A|PPP1CB
4	miR-15b,miR-186,miR-425,miR-615-3p	PAAD_3,PAAD_4	KEGG_ANTIGEN_PROCESSING_AND_PRESENTATION;KEGG_NOD_LIKE_RECEPTOR_SIGNALING_PATHWAY;KEGG_REGULATION_OF_ACTIN_CYTOSKELETON	PPP1CC,DDX42,HSP90AA1,HSP90AB1;PPP1CC,PSMA2|PSMD2,HSP90AA1,HSP90AB1;RPL27A,ITGB1|SRGAP2,CRKL,MSN|PDGFC|PIP5K1A|PPP1CB
4	miR-15b,miR-186,miR-615-3p,miR-877*	PAAD_3,UCEC_3	KEGG_NOD_LIKE_RECEPTOR_SIGNALING_PATHWAY;KEGG_ERBB_SIGNALING_PATHWAY;KEGG_GNRH_SIGNALING_PATHWAY	PPP1CC,PSMA2|PSMD2,HSP90AB1,HSP90AB1;MAP2K4,SOAT1,HRAS,NRAS;MAP2K4,RPL18A|RPL5|RPS21,HRAS,NRAS
4	miR-15b,miR-222,miR-25,miR-378	PAAD_3,PAAD_4	KEGG_ANTIGEN_PROCESSING_AND_PRESENTATION;KEGG_NOD_LIKE_RECEPTOR_SIGNALING_PATHWAY;KEGG_TIGHT_JUNCTION	PPP1CC,GLO1,HSP90AA1,HSP90AA1;PPP1CC,MCM3,HSP90AA1,HSP90AA1;B4GALT1,GLO1|PKM2,CDK4,ACTB
4	miR-15b,miR-222,miR-25,miR-455-3p	PAAD_3,PAAD_4	KEGG_ANTIGEN_PROCESSING_AND_PRESENTATION;KEGG_NOD_LIKE_RECEPTOR_SIGNALING_PATHWAY;KEGG_PROGESTERONE_MEDIATED_OOCYTE_MATURATION;KEGG_TIGHT_JUNCTION	PPP1CC,GLO1,HSP90AA1,HSP90AB1;PPP1CC,MCM3,HSP90AA1,HSP90AB1;PPP1CC,MCM3,HSP90AA1,HSP90AB1;B4GALT1,GLO1|PKM2,CDK4,ACTB
4	miR-15b,miR-222,miR-25,miR-93*	PAAD_3,PAAD_4	KEGG_ANTIGEN_PROCESSING_AND_PRESENTATION;KEGG_NOD_LIKE_RECEPTOR_SIGNALING_PATHWAY;KEGG_TIGHT_JUNCTION	PPP1CC,GLO1,HSP90AA1,HSP90AB1;PPP1CC,MCM3,HSP90AA1,HSP90AB1;B4GALT1,GLO1|PKM2,CDK4,ACTB
4	miR-15b,miR-23b,miR-29a,miR-744	PAAD_3,PAAD_4	KEGG_FOCAL_ADHESION;KEGG_REGULATION_OF_ACTIN_CYTOSKELETON	CYP51A1,PI4KB,CRKL,AKT2|CTNNB1;PPIL1,PPP1CB|RAF1,CRKL,ACTB|PIP5K1A
4	miR-16,miR-186,miR-25,miR-484	PAAD_3,PAAD_4	KEGG_ANTIGEN_PROCESSING_AND_PRESENTATION;KEGG_PATHOGENIC_ESCHERICHIA_COLI_INFECTION	CLTC,SRGAP2,HSP90AA1,HSP90AA1|HSP90AB1|PSME3;LSM5,VPS45,ITGB1|TUBB,ACTB|YWHAZ
4	miR-16,miR-186,miR-320a,miR-331-3p	PAAD_3,PAAD_4	KEGG_PROTEASOME;KEGG_ANTIGEN_PROCESSING_AND_PRESENTATION;KEGG_DILATED_CARDIOMYOPATHY	DHX38,DDX42,PSMD11,PSMD2|PSME3;CLTC,SRGAP2,HSP90AB1,PSME3;ACTB,ITGB1|RAF1,ACTB|ADCY1,PRKACA
4	miR-16,miR-222,miR-25,miR-484	PAAD_3,PAAD_4	KEGG_ANTIGEN_PROCESSING_AND_PRESENTATION;KEGG_PATHOGENIC_ESCHERICHIA_COLI_INFECTION	DHX38,GLO1,HSP90AA1,HSP90AA1|HSP90AB1|PSME3;ACTB,KITLG,ITGB1|TUBB,ACTB|YWHAZ
4	miR-16,miR-320a,miR-324-5p,miR-331-3p	PAAD_3,PAAD_4	KEGG_PROTEASOME;KEGG_RNA_POLYMERASE	TBP,WARS,PSMD11|PSMD2|PSME3,PSMD2|PSME3;RPL10,CKB,POLR2A|POLR3H,POLR3H
4	miR-16,miR-324-5p,miR-331-3p,miR-484	PAAD_3,PAAD_4	KEGG_ANTIGEN_PROCESSING_AND_PRESENTATION;KEGG_RNA_POLYMERASE;KEGG_VIBRIO_CHOLERAE_INFECTION	PPP2R1B,PMS2,PSME3,HSP90AA1|HSP90AB1|PSME3;POLR2A,CKB,POLR3H,POLR2A|POLR3H;ACTB,ARFGAP2,PRKACA,ACTB
4	miR-16,miR-331-3p,miR-423-3p,miR-652	PAAD_3,PAAD_4	KEGG_TIGHT_JUNCTION;KEGG_RNA_POLYMERASE	CLTC,COASY,AKT2|PPP2R1B,CSDA|CSNK2A1;RPL10,EARS2,POLR3H,POLR2A
4	miR-16,miR-331-3p,miR-423-3p,miR-744	PAAD_3,PAAD_4	KEGG_TIGHT_JUNCTION;KEGG_RNA_POLYMERASE	CLTC,COASY,AKT2|PPP2R1B,AKT2|CTNNB1;RPL10,EARS2,POLR3H,POLR2A
4	miR-17,miR-183,miR-185,miR-204	PAAD_3,PAAD_4	KEGG_ANTIGEN_PROCESSING_AND_PRESENTATION;KEGG_NOD_LIKE_RECEPTOR_SIGNALING_PATHWAY;KEGG_ANTIGEN_PROCESSING_AND_PRESENTATION;KEGG_NOD_LIKE_RECEPTOR_SIGNALING_PATHWAY	RAB5B,GLO1,HSP90AA1,HSP90AA1;KAT2A,CS,HSP90AA1,HSP90AA1;GLO1,DGAT1,HSP90AA1,HSP90AA1;EARS2,THOC2,HSP90AA1,HSP90AA1
4	miR-17,miR-183,miR-185,miR-25	PAAD_3,PAAD_4	KEGG_ANTIGEN_PROCESSING_AND_PRESENTATION;KEGG_NOD_LIKE_RECEPTOR_SIGNALING_PATHWAY;KEGG_NOD_LIKE_RECEPTOR_SIGNALING_PATHWAY	RAB5B,GLO1,HSP90AA1,HSP90AA1;KAT2A,CS,HSP90AA1,HSP90AA1;EARS2,THOC2,HSP90AA1,HSP90AA1
4	miR-17,miR-183,miR-185,miR-30c	PAAD_3,PAAD_4	KEGG_ANTIGEN_PROCESSING_AND_PRESENTATION;KEGG_NOD_LIKE_RECEPTOR_SIGNALING_PATHWAY;KEGG_NOD_LIKE_RECEPTOR_SIGNALING_PATHWAY	RAB5B,GLO1,HSP90AA1,HSP90AA1;KAT2A,CS,HSP90AA1,HSP90AA1;EARS2,THOC2,HSP90AA1,HSP90AA1
4	miR-17,miR-183,miR-185,miR-30e	PAAD_3,PAAD_4	KEGG_ANTIGEN_PROCESSING_AND_PRESENTATION;KEGG_NOD_LIKE_RECEPTOR_SIGNALING_PATHWAY;KEGG_ANTIGEN_PROCESSING_AND_PRESENTATION;KEGG_NOD_LIKE_RECEPTOR_SIGNALING_PATHWAY	RAB5B,GLO1,HSP90AA1,HSP90AA1;KAT2A,CS,HSP90AA1,HSP90AA1;GLO1,DGAT1,HSP90AA1,HSP90AA1;EARS2,THOC2,HSP90AA1,HSP90AA1
4	miR-17,miR-183,miR-185,miR-324-3p	PAAD_3,PAAD_4	KEGG_ANTIGEN_PROCESSING_AND_PRESENTATION;KEGG_NOD_LIKE_RECEPTOR_SIGNALING_PATHWAY;KEGG_ANTIGEN_PROCESSING_AND_PRESENTATION;KEGG_NOD_LIKE_RECEPTOR_SIGNALING_PATHWAY	RAB5B,GLO1,HSP90AA1,HSP90AA1;KAT2A,CS,HSP90AA1,HSP90AA1;GLO1,DGAT1,HSP90AA1,HSP90AA1;EARS2,THOC2,HSP90AA1,HSP90AA1
4	miR-17,miR-183,miR-185,miR-378	PAAD_3,PAAD_4	KEGG_ANTIGEN_PROCESSING_AND_PRESENTATION;KEGG_NOD_LIKE_RECEPTOR_SIGNALING_PATHWAY;KEGG_NOD_LIKE_RECEPTOR_SIGNALING_PATHWAY	RAB5B,GLO1,HSP90AA1,HSP90AA1;KAT2A,CS,HSP90AA1,HSP90AA1;EARS2,THOC2,HSP90AA1,HSP90AA1
4	miR-17,miR-183,miR-185,miR-3943	PAAD_3,PAAD_4	KEGG_ANTIGEN_PROCESSING_AND_PRESENTATION;KEGG_NOD_LIKE_RECEPTOR_SIGNALING_PATHWAY;KEGG_ANTIGEN_PROCESSING_AND_PRESENTATION;KEGG_NOD_LIKE_RECEPTOR_SIGNALING_PATHWAY	RAB5B,GLO1,HSP90AA1,HSP90AA1;KAT2A,CS,HSP90AA1,HSP90AA1;GLO1,DGAT1,HSP90AA1,HSP90AA1;EARS2,THOC2,HSP90AA1,HSP90AA1
4	miR-17,miR-183,miR-185,miR-421	PAAD_3,PAAD_4	KEGG_ANTIGEN_PROCESSING_AND_PRESENTATION;KEGG_NOD_LIKE_RECEPTOR_SIGNALING_PATHWAY;KEGG_NOD_LIKE_RECEPTOR_SIGNALING_PATHWAY	RAB5B,GLO1,HSP90AA1,HSP90AA1;KAT2A,CS,HSP90AA1,HSP90AA1;EARS2,THOC2,HSP90AA1,HSP90AA1
4	miR-17,miR-183,miR-185,miR-425	PAAD_3,PAAD_4	KEGG_ANTIGEN_PROCESSING_AND_PRESENTATION;KEGG_NOD_LIKE_RECEPTOR_SIGNALING_PATHWAY;KEGG_ANTIGEN_PROCESSING_AND_PRESENTATION;KEGG_NOD_LIKE_RECEPTOR_SIGNALING_PATHWAY	RAB5B,GLO1,HSP90AA1,HSP90AA1;KAT2A,CS,HSP90AA1,HSP90AA1;GLO1,DGAT1,HSP90AA1,HSP90AA1;EARS2,THOC2,HSP90AA1,HSP90AA1
4	miR-17,miR-183,miR-185,miR-484	PAAD_3,PAAD_4	KEGG_ANTIGEN_PROCESSING_AND_PRESENTATION;KEGG_NOD_LIKE_RECEPTOR_SIGNALING_PATHWAY;KEGG_ANTIGEN_PROCESSING_AND_PRESENTATION	RAB5B,GLO1,HSP90AA1,HSP90AA1|HSP90AB1|PSME3;KAT2A,CS,HSP90AA1,HSP90AA1|HSP90AB1;GLO1,DGAT1,HSP90AA1,HSP90AA1|RFX5
4	miR-17,miR-183,miR-185,miR-501-5p	PAAD_3,PAAD_4	KEGG_ANTIGEN_PROCESSING_AND_PRESENTATION;KEGG_NOD_LIKE_RECEPTOR_SIGNALING_PATHWAY;KEGG_ANTIGEN_PROCESSING_AND_PRESENTATION;KEGG_NOD_LIKE_RECEPTOR_SIGNALING_PATHWAY	RAB5B,GLO1,HSP90AA1,HSP90AA1|HSP90AB1;KAT2A,CS,HSP90AA1,HSP90AA1|HSP90AB1;GLO1,DGAT1,HSP90AA1,HSP90AA1;EARS2,THOC2,HSP90AA1,HSP90AA1
4	miR-17,miR-183,miR-185,miR-760	PAAD_3,PAAD_4	KEGG_ANTIGEN_PROCESSING_AND_PRESENTATION;KEGG_NOD_LIKE_RECEPTOR_SIGNALING_PATHWAY;KEGG_ANTIGEN_PROCESSING_AND_PRESENTATION;KEGG_NOD_LIKE_RECEPTOR_SIGNALING_PATHWAY	RAB5B,GLO1,HSP90AA1,HSP90AA1;KAT2A,CS,HSP90AA1,HSP90AA1;GLO1,DGAT1,HSP90AA1,HSP90AA1;EARS2,THOC2,HSP90AA1,HSP90AA1
4	miR-17,miR-183,miR-186,miR-331-3p	PAAD_3,PAAD_4	KEGG_ANTIGEN_PROCESSING_AND_PRESENTATION;KEGG_PROGESTERONE_MEDIATED_OOCYTE_MATURATION	RAB5B,GLO1,HSP90AA1|HSP90AB1,PSME3;EARS2,UQCRC1,HSP90AA1|RAF1,PRKACA
4	miR-17,miR-183,miR-204,miR-25	PAAD_3,PAAD_4	KEGG_ANTIGEN_PROCESSING_AND_PRESENTATION;KEGG_NOD_LIKE_RECEPTOR_SIGNALING_PATHWAY;KEGG_NOD_LIKE_RECEPTOR_SIGNALING_PATHWAY	RAB5B,GLO1,HSP90AA1,HSP90AA1;KAT2A,CS,HSP90AA1,HSP90AA1;EARS2,THOC2,HSP90AA1,HSP90AA1
4	miR-17,miR-183,miR-204,miR-30c	PAAD_3,PAAD_4	KEGG_ANTIGEN_PROCESSING_AND_PRESENTATION;KEGG_NOD_LIKE_RECEPTOR_SIGNALING_PATHWAY;KEGG_NOD_LIKE_RECEPTOR_SIGNALING_PATHWAY	RAB5B,GLO1,HSP90AA1,HSP90AA1;KAT2A,CS,HSP90AA1,HSP90AA1;EARS2,THOC2,HSP90AA1,HSP90AA1
4	miR-17,miR-183,miR-204,miR-30e	PAAD_3,PAAD_4	KEGG_ANTIGEN_PROCESSING_AND_PRESENTATION;KEGG_NOD_LIKE_RECEPTOR_SIGNALING_PATHWAY;KEGG_ANTIGEN_PROCESSING_AND_PRESENTATION;KEGG_NOD_LIKE_RECEPTOR_SIGNALING_PATHWAY	RAB5B,GLO1,HSP90AA1,HSP90AA1;KAT2A,CS,HSP90AA1,HSP90AA1;GLO1,DGAT1,HSP90AA1,HSP90AA1;EARS2,THOC2,HSP90AA1,HSP90AA1
4	miR-17,miR-183,miR-204,miR-324-3p	PAAD_3,PAAD_4	KEGG_ANTIGEN_PROCESSING_AND_PRESENTATION;KEGG_NOD_LIKE_RECEPTOR_SIGNALING_PATHWAY;KEGG_ANTIGEN_PROCESSING_AND_PRESENTATION;KEGG_NOD_LIKE_RECEPTOR_SIGNALING_PATHWAY	RAB5B,GLO1,HSP90AA1,HSP90AA1;KAT2A,CS,HSP90AA1,HSP90AA1;GLO1,DGAT1,HSP90AA1,HSP90AA1;EARS2,THOC2,HSP90AA1,HSP90AA1
4	miR-17,miR-183,miR-204,miR-378	PAAD_3,PAAD_4	KEGG_ANTIGEN_PROCESSING_AND_PRESENTATION;KEGG_NOD_LIKE_RECEPTOR_SIGNALING_PATHWAY;KEGG_ANTIGEN_PROCESSING_AND_PRESENTATION;KEGG_NOD_LIKE_RECEPTOR_SIGNALING_PATHWAY	RAB5B,GLO1,HSP90AA1,HSP90AA1;KAT2A,CS,HSP90AA1,HSP90AA1;GLO1,DGAT1,HSP90AA1,HSP90AA1;EARS2,THOC2,HSP90AA1,HSP90AA1
4	miR-17,miR-183,miR-204,miR-3943	PAAD_3,PAAD_4	KEGG_ANTIGEN_PROCESSING_AND_PRESENTATION;KEGG_NOD_LIKE_RECEPTOR_SIGNALING_PATHWAY;KEGG_ANTIGEN_PROCESSING_AND_PRESENTATION;KEGG_NOD_LIKE_RECEPTOR_SIGNALING_PATHWAY	RAB5B,GLO1,HSP90AA1,HSP90AA1;KAT2A,CS,HSP90AA1,HSP90AA1;GLO1,DGAT1,HSP90AA1,HSP90AA1;EARS2,THOC2,HSP90AA1,HSP90AA1
4	miR-17,miR-183,miR-204,miR-421	PAAD_3,PAAD_4	KEGG_ANTIGEN_PROCESSING_AND_PRESENTATION;KEGG_NOD_LIKE_RECEPTOR_SIGNALING_PATHWAY;KEGG_ANTIGEN_PROCESSING_AND_PRESENTATION;KEGG_NOD_LIKE_RECEPTOR_SIGNALING_PATHWAY	RAB5B,GLO1,HSP90AA1,HSP90AA1;KAT2A,CS,HSP90AA1,HSP90AA1;GLO1,DGAT1,HSP90AA1,HSP90AA1;EARS2,THOC2,HSP90AA1,HSP90AA1
4	miR-17,miR-183,miR-204,miR-425	PAAD_3,PAAD_4	KEGG_ANTIGEN_PROCESSING_AND_PRESENTATION;KEGG_NOD_LIKE_RECEPTOR_SIGNALING_PATHWAY;KEGG_ANTIGEN_PROCESSING_AND_PRESENTATION;KEGG_NOD_LIKE_RECEPTOR_SIGNALING_PATHWAY	RAB5B,GLO1,HSP90AA1,HSP90AA1;KAT2A,CS,HSP90AA1,HSP90AA1;GLO1,DGAT1,HSP90AA1,HSP90AA1;EARS2,THOC2,HSP90AA1,HSP90AA1
4	miR-17,miR-183,miR-204,miR-484	PAAD_3,PAAD_4	KEGG_ANTIGEN_PROCESSING_AND_PRESENTATION;KEGG_NOD_LIKE_RECEPTOR_SIGNALING_PATHWAY;KEGG_ANTIGEN_PROCESSING_AND_PRESENTATION	RAB5B,GLO1,HSP90AA1,HSP90AA1|HSP90AB1|PSME3;KAT2A,CS,HSP90AA1,HSP90AA1|HSP90AB1;GLO1,DGAT1,HSP90AA1,HSP90AA1|RFX5
4	miR-17,miR-183,miR-204,miR-501-5p	PAAD_3,PAAD_4	KEGG_ANTIGEN_PROCESSING_AND_PRESENTATION;KEGG_NOD_LIKE_RECEPTOR_SIGNALING_PATHWAY;KEGG_ANTIGEN_PROCESSING_AND_PRESENTATION;KEGG_NOD_LIKE_RECEPTOR_SIGNALING_PATHWAY	RAB5B,GLO1,HSP90AA1,HSP90AA1|HSP90AB1;KAT2A,CS,HSP90AA1,HSP90AA1|HSP90AB1;GLO1,DGAT1,HSP90AA1,HSP90AA1;EARS2,THOC2,HSP90AA1,HSP90AA1
4	miR-17,miR-183,miR-204,miR-760	PAAD_3,PAAD_4	KEGG_ANTIGEN_PROCESSING_AND_PRESENTATION;KEGG_NOD_LIKE_RECEPTOR_SIGNALING_PATHWAY;KEGG_ANTIGEN_PROCESSING_AND_PRESENTATION;KEGG_NOD_LIKE_RECEPTOR_SIGNALING_PATHWAY	RAB5B,GLO1,HSP90AA1,HSP90AA1;KAT2A,CS,HSP90AA1,HSP90AA1;GLO1,DGAT1,HSP90AA1,HSP90AA1;EARS2,THOC2,HSP90AA1,HSP90AA1
4	miR-17,miR-183,miR-222,miR-296-3p	PAAD_3,PAAD_4	KEGG_ANTIGEN_PROCESSING_AND_PRESENTATION;KEGG_NOD_LIKE_RECEPTOR_SIGNALING_PATHWAY;KEGG_PYRUVATE_METABOLISM	RAB5B,GLO1,HSP90AA1,HSP90AB1;KAT2A,CS,HSP90AA1,HSP90AB1;AK1,UQCRC1,GLO1|PKM2,PKM2
4	miR-17,miR-183,miR-222,miR-30c	PAAD_3,PAAD_4	KEGG_ANTIGEN_PROCESSING_AND_PRESENTATION;KEGG_NOD_LIKE_RECEPTOR_SIGNALING_PATHWAY;KEGG_PYRUVATE_METABOLISM	RAB5B,GLO1,HSP90AA1,HSP90AA1;KAT2A,CS,HSP90AA1,HSP90AA1;AK1,UQCRC1,GLO1|PKM2,PKM2
4	miR-17,miR-183,miR-222,miR-320a	PAAD_3,PAAD_4	KEGG_ANTIGEN_PROCESSING_AND_PRESENTATION;KEGG_NOD_LIKE_RECEPTOR_SIGNALING_PATHWAY;KEGG_PYRUVATE_METABOLISM	RAB5B,GLO1,HSP90AA1,HSP90AB1;KAT2A,CS,HSP90AA1,HSP90AB1;AK1,UQCRC1,GLO1|PKM2,PKM2
4	miR-17,miR-183,miR-222,miR-615-3p	PAAD_3,PAAD_4	KEGG_PYRUVATE_METABOLISM;KEGG_ANTIGEN_PROCESSING_AND_PRESENTATION;KEGG_NOD_LIKE_RECEPTOR_SIGNALING_PATHWAY;KEGG_SPLICEOSOME;KEGG_FOCAL_ADHESION	CHST14,CS,GLO1,DLAT;RAB5B,GLO1,HSP90AA1,HSP90AB1;KAT2A,CS,HSP90AA1,HSP90AB1;AMD1,DGAT1,TCERG1,PPIL1|PQBP1|SF3A1|THOC4;AMD1,GLO1,ACTB,CCND3|PDGFC|PPP1CB
4	miR-17,miR-183,miR-25,miR-30e	PAAD_3,PAAD_4	KEGG_ANTIGEN_PROCESSING_AND_PRESENTATION;KEGG_NOD_LIKE_RECEPTOR_SIGNALING_PATHWAY;KEGG_NOD_LIKE_RECEPTOR_SIGNALING_PATHWAY	RAB5B,GLO1,HSP90AA1,HSP90AA1;KAT2A,CS,HSP90AA1,HSP90AA1;EARS2,THOC2,HSP90AA1,HSP90AA1
4	miR-17,miR-183,miR-25,miR-324-3p	PAAD_3,PAAD_4	KEGG_ANTIGEN_PROCESSING_AND_PRESENTATION;KEGG_NOD_LIKE_RECEPTOR_SIGNALING_PATHWAY;KEGG_NOD_LIKE_RECEPTOR_SIGNALING_PATHWAY	RAB5B,GLO1,HSP90AA1,HSP90AA1;KAT2A,CS,HSP90AA1,HSP90AA1;EARS2,THOC2,HSP90AA1,HSP90AA1
4	miR-17,miR-183,miR-25,miR-3943	PAAD_3,PAAD_4	KEGG_ANTIGEN_PROCESSING_AND_PRESENTATION;KEGG_NOD_LIKE_RECEPTOR_SIGNALING_PATHWAY;KEGG_NOD_LIKE_RECEPTOR_SIGNALING_PATHWAY	RAB5B,GLO1,HSP90AA1,HSP90AA1;KAT2A,CS,HSP90AA1,HSP90AA1;EARS2,THOC2,HSP90AA1,HSP90AA1
4	miR-17,miR-183,miR-25,miR-425	PAAD_3,PAAD_4	KEGG_ANTIGEN_PROCESSING_AND_PRESENTATION;KEGG_NOD_LIKE_RECEPTOR_SIGNALING_PATHWAY;KEGG_NOD_LIKE_RECEPTOR_SIGNALING_PATHWAY	RAB5B,GLO1,HSP90AA1,HSP90AA1;KAT2A,CS,HSP90AA1,HSP90AA1;EARS2,THOC2,HSP90AA1,HSP90AA1
4	miR-17,miR-183,miR-25,miR-484	PAAD_3,PAAD_4	KEGG_ANTIGEN_PROCESSING_AND_PRESENTATION;KEGG_NOD_LIKE_RECEPTOR_SIGNALING_PATHWAY;KEGG_ANTIGEN_PROCESSING_AND_PRESENTATION	RAB5B,GLO1,HSP90AA1,HSP90AA1|HSP90AB1|PSME3;KAT2A,CS,HSP90AA1,HSP90AA1|HSP90AB1;GLO1,DGAT1,HSP90AA1,HSP90AA1|RFX5
4	miR-17,miR-183,miR-25,miR-501-5p	PAAD_3,PAAD_4	KEGG_ANTIGEN_PROCESSING_AND_PRESENTATION;KEGG_NOD_LIKE_RECEPTOR_SIGNALING_PATHWAY;KEGG_NOD_LIKE_RECEPTOR_SIGNALING_PATHWAY	RAB5B,GLO1,HSP90AA1,HSP90AA1|HSP90AB1;KAT2A,CS,HSP90AA1,HSP90AA1|HSP90AB1;EARS2,THOC2,HSP90AA1,HSP90AA1
4	miR-17,miR-183,miR-25,miR-760	PAAD_3,PAAD_4	KEGG_ANTIGEN_PROCESSING_AND_PRESENTATION;KEGG_NOD_LIKE_RECEPTOR_SIGNALING_PATHWAY;KEGG_NOD_LIKE_RECEPTOR_SIGNALING_PATHWAY	RAB5B,GLO1,HSP90AA1,HSP90AA1;KAT2A,CS,HSP90AA1,HSP90AA1;EARS2,THOC2,HSP90AA1,HSP90AA1
4	miR-17,miR-183,miR-30c,miR-30e	PAAD_3,PAAD_4	KEGG_ANTIGEN_PROCESSING_AND_PRESENTATION;KEGG_NOD_LIKE_RECEPTOR_SIGNALING_PATHWAY;KEGG_NOD_LIKE_RECEPTOR_SIGNALING_PATHWAY	RAB5B,GLO1,HSP90AA1,HSP90AA1;KAT2A,CS,HSP90AA1,HSP90AA1;EARS2,THOC2,HSP90AA1,HSP90AA1
4	miR-17,miR-183,miR-30c,miR-324-3p	PAAD_3,PAAD_4	KEGG_ANTIGEN_PROCESSING_AND_PRESENTATION;KEGG_NOD_LIKE_RECEPTOR_SIGNALING_PATHWAY;KEGG_NOD_LIKE_RECEPTOR_SIGNALING_PATHWAY	RAB5B,GLO1,HSP90AA1,HSP90AA1;KAT2A,CS,HSP90AA1,HSP90AA1;EARS2,THOC2,HSP90AA1,HSP90AA1
4	miR-17,miR-183,miR-30c,miR-3943	PAAD_3,PAAD_4	KEGG_ANTIGEN_PROCESSING_AND_PRESENTATION;KEGG_NOD_LIKE_RECEPTOR_SIGNALING_PATHWAY;KEGG_NOD_LIKE_RECEPTOR_SIGNALING_PATHWAY	RAB5B,GLO1,HSP90AA1,HSP90AA1;KAT2A,CS,HSP90AA1,HSP90AA1;EARS2,THOC2,HSP90AA1,HSP90AA1
4	miR-17,miR-183,miR-30c,miR-425	PAAD_3,PAAD_4	KEGG_ANTIGEN_PROCESSING_AND_PRESENTATION;KEGG_NOD_LIKE_RECEPTOR_SIGNALING_PATHWAY;KEGG_NOD_LIKE_RECEPTOR_SIGNALING_PATHWAY	RAB5B,GLO1,HSP90AA1,HSP90AA1;KAT2A,CS,HSP90AA1,HSP90AA1;EARS2,THOC2,HSP90AA1,HSP90AA1
4	miR-17,miR-183,miR-30c,miR-484	PAAD_3,PAAD_4	KEGG_ANTIGEN_PROCESSING_AND_PRESENTATION;KEGG_NOD_LIKE_RECEPTOR_SIGNALING_PATHWAY;KEGG_ANTIGEN_PROCESSING_AND_PRESENTATION	RAB5B,GLO1,HSP90AA1,HSP90AA1|HSP90AB1|PSME3;KAT2A,CS,HSP90AA1,HSP90AA1|HSP90AB1;GLO1,DGAT1,HSP90AA1,HSP90AA1|RFX5
4	miR-17,miR-183,miR-30c,miR-501-5p	PAAD_3,PAAD_4	KEGG_ANTIGEN_PROCESSING_AND_PRESENTATION;KEGG_NOD_LIKE_RECEPTOR_SIGNALING_PATHWAY;KEGG_NOD_LIKE_RECEPTOR_SIGNALING_PATHWAY	RAB5B,GLO1,HSP90AA1,HSP90AA1|HSP90AB1;KAT2A,CS,HSP90AA1,HSP90AA1|HSP90AB1;EARS2,THOC2,HSP90AA1,HSP90AA1
4	miR-17,miR-183,miR-30c,miR-760	PAAD_3,PAAD_4	KEGG_ANTIGEN_PROCESSING_AND_PRESENTATION;KEGG_NOD_LIKE_RECEPTOR_SIGNALING_PATHWAY;KEGG_NOD_LIKE_RECEPTOR_SIGNALING_PATHWAY	RAB5B,GLO1,HSP90AA1,HSP90AA1;KAT2A,CS,HSP90AA1,HSP90AA1;EARS2,THOC2,HSP90AA1,HSP90AA1
4	miR-17,miR-183,miR-30e,miR-324-3p	PAAD_3,PAAD_4	KEGG_ANTIGEN_PROCESSING_AND_PRESENTATION;KEGG_NOD_LIKE_RECEPTOR_SIGNALING_PATHWAY;KEGG_ANTIGEN_PROCESSING_AND_PRESENTATION;KEGG_NOD_LIKE_RECEPTOR_SIGNALING_PATHWAY	RAB5B,GLO1,HSP90AA1,HSP90AA1;KAT2A,CS,HSP90AA1,HSP90AA1;GLO1,DGAT1,HSP90AA1,HSP90AA1;EARS2,THOC2,HSP90AA1,HSP90AA1
4	miR-17,miR-183,miR-30e,miR-378	PAAD_3,PAAD_4	KEGG_ANTIGEN_PROCESSING_AND_PRESENTATION;KEGG_NOD_LIKE_RECEPTOR_SIGNALING_PATHWAY;KEGG_ANTIGEN_PROCESSING_AND_PRESENTATION;KEGG_NOD_LIKE_RECEPTOR_SIGNALING_PATHWAY	RAB5B,GLO1,HSP90AA1,HSP90AA1;KAT2A,CS,HSP90AA1,HSP90AA1;GLO1,DGAT1,HSP90AA1,HSP90AA1;EARS2,THOC2,HSP90AA1,HSP90AA1
4	miR-17,miR-183,miR-30e,miR-3943	PAAD_3,PAAD_4	KEGG_ANTIGEN_PROCESSING_AND_PRESENTATION;KEGG_NOD_LIKE_RECEPTOR_SIGNALING_PATHWAY;KEGG_ANTIGEN_PROCESSING_AND_PRESENTATION;KEGG_NOD_LIKE_RECEPTOR_SIGNALING_PATHWAY	RAB5B,GLO1,HSP90AA1,HSP90AA1;KAT2A,CS,HSP90AA1,HSP90AA1;GLO1,DGAT1,HSP90AA1,HSP90AA1;EARS2,THOC2,HSP90AA1,HSP90AA1
4	miR-17,miR-183,miR-30e,miR-421	PAAD_3,PAAD_4	KEGG_ANTIGEN_PROCESSING_AND_PRESENTATION;KEGG_NOD_LIKE_RECEPTOR_SIGNALING_PATHWAY;KEGG_NOD_LIKE_RECEPTOR_SIGNALING_PATHWAY	RAB5B,GLO1,HSP90AA1,HSP90AA1;KAT2A,CS,HSP90AA1,HSP90AA1;EARS2,THOC2,HSP90AA1,HSP90AA1
4	miR-17,miR-183,miR-30e,miR-425	PAAD_3,PAAD_4	KEGG_ANTIGEN_PROCESSING_AND_PRESENTATION;KEGG_NOD_LIKE_RECEPTOR_SIGNALING_PATHWAY;KEGG_ANTIGEN_PROCESSING_AND_PRESENTATION;KEGG_NOD_LIKE_RECEPTOR_SIGNALING_PATHWAY	RAB5B,GLO1,HSP90AA1,HSP90AA1;KAT2A,CS,HSP90AA1,HSP90AA1;GLO1,DGAT1,HSP90AA1,HSP90AA1;EARS2,THOC2,HSP90AA1,HSP90AA1
4	miR-17,miR-183,miR-30e,miR-484	PAAD_3,PAAD_4	KEGG_ANTIGEN_PROCESSING_AND_PRESENTATION;KEGG_NOD_LIKE_RECEPTOR_SIGNALING_PATHWAY;KEGG_ANTIGEN_PROCESSING_AND_PRESENTATION	RAB5B,GLO1,HSP90AA1,HSP90AA1|HSP90AB1|PSME3;KAT2A,CS,HSP90AA1,HSP90AA1|HSP90AB1;GLO1,DGAT1,HSP90AA1,HSP90AA1|RFX5
4	miR-17,miR-183,miR-30e,miR-501-5p	PAAD_3,PAAD_4	KEGG_ANTIGEN_PROCESSING_AND_PRESENTATION;KEGG_NOD_LIKE_RECEPTOR_SIGNALING_PATHWAY;KEGG_ANTIGEN_PROCESSING_AND_PRESENTATION;KEGG_NOD_LIKE_RECEPTOR_SIGNALING_PATHWAY	RAB5B,GLO1,HSP90AA1,HSP90AA1|HSP90AB1;KAT2A,CS,HSP90AA1,HSP90AA1|HSP90AB1;GLO1,DGAT1,HSP90AA1,HSP90AA1;EARS2,THOC2,HSP90AA1,HSP90AA1
4	miR-17,miR-183,miR-30e,miR-760	PAAD_3,PAAD_4	KEGG_ANTIGEN_PROCESSING_AND_PRESENTATION;KEGG_NOD_LIKE_RECEPTOR_SIGNALING_PATHWAY;KEGG_ANTIGEN_PROCESSING_AND_PRESENTATION;KEGG_NOD_LIKE_RECEPTOR_SIGNALING_PATHWAY	RAB5B,GLO1,HSP90AA1,HSP90AA1;KAT2A,CS,HSP90AA1,HSP90AA1;GLO1,DGAT1,HSP90AA1,HSP90AA1;EARS2,THOC2,HSP90AA1,HSP90AA1
4	miR-17,miR-183,miR-324-3p,miR-378	PAAD_3,PAAD_4	KEGG_ANTIGEN_PROCESSING_AND_PRESENTATION;KEGG_NOD_LIKE_RECEPTOR_SIGNALING_PATHWAY;KEGG_NOD_LIKE_RECEPTOR_SIGNALING_PATHWAY	RAB5B,GLO1,HSP90AA1,HSP90AA1;KAT2A,CS,HSP90AA1,HSP90AA1;EARS2,THOC2,HSP90AA1,HSP90AA1
4	miR-17,miR-183,miR-324-3p,miR-3943	PAAD_3,PAAD_4	KEGG_ANTIGEN_PROCESSING_AND_PRESENTATION;KEGG_NOD_LIKE_RECEPTOR_SIGNALING_PATHWAY;KEGG_ANTIGEN_PROCESSING_AND_PRESENTATION;KEGG_NOD_LIKE_RECEPTOR_SIGNALING_PATHWAY	RAB5B,GLO1,HSP90AA1,HSP90AA1;KAT2A,CS,HSP90AA1,HSP90AA1;GLO1,DGAT1,HSP90AA1,HSP90AA1;EARS2,THOC2,HSP90AA1,HSP90AA1
4	miR-17,miR-183,miR-324-3p,miR-421	PAAD_3,PAAD_4	KEGG_ANTIGEN_PROCESSING_AND_PRESENTATION;KEGG_NOD_LIKE_RECEPTOR_SIGNALING_PATHWAY;KEGG_NOD_LIKE_RECEPTOR_SIGNALING_PATHWAY	RAB5B,GLO1,HSP90AA1,HSP90AA1;KAT2A,CS,HSP90AA1,HSP90AA1;EARS2,THOC2,HSP90AA1,HSP90AA1
4	miR-17,miR-183,miR-324-3p,miR-425	PAAD_3,PAAD_4	KEGG_ANTIGEN_PROCESSING_AND_PRESENTATION;KEGG_NOD_LIKE_RECEPTOR_SIGNALING_PATHWAY;KEGG_ANTIGEN_PROCESSING_AND_PRESENTATION;KEGG_NOD_LIKE_RECEPTOR_SIGNALING_PATHWAY	RAB5B,GLO1,HSP90AA1,HSP90AA1;KAT2A,CS,HSP90AA1,HSP90AA1;GLO1,DGAT1,HSP90AA1,HSP90AA1;EARS2,THOC2,HSP90AA1,HSP90AA1
4	miR-17,miR-183,miR-324-3p,miR-484	PAAD_3,PAAD_4	KEGG_ANTIGEN_PROCESSING_AND_PRESENTATION;KEGG_NOD_LIKE_RECEPTOR_SIGNALING_PATHWAY;KEGG_ANTIGEN_PROCESSING_AND_PRESENTATION	RAB5B,GLO1,HSP90AA1,HSP90AA1|HSP90AB1|PSME3;KAT2A,CS,HSP90AA1,HSP90AA1|HSP90AB1;GLO1,DGAT1,HSP90AA1,HSP90AA1|RFX5
4	miR-17,miR-183,miR-324-3p,miR-501-5p	PAAD_3,PAAD_4	KEGG_ANTIGEN_PROCESSING_AND_PRESENTATION;KEGG_NOD_LIKE_RECEPTOR_SIGNALING_PATHWAY;KEGG_ANTIGEN_PROCESSING_AND_PRESENTATION;KEGG_NOD_LIKE_RECEPTOR_SIGNALING_PATHWAY	RAB5B,GLO1,HSP90AA1,HSP90AA1|HSP90AB1;KAT2A,CS,HSP90AA1,HSP90AA1|HSP90AB1;GLO1,DGAT1,HSP90AA1,HSP90AA1;EARS2,THOC2,HSP90AA1,HSP90AA1
4	miR-17,miR-183,miR-324-3p,miR-760	PAAD_3,PAAD_4	KEGG_ANTIGEN_PROCESSING_AND_PRESENTATION;KEGG_NOD_LIKE_RECEPTOR_SIGNALING_PATHWAY;KEGG_ANTIGEN_PROCESSING_AND_PRESENTATION;KEGG_NOD_LIKE_RECEPTOR_SIGNALING_PATHWAY	RAB5B,GLO1,HSP90AA1,HSP90AA1;KAT2A,CS,HSP90AA1,HSP90AA1;GLO1,DGAT1,HSP90AA1,HSP90AA1;EARS2,THOC2,HSP90AA1,HSP90AA1
4	miR-17,miR-183,miR-378,miR-3943	PAAD_3,PAAD_4	KEGG_ANTIGEN_PROCESSING_AND_PRESENTATION;KEGG_NOD_LIKE_RECEPTOR_SIGNALING_PATHWAY;KEGG_ANTIGEN_PROCESSING_AND_PRESENTATION;KEGG_NOD_LIKE_RECEPTOR_SIGNALING_PATHWAY	RAB5B,GLO1,HSP90AA1,HSP90AA1;KAT2A,CS,HSP90AA1,HSP90AA1;GLO1,DGAT1,HSP90AA1,HSP90AA1;EARS2,THOC2,HSP90AA1,HSP90AA1
4	miR-17,miR-183,miR-378,miR-421	PAAD_3,PAAD_4	KEGG_ANTIGEN_PROCESSING_AND_PRESENTATION;KEGG_NOD_LIKE_RECEPTOR_SIGNALING_PATHWAY;KEGG_NOD_LIKE_RECEPTOR_SIGNALING_PATHWAY	RAB5B,GLO1,HSP90AA1,HSP90AA1;KAT2A,CS,HSP90AA1,HSP90AA1;EARS2,THOC2,HSP90AA1,HSP90AA1
4	miR-17,miR-183,miR-378,miR-425	PAAD_3,PAAD_4	KEGG_ANTIGEN_PROCESSING_AND_PRESENTATION;KEGG_NOD_LIKE_RECEPTOR_SIGNALING_PATHWAY;KEGG_ANTIGEN_PROCESSING_AND_PRESENTATION;KEGG_NOD_LIKE_RECEPTOR_SIGNALING_PATHWAY	RAB5B,GLO1,HSP90AA1,HSP90AA1;KAT2A,CS,HSP90AA1,HSP90AA1;GLO1,DGAT1,HSP90AA1,HSP90AA1;EARS2,THOC2,HSP90AA1,HSP90AA1
4	miR-17,miR-183,miR-378,miR-484	PAAD_3,PAAD_4	KEGG_ANTIGEN_PROCESSING_AND_PRESENTATION;KEGG_NOD_LIKE_RECEPTOR_SIGNALING_PATHWAY;KEGG_ANTIGEN_PROCESSING_AND_PRESENTATION	RAB5B,GLO1,HSP90AA1,HSP90AA1|HSP90AB1|PSME3;KAT2A,CS,HSP90AA1,HSP90AA1|HSP90AB1;GLO1,DGAT1,HSP90AA1,HSP90AA1|RFX5
4	miR-17,miR-183,miR-378,miR-501-5p	PAAD_3,PAAD_4	KEGG_ANTIGEN_PROCESSING_AND_PRESENTATION;KEGG_NOD_LIKE_RECEPTOR_SIGNALING_PATHWAY;KEGG_ANTIGEN_PROCESSING_AND_PRESENTATION;KEGG_NOD_LIKE_RECEPTOR_SIGNALING_PATHWAY	RAB5B,GLO1,HSP90AA1,HSP90AA1|HSP90AB1;KAT2A,CS,HSP90AA1,HSP90AA1|HSP90AB1;GLO1,DGAT1,HSP90AA1,HSP90AA1;EARS2,THOC2,HSP90AA1,HSP90AA1
4	miR-17,miR-183,miR-378,miR-760	PAAD_3,PAAD_4	KEGG_ANTIGEN_PROCESSING_AND_PRESENTATION;KEGG_NOD_LIKE_RECEPTOR_SIGNALING_PATHWAY;KEGG_NOD_LIKE_RECEPTOR_SIGNALING_PATHWAY	RAB5B,GLO1,HSP90AA1,HSP90AA1;KAT2A,CS,HSP90AA1,HSP90AA1;EARS2,THOC2,HSP90AA1,HSP90AA1
4	miR-17,miR-183,miR-3943,miR-421	PAAD_3,PAAD_4	KEGG_ANTIGEN_PROCESSING_AND_PRESENTATION;KEGG_NOD_LIKE_RECEPTOR_SIGNALING_PATHWAY;KEGG_ANTIGEN_PROCESSING_AND_PRESENTATION;KEGG_NOD_LIKE_RECEPTOR_SIGNALING_PATHWAY	RAB5B,GLO1,HSP90AA1,HSP90AA1;KAT2A,CS,HSP90AA1,HSP90AA1;GLO1,DGAT1,HSP90AA1,HSP90AA1;EARS2,THOC2,HSP90AA1,HSP90AA1
4	miR-17,miR-183,miR-3943,miR-425	PAAD_3,PAAD_4	KEGG_ANTIGEN_PROCESSING_AND_PRESENTATION;KEGG_NOD_LIKE_RECEPTOR_SIGNALING_PATHWAY;KEGG_ANTIGEN_PROCESSING_AND_PRESENTATION;KEGG_NOD_LIKE_RECEPTOR_SIGNALING_PATHWAY	RAB5B,GLO1,HSP90AA1,HSP90AA1;KAT2A,CS,HSP90AA1,HSP90AA1;GLO1,DGAT1,HSP90AA1,HSP90AA1;EARS2,THOC2,HSP90AA1,HSP90AA1
4	miR-17,miR-183,miR-3943,miR-484	PAAD_3,PAAD_4	KEGG_ANTIGEN_PROCESSING_AND_PRESENTATION;KEGG_NOD_LIKE_RECEPTOR_SIGNALING_PATHWAY;KEGG_ANTIGEN_PROCESSING_AND_PRESENTATION	RAB5B,GLO1,HSP90AA1,HSP90AA1|HSP90AB1|PSME3;KAT2A,CS,HSP90AA1,HSP90AA1|HSP90AB1;GLO1,DGAT1,HSP90AA1,HSP90AA1|RFX5
4	miR-17,miR-183,miR-3943,miR-501-5p	PAAD_3,PAAD_4	KEGG_ANTIGEN_PROCESSING_AND_PRESENTATION;KEGG_NOD_LIKE_RECEPTOR_SIGNALING_PATHWAY;KEGG_ANTIGEN_PROCESSING_AND_PRESENTATION;KEGG_NOD_LIKE_RECEPTOR_SIGNALING_PATHWAY	RAB5B,GLO1,HSP90AA1,HSP90AA1|HSP90AB1;KAT2A,CS,HSP90AA1,HSP90AA1|HSP90AB1;GLO1,DGAT1,HSP90AA1,HSP90AA1;EARS2,THOC2,HSP90AA1,HSP90AA1
4	miR-17,miR-183,miR-3943,miR-760	PAAD_3,PAAD_4	KEGG_ANTIGEN_PROCESSING_AND_PRESENTATION;KEGG_NOD_LIKE_RECEPTOR_SIGNALING_PATHWAY;KEGG_ANTIGEN_PROCESSING_AND_PRESENTATION;KEGG_NOD_LIKE_RECEPTOR_SIGNALING_PATHWAY	RAB5B,GLO1,HSP90AA1,HSP90AA1;KAT2A,CS,HSP90AA1,HSP90AA1;GLO1,DGAT1,HSP90AA1,HSP90AA1;EARS2,THOC2,HSP90AA1,HSP90AA1
4	miR-17,miR-183,miR-421,miR-425	PAAD_3,PAAD_4	KEGG_ANTIGEN_PROCESSING_AND_PRESENTATION;KEGG_NOD_LIKE_RECEPTOR_SIGNALING_PATHWAY;KEGG_NOD_LIKE_RECEPTOR_SIGNALING_PATHWAY	RAB5B,GLO1,HSP90AA1,HSP90AA1;KAT2A,CS,HSP90AA1,HSP90AA1;EARS2,THOC2,HSP90AA1,HSP90AA1
4	miR-17,miR-183,miR-421,miR-484	PAAD_3,PAAD_4	KEGG_ANTIGEN_PROCESSING_AND_PRESENTATION;KEGG_NOD_LIKE_RECEPTOR_SIGNALING_PATHWAY;KEGG_ANTIGEN_PROCESSING_AND_PRESENTATION	RAB5B,GLO1,HSP90AA1,HSP90AA1|HSP90AB1|PSME3;KAT2A,CS,HSP90AA1,HSP90AA1|HSP90AB1;GLO1,DGAT1,HSP90AA1,HSP90AA1|RFX5
4	miR-17,miR-183,miR-421,miR-501-5p	PAAD_3,PAAD_4	KEGG_ANTIGEN_PROCESSING_AND_PRESENTATION;KEGG_NOD_LIKE_RECEPTOR_SIGNALING_PATHWAY;KEGG_ANTIGEN_PROCESSING_AND_PRESENTATION;KEGG_NOD_LIKE_RECEPTOR_SIGNALING_PATHWAY	RAB5B,GLO1,HSP90AA1,HSP90AA1|HSP90AB1;KAT2A,CS,HSP90AA1,HSP90AA1|HSP90AB1;GLO1,DGAT1,HSP90AA1,HSP90AA1;EARS2,THOC2,HSP90AA1,HSP90AA1
4	miR-17,miR-183,miR-421,miR-760	PAAD_3,PAAD_4	KEGG_ANTIGEN_PROCESSING_AND_PRESENTATION;KEGG_NOD_LIKE_RECEPTOR_SIGNALING_PATHWAY;KEGG_NOD_LIKE_RECEPTOR_SIGNALING_PATHWAY	RAB5B,GLO1,HSP90AA1,HSP90AA1;KAT2A,CS,HSP90AA1,HSP90AA1;EARS2,THOC2,HSP90AA1,HSP90AA1
4	miR-17,miR-183,miR-425,miR-484	PAAD_3,PAAD_4	KEGG_ANTIGEN_PROCESSING_AND_PRESENTATION;KEGG_NOD_LIKE_RECEPTOR_SIGNALING_PATHWAY;KEGG_ANTIGEN_PROCESSING_AND_PRESENTATION	RAB5B,GLO1,HSP90AA1,HSP90AA1|HSP90AB1|PSME3;KAT2A,CS,HSP90AA1,HSP90AA1|HSP90AB1;GLO1,DGAT1,HSP90AA1,HSP90AA1|RFX5
4	miR-17,miR-183,miR-425,miR-501-5p	PAAD_3,PAAD_4	KEGG_ANTIGEN_PROCESSING_AND_PRESENTATION;KEGG_NOD_LIKE_RECEPTOR_SIGNALING_PATHWAY;KEGG_ANTIGEN_PROCESSING_AND_PRESENTATION;KEGG_NOD_LIKE_RECEPTOR_SIGNALING_PATHWAY	RAB5B,GLO1,HSP90AA1,HSP90AA1|HSP90AB1;KAT2A,CS,HSP90AA1,HSP90AA1|HSP90AB1;GLO1,DGAT1,HSP90AA1,HSP90AA1;EARS2,THOC2,HSP90AA1,HSP90AA1
4	miR-17,miR-183,miR-425,miR-760	PAAD_3,PAAD_4	KEGG_ANTIGEN_PROCESSING_AND_PRESENTATION;KEGG_NOD_LIKE_RECEPTOR_SIGNALING_PATHWAY;KEGG_ANTIGEN_PROCESSING_AND_PRESENTATION;KEGG_NOD_LIKE_RECEPTOR_SIGNALING_PATHWAY	RAB5B,GLO1,HSP90AA1,HSP90AA1;KAT2A,CS,HSP90AA1,HSP90AA1;GLO1,DGAT1,HSP90AA1,HSP90AA1;EARS2,THOC2,HSP90AA1,HSP90AA1
4	miR-17,miR-183,miR-484,miR-501-5p	PAAD_3,PAAD_4	KEGG_ANTIGEN_PROCESSING_AND_PRESENTATION;KEGG_NOD_LIKE_RECEPTOR_SIGNALING_PATHWAY;KEGG_ANTIGEN_PROCESSING_AND_PRESENTATION	RAB5B,GLO1,HSP90AA1|HSP90AB1|PSME3,HSP90AA1|HSP90AB1;KAT2A,CS,HSP90AA1|HSP90AB1,HSP90AA1|HSP90AB1;GLO1,DGAT1,HSP90AA1|RFX5,HSP90AA1
4	miR-17,miR-183,miR-484,miR-760	PAAD_3,PAAD_4	KEGG_ANTIGEN_PROCESSING_AND_PRESENTATION;KEGG_NOD_LIKE_RECEPTOR_SIGNALING_PATHWAY;KEGG_ANTIGEN_PROCESSING_AND_PRESENTATION	RAB5B,GLO1,HSP90AA1|HSP90AB1|PSME3,HSP90AA1;KAT2A,CS,HSP90AA1|HSP90AB1,HSP90AA1;GLO1,DGAT1,HSP90AA1|RFX5,HSP90AA1
4	miR-17,miR-183,miR-501-5p,miR-760	PAAD_3,PAAD_4	KEGG_ANTIGEN_PROCESSING_AND_PRESENTATION;KEGG_NOD_LIKE_RECEPTOR_SIGNALING_PATHWAY;KEGG_ANTIGEN_PROCESSING_AND_PRESENTATION;KEGG_NOD_LIKE_RECEPTOR_SIGNALING_PATHWAY	RAB5B,GLO1,HSP90AA1|HSP90AB1,HSP90AA1;KAT2A,CS,HSP90AA1|HSP90AB1,HSP90AA1;GLO1,DGAT1,HSP90AA1,HSP90AA1;EARS2,THOC2,HSP90AA1,HSP90AA1
4	miR-17,miR-185,miR-186,miR-320a	PAAD_3,PAAD_4	KEGG_ANTIGEN_PROCESSING_AND_PRESENTATION;KEGG_NOD_LIKE_RECEPTOR_SIGNALING_PATHWAY;KEGG_PROGESTERONE_MEDIATED_OOCYTE_MATURATION	CHST14,GLUD1,HSP90AA1|HSP90AB1,HSP90AB1;GLO1,ASH1L,HSP90AA1|HSP90AB1,HSP90AB1;PRPF8,KITLG,HSP90AA1|RAF1,ADCY1
4	miR-17,miR-185,miR-186,miR-331-3p	PAAD_3,PAAD_4	KEGG_ANTIGEN_PROCESSING_AND_PRESENTATION;KEGG_PROGESTERONE_MEDIATED_OOCYTE_MATURATION;KEGG_PROGESTERONE_MEDIATED_OOCYTE_MATURATION	CHST14,GLUD1,HSP90AA1|HSP90AB1,PSME3;MAP3K8,GLUD1,HSP90AA1|HSP90AB1,ARAF;PRPF8,KITLG,HSP90AA1|RAF1,PRKACA
4	miR-17,miR-185,miR-186,miR-484	PAAD_3,PAAD_4	KEGG_ANTIGEN_PROCESSING_AND_PRESENTATION;KEGG_NOD_LIKE_RECEPTOR_SIGNALING_PATHWAY;KEGG_ANTIGEN_PROCESSING_AND_PRESENTATION	CHST14,GLUD1,HSP90AA1|HSP90AB1,HSP90AA1|HSP90AB1|PSME3;GLO1,ASH1L,HSP90AA1|HSP90AB1,HSP90AA1|HSP90AB1;GLO1,PDPK1,HSP90AA1,HSP90AA1|RFX5
4	miR-17,miR-185,miR-204,miR-25	PAAD_3,PAAD_4	KEGG_ANTIGEN_PROCESSING_AND_PRESENTATION;KEGG_NOD_LIKE_RECEPTOR_SIGNALING_PATHWAY;KEGG_ANTIGEN_PROCESSING_AND_PRESENTATION	CHST14,GLUD1,HSP90AA1,HSP90AA1;GLO1,ASH1L,HSP90AA1,HSP90AA1;GLO1,PDPK1,HSP90AA1,HSP90AA1
4	miR-17,miR-185,miR-204,miR-30c	PAAD_3,PAAD_4	KEGG_ANTIGEN_PROCESSING_AND_PRESENTATION;KEGG_NOD_LIKE_RECEPTOR_SIGNALING_PATHWAY;KEGG_ANTIGEN_PROCESSING_AND_PRESENTATION	CHST14,GLUD1,HSP90AA1,HSP90AA1;GLO1,ASH1L,HSP90AA1,HSP90AA1;GLO1,PDPK1,HSP90AA1,HSP90AA1
4	miR-17,miR-185,miR-204,miR-30e	PAAD_3,PAAD_4	KEGG_ANTIGEN_PROCESSING_AND_PRESENTATION;KEGG_NOD_LIKE_RECEPTOR_SIGNALING_PATHWAY;KEGG_ANTIGEN_PROCESSING_AND_PRESENTATION	CHST14,GLUD1,HSP90AA1,HSP90AA1;GLO1,ASH1L,HSP90AA1,HSP90AA1;GLO1,PDPK1,HSP90AA1,HSP90AA1
4	miR-17,miR-185,miR-204,miR-324-3p	PAAD_3,PAAD_4	KEGG_ANTIGEN_PROCESSING_AND_PRESENTATION;KEGG_NOD_LIKE_RECEPTOR_SIGNALING_PATHWAY;KEGG_ANTIGEN_PROCESSING_AND_PRESENTATION	CHST14,GLUD1,HSP90AA1,HSP90AA1;GLO1,ASH1L,HSP90AA1,HSP90AA1;GLO1,PDPK1,HSP90AA1,HSP90AA1
4	miR-17,miR-185,miR-204,miR-378	PAAD_3,PAAD_4	KEGG_ANTIGEN_PROCESSING_AND_PRESENTATION;KEGG_NOD_LIKE_RECEPTOR_SIGNALING_PATHWAY;KEGG_ANTIGEN_PROCESSING_AND_PRESENTATION	CHST14,GLUD1,HSP90AA1,HSP90AA1;GLO1,ASH1L,HSP90AA1,HSP90AA1;GLO1,PDPK1,HSP90AA1,HSP90AA1
4	miR-17,miR-185,miR-204,miR-3943	PAAD_3,PAAD_4	KEGG_ANTIGEN_PROCESSING_AND_PRESENTATION;KEGG_NOD_LIKE_RECEPTOR_SIGNALING_PATHWAY;KEGG_PROGESTERONE_MEDIATED_OOCYTE_MATURATION;KEGG_ANTIGEN_PROCESSING_AND_PRESENTATION	CHST14,GLUD1,HSP90AA1,HSP90AA1;GLO1,ASH1L,HSP90AA1,HSP90AA1;MAP3K8,GLUD1,HSP90AA1,HSP90AA1;GLO1,PDPK1,HSP90AA1,HSP90AA1
4	miR-17,miR-185,miR-204,miR-421	PAAD_3,PAAD_4	KEGG_ANTIGEN_PROCESSING_AND_PRESENTATION;KEGG_NOD_LIKE_RECEPTOR_SIGNALING_PATHWAY;KEGG_ANTIGEN_PROCESSING_AND_PRESENTATION	CHST14,GLUD1,HSP90AA1,HSP90AA1;GLO1,ASH1L,HSP90AA1,HSP90AA1;GLO1,PDPK1,HSP90AA1,HSP90AA1
4	miR-17,miR-185,miR-204,miR-425	PAAD_3,PAAD_4	KEGG_ANTIGEN_PROCESSING_AND_PRESENTATION;KEGG_NOD_LIKE_RECEPTOR_SIGNALING_PATHWAY;KEGG_ANTIGEN_PROCESSING_AND_PRESENTATION	CHST14,GLUD1,HSP90AA1,HSP90AA1;GLO1,ASH1L,HSP90AA1,HSP90AA1;GLO1,PDPK1,HSP90AA1,HSP90AA1
4	miR-17,miR-185,miR-204,miR-484	PAAD_3,PAAD_4	KEGG_ANTIGEN_PROCESSING_AND_PRESENTATION;KEGG_NOD_LIKE_RECEPTOR_SIGNALING_PATHWAY;KEGG_ANTIGEN_PROCESSING_AND_PRESENTATION	CHST14,GLUD1,HSP90AA1,HSP90AA1|HSP90AB1|PSME3;GLO1,ASH1L,HSP90AA1,HSP90AA1|HSP90AB1;GLO1,PDPK1,HSP90AA1,HSP90AA1|RFX5
4	miR-17,miR-185,miR-204,miR-501-5p	PAAD_3,PAAD_4	KEGG_ANTIGEN_PROCESSING_AND_PRESENTATION;KEGG_NOD_LIKE_RECEPTOR_SIGNALING_PATHWAY;KEGG_PROGESTERONE_MEDIATED_OOCYTE_MATURATION;KEGG_ANTIGEN_PROCESSING_AND_PRESENTATION	CHST14,GLUD1,HSP90AA1,HSP90AA1|HSP90AB1;GLO1,ASH1L,HSP90AA1,HSP90AA1|HSP90AB1;MAP3K8,GLUD1,HSP90AA1,HSP90AA1|HSP90AB1;GLO1,PDPK1,HSP90AA1,HSP90AA1
4	miR-17,miR-185,miR-204,miR-760	PAAD_3,PAAD_4	KEGG_ANTIGEN_PROCESSING_AND_PRESENTATION;KEGG_NOD_LIKE_RECEPTOR_SIGNALING_PATHWAY;KEGG_ANTIGEN_PROCESSING_AND_PRESENTATION	CHST14,GLUD1,HSP90AA1,HSP90AA1;GLO1,ASH1L,HSP90AA1,HSP90AA1;GLO1,PDPK1,HSP90AA1,HSP90AA1
4	miR-17,miR-185,miR-222,miR-484	PAAD_3,PAAD_4	KEGG_ANTIGEN_PROCESSING_AND_PRESENTATION;KEGG_NOD_LIKE_RECEPTOR_SIGNALING_PATHWAY;KEGG_ANTIGEN_PROCESSING_AND_PRESENTATION	CHST14,GLUD1,HSP90AA1,HSP90AA1|HSP90AB1|PSME3;GLO1,ASH1L,HSP90AA1,HSP90AA1|HSP90AB1;GLO1,PDPK1,HSP90AA1,HSP90AA1|RFX5
4	miR-17,miR-185,miR-25,miR-30e	PAAD_3,PAAD_4	KEGG_ANTIGEN_PROCESSING_AND_PRESENTATION;KEGG_NOD_LIKE_RECEPTOR_SIGNALING_PATHWAY;KEGG_ANTIGEN_PROCESSING_AND_PRESENTATION	CHST14,GLUD1,HSP90AA1,HSP90AA1;GLO1,ASH1L,HSP90AA1,HSP90AA1;GLO1,PDPK1,HSP90AA1,HSP90AA1
4	miR-17,miR-185,miR-25,miR-324-3p	PAAD_3,PAAD_4	KEGG_ANTIGEN_PROCESSING_AND_PRESENTATION;KEGG_NOD_LIKE_RECEPTOR_SIGNALING_PATHWAY;KEGG_ANTIGEN_PROCESSING_AND_PRESENTATION	CHST14,GLUD1,HSP90AA1,HSP90AA1;GLO1,ASH1L,HSP90AA1,HSP90AA1;GLO1,PDPK1,HSP90AA1,HSP90AA1
4	miR-17,miR-185,miR-25,miR-3943	PAAD_3,PAAD_4	KEGG_ANTIGEN_PROCESSING_AND_PRESENTATION;KEGG_NOD_LIKE_RECEPTOR_SIGNALING_PATHWAY;KEGG_ANTIGEN_PROCESSING_AND_PRESENTATION	CHST14,GLUD1,HSP90AA1,HSP90AA1;GLO1,ASH1L,HSP90AA1,HSP90AA1;GLO1,PDPK1,HSP90AA1,HSP90AA1
4	miR-17,miR-185,miR-25,miR-425	PAAD_3,PAAD_4	KEGG_ANTIGEN_PROCESSING_AND_PRESENTATION;KEGG_NOD_LIKE_RECEPTOR_SIGNALING_PATHWAY;KEGG_ANTIGEN_PROCESSING_AND_PRESENTATION	CHST14,GLUD1,HSP90AA1,HSP90AA1;GLO1,ASH1L,HSP90AA1,HSP90AA1;GLO1,PDPK1,HSP90AA1,HSP90AA1
4	miR-17,miR-185,miR-25,miR-484	PAAD_3,PAAD_4	KEGG_ANTIGEN_PROCESSING_AND_PRESENTATION;KEGG_NOD_LIKE_RECEPTOR_SIGNALING_PATHWAY;KEGG_ANTIGEN_PROCESSING_AND_PRESENTATION	CHST14,GLUD1,HSP90AA1,HSP90AA1|HSP90AB1|PSME3;GLO1,ASH1L,HSP90AA1,HSP90AA1|HSP90AB1;GLO1,PDPK1,HSP90AA1,HSP90AA1|RFX5
4	miR-17,miR-185,miR-25,miR-501-5p	PAAD_3,PAAD_4	KEGG_ANTIGEN_PROCESSING_AND_PRESENTATION;KEGG_NOD_LIKE_RECEPTOR_SIGNALING_PATHWAY;KEGG_PROGESTERONE_MEDIATED_OOCYTE_MATURATION;KEGG_ANTIGEN_PROCESSING_AND_PRESENTATION	CHST14,GLUD1,HSP90AA1,HSP90AA1|HSP90AB1;GLO1,ASH1L,HSP90AA1,HSP90AA1|HSP90AB1;MAP3K8,GLUD1,HSP90AA1,HSP90AA1|HSP90AB1;GLO1,PDPK1,HSP90AA1,HSP90AA1
4	miR-17,miR-185,miR-25,miR-760	PAAD_3,PAAD_4	KEGG_ANTIGEN_PROCESSING_AND_PRESENTATION;KEGG_NOD_LIKE_RECEPTOR_SIGNALING_PATHWAY;KEGG_ANTIGEN_PROCESSING_AND_PRESENTATION	CHST14,GLUD1,HSP90AA1,HSP90AA1;GLO1,ASH1L,HSP90AA1,HSP90AA1;GLO1,PDPK1,HSP90AA1,HSP90AA1
4	miR-17,miR-185,miR-30c,miR-30e	PAAD_3,PAAD_4	KEGG_ANTIGEN_PROCESSING_AND_PRESENTATION;KEGG_NOD_LIKE_RECEPTOR_SIGNALING_PATHWAY;KEGG_ANTIGEN_PROCESSING_AND_PRESENTATION	CHST14,GLUD1,HSP90AA1,HSP90AA1;GLO1,ASH1L,HSP90AA1,HSP90AA1;GLO1,PDPK1,HSP90AA1,HSP90AA1
4	miR-17,miR-185,miR-30c,miR-324-3p	PAAD_3,PAAD_4	KEGG_ANTIGEN_PROCESSING_AND_PRESENTATION;KEGG_NOD_LIKE_RECEPTOR_SIGNALING_PATHWAY;KEGG_ANTIGEN_PROCESSING_AND_PRESENTATION	CHST14,GLUD1,HSP90AA1,HSP90AA1;GLO1,ASH1L,HSP90AA1,HSP90AA1;GLO1,PDPK1,HSP90AA1,HSP90AA1
4	miR-17,miR-185,miR-30c,miR-378	PAAD_3,PAAD_4	KEGG_ANTIGEN_PROCESSING_AND_PRESENTATION;KEGG_NOD_LIKE_RECEPTOR_SIGNALING_PATHWAY;KEGG_ANTIGEN_PROCESSING_AND_PRESENTATION	CHST14,GLUD1,HSP90AA1,HSP90AA1;GLO1,ASH1L,HSP90AA1,HSP90AA1;GLO1,PDPK1,HSP90AA1,HSP90AA1
4	miR-17,miR-185,miR-30c,miR-3943	PAAD_3,PAAD_4	KEGG_ANTIGEN_PROCESSING_AND_PRESENTATION;KEGG_NOD_LIKE_RECEPTOR_SIGNALING_PATHWAY;KEGG_ANTIGEN_PROCESSING_AND_PRESENTATION	CHST14,GLUD1,HSP90AA1,HSP90AA1;GLO1,ASH1L,HSP90AA1,HSP90AA1;GLO1,PDPK1,HSP90AA1,HSP90AA1
4	miR-17,miR-185,miR-30c,miR-425	PAAD_3,PAAD_4	KEGG_ANTIGEN_PROCESSING_AND_PRESENTATION;KEGG_NOD_LIKE_RECEPTOR_SIGNALING_PATHWAY;KEGG_ANTIGEN_PROCESSING_AND_PRESENTATION	CHST14,GLUD1,HSP90AA1,HSP90AA1;GLO1,ASH1L,HSP90AA1,HSP90AA1;GLO1,PDPK1,HSP90AA1,HSP90AA1
4	miR-17,miR-185,miR-30c,miR-484	PAAD_3,PAAD_4	KEGG_ANTIGEN_PROCESSING_AND_PRESENTATION;KEGG_NOD_LIKE_RECEPTOR_SIGNALING_PATHWAY;KEGG_ANTIGEN_PROCESSING_AND_PRESENTATION	CHST14,GLUD1,HSP90AA1,HSP90AA1|HSP90AB1|PSME3;GLO1,ASH1L,HSP90AA1,HSP90AA1|HSP90AB1;GLO1,PDPK1,HSP90AA1,HSP90AA1|RFX5
4	miR-17,miR-185,miR-30c,miR-501-5p	PAAD_3,PAAD_4	KEGG_ANTIGEN_PROCESSING_AND_PRESENTATION;KEGG_NOD_LIKE_RECEPTOR_SIGNALING_PATHWAY;KEGG_PROGESTERONE_MEDIATED_OOCYTE_MATURATION;KEGG_ANTIGEN_PROCESSING_AND_PRESENTATION	CHST14,GLUD1,HSP90AA1,HSP90AA1|HSP90AB1;GLO1,ASH1L,HSP90AA1,HSP90AA1|HSP90AB1;MAP3K8,GLUD1,HSP90AA1,HSP90AA1|HSP90AB1;GLO1,PDPK1,HSP90AA1,HSP90AA1
4	miR-17,miR-185,miR-30c,miR-760	PAAD_3,PAAD_4	KEGG_ANTIGEN_PROCESSING_AND_PRESENTATION;KEGG_NOD_LIKE_RECEPTOR_SIGNALING_PATHWAY;KEGG_ANTIGEN_PROCESSING_AND_PRESENTATION	CHST14,GLUD1,HSP90AA1,HSP90AA1;GLO1,ASH1L,HSP90AA1,HSP90AA1;GLO1,PDPK1,HSP90AA1,HSP90AA1
4	miR-17,miR-185,miR-30e,miR-324-3p	PAAD_3,PAAD_4	KEGG_ANTIGEN_PROCESSING_AND_PRESENTATION;KEGG_NOD_LIKE_RECEPTOR_SIGNALING_PATHWAY;KEGG_ANTIGEN_PROCESSING_AND_PRESENTATION	CHST14,GLUD1,HSP90AA1,HSP90AA1;GLO1,ASH1L,HSP90AA1,HSP90AA1;GLO1,PDPK1,HSP90AA1,HSP90AA1
4	miR-17,miR-185,miR-30e,miR-378	PAAD_3,PAAD_4	KEGG_ANTIGEN_PROCESSING_AND_PRESENTATION;KEGG_NOD_LIKE_RECEPTOR_SIGNALING_PATHWAY;KEGG_ANTIGEN_PROCESSING_AND_PRESENTATION	CHST14,GLUD1,HSP90AA1,HSP90AA1;GLO1,ASH1L,HSP90AA1,HSP90AA1;GLO1,PDPK1,HSP90AA1,HSP90AA1
4	miR-17,miR-185,miR-30e,miR-3943	PAAD_3,PAAD_4	KEGG_ANTIGEN_PROCESSING_AND_PRESENTATION;KEGG_NOD_LIKE_RECEPTOR_SIGNALING_PATHWAY;KEGG_ANTIGEN_PROCESSING_AND_PRESENTATION	CHST14,GLUD1,HSP90AA1,HSP90AA1;GLO1,ASH1L,HSP90AA1,HSP90AA1;GLO1,PDPK1,HSP90AA1,HSP90AA1
4	miR-17,miR-185,miR-30e,miR-421	PAAD_3,PAAD_4	KEGG_ANTIGEN_PROCESSING_AND_PRESENTATION;KEGG_NOD_LIKE_RECEPTOR_SIGNALING_PATHWAY;KEGG_ANTIGEN_PROCESSING_AND_PRESENTATION	CHST14,GLUD1,HSP90AA1,HSP90AA1;GLO1,ASH1L,HSP90AA1,HSP90AA1;GLO1,PDPK1,HSP90AA1,HSP90AA1
4	miR-17,miR-185,miR-30e,miR-425	PAAD_3,PAAD_4	KEGG_ANTIGEN_PROCESSING_AND_PRESENTATION;KEGG_NOD_LIKE_RECEPTOR_SIGNALING_PATHWAY;KEGG_ANTIGEN_PROCESSING_AND_PRESENTATION	CHST14,GLUD1,HSP90AA1,HSP90AA1;GLO1,ASH1L,HSP90AA1,HSP90AA1;GLO1,PDPK1,HSP90AA1,HSP90AA1
4	miR-17,miR-185,miR-30e,miR-484	PAAD_3,PAAD_4	KEGG_ANTIGEN_PROCESSING_AND_PRESENTATION;KEGG_NOD_LIKE_RECEPTOR_SIGNALING_PATHWAY;KEGG_ANTIGEN_PROCESSING_AND_PRESENTATION	CHST14,GLUD1,HSP90AA1,HSP90AA1|HSP90AB1|PSME3;GLO1,ASH1L,HSP90AA1,HSP90AA1|HSP90AB1;GLO1,PDPK1,HSP90AA1,HSP90AA1|RFX5
4	miR-17,miR-185,miR-30e,miR-501-5p	PAAD_3,PAAD_4	KEGG_ANTIGEN_PROCESSING_AND_PRESENTATION;KEGG_NOD_LIKE_RECEPTOR_SIGNALING_PATHWAY;KEGG_PROGESTERONE_MEDIATED_OOCYTE_MATURATION;KEGG_ANTIGEN_PROCESSING_AND_PRESENTATION	CHST14,GLUD1,HSP90AA1,HSP90AA1|HSP90AB1;GLO1,ASH1L,HSP90AA1,HSP90AA1|HSP90AB1;MAP3K8,GLUD1,HSP90AA1,HSP90AA1|HSP90AB1;GLO1,PDPK1,HSP90AA1,HSP90AA1
4	miR-17,miR-185,miR-30e,miR-760	PAAD_3,PAAD_4	KEGG_ANTIGEN_PROCESSING_AND_PRESENTATION;KEGG_NOD_LIKE_RECEPTOR_SIGNALING_PATHWAY;KEGG_ANTIGEN_PROCESSING_AND_PRESENTATION	CHST14,GLUD1,HSP90AA1,HSP90AA1;GLO1,ASH1L,HSP90AA1,HSP90AA1;GLO1,PDPK1,HSP90AA1,HSP90AA1
4	miR-17,miR-185,miR-324-3p,miR-378	PAAD_3,PAAD_4	KEGG_ANTIGEN_PROCESSING_AND_PRESENTATION;KEGG_NOD_LIKE_RECEPTOR_SIGNALING_PATHWAY;KEGG_ANTIGEN_PROCESSING_AND_PRESENTATION	CHST14,GLUD1,HSP90AA1,HSP90AA1;GLO1,ASH1L,HSP90AA1,HSP90AA1;GLO1,PDPK1,HSP90AA1,HSP90AA1
4	miR-17,miR-185,miR-324-3p,miR-3943	PAAD_3,PAAD_4	KEGG_ANTIGEN_PROCESSING_AND_PRESENTATION;KEGG_NOD_LIKE_RECEPTOR_SIGNALING_PATHWAY;KEGG_ANTIGEN_PROCESSING_AND_PRESENTATION	CHST14,GLUD1,HSP90AA1,HSP90AA1;GLO1,ASH1L,HSP90AA1,HSP90AA1;GLO1,PDPK1,HSP90AA1,HSP90AA1
4	miR-17,miR-185,miR-324-3p,miR-421	PAAD_3,PAAD_4	KEGG_ANTIGEN_PROCESSING_AND_PRESENTATION;KEGG_NOD_LIKE_RECEPTOR_SIGNALING_PATHWAY;KEGG_ANTIGEN_PROCESSING_AND_PRESENTATION	CHST14,GLUD1,HSP90AA1,HSP90AA1;GLO1,ASH1L,HSP90AA1,HSP90AA1;GLO1,PDPK1,HSP90AA1,HSP90AA1
4	miR-17,miR-185,miR-324-3p,miR-425	PAAD_3,PAAD_4	KEGG_ANTIGEN_PROCESSING_AND_PRESENTATION;KEGG_NOD_LIKE_RECEPTOR_SIGNALING_PATHWAY;KEGG_ANTIGEN_PROCESSING_AND_PRESENTATION	CHST14,GLUD1,HSP90AA1,HSP90AA1;GLO1,ASH1L,HSP90AA1,HSP90AA1;GLO1,PDPK1,HSP90AA1,HSP90AA1
4	miR-17,miR-185,miR-324-3p,miR-484	PAAD_3,PAAD_4	KEGG_ANTIGEN_PROCESSING_AND_PRESENTATION;KEGG_NOD_LIKE_RECEPTOR_SIGNALING_PATHWAY;KEGG_ANTIGEN_PROCESSING_AND_PRESENTATION	CHST14,GLUD1,HSP90AA1,HSP90AA1|HSP90AB1|PSME3;GLO1,ASH1L,HSP90AA1,HSP90AA1|HSP90AB1;GLO1,PDPK1,HSP90AA1,HSP90AA1|RFX5
4	miR-17,miR-185,miR-324-3p,miR-501-5p	PAAD_3,PAAD_4	KEGG_ANTIGEN_PROCESSING_AND_PRESENTATION;KEGG_NOD_LIKE_RECEPTOR_SIGNALING_PATHWAY;KEGG_PROGESTERONE_MEDIATED_OOCYTE_MATURATION;KEGG_ANTIGEN_PROCESSING_AND_PRESENTATION	CHST14,GLUD1,HSP90AA1,HSP90AA1|HSP90AB1;GLO1,ASH1L,HSP90AA1,HSP90AA1|HSP90AB1;MAP3K8,GLUD1,HSP90AA1,HSP90AA1|HSP90AB1;GLO1,PDPK1,HSP90AA1,HSP90AA1
4	miR-17,miR-185,miR-324-3p,miR-760	PAAD_3,PAAD_4	KEGG_ANTIGEN_PROCESSING_AND_PRESENTATION;KEGG_NOD_LIKE_RECEPTOR_SIGNALING_PATHWAY;KEGG_ANTIGEN_PROCESSING_AND_PRESENTATION	CHST14,GLUD1,HSP90AA1,HSP90AA1;GLO1,ASH1L,HSP90AA1,HSP90AA1;GLO1,PDPK1,HSP90AA1,HSP90AA1
4	miR-17,miR-185,miR-378,miR-3943	PAAD_3,PAAD_4	KEGG_ANTIGEN_PROCESSING_AND_PRESENTATION;KEGG_NOD_LIKE_RECEPTOR_SIGNALING_PATHWAY;KEGG_ANTIGEN_PROCESSING_AND_PRESENTATION	CHST14,GLUD1,HSP90AA1,HSP90AA1;GLO1,ASH1L,HSP90AA1,HSP90AA1;GLO1,PDPK1,HSP90AA1,HSP90AA1
4	miR-17,miR-185,miR-378,miR-421	PAAD_3,PAAD_4	KEGG_ANTIGEN_PROCESSING_AND_PRESENTATION;KEGG_NOD_LIKE_RECEPTOR_SIGNALING_PATHWAY;KEGG_ANTIGEN_PROCESSING_AND_PRESENTATION	CHST14,GLUD1,HSP90AA1,HSP90AA1;GLO1,ASH1L,HSP90AA1,HSP90AA1;GLO1,PDPK1,HSP90AA1,HSP90AA1
4	miR-17,miR-185,miR-378,miR-425	PAAD_3,PAAD_4	KEGG_ANTIGEN_PROCESSING_AND_PRESENTATION;KEGG_NOD_LIKE_RECEPTOR_SIGNALING_PATHWAY;KEGG_ANTIGEN_PROCESSING_AND_PRESENTATION	CHST14,GLUD1,HSP90AA1,HSP90AA1;GLO1,ASH1L,HSP90AA1,HSP90AA1;GLO1,PDPK1,HSP90AA1,HSP90AA1
4	miR-17,miR-185,miR-378,miR-484	PAAD_3,PAAD_4	KEGG_ANTIGEN_PROCESSING_AND_PRESENTATION;KEGG_NOD_LIKE_RECEPTOR_SIGNALING_PATHWAY;KEGG_ANTIGEN_PROCESSING_AND_PRESENTATION	CHST14,GLUD1,HSP90AA1,HSP90AA1|HSP90AB1|PSME3;GLO1,ASH1L,HSP90AA1,HSP90AA1|HSP90AB1;GLO1,PDPK1,HSP90AA1,HSP90AA1|RFX5
4	miR-17,miR-185,miR-378,miR-501-5p	PAAD_3,PAAD_4	KEGG_ANTIGEN_PROCESSING_AND_PRESENTATION;KEGG_NOD_LIKE_RECEPTOR_SIGNALING_PATHWAY;KEGG_PROGESTERONE_MEDIATED_OOCYTE_MATURATION;KEGG_ANTIGEN_PROCESSING_AND_PRESENTATION	CHST14,GLUD1,HSP90AA1,HSP90AA1|HSP90AB1;GLO1,ASH1L,HSP90AA1,HSP90AA1|HSP90AB1;MAP3K8,GLUD1,HSP90AA1,HSP90AA1|HSP90AB1;GLO1,PDPK1,HSP90AA1,HSP90AA1
4	miR-17,miR-185,miR-378,miR-760	PAAD_3,PAAD_4	KEGG_ANTIGEN_PROCESSING_AND_PRESENTATION;KEGG_NOD_LIKE_RECEPTOR_SIGNALING_PATHWAY;KEGG_ANTIGEN_PROCESSING_AND_PRESENTATION	CHST14,GLUD1,HSP90AA1,HSP90AA1;GLO1,ASH1L,HSP90AA1,HSP90AA1;GLO1,PDPK1,HSP90AA1,HSP90AA1
4	miR-17,miR-185,miR-3943,miR-421	PAAD_3,PAAD_4	KEGG_ANTIGEN_PROCESSING_AND_PRESENTATION;KEGG_NOD_LIKE_RECEPTOR_SIGNALING_PATHWAY;KEGG_ANTIGEN_PROCESSING_AND_PRESENTATION	CHST14,GLUD1,HSP90AA1,HSP90AA1;GLO1,ASH1L,HSP90AA1,HSP90AA1;GLO1,PDPK1,HSP90AA1,HSP90AA1
4	miR-17,miR-185,miR-3943,miR-425	PAAD_3,PAAD_4	KEGG_ANTIGEN_PROCESSING_AND_PRESENTATION;KEGG_NOD_LIKE_RECEPTOR_SIGNALING_PATHWAY;KEGG_ANTIGEN_PROCESSING_AND_PRESENTATION	CHST14,GLUD1,HSP90AA1,HSP90AA1;GLO1,ASH1L,HSP90AA1,HSP90AA1;GLO1,PDPK1,HSP90AA1,HSP90AA1
4	miR-17,miR-185,miR-3943,miR-484	PAAD_3,PAAD_4	KEGG_ANTIGEN_PROCESSING_AND_PRESENTATION;KEGG_NOD_LIKE_RECEPTOR_SIGNALING_PATHWAY;KEGG_ANTIGEN_PROCESSING_AND_PRESENTATION	CHST14,GLUD1,HSP90AA1,HSP90AA1|HSP90AB1|PSME3;GLO1,ASH1L,HSP90AA1,HSP90AA1|HSP90AB1;GLO1,PDPK1,HSP90AA1,HSP90AA1|RFX5
4	miR-17,miR-185,miR-3943,miR-501-5p	PAAD_3,PAAD_4	KEGG_ANTIGEN_PROCESSING_AND_PRESENTATION;KEGG_NOD_LIKE_RECEPTOR_SIGNALING_PATHWAY;KEGG_PROGESTERONE_MEDIATED_OOCYTE_MATURATION;KEGG_ANTIGEN_PROCESSING_AND_PRESENTATION	CHST14,GLUD1,HSP90AA1,HSP90AA1|HSP90AB1;GLO1,ASH1L,HSP90AA1,HSP90AA1|HSP90AB1;MAP3K8,GLUD1,HSP90AA1,HSP90AA1|HSP90AB1;GLO1,PDPK1,HSP90AA1,HSP90AA1
4	miR-17,miR-185,miR-3943,miR-760	PAAD_3,PAAD_4	KEGG_ANTIGEN_PROCESSING_AND_PRESENTATION;KEGG_NOD_LIKE_RECEPTOR_SIGNALING_PATHWAY;KEGG_ANTIGEN_PROCESSING_AND_PRESENTATION	CHST14,GLUD1,HSP90AA1,HSP90AA1;GLO1,ASH1L,HSP90AA1,HSP90AA1;GLO1,PDPK1,HSP90AA1,HSP90AA1
4	miR-17,miR-185,miR-421,miR-425	PAAD_3,PAAD_4	KEGG_ANTIGEN_PROCESSING_AND_PRESENTATION;KEGG_NOD_LIKE_RECEPTOR_SIGNALING_PATHWAY;KEGG_ANTIGEN_PROCESSING_AND_PRESENTATION	CHST14,GLUD1,HSP90AA1,HSP90AA1;GLO1,ASH1L,HSP90AA1,HSP90AA1;GLO1,PDPK1,HSP90AA1,HSP90AA1
4	miR-17,miR-185,miR-421,miR-484	PAAD_3,PAAD_4	KEGG_ANTIGEN_PROCESSING_AND_PRESENTATION;KEGG_NOD_LIKE_RECEPTOR_SIGNALING_PATHWAY;KEGG_ANTIGEN_PROCESSING_AND_PRESENTATION	CHST14,GLUD1,HSP90AA1,HSP90AA1|HSP90AB1|PSME3;GLO1,ASH1L,HSP90AA1,HSP90AA1|HSP90AB1;GLO1,PDPK1,HSP90AA1,HSP90AA1|RFX5
4	miR-17,miR-185,miR-421,miR-501-5p	PAAD_3,PAAD_4	KEGG_ANTIGEN_PROCESSING_AND_PRESENTATION;KEGG_NOD_LIKE_RECEPTOR_SIGNALING_PATHWAY;KEGG_PROGESTERONE_MEDIATED_OOCYTE_MATURATION;KEGG_ANTIGEN_PROCESSING_AND_PRESENTATION	CHST14,GLUD1,HSP90AA1,HSP90AA1|HSP90AB1;GLO1,ASH1L,HSP90AA1,HSP90AA1|HSP90AB1;MAP3K8,GLUD1,HSP90AA1,HSP90AA1|HSP90AB1;GLO1,PDPK1,HSP90AA1,HSP90AA1
4	miR-17,miR-185,miR-421,miR-760	PAAD_3,PAAD_4	KEGG_ANTIGEN_PROCESSING_AND_PRESENTATION;KEGG_NOD_LIKE_RECEPTOR_SIGNALING_PATHWAY;KEGG_ANTIGEN_PROCESSING_AND_PRESENTATION	CHST14,GLUD1,HSP90AA1,HSP90AA1;GLO1,ASH1L,HSP90AA1,HSP90AA1;GLO1,PDPK1,HSP90AA1,HSP90AA1
4	miR-17,miR-185,miR-425,miR-484	PAAD_3,PAAD_4	KEGG_ANTIGEN_PROCESSING_AND_PRESENTATION;KEGG_NOD_LIKE_RECEPTOR_SIGNALING_PATHWAY;KEGG_ANTIGEN_PROCESSING_AND_PRESENTATION	CHST14,GLUD1,HSP90AA1,HSP90AA1|HSP90AB1|PSME3;GLO1,ASH1L,HSP90AA1,HSP90AA1|HSP90AB1;GLO1,PDPK1,HSP90AA1,HSP90AA1|RFX5
4	miR-17,miR-185,miR-425,miR-501-5p	PAAD_3,PAAD_4	KEGG_ANTIGEN_PROCESSING_AND_PRESENTATION;KEGG_NOD_LIKE_RECEPTOR_SIGNALING_PATHWAY;KEGG_PROGESTERONE_MEDIATED_OOCYTE_MATURATION;KEGG_ANTIGEN_PROCESSING_AND_PRESENTATION	CHST14,GLUD1,HSP90AA1,HSP90AA1|HSP90AB1;GLO1,ASH1L,HSP90AA1,HSP90AA1|HSP90AB1;MAP3K8,GLUD1,HSP90AA1,HSP90AA1|HSP90AB1;GLO1,PDPK1,HSP90AA1,HSP90AA1
4	miR-17,miR-185,miR-425,miR-760	PAAD_3,PAAD_4	KEGG_ANTIGEN_PROCESSING_AND_PRESENTATION;KEGG_NOD_LIKE_RECEPTOR_SIGNALING_PATHWAY;KEGG_ANTIGEN_PROCESSING_AND_PRESENTATION	CHST14,GLUD1,HSP90AA1,HSP90AA1;GLO1,ASH1L,HSP90AA1,HSP90AA1;GLO1,PDPK1,HSP90AA1,HSP90AA1
4	miR-17,miR-185,miR-484,miR-501-5p	PAAD_3,PAAD_4	KEGG_ANTIGEN_PROCESSING_AND_PRESENTATION;KEGG_NOD_LIKE_RECEPTOR_SIGNALING_PATHWAY;KEGG_ANTIGEN_PROCESSING_AND_PRESENTATION	CHST14,GLUD1,HSP90AA1|HSP90AB1|PSME3,HSP90AA1|HSP90AB1;GLO1,ASH1L,HSP90AA1|HSP90AB1,HSP90AA1|HSP90AB1;GLO1,PDPK1,HSP90AA1|RFX5,HSP90AA1
4	miR-17,miR-185,miR-484,miR-760	PAAD_3,PAAD_4	KEGG_ANTIGEN_PROCESSING_AND_PRESENTATION;KEGG_NOD_LIKE_RECEPTOR_SIGNALING_PATHWAY;KEGG_ANTIGEN_PROCESSING_AND_PRESENTATION	CHST14,GLUD1,HSP90AA1|HSP90AB1|PSME3,HSP90AA1;GLO1,ASH1L,HSP90AA1|HSP90AB1,HSP90AA1;GLO1,PDPK1,HSP90AA1|RFX5,HSP90AA1
4	miR-17,miR-185,miR-501-5p,miR-760	PAAD_3,PAAD_4	KEGG_ANTIGEN_PROCESSING_AND_PRESENTATION;KEGG_NOD_LIKE_RECEPTOR_SIGNALING_PATHWAY;KEGG_PROGESTERONE_MEDIATED_OOCYTE_MATURATION;KEGG_ANTIGEN_PROCESSING_AND_PRESENTATION	CHST14,GLUD1,HSP90AA1|HSP90AB1,HSP90AA1;GLO1,ASH1L,HSP90AA1|HSP90AB1,HSP90AA1;MAP3K8,GLUD1,HSP90AA1|HSP90AB1,HSP90AA1;GLO1,PDPK1,HSP90AA1,HSP90AA1
4	miR-17,miR-186,miR-204,miR-30e	PAAD_3,PAAD_4	KEGG_ANTIGEN_PROCESSING_AND_PRESENTATION;KEGG_NOD_LIKE_RECEPTOR_SIGNALING_PATHWAY;KEGG_NOD_LIKE_RECEPTOR_SIGNALING_PATHWAY	GLO1,DDX42,HSP90AA1,HSP90AA1;MAP3K8,PSMA2|PSMD2,HSP90AA1,HSP90AA1;AMD1,RAF1,HSP90AA1,HSP90AA1
4	miR-17,miR-186,miR-204,miR-324-3p	PAAD_3,PAAD_4	KEGG_ANTIGEN_PROCESSING_AND_PRESENTATION;KEGG_NOD_LIKE_RECEPTOR_SIGNALING_PATHWAY;KEGG_NOD_LIKE_RECEPTOR_SIGNALING_PATHWAY	GLO1,DDX42,HSP90AA1,HSP90AA1;MAP3K8,PSMA2|PSMD2,HSP90AA1,HSP90AA1;AMD1,RAF1,HSP90AA1,HSP90AA1
4	miR-17,miR-186,miR-204,miR-3943	PAAD_3,PAAD_4	KEGG_ANTIGEN_PROCESSING_AND_PRESENTATION;KEGG_NOD_LIKE_RECEPTOR_SIGNALING_PATHWAY;KEGG_NOD_LIKE_RECEPTOR_SIGNALING_PATHWAY	GLO1,DDX42,HSP90AA1,HSP90AA1;MAP3K8,PSMA2|PSMD2,HSP90AA1,HSP90AA1;AMD1,RAF1,HSP90AA1,HSP90AA1
4	miR-17,miR-186,miR-204,miR-425	PAAD_3,PAAD_4	KEGG_ANTIGEN_PROCESSING_AND_PRESENTATION;KEGG_NOD_LIKE_RECEPTOR_SIGNALING_PATHWAY;KEGG_NOD_LIKE_RECEPTOR_SIGNALING_PATHWAY	GLO1,DDX42,HSP90AA1,HSP90AA1;MAP3K8,PSMA2|PSMD2,HSP90AA1,HSP90AA1;AMD1,RAF1,HSP90AA1,HSP90AA1
4	miR-17,miR-186,miR-204,miR-484	PAAD_3,PAAD_4	KEGG_ANTIGEN_PROCESSING_AND_PRESENTATION;KEGG_NOD_LIKE_RECEPTOR_SIGNALING_PATHWAY;KEGG_ANTIGEN_PROCESSING_AND_PRESENTATION	GLO1,DDX42,HSP90AA1,HSP90AA1|HSP90AB1|PSME3;MAP3K8,PSMA2|PSMD2,HSP90AA1,HSP90AA1|HSP90AB1;AMD1,RAF1,HSP90AA1,HSP90AA1|RFX5
4	miR-17,miR-186,miR-204,miR-501-5p	PAAD_3,PAAD_4	KEGG_ANTIGEN_PROCESSING_AND_PRESENTATION;KEGG_NOD_LIKE_RECEPTOR_SIGNALING_PATHWAY;KEGG_PROGESTERONE_MEDIATED_OOCYTE_MATURATION;KEGG_NOD_LIKE_RECEPTOR_SIGNALING_PATHWAY	GLO1,DDX42,HSP90AA1,HSP90AA1|HSP90AB1;MAP3K8,PSMA2|PSMD2,HSP90AA1,HSP90AA1|HSP90AB1;RAB5B,VPS45,HSP90AA1,HSP90AA1|HSP90AB1;AMD1,RAF1,HSP90AA1,HSP90AA1
4	miR-17,miR-186,miR-30e,miR-3943	PAAD_3,PAAD_4	KEGG_ANTIGEN_PROCESSING_AND_PRESENTATION;KEGG_NOD_LIKE_RECEPTOR_SIGNALING_PATHWAY;KEGG_NOD_LIKE_RECEPTOR_SIGNALING_PATHWAY	GLO1,DDX42,HSP90AA1,HSP90AA1;MAP3K8,PSMA2|PSMD2,HSP90AA1,HSP90AA1;AMD1,RAF1,HSP90AA1,HSP90AA1
4	miR-17,miR-186,miR-30e,miR-484	PAAD_3,PAAD_4	KEGG_ANTIGEN_PROCESSING_AND_PRESENTATION;KEGG_NOD_LIKE_RECEPTOR_SIGNALING_PATHWAY;KEGG_ANTIGEN_PROCESSING_AND_PRESENTATION	GLO1,DDX42,HSP90AA1,HSP90AA1|HSP90AB1|PSME3;MAP3K8,PSMA2|PSMD2,HSP90AA1,HSP90AA1|HSP90AB1;AMD1,RAF1,HSP90AA1,HSP90AA1|RFX5
4	miR-17,miR-186,miR-30e,miR-501-5p	PAAD_3,PAAD_4	KEGG_ANTIGEN_PROCESSING_AND_PRESENTATION;KEGG_NOD_LIKE_RECEPTOR_SIGNALING_PATHWAY;KEGG_PROGESTERONE_MEDIATED_OOCYTE_MATURATION;KEGG_NOD_LIKE_RECEPTOR_SIGNALING_PATHWAY	GLO1,DDX42,HSP90AA1,HSP90AA1|HSP90AB1;MAP3K8,PSMA2|PSMD2,HSP90AA1,HSP90AA1|HSP90AB1;RAB5B,VPS45,HSP90AA1,HSP90AA1|HSP90AB1;AMD1,RAF1,HSP90AA1,HSP90AA1
4	miR-17,miR-186,miR-324-3p,miR-3943	PAAD_3,PAAD_4	KEGG_ANTIGEN_PROCESSING_AND_PRESENTATION;KEGG_NOD_LIKE_RECEPTOR_SIGNALING_PATHWAY;KEGG_NOD_LIKE_RECEPTOR_SIGNALING_PATHWAY	GLO1,DDX42,HSP90AA1,HSP90AA1;MAP3K8,PSMA2|PSMD2,HSP90AA1,HSP90AA1;AMD1,RAF1,HSP90AA1,HSP90AA1
4	miR-17,miR-186,miR-324-3p,miR-484	PAAD_3,PAAD_4	KEGG_ANTIGEN_PROCESSING_AND_PRESENTATION;KEGG_NOD_LIKE_RECEPTOR_SIGNALING_PATHWAY;KEGG_ANTIGEN_PROCESSING_AND_PRESENTATION	GLO1,DDX42,HSP90AA1,HSP90AA1|HSP90AB1|PSME3;MAP3K8,PSMA2|PSMD2,HSP90AA1,HSP90AA1|HSP90AB1;AMD1,RAF1,HSP90AA1,HSP90AA1|RFX5
4	miR-17,miR-186,miR-324-3p,miR-501-5p	PAAD_3,PAAD_4	KEGG_ANTIGEN_PROCESSING_AND_PRESENTATION;KEGG_NOD_LIKE_RECEPTOR_SIGNALING_PATHWAY;KEGG_PROGESTERONE_MEDIATED_OOCYTE_MATURATION;KEGG_NOD_LIKE_RECEPTOR_SIGNALING_PATHWAY	GLO1,DDX42,HSP90AA1,HSP90AA1|HSP90AB1;MAP3K8,PSMA2|PSMD2,HSP90AA1,HSP90AA1|HSP90AB1;RAB5B,VPS45,HSP90AA1,HSP90AA1|HSP90AB1;AMD1,RAF1,HSP90AA1,HSP90AA1
4	miR-17,miR-186,miR-378,miR-484	PAAD_3,PAAD_4	KEGG_ANTIGEN_PROCESSING_AND_PRESENTATION;KEGG_NOD_LIKE_RECEPTOR_SIGNALING_PATHWAY;KEGG_ANTIGEN_PROCESSING_AND_PRESENTATION	GLO1,DDX42,HSP90AA1,HSP90AA1|HSP90AB1|PSME3;MAP3K8,PSMA2|PSMD2,HSP90AA1,HSP90AA1|HSP90AB1;AMD1,RAF1,HSP90AA1,HSP90AA1|RFX5
4	miR-17,miR-186,miR-3943,miR-425	PAAD_3,PAAD_4	KEGG_ANTIGEN_PROCESSING_AND_PRESENTATION;KEGG_NOD_LIKE_RECEPTOR_SIGNALING_PATHWAY;KEGG_NOD_LIKE_RECEPTOR_SIGNALING_PATHWAY	GLO1,DDX42,HSP90AA1,HSP90AA1;MAP3K8,PSMA2|PSMD2,HSP90AA1,HSP90AA1;AMD1,RAF1,HSP90AA1,HSP90AA1
4	miR-17,miR-186,miR-3943,miR-484	PAAD_3,PAAD_4	KEGG_ANTIGEN_PROCESSING_AND_PRESENTATION;KEGG_NOD_LIKE_RECEPTOR_SIGNALING_PATHWAY;KEGG_ANTIGEN_PROCESSING_AND_PRESENTATION	GLO1,DDX42,HSP90AA1,HSP90AA1|HSP90AB1|PSME3;MAP3K8,PSMA2|PSMD2,HSP90AA1,HSP90AA1|HSP90AB1;AMD1,RAF1,HSP90AA1,HSP90AA1|RFX5
4	miR-17,miR-186,miR-3943,miR-501-5p	PAAD_3,PAAD_4	KEGG_ANTIGEN_PROCESSING_AND_PRESENTATION;KEGG_NOD_LIKE_RECEPTOR_SIGNALING_PATHWAY;KEGG_PROGESTERONE_MEDIATED_OOCYTE_MATURATION;KEGG_NOD_LIKE_RECEPTOR_SIGNALING_PATHWAY	GLO1,DDX42,HSP90AA1,HSP90AA1|HSP90AB1;MAP3K8,PSMA2|PSMD2,HSP90AA1,HSP90AA1|HSP90AB1;RAB5B,VPS45,HSP90AA1,HSP90AA1|HSP90AB1;AMD1,RAF1,HSP90AA1,HSP90AA1
4	miR-17,miR-186,miR-3943,miR-760	PAAD_3,PAAD_4	KEGG_ANTIGEN_PROCESSING_AND_PRESENTATION;KEGG_NOD_LIKE_RECEPTOR_SIGNALING_PATHWAY;KEGG_NOD_LIKE_RECEPTOR_SIGNALING_PATHWAY	GLO1,DDX42,HSP90AA1,HSP90AA1;MAP3K8,PSMA2|PSMD2,HSP90AA1,HSP90AA1;AMD1,RAF1,HSP90AA1,HSP90AA1
4	miR-17,miR-186,miR-425,miR-484	PAAD_3,PAAD_4	KEGG_ANTIGEN_PROCESSING_AND_PRESENTATION;KEGG_NOD_LIKE_RECEPTOR_SIGNALING_PATHWAY;KEGG_ANTIGEN_PROCESSING_AND_PRESENTATION	GLO1,DDX42,HSP90AA1,HSP90AA1|HSP90AB1|PSME3;MAP3K8,PSMA2|PSMD2,HSP90AA1,HSP90AA1|HSP90AB1;AMD1,RAF1,HSP90AA1,HSP90AA1|RFX5
4	miR-17,miR-186,miR-425,miR-501-5p	PAAD_3,PAAD_4	KEGG_ANTIGEN_PROCESSING_AND_PRESENTATION;KEGG_NOD_LIKE_RECEPTOR_SIGNALING_PATHWAY;KEGG_PROGESTERONE_MEDIATED_OOCYTE_MATURATION;KEGG_NOD_LIKE_RECEPTOR_SIGNALING_PATHWAY	GLO1,DDX42,HSP90AA1,HSP90AA1|HSP90AB1;MAP3K8,PSMA2|PSMD2,HSP90AA1,HSP90AA1|HSP90AB1;RAB5B,VPS45,HSP90AA1,HSP90AA1|HSP90AB1;AMD1,RAF1,HSP90AA1,HSP90AA1
4	miR-17,miR-186,miR-425,miR-615-3p	PAAD_3,PAAD_4	KEGG_ANTIGEN_PROCESSING_AND_PRESENTATION;KEGG_NOD_LIKE_RECEPTOR_SIGNALING_PATHWAY;KEGG_FOCAL_ADHESION	GLO1,DDX42,HSP90AA1,HSP90AB1;MAP3K8,PSMA2|PSMD2,HSP90AA1,HSP90AB1;AK1,RPLP1,CRKL,CCND3|PDGFC|PPP1CB
4	miR-17,miR-186,miR-484,miR-501-5p	PAAD_3,PAAD_4	KEGG_ANTIGEN_PROCESSING_AND_PRESENTATION;KEGG_NOD_LIKE_RECEPTOR_SIGNALING_PATHWAY;KEGG_ANTIGEN_PROCESSING_AND_PRESENTATION	GLO1,DDX42,HSP90AA1|HSP90AB1|PSME3,HSP90AA1|HSP90AB1;MAP3K8,PSMA2|PSMD2,HSP90AA1|HSP90AB1,HSP90AA1|HSP90AB1;AMD1,RAF1,HSP90AA1|RFX5,HSP90AA1
4	miR-17,miR-186,miR-484,miR-760	PAAD_3,PAAD_4	KEGG_ANTIGEN_PROCESSING_AND_PRESENTATION;KEGG_NOD_LIKE_RECEPTOR_SIGNALING_PATHWAY;KEGG_ANTIGEN_PROCESSING_AND_PRESENTATION	GLO1,DDX42,HSP90AA1|HSP90AB1|PSME3,HSP90AA1;MAP3K8,PSMA2|PSMD2,HSP90AA1|HSP90AB1,HSP90AA1;AMD1,RAF1,HSP90AA1|RFX5,HSP90AA1
4	miR-17,miR-186,miR-501-5p,miR-760	PAAD_3,PAAD_4	KEGG_ANTIGEN_PROCESSING_AND_PRESENTATION;KEGG_NOD_LIKE_RECEPTOR_SIGNALING_PATHWAY;KEGG_PROGESTERONE_MEDIATED_OOCYTE_MATURATION;KEGG_NOD_LIKE_RECEPTOR_SIGNALING_PATHWAY	GLO1,DDX42,HSP90AA1|HSP90AB1,HSP90AA1;MAP3K8,PSMA2|PSMD2,HSP90AA1|HSP90AB1,HSP90AA1;RAB5B,VPS45,HSP90AA1|HSP90AB1,HSP90AA1;AMD1,RAF1,HSP90AA1,HSP90AA1
4	miR-17,miR-222,miR-30c,miR-484	PAAD_3,PAAD_4	KEGG_ANTIGEN_PROCESSING_AND_PRESENTATION;KEGG_NOD_LIKE_RECEPTOR_SIGNALING_PATHWAY;KEGG_ANTIGEN_PROCESSING_AND_PRESENTATION	GLO1,GLO1,HSP90AA1,HSP90AA1|HSP90AB1|PSME3;MAP3K8,MCM3,HSP90AA1,HSP90AA1|HSP90AB1;EARS2,RFC1,HSP90AA1,HSP90AA1|RFX5
4	miR-17,miR-222,miR-30e,miR-324-3p	PAAD_3,PAAD_4	KEGG_NOD_LIKE_RECEPTOR_SIGNALING_PATHWAY;KEGG_NOD_LIKE_RECEPTOR_SIGNALING_PATHWAY	MAP3K8,MCM3,HSP90AA1,HSP90AA1;EARS2,TCERG1,HSP90AA1,HSP90AA1
4	miR-17,miR-222,miR-30e,miR-3943	PAAD_3,PAAD_4	KEGG_NOD_LIKE_RECEPTOR_SIGNALING_PATHWAY;KEGG_NOD_LIKE_RECEPTOR_SIGNALING_PATHWAY	MAP3K8,MCM3,HSP90AA1,HSP90AA1;EARS2,TCERG1,HSP90AA1,HSP90AA1
4	miR-17,miR-222,miR-30e,miR-425	PAAD_3,PAAD_4	KEGG_NOD_LIKE_RECEPTOR_SIGNALING_PATHWAY;KEGG_NOD_LIKE_RECEPTOR_SIGNALING_PATHWAY	MAP3K8,MCM3,HSP90AA1,HSP90AA1;EARS2,TCERG1,HSP90AA1,HSP90AA1
4	miR-17,miR-222,miR-30e,miR-484	PAAD_3,PAAD_4	KEGG_ANTIGEN_PROCESSING_AND_PRESENTATION;KEGG_NOD_LIKE_RECEPTOR_SIGNALING_PATHWAY;KEGG_ANTIGEN_PROCESSING_AND_PRESENTATION	GLO1,GLO1,HSP90AA1,HSP90AA1|HSP90AB1|PSME3;MAP3K8,MCM3,HSP90AA1,HSP90AA1|HSP90AB1;EARS2,RFC1,HSP90AA1,HSP90AA1|RFX5
4	miR-17,miR-222,miR-30e,miR-501-5p	PAAD_3,PAAD_4	KEGG_ANTIGEN_PROCESSING_AND_PRESENTATION;KEGG_NOD_LIKE_RECEPTOR_SIGNALING_PATHWAY;KEGG_PROGESTERONE_MEDIATED_OOCYTE_MATURATION;KEGG_NOD_LIKE_RECEPTOR_SIGNALING_PATHWAY	GLO1,GLO1,HSP90AA1,HSP90AA1|HSP90AB1;MAP3K8,MCM3,HSP90AA1,HSP90AA1|HSP90AB1;RAB5B,MCM3,HSP90AA1,HSP90AA1|HSP90AB1;EARS2,TCERG1,HSP90AA1,HSP90AA1
4	miR-17,miR-222,miR-30e,miR-760	PAAD_3,PAAD_4	KEGG_NOD_LIKE_RECEPTOR_SIGNALING_PATHWAY;KEGG_NOD_LIKE_RECEPTOR_SIGNALING_PATHWAY	MAP3K8,MCM3,HSP90AA1,HSP90AA1;EARS2,TCERG1,HSP90AA1,HSP90AA1
4	miR-17,miR-222,miR-324-3p,miR-3943	PAAD_3,PAAD_4	KEGG_NOD_LIKE_RECEPTOR_SIGNALING_PATHWAY;KEGG_NOD_LIKE_RECEPTOR_SIGNALING_PATHWAY	MAP3K8,MCM3,HSP90AA1,HSP90AA1;EARS2,TCERG1,HSP90AA1,HSP90AA1
4	miR-17,miR-222,miR-324-3p,miR-425	PAAD_3,PAAD_4	KEGG_NOD_LIKE_RECEPTOR_SIGNALING_PATHWAY;KEGG_NOD_LIKE_RECEPTOR_SIGNALING_PATHWAY	MAP3K8,MCM3,HSP90AA1,HSP90AA1;EARS2,TCERG1,HSP90AA1,HSP90AA1
4	miR-17,miR-222,miR-324-3p,miR-484	PAAD_3,PAAD_4	KEGG_ANTIGEN_PROCESSING_AND_PRESENTATION;KEGG_NOD_LIKE_RECEPTOR_SIGNALING_PATHWAY;KEGG_ANTIGEN_PROCESSING_AND_PRESENTATION	GLO1,GLO1,HSP90AA1,HSP90AA1|HSP90AB1|PSME3;MAP3K8,MCM3,HSP90AA1,HSP90AA1|HSP90AB1;EARS2,RFC1,HSP90AA1,HSP90AA1|RFX5
4	miR-17,miR-222,miR-324-3p,miR-501-5p	PAAD_3,PAAD_4	KEGG_ANTIGEN_PROCESSING_AND_PRESENTATION;KEGG_NOD_LIKE_RECEPTOR_SIGNALING_PATHWAY;KEGG_PROGESTERONE_MEDIATED_OOCYTE_MATURATION;KEGG_NOD_LIKE_RECEPTOR_SIGNALING_PATHWAY	GLO1,GLO1,HSP90AA1,HSP90AA1|HSP90AB1;MAP3K8,MCM3,HSP90AA1,HSP90AA1|HSP90AB1;RAB5B,MCM3,HSP90AA1,HSP90AA1|HSP90AB1;EARS2,TCERG1,HSP90AA1,HSP90AA1
4	miR-17,miR-222,miR-324-3p,miR-760	PAAD_3,PAAD_4	KEGG_NOD_LIKE_RECEPTOR_SIGNALING_PATHWAY;KEGG_NOD_LIKE_RECEPTOR_SIGNALING_PATHWAY	MAP3K8,MCM3,HSP90AA1,HSP90AA1;EARS2,TCERG1,HSP90AA1,HSP90AA1
4	miR-17,miR-222,miR-378,miR-3943	PAAD_3,PAAD_4	KEGG_NOD_LIKE_RECEPTOR_SIGNALING_PATHWAY;KEGG_NOD_LIKE_RECEPTOR_SIGNALING_PATHWAY	MAP3K8,MCM3,HSP90AA1,HSP90AA1;EARS2,TCERG1,HSP90AA1,HSP90AA1
4	miR-17,miR-222,miR-378,miR-484	PAAD_3,PAAD_4	KEGG_ANTIGEN_PROCESSING_AND_PRESENTATION;KEGG_NOD_LIKE_RECEPTOR_SIGNALING_PATHWAY;KEGG_ANTIGEN_PROCESSING_AND_PRESENTATION	GLO1,GLO1,HSP90AA1,HSP90AA1|HSP90AB1|PSME3;MAP3K8,MCM3,HSP90AA1,HSP90AA1|HSP90AB1;EARS2,RFC1,HSP90AA1,HSP90AA1|RFX5
4	miR-17,miR-222,miR-378,miR-501-5p	PAAD_3,PAAD_4	KEGG_ANTIGEN_PROCESSING_AND_PRESENTATION;KEGG_NOD_LIKE_RECEPTOR_SIGNALING_PATHWAY;KEGG_PROGESTERONE_MEDIATED_OOCYTE_MATURATION;KEGG_NOD_LIKE_RECEPTOR_SIGNALING_PATHWAY	GLO1,GLO1,HSP90AA1,HSP90AA1|HSP90AB1;MAP3K8,MCM3,HSP90AA1,HSP90AA1|HSP90AB1;RAB5B,MCM3,HSP90AA1,HSP90AA1|HSP90AB1;EARS2,TCERG1,HSP90AA1,HSP90AA1
4	miR-17,miR-222,miR-3943,miR-425	PAAD_3,PAAD_4	KEGG_NOD_LIKE_RECEPTOR_SIGNALING_PATHWAY;KEGG_NOD_LIKE_RECEPTOR_SIGNALING_PATHWAY	MAP3K8,MCM3,HSP90AA1,HSP90AA1;EARS2,TCERG1,HSP90AA1,HSP90AA1
4	miR-17,miR-222,miR-3943,miR-484	PAAD_3,PAAD_4	KEGG_ANTIGEN_PROCESSING_AND_PRESENTATION;KEGG_NOD_LIKE_RECEPTOR_SIGNALING_PATHWAY;KEGG_ANTIGEN_PROCESSING_AND_PRESENTATION	GLO1,GLO1,HSP90AA1,HSP90AA1|HSP90AB1|PSME3;MAP3K8,MCM3,HSP90AA1,HSP90AA1|HSP90AB1;EARS2,RFC1,HSP90AA1,HSP90AA1|RFX5
4	miR-17,miR-222,miR-3943,miR-501-5p	PAAD_3,PAAD_4	KEGG_ANTIGEN_PROCESSING_AND_PRESENTATION;KEGG_NOD_LIKE_RECEPTOR_SIGNALING_PATHWAY;KEGG_PROGESTERONE_MEDIATED_OOCYTE_MATURATION;KEGG_ANTIGEN_PROCESSING_AND_PRESENTATION;KEGG_NOD_LIKE_RECEPTOR_SIGNALING_PATHWAY	GLO1,GLO1,HSP90AA1,HSP90AA1|HSP90AB1;MAP3K8,MCM3,HSP90AA1,HSP90AA1|HSP90AB1;RAB5B,MCM3,HSP90AA1,HSP90AA1|HSP90AB1;EARS2,RFC1,HSP90AA1,HSP90AA1;EARS2,TCERG1,HSP90AA1,HSP90AA1
4	miR-17,miR-222,miR-3943,miR-760	PAAD_3,PAAD_4	KEGG_NOD_LIKE_RECEPTOR_SIGNALING_PATHWAY;KEGG_NOD_LIKE_RECEPTOR_SIGNALING_PATHWAY	MAP3K8,MCM3,HSP90AA1,HSP90AA1;EARS2,TCERG1,HSP90AA1,HSP90AA1
4	miR-17,miR-222,miR-421,miR-484	PAAD_3,PAAD_4	KEGG_ANTIGEN_PROCESSING_AND_PRESENTATION;KEGG_NOD_LIKE_RECEPTOR_SIGNALING_PATHWAY;KEGG_ANTIGEN_PROCESSING_AND_PRESENTATION	GLO1,GLO1,HSP90AA1,HSP90AA1|HSP90AB1|PSME3;MAP3K8,MCM3,HSP90AA1,HSP90AA1|HSP90AB1;EARS2,RFC1,HSP90AA1,HSP90AA1|RFX5
4	miR-17,miR-222,miR-425,miR-484	PAAD_3,PAAD_4	KEGG_ANTIGEN_PROCESSING_AND_PRESENTATION;KEGG_NOD_LIKE_RECEPTOR_SIGNALING_PATHWAY;KEGG_ANTIGEN_PROCESSING_AND_PRESENTATION	GLO1,GLO1,HSP90AA1,HSP90AA1|HSP90AB1|PSME3;MAP3K8,MCM3,HSP90AA1,HSP90AA1|HSP90AB1;EARS2,RFC1,HSP90AA1,HSP90AA1|RFX5
4	miR-17,miR-222,miR-425,miR-501-5p	PAAD_3,PAAD_4	KEGG_ANTIGEN_PROCESSING_AND_PRESENTATION;KEGG_NOD_LIKE_RECEPTOR_SIGNALING_PATHWAY;KEGG_PROGESTERONE_MEDIATED_OOCYTE_MATURATION;KEGG_NOD_LIKE_RECEPTOR_SIGNALING_PATHWAY	GLO1,GLO1,HSP90AA1,HSP90AA1|HSP90AB1;MAP3K8,MCM3,HSP90AA1,HSP90AA1|HSP90AB1;RAB5B,MCM3,HSP90AA1,HSP90AA1|HSP90AB1;EARS2,TCERG1,HSP90AA1,HSP90AA1
4	miR-17,miR-222,miR-425,miR-760	PAAD_3,PAAD_4	KEGG_NOD_LIKE_RECEPTOR_SIGNALING_PATHWAY;KEGG_NOD_LIKE_RECEPTOR_SIGNALING_PATHWAY	MAP3K8,MCM3,HSP90AA1,HSP90AA1;EARS2,TCERG1,HSP90AA1,HSP90AA1
4	miR-17,miR-222,miR-484,miR-501-5p	PAAD_3,PAAD_4	KEGG_ANTIGEN_PROCESSING_AND_PRESENTATION;KEGG_NOD_LIKE_RECEPTOR_SIGNALING_PATHWAY;KEGG_ANTIGEN_PROCESSING_AND_PRESENTATION	GLO1,GLO1,HSP90AA1|HSP90AB1|PSME3,HSP90AA1|HSP90AB1;MAP3K8,MCM3,HSP90AA1|HSP90AB1,HSP90AA1|HSP90AB1;EARS2,RFC1,HSP90AA1|RFX5,HSP90AA1
4	miR-17,miR-222,miR-484,miR-760	PAAD_3,PAAD_4	KEGG_ANTIGEN_PROCESSING_AND_PRESENTATION;KEGG_NOD_LIKE_RECEPTOR_SIGNALING_PATHWAY;KEGG_ANTIGEN_PROCESSING_AND_PRESENTATION	GLO1,GLO1,HSP90AA1|HSP90AB1|PSME3,HSP90AA1;MAP3K8,MCM3,HSP90AA1|HSP90AB1,HSP90AA1;EARS2,RFC1,HSP90AA1|RFX5,HSP90AA1
4	miR-17,miR-222,miR-501-5p,miR-760	PAAD_3,PAAD_4	KEGG_ANTIGEN_PROCESSING_AND_PRESENTATION;KEGG_NOD_LIKE_RECEPTOR_SIGNALING_PATHWAY;KEGG_PROGESTERONE_MEDIATED_OOCYTE_MATURATION;KEGG_NOD_LIKE_RECEPTOR_SIGNALING_PATHWAY	GLO1,GLO1,HSP90AA1|HSP90AB1,HSP90AA1;MAP3K8,MCM3,HSP90AA1|HSP90AB1,HSP90AA1;RAB5B,MCM3,HSP90AA1|HSP90AB1,HSP90AA1;EARS2,TCERG1,HSP90AA1,HSP90AA1
4	miR-17,miR-25,miR-30c,miR-30e	PAAD_3,PAAD_4	KEGG_ANTIGEN_PROCESSING_AND_PRESENTATION;KEGG_NOD_LIKE_RECEPTOR_SIGNALING_PATHWAY;KEGG_PROGESTERONE_MEDIATED_OOCYTE_MATURATION;KEGG_NOD_LIKE_RECEPTOR_SIGNALING_PATHWAY	GLO1,ACP1,HSP90AA1,HSP90AA1;MAP3K8,HYAL1,HSP90AA1,HSP90AA1;RAB5B,DNM1L|SMAP1,HSP90AA1,HSP90AA1;EARS2,NOTCH2,HSP90AA1,HSP90AA1
4	miR-17,miR-25,miR-30c,miR-324-3p	PAAD_3,PAAD_4	KEGG_ANTIGEN_PROCESSING_AND_PRESENTATION;KEGG_NOD_LIKE_RECEPTOR_SIGNALING_PATHWAY;KEGG_PROGESTERONE_MEDIATED_OOCYTE_MATURATION;KEGG_NOD_LIKE_RECEPTOR_SIGNALING_PATHWAY	GLO1,ACP1,HSP90AA1,HSP90AA1;MAP3K8,HYAL1,HSP90AA1,HSP90AA1;RAB5B,DNM1L|SMAP1,HSP90AA1,HSP90AA1;EARS2,NOTCH2,HSP90AA1,HSP90AA1
4	miR-17,miR-25,miR-30c,miR-3943	PAAD_3,PAAD_4	KEGG_ANTIGEN_PROCESSING_AND_PRESENTATION;KEGG_NOD_LIKE_RECEPTOR_SIGNALING_PATHWAY;KEGG_PROGESTERONE_MEDIATED_OOCYTE_MATURATION;KEGG_NOD_LIKE_RECEPTOR_SIGNALING_PATHWAY	GLO1,ACP1,HSP90AA1,HSP90AA1;MAP3K8,HYAL1,HSP90AA1,HSP90AA1;RAB5B,DNM1L|SMAP1,HSP90AA1,HSP90AA1;EARS2,NOTCH2,HSP90AA1,HSP90AA1
4	miR-17,miR-25,miR-30c,miR-425	PAAD_3,PAAD_4	KEGG_ANTIGEN_PROCESSING_AND_PRESENTATION;KEGG_NOD_LIKE_RECEPTOR_SIGNALING_PATHWAY;KEGG_PROGESTERONE_MEDIATED_OOCYTE_MATURATION;KEGG_NOD_LIKE_RECEPTOR_SIGNALING_PATHWAY	GLO1,ACP1,HSP90AA1,HSP90AA1;MAP3K8,HYAL1,HSP90AA1,HSP90AA1;RAB5B,DNM1L|SMAP1,HSP90AA1,HSP90AA1;EARS2,NOTCH2,HSP90AA1,HSP90AA1
4	miR-17,miR-25,miR-30c,miR-484	PAAD_3,PAAD_4	KEGG_ANTIGEN_PROCESSING_AND_PRESENTATION;KEGG_NOD_LIKE_RECEPTOR_SIGNALING_PATHWAY;KEGG_PROGESTERONE_MEDIATED_OOCYTE_MATURATION;KEGG_ANTIGEN_PROCESSING_AND_PRESENTATION	GLO1,ACP1,HSP90AA1,HSP90AA1|HSP90AB1|PSME3;MAP3K8,HYAL1,HSP90AA1,HSP90AA1|HSP90AB1;RAB5B,DNM1L|SMAP1,HSP90AA1,HSP90AA1|HSP90AB1;GLO1,NOTCH2,HSP90AA1,HSP90AA1|RFX5
4	miR-17,miR-25,miR-30c,miR-501-5p	PAAD_3,PAAD_4	KEGG_ANTIGEN_PROCESSING_AND_PRESENTATION;KEGG_NOD_LIKE_RECEPTOR_SIGNALING_PATHWAY;KEGG_PROGESTERONE_MEDIATED_OOCYTE_MATURATION;KEGG_NOD_LIKE_RECEPTOR_SIGNALING_PATHWAY	GLO1,ACP1,HSP90AA1,HSP90AA1|HSP90AB1;MAP3K8,HYAL1,HSP90AA1,HSP90AA1|HSP90AB1;RAB5B,DNM1L|SMAP1,HSP90AA1,HSP90AA1|HSP90AB1;EARS2,NOTCH2,HSP90AA1,HSP90AA1
4	miR-17,miR-25,miR-30c,miR-760	PAAD_3,PAAD_4	KEGG_ANTIGEN_PROCESSING_AND_PRESENTATION;KEGG_NOD_LIKE_RECEPTOR_SIGNALING_PATHWAY;KEGG_PROGESTERONE_MEDIATED_OOCYTE_MATURATION;KEGG_NOD_LIKE_RECEPTOR_SIGNALING_PATHWAY	GLO1,ACP1,HSP90AA1,HSP90AA1;MAP3K8,HYAL1,HSP90AA1,HSP90AA1;RAB5B,DNM1L|SMAP1,HSP90AA1,HSP90AA1;EARS2,NOTCH2,HSP90AA1,HSP90AA1
4	miR-17,miR-25,miR-30e,miR-324-3p	PAAD_3,PAAD_4	KEGG_ANTIGEN_PROCESSING_AND_PRESENTATION;KEGG_NOD_LIKE_RECEPTOR_SIGNALING_PATHWAY;KEGG_PROGESTERONE_MEDIATED_OOCYTE_MATURATION;KEGG_ANTIGEN_PROCESSING_AND_PRESENTATION;KEGG_NOD_LIKE_RECEPTOR_SIGNALING_PATHWAY	GLO1,ACP1,HSP90AA1,HSP90AA1;MAP3K8,HYAL1,HSP90AA1,HSP90AA1;RAB5B,DNM1L|SMAP1,HSP90AA1,HSP90AA1;GLO1,NOTCH2,HSP90AA1,HSP90AA1;EARS2,NOTCH2,HSP90AA1,HSP90AA1
4	miR-17,miR-25,miR-30e,miR-378	PAAD_3,PAAD_4	KEGG_ANTIGEN_PROCESSING_AND_PRESENTATION;KEGG_NOD_LIKE_RECEPTOR_SIGNALING_PATHWAY;KEGG_PROGESTERONE_MEDIATED_OOCYTE_MATURATION;KEGG_ANTIGEN_PROCESSING_AND_PRESENTATION;KEGG_NOD_LIKE_RECEPTOR_SIGNALING_PATHWAY	GLO1,ACP1,HSP90AA1,HSP90AA1;MAP3K8,HYAL1,HSP90AA1,HSP90AA1;RAB5B,DNM1L|SMAP1,HSP90AA1,HSP90AA1;GLO1,NOTCH2,HSP90AA1,HSP90AA1;EARS2,NOTCH2,HSP90AA1,HSP90AA1
4	miR-17,miR-25,miR-30e,miR-3943	PAAD_3,PAAD_4	KEGG_ANTIGEN_PROCESSING_AND_PRESENTATION;KEGG_NOD_LIKE_RECEPTOR_SIGNALING_PATHWAY;KEGG_PROGESTERONE_MEDIATED_OOCYTE_MATURATION;KEGG_ANTIGEN_PROCESSING_AND_PRESENTATION;KEGG_NOD_LIKE_RECEPTOR_SIGNALING_PATHWAY	GLO1,ACP1,HSP90AA1,HSP90AA1;MAP3K8,HYAL1,HSP90AA1,HSP90AA1;RAB5B,DNM1L|SMAP1,HSP90AA1,HSP90AA1;GLO1,NOTCH2,HSP90AA1,HSP90AA1;EARS2,NOTCH2,HSP90AA1,HSP90AA1
4	miR-17,miR-25,miR-30e,miR-421	PAAD_3,PAAD_4	KEGG_ANTIGEN_PROCESSING_AND_PRESENTATION;KEGG_NOD_LIKE_RECEPTOR_SIGNALING_PATHWAY;KEGG_PROGESTERONE_MEDIATED_OOCYTE_MATURATION;KEGG_NOD_LIKE_RECEPTOR_SIGNALING_PATHWAY	GLO1,ACP1,HSP90AA1,HSP90AA1;MAP3K8,HYAL1,HSP90AA1,HSP90AA1;RAB5B,DNM1L|SMAP1,HSP90AA1,HSP90AA1;EARS2,NOTCH2,HSP90AA1,HSP90AA1
4	miR-17,miR-25,miR-30e,miR-425	PAAD_3,PAAD_4	KEGG_ANTIGEN_PROCESSING_AND_PRESENTATION;KEGG_NOD_LIKE_RECEPTOR_SIGNALING_PATHWAY;KEGG_PROGESTERONE_MEDIATED_OOCYTE_MATURATION;KEGG_ANTIGEN_PROCESSING_AND_PRESENTATION;KEGG_NOD_LIKE_RECEPTOR_SIGNALING_PATHWAY	GLO1,ACP1,HSP90AA1,HSP90AA1;MAP3K8,HYAL1,HSP90AA1,HSP90AA1;RAB5B,DNM1L|SMAP1,HSP90AA1,HSP90AA1;GLO1,NOTCH2,HSP90AA1,HSP90AA1;EARS2,NOTCH2,HSP90AA1,HSP90AA1
4	miR-17,miR-25,miR-30e,miR-484	PAAD_3,PAAD_4	KEGG_ANTIGEN_PROCESSING_AND_PRESENTATION;KEGG_NOD_LIKE_RECEPTOR_SIGNALING_PATHWAY;KEGG_PROGESTERONE_MEDIATED_OOCYTE_MATURATION;KEGG_ANTIGEN_PROCESSING_AND_PRESENTATION	GLO1,ACP1,HSP90AA1,HSP90AA1|HSP90AB1|PSME3;MAP3K8,HYAL1,HSP90AA1,HSP90AA1|HSP90AB1;RAB5B,DNM1L|SMAP1,HSP90AA1,HSP90AA1|HSP90AB1;GLO1,NOTCH2,HSP90AA1,HSP90AA1|RFX5
4	miR-17,miR-25,miR-30e,miR-501-5p	PAAD_3,PAAD_4	KEGG_ANTIGEN_PROCESSING_AND_PRESENTATION;KEGG_NOD_LIKE_RECEPTOR_SIGNALING_PATHWAY;KEGG_PROGESTERONE_MEDIATED_OOCYTE_MATURATION;KEGG_ANTIGEN_PROCESSING_AND_PRESENTATION;KEGG_NOD_LIKE_RECEPTOR_SIGNALING_PATHWAY	GLO1,ACP1,HSP90AA1,HSP90AA1|HSP90AB1;MAP3K8,HYAL1,HSP90AA1,HSP90AA1|HSP90AB1;RAB5B,DNM1L|SMAP1,HSP90AA1,HSP90AA1|HSP90AB1;GLO1,NOTCH2,HSP90AA1,HSP90AA1;EARS2,NOTCH2,HSP90AA1,HSP90AA1
4	miR-17,miR-25,miR-30e,miR-760	PAAD_3,PAAD_4	KEGG_ANTIGEN_PROCESSING_AND_PRESENTATION;KEGG_NOD_LIKE_RECEPTOR_SIGNALING_PATHWAY;KEGG_PROGESTERONE_MEDIATED_OOCYTE_MATURATION;KEGG_ANTIGEN_PROCESSING_AND_PRESENTATION;KEGG_NOD_LIKE_RECEPTOR_SIGNALING_PATHWAY	GLO1,ACP1,HSP90AA1,HSP90AA1;MAP3K8,HYAL1,HSP90AA1,HSP90AA1;RAB5B,DNM1L|SMAP1,HSP90AA1,HSP90AA1;GLO1,NOTCH2,HSP90AA1,HSP90AA1;EARS2,NOTCH2,HSP90AA1,HSP90AA1
4	miR-17,miR-25,miR-324-3p,miR-378	PAAD_3,PAAD_4	KEGG_ANTIGEN_PROCESSING_AND_PRESENTATION;KEGG_NOD_LIKE_RECEPTOR_SIGNALING_PATHWAY;KEGG_PROGESTERONE_MEDIATED_OOCYTE_MATURATION;KEGG_NOD_LIKE_RECEPTOR_SIGNALING_PATHWAY	GLO1,ACP1,HSP90AA1,HSP90AA1;MAP3K8,HYAL1,HSP90AA1,HSP90AA1;RAB5B,DNM1L|SMAP1,HSP90AA1,HSP90AA1;EARS2,NOTCH2,HSP90AA1,HSP90AA1
4	miR-17,miR-25,miR-324-3p,miR-3943	PAAD_3,PAAD_4	KEGG_ANTIGEN_PROCESSING_AND_PRESENTATION;KEGG_NOD_LIKE_RECEPTOR_SIGNALING_PATHWAY;KEGG_PROGESTERONE_MEDIATED_OOCYTE_MATURATION;KEGG_ANTIGEN_PROCESSING_AND_PRESENTATION;KEGG_NOD_LIKE_RECEPTOR_SIGNALING_PATHWAY	GLO1,ACP1,HSP90AA1,HSP90AA1;MAP3K8,HYAL1,HSP90AA1,HSP90AA1;RAB5B,DNM1L|SMAP1,HSP90AA1,HSP90AA1;GLO1,NOTCH2,HSP90AA1,HSP90AA1;EARS2,NOTCH2,HSP90AA1,HSP90AA1
4	miR-17,miR-25,miR-324-3p,miR-421	PAAD_3,PAAD_4	KEGG_ANTIGEN_PROCESSING_AND_PRESENTATION;KEGG_NOD_LIKE_RECEPTOR_SIGNALING_PATHWAY;KEGG_PROGESTERONE_MEDIATED_OOCYTE_MATURATION;KEGG_NOD_LIKE_RECEPTOR_SIGNALING_PATHWAY	GLO1,ACP1,HSP90AA1,HSP90AA1;MAP3K8,HYAL1,HSP90AA1,HSP90AA1;RAB5B,DNM1L|SMAP1,HSP90AA1,HSP90AA1;EARS2,NOTCH2,HSP90AA1,HSP90AA1
4	miR-17,miR-25,miR-324-3p,miR-425	PAAD_3,PAAD_4	KEGG_ANTIGEN_PROCESSING_AND_PRESENTATION;KEGG_NOD_LIKE_RECEPTOR_SIGNALING_PATHWAY;KEGG_PROGESTERONE_MEDIATED_OOCYTE_MATURATION;KEGG_ANTIGEN_PROCESSING_AND_PRESENTATION;KEGG_NOD_LIKE_RECEPTOR_SIGNALING_PATHWAY	GLO1,ACP1,HSP90AA1,HSP90AA1;MAP3K8,HYAL1,HSP90AA1,HSP90AA1;RAB5B,DNM1L|SMAP1,HSP90AA1,HSP90AA1;GLO1,NOTCH2,HSP90AA1,HSP90AA1;EARS2,NOTCH2,HSP90AA1,HSP90AA1
4	miR-17,miR-25,miR-324-3p,miR-484	PAAD_3,PAAD_4	KEGG_ANTIGEN_PROCESSING_AND_PRESENTATION;KEGG_NOD_LIKE_RECEPTOR_SIGNALING_PATHWAY;KEGG_PROGESTERONE_MEDIATED_OOCYTE_MATURATION;KEGG_ANTIGEN_PROCESSING_AND_PRESENTATION	GLO1,ACP1,HSP90AA1,HSP90AA1|HSP90AB1|PSME3;MAP3K8,HYAL1,HSP90AA1,HSP90AA1|HSP90AB1;RAB5B,DNM1L|SMAP1,HSP90AA1,HSP90AA1|HSP90AB1;GLO1,NOTCH2,HSP90AA1,HSP90AA1|RFX5
4	miR-17,miR-25,miR-324-3p,miR-501-5p	PAAD_3,PAAD_4	KEGG_ANTIGEN_PROCESSING_AND_PRESENTATION;KEGG_NOD_LIKE_RECEPTOR_SIGNALING_PATHWAY;KEGG_PROGESTERONE_MEDIATED_OOCYTE_MATURATION;KEGG_ANTIGEN_PROCESSING_AND_PRESENTATION;KEGG_NOD_LIKE_RECEPTOR_SIGNALING_PATHWAY	GLO1,ACP1,HSP90AA1,HSP90AA1|HSP90AB1;MAP3K8,HYAL1,HSP90AA1,HSP90AA1|HSP90AB1;RAB5B,DNM1L|SMAP1,HSP90AA1,HSP90AA1|HSP90AB1;GLO1,NOTCH2,HSP90AA1,HSP90AA1;EARS2,NOTCH2,HSP90AA1,HSP90AA1
4	miR-17,miR-25,miR-324-3p,miR-760	PAAD_3,PAAD_4	KEGG_ANTIGEN_PROCESSING_AND_PRESENTATION;KEGG_NOD_LIKE_RECEPTOR_SIGNALING_PATHWAY;KEGG_PROGESTERONE_MEDIATED_OOCYTE_MATURATION;KEGG_ANTIGEN_PROCESSING_AND_PRESENTATION;KEGG_NOD_LIKE_RECEPTOR_SIGNALING_PATHWAY	GLO1,ACP1,HSP90AA1,HSP90AA1;MAP3K8,HYAL1,HSP90AA1,HSP90AA1;RAB5B,DNM1L|SMAP1,HSP90AA1,HSP90AA1;GLO1,NOTCH2,HSP90AA1,HSP90AA1;EARS2,NOTCH2,HSP90AA1,HSP90AA1
4	miR-17,miR-25,miR-378,miR-3943	PAAD_3,PAAD_4	KEGG_ANTIGEN_PROCESSING_AND_PRESENTATION;KEGG_NOD_LIKE_RECEPTOR_SIGNALING_PATHWAY;KEGG_PROGESTERONE_MEDIATED_OOCYTE_MATURATION;KEGG_ANTIGEN_PROCESSING_AND_PRESENTATION;KEGG_NOD_LIKE_RECEPTOR_SIGNALING_PATHWAY	GLO1,ACP1,HSP90AA1,HSP90AA1;MAP3K8,HYAL1,HSP90AA1,HSP90AA1;RAB5B,DNM1L|SMAP1,HSP90AA1,HSP90AA1;GLO1,NOTCH2,HSP90AA1,HSP90AA1;EARS2,NOTCH2,HSP90AA1,HSP90AA1
4	miR-17,miR-25,miR-378,miR-421	PAAD_3,PAAD_4	KEGG_ANTIGEN_PROCESSING_AND_PRESENTATION;KEGG_NOD_LIKE_RECEPTOR_SIGNALING_PATHWAY;KEGG_PROGESTERONE_MEDIATED_OOCYTE_MATURATION;KEGG_NOD_LIKE_RECEPTOR_SIGNALING_PATHWAY	GLO1,ACP1,HSP90AA1,HSP90AA1;MAP3K8,HYAL1,HSP90AA1,HSP90AA1;RAB5B,DNM1L|SMAP1,HSP90AA1,HSP90AA1;EARS2,NOTCH2,HSP90AA1,HSP90AA1
4	miR-17,miR-25,miR-378,miR-425	PAAD_3,PAAD_4	KEGG_ANTIGEN_PROCESSING_AND_PRESENTATION;KEGG_NOD_LIKE_RECEPTOR_SIGNALING_PATHWAY;KEGG_PROGESTERONE_MEDIATED_OOCYTE_MATURATION;KEGG_ANTIGEN_PROCESSING_AND_PRESENTATION;KEGG_NOD_LIKE_RECEPTOR_SIGNALING_PATHWAY	GLO1,ACP1,HSP90AA1,HSP90AA1;MAP3K8,HYAL1,HSP90AA1,HSP90AA1;RAB5B,DNM1L|SMAP1,HSP90AA1,HSP90AA1;GLO1,NOTCH2,HSP90AA1,HSP90AA1;EARS2,NOTCH2,HSP90AA1,HSP90AA1
4	miR-17,miR-25,miR-378,miR-484	PAAD_3,PAAD_4	KEGG_ANTIGEN_PROCESSING_AND_PRESENTATION;KEGG_NOD_LIKE_RECEPTOR_SIGNALING_PATHWAY;KEGG_PROGESTERONE_MEDIATED_OOCYTE_MATURATION;KEGG_ANTIGEN_PROCESSING_AND_PRESENTATION	GLO1,ACP1,HSP90AA1,HSP90AA1|HSP90AB1|PSME3;MAP3K8,HYAL1,HSP90AA1,HSP90AA1|HSP90AB1;RAB5B,DNM1L|SMAP1,HSP90AA1,HSP90AA1|HSP90AB1;GLO1,NOTCH2,HSP90AA1,HSP90AA1|RFX5
4	miR-17,miR-25,miR-378,miR-501-5p	PAAD_3,PAAD_4	KEGG_ANTIGEN_PROCESSING_AND_PRESENTATION;KEGG_NOD_LIKE_RECEPTOR_SIGNALING_PATHWAY;KEGG_PROGESTERONE_MEDIATED_OOCYTE_MATURATION;KEGG_ANTIGEN_PROCESSING_AND_PRESENTATION;KEGG_NOD_LIKE_RECEPTOR_SIGNALING_PATHWAY	GLO1,ACP1,HSP90AA1,HSP90AA1|HSP90AB1;MAP3K8,HYAL1,HSP90AA1,HSP90AA1|HSP90AB1;RAB5B,DNM1L|SMAP1,HSP90AA1,HSP90AA1|HSP90AB1;GLO1,NOTCH2,HSP90AA1,HSP90AA1;EARS2,NOTCH2,HSP90AA1,HSP90AA1
4	miR-17,miR-25,miR-378,miR-760	PAAD_3,PAAD_4	KEGG_ANTIGEN_PROCESSING_AND_PRESENTATION;KEGG_NOD_LIKE_RECEPTOR_SIGNALING_PATHWAY;KEGG_PROGESTERONE_MEDIATED_OOCYTE_MATURATION;KEGG_ANTIGEN_PROCESSING_AND_PRESENTATION;KEGG_NOD_LIKE_RECEPTOR_SIGNALING_PATHWAY	GLO1,ACP1,HSP90AA1,HSP90AA1;MAP3K8,HYAL1,HSP90AA1,HSP90AA1;RAB5B,DNM1L|SMAP1,HSP90AA1,HSP90AA1;GLO1,NOTCH2,HSP90AA1,HSP90AA1;EARS2,NOTCH2,HSP90AA1,HSP90AA1
4	miR-17,miR-25,miR-3943,miR-421	PAAD_3,PAAD_4	KEGG_ANTIGEN_PROCESSING_AND_PRESENTATION;KEGG_NOD_LIKE_RECEPTOR_SIGNALING_PATHWAY;KEGG_PROGESTERONE_MEDIATED_OOCYTE_MATURATION;KEGG_ANTIGEN_PROCESSING_AND_PRESENTATION;KEGG_NOD_LIKE_RECEPTOR_SIGNALING_PATHWAY	GLO1,ACP1,HSP90AA1,HSP90AA1;MAP3K8,HYAL1,HSP90AA1,HSP90AA1;RAB5B,DNM1L|SMAP1,HSP90AA1,HSP90AA1;GLO1,NOTCH2,HSP90AA1,HSP90AA1;EARS2,NOTCH2,HSP90AA1,HSP90AA1
4	miR-17,miR-25,miR-3943,miR-425	PAAD_3,PAAD_4	KEGG_ANTIGEN_PROCESSING_AND_PRESENTATION;KEGG_NOD_LIKE_RECEPTOR_SIGNALING_PATHWAY;KEGG_PROGESTERONE_MEDIATED_OOCYTE_MATURATION;KEGG_ANTIGEN_PROCESSING_AND_PRESENTATION;KEGG_NOD_LIKE_RECEPTOR_SIGNALING_PATHWAY	GLO1,ACP1,HSP90AA1,HSP90AA1;MAP3K8,HYAL1,HSP90AA1,HSP90AA1;RAB5B,DNM1L|SMAP1,HSP90AA1,HSP90AA1;GLO1,NOTCH2,HSP90AA1,HSP90AA1;EARS2,NOTCH2,HSP90AA1,HSP90AA1
4	miR-17,miR-25,miR-3943,miR-484	PAAD_3,PAAD_4	KEGG_ANTIGEN_PROCESSING_AND_PRESENTATION;KEGG_NOD_LIKE_RECEPTOR_SIGNALING_PATHWAY;KEGG_PROGESTERONE_MEDIATED_OOCYTE_MATURATION;KEGG_ANTIGEN_PROCESSING_AND_PRESENTATION	GLO1,ACP1,HSP90AA1,HSP90AA1|HSP90AB1|PSME3;MAP3K8,HYAL1,HSP90AA1,HSP90AA1|HSP90AB1;RAB5B,DNM1L|SMAP1,HSP90AA1,HSP90AA1|HSP90AB1;GLO1,NOTCH2,HSP90AA1,HSP90AA1|RFX5
4	miR-17,miR-25,miR-3943,miR-501-5p	PAAD_3,PAAD_4	KEGG_ANTIGEN_PROCESSING_AND_PRESENTATION;KEGG_NOD_LIKE_RECEPTOR_SIGNALING_PATHWAY;KEGG_PROGESTERONE_MEDIATED_OOCYTE_MATURATION;KEGG_ANTIGEN_PROCESSING_AND_PRESENTATION;KEGG_NOD_LIKE_RECEPTOR_SIGNALING_PATHWAY	GLO1,ACP1,HSP90AA1,HSP90AA1|HSP90AB1;MAP3K8,HYAL1,HSP90AA1,HSP90AA1|HSP90AB1;RAB5B,DNM1L|SMAP1,HSP90AA1,HSP90AA1|HSP90AB1;GLO1,NOTCH2,HSP90AA1,HSP90AA1;EARS2,NOTCH2,HSP90AA1,HSP90AA1
4	miR-17,miR-25,miR-3943,miR-760	PAAD_3,PAAD_4	KEGG_ANTIGEN_PROCESSING_AND_PRESENTATION;KEGG_NOD_LIKE_RECEPTOR_SIGNALING_PATHWAY;KEGG_PROGESTERONE_MEDIATED_OOCYTE_MATURATION;KEGG_ANTIGEN_PROCESSING_AND_PRESENTATION;KEGG_NOD_LIKE_RECEPTOR_SIGNALING_PATHWAY	GLO1,ACP1,HSP90AA1,HSP90AA1;MAP3K8,HYAL1,HSP90AA1,HSP90AA1;RAB5B,DNM1L|SMAP1,HSP90AA1,HSP90AA1;GLO1,NOTCH2,HSP90AA1,HSP90AA1;EARS2,NOTCH2,HSP90AA1,HSP90AA1
4	miR-17,miR-25,miR-421,miR-425	PAAD_3,PAAD_4	KEGG_ANTIGEN_PROCESSING_AND_PRESENTATION;KEGG_NOD_LIKE_RECEPTOR_SIGNALING_PATHWAY;KEGG_PROGESTERONE_MEDIATED_OOCYTE_MATURATION;KEGG_NOD_LIKE_RECEPTOR_SIGNALING_PATHWAY	GLO1,ACP1,HSP90AA1,HSP90AA1;MAP3K8,HYAL1,HSP90AA1,HSP90AA1;RAB5B,DNM1L|SMAP1,HSP90AA1,HSP90AA1;EARS2,NOTCH2,HSP90AA1,HSP90AA1
4	miR-17,miR-25,miR-421,miR-484	PAAD_3,PAAD_4	KEGG_ANTIGEN_PROCESSING_AND_PRESENTATION;KEGG_NOD_LIKE_RECEPTOR_SIGNALING_PATHWAY;KEGG_PROGESTERONE_MEDIATED_OOCYTE_MATURATION;KEGG_VIRAL_MYOCARDITIS;KEGG_ANTIGEN_PROCESSING_AND_PRESENTATION	GLO1,ACP1,HSP90AA1,HSP90AA1|HSP90AB1|PSME3;MAP3K8,HYAL1,HSP90AA1,HSP90AA1|HSP90AB1;RAB5B,DNM1L|SMAP1,HSP90AA1,HSP90AA1|HSP90AB1;KAT2A,DKK4,EIF4G2,ABL1|EIF4G2;GLO1,NOTCH2,HSP90AA1,HSP90AA1|RFX5
4	miR-17,miR-25,miR-421,miR-501-5p	PAAD_3,PAAD_4	KEGG_ANTIGEN_PROCESSING_AND_PRESENTATION;KEGG_NOD_LIKE_RECEPTOR_SIGNALING_PATHWAY;KEGG_PROGESTERONE_MEDIATED_OOCYTE_MATURATION;KEGG_ANTIGEN_PROCESSING_AND_PRESENTATION;KEGG_NOD_LIKE_RECEPTOR_SIGNALING_PATHWAY	GLO1,ACP1,HSP90AA1,HSP90AA1|HSP90AB1;MAP3K8,HYAL1,HSP90AA1,HSP90AA1|HSP90AB1;RAB5B,DNM1L|SMAP1,HSP90AA1,HSP90AA1|HSP90AB1;GLO1,NOTCH2,HSP90AA1,HSP90AA1;EARS2,NOTCH2,HSP90AA1,HSP90AA1
4	miR-17,miR-25,miR-421,miR-760	PAAD_3,PAAD_4	KEGG_ANTIGEN_PROCESSING_AND_PRESENTATION;KEGG_NOD_LIKE_RECEPTOR_SIGNALING_PATHWAY;KEGG_PROGESTERONE_MEDIATED_OOCYTE_MATURATION;KEGG_ANTIGEN_PROCESSING_AND_PRESENTATION;KEGG_NOD_LIKE_RECEPTOR_SIGNALING_PATHWAY	GLO1,ACP1,HSP90AA1,HSP90AA1;MAP3K8,HYAL1,HSP90AA1,HSP90AA1;RAB5B,DNM1L|SMAP1,HSP90AA1,HSP90AA1;GLO1,NOTCH2,HSP90AA1,HSP90AA1;EARS2,NOTCH2,HSP90AA1,HSP90AA1
4	miR-17,miR-25,miR-425,miR-484	PAAD_3,PAAD_4	KEGG_ANTIGEN_PROCESSING_AND_PRESENTATION;KEGG_NOD_LIKE_RECEPTOR_SIGNALING_PATHWAY;KEGG_PROGESTERONE_MEDIATED_OOCYTE_MATURATION;KEGG_ANTIGEN_PROCESSING_AND_PRESENTATION	GLO1,ACP1,HSP90AA1,HSP90AA1|HSP90AB1|PSME3;MAP3K8,HYAL1,HSP90AA1,HSP90AA1|HSP90AB1;RAB5B,DNM1L|SMAP1,HSP90AA1,HSP90AA1|HSP90AB1;GLO1,NOTCH2,HSP90AA1,HSP90AA1|RFX5
4	miR-17,miR-25,miR-425,miR-501-5p	PAAD_3,PAAD_4	KEGG_ANTIGEN_PROCESSING_AND_PRESENTATION;KEGG_NOD_LIKE_RECEPTOR_SIGNALING_PATHWAY;KEGG_PROGESTERONE_MEDIATED_OOCYTE_MATURATION;KEGG_ANTIGEN_PROCESSING_AND_PRESENTATION;KEGG_NOD_LIKE_RECEPTOR_SIGNALING_PATHWAY	GLO1,ACP1,HSP90AA1,HSP90AA1|HSP90AB1;MAP3K8,HYAL1,HSP90AA1,HSP90AA1|HSP90AB1;RAB5B,DNM1L|SMAP1,HSP90AA1,HSP90AA1|HSP90AB1;GLO1,NOTCH2,HSP90AA1,HSP90AA1;EARS2,NOTCH2,HSP90AA1,HSP90AA1
4	miR-17,miR-25,miR-425,miR-760	PAAD_3,PAAD_4	KEGG_ANTIGEN_PROCESSING_AND_PRESENTATION;KEGG_NOD_LIKE_RECEPTOR_SIGNALING_PATHWAY;KEGG_PROGESTERONE_MEDIATED_OOCYTE_MATURATION;KEGG_ANTIGEN_PROCESSING_AND_PRESENTATION;KEGG_NOD_LIKE_RECEPTOR_SIGNALING_PATHWAY	GLO1,ACP1,HSP90AA1,HSP90AA1;MAP3K8,HYAL1,HSP90AA1,HSP90AA1;RAB5B,DNM1L|SMAP1,HSP90AA1,HSP90AA1;GLO1,NOTCH2,HSP90AA1,HSP90AA1;EARS2,NOTCH2,HSP90AA1,HSP90AA1
4	miR-17,miR-25,miR-484,miR-501-5p	PAAD_3,PAAD_4	KEGG_ANTIGEN_PROCESSING_AND_PRESENTATION;KEGG_NOD_LIKE_RECEPTOR_SIGNALING_PATHWAY;KEGG_PROGESTERONE_MEDIATED_OOCYTE_MATURATION;KEGG_ANTIGEN_PROCESSING_AND_PRESENTATION	GLO1,ACP1,HSP90AA1|HSP90AB1|PSME3,HSP90AA1|HSP90AB1;MAP3K8,HYAL1,HSP90AA1|HSP90AB1,HSP90AA1|HSP90AB1;RAB5B,DNM1L|SMAP1,HSP90AA1|HSP90AB1,HSP90AA1|HSP90AB1;GLO1,NOTCH2,HSP90AA1|RFX5,HSP90AA1
4	miR-17,miR-25,miR-484,miR-760	PAAD_3,PAAD_4	KEGG_ANTIGEN_PROCESSING_AND_PRESENTATION;KEGG_NOD_LIKE_RECEPTOR_SIGNALING_PATHWAY;KEGG_PROGESTERONE_MEDIATED_OOCYTE_MATURATION;KEGG_ANTIGEN_PROCESSING_AND_PRESENTATION	GLO1,ACP1,HSP90AA1|HSP90AB1|PSME3,HSP90AA1;MAP3K8,HYAL1,HSP90AA1|HSP90AB1,HSP90AA1;RAB5B,DNM1L|SMAP1,HSP90AA1|HSP90AB1,HSP90AA1;GLO1,NOTCH2,HSP90AA1|RFX5,HSP90AA1
4	miR-17,miR-25,miR-501-5p,miR-760	PAAD_3,PAAD_4	KEGG_ANTIGEN_PROCESSING_AND_PRESENTATION;KEGG_NOD_LIKE_RECEPTOR_SIGNALING_PATHWAY;KEGG_PROGESTERONE_MEDIATED_OOCYTE_MATURATION;KEGG_ANTIGEN_PROCESSING_AND_PRESENTATION;KEGG_NOD_LIKE_RECEPTOR_SIGNALING_PATHWAY	GLO1,ACP1,HSP90AA1|HSP90AB1,HSP90AA1;MAP3K8,HYAL1,HSP90AA1|HSP90AB1,HSP90AA1;RAB5B,DNM1L|SMAP1,HSP90AA1|HSP90AB1,HSP90AA1;GLO1,NOTCH2,HSP90AA1,HSP90AA1;EARS2,NOTCH2,HSP90AA1,HSP90AA1
4	miR-17,miR-30c,miR-30e,miR-324-3p	PAAD_3,PAAD_4	KEGG_ANTIGEN_PROCESSING_AND_PRESENTATION;KEGG_ANTIGEN_PROCESSING_AND_PRESENTATION;KEGG_NOD_LIKE_RECEPTOR_SIGNALING_PATHWAY	CHST14,DHX8,HSP90AA1,HSP90AA1;AMD1,PKM2,HSP90AA1,HSP90AA1;GLO1,RPL27A,HSP90AA1,HSP90AA1
4	miR-17,miR-30c,miR-30e,miR-378	PAAD_3,PAAD_4	KEGG_ANTIGEN_PROCESSING_AND_PRESENTATION;KEGG_ANTIGEN_PROCESSING_AND_PRESENTATION;KEGG_NOD_LIKE_RECEPTOR_SIGNALING_PATHWAY	CHST14,DHX8,HSP90AA1,HSP90AA1;AMD1,PKM2,HSP90AA1,HSP90AA1;GLO1,RPL27A,HSP90AA1,HSP90AA1
4	miR-17,miR-30c,miR-30e,miR-3943	PAAD_3,PAAD_4	KEGG_ANTIGEN_PROCESSING_AND_PRESENTATION;KEGG_ANTIGEN_PROCESSING_AND_PRESENTATION;KEGG_NOD_LIKE_RECEPTOR_SIGNALING_PATHWAY	CHST14,DHX8,HSP90AA1,HSP90AA1;AMD1,PKM2,HSP90AA1,HSP90AA1;GLO1,RPL27A,HSP90AA1,HSP90AA1
4	miR-17,miR-30c,miR-30e,miR-421	PAAD_3,PAAD_4	KEGG_ANTIGEN_PROCESSING_AND_PRESENTATION;KEGG_NOD_LIKE_RECEPTOR_SIGNALING_PATHWAY	CHST14,DHX8,HSP90AA1,HSP90AA1;GLO1,RPL27A,HSP90AA1,HSP90AA1
4	miR-17,miR-30c,miR-30e,miR-425	PAAD_3,PAAD_4	KEGG_ANTIGEN_PROCESSING_AND_PRESENTATION;KEGG_ANTIGEN_PROCESSING_AND_PRESENTATION;KEGG_NOD_LIKE_RECEPTOR_SIGNALING_PATHWAY	CHST14,DHX8,HSP90AA1,HSP90AA1;AMD1,PKM2,HSP90AA1,HSP90AA1;GLO1,RPL27A,HSP90AA1,HSP90AA1
4	miR-17,miR-30c,miR-30e,miR-484	PAAD_3,PAAD_4	KEGG_ANTIGEN_PROCESSING_AND_PRESENTATION;KEGG_ANTIGEN_PROCESSING_AND_PRESENTATION	CHST14,DHX8,HSP90AA1,HSP90AA1|HSP90AB1|PSME3;AMD1,PKM2,HSP90AA1,HSP90AA1|RFX5
4	miR-17,miR-30c,miR-30e,miR-501-5p	PAAD_3,PAAD_4	KEGG_ANTIGEN_PROCESSING_AND_PRESENTATION;KEGG_NOD_LIKE_RECEPTOR_SIGNALING_PATHWAY;KEGG_ANTIGEN_PROCESSING_AND_PRESENTATION;KEGG_NOD_LIKE_RECEPTOR_SIGNALING_PATHWAY	CHST14,DHX8,HSP90AA1,HSP90AA1|HSP90AB1;GLO1,HSP90AA1,HSP90AA1,HSP90AA1|HSP90AB1;AMD1,PKM2,HSP90AA1,HSP90AA1;GLO1,RPL27A,HSP90AA1,HSP90AA1
4	miR-17,miR-30c,miR-30e,miR-760	PAAD_3,PAAD_4	KEGG_ANTIGEN_PROCESSING_AND_PRESENTATION;KEGG_ANTIGEN_PROCESSING_AND_PRESENTATION;KEGG_NOD_LIKE_RECEPTOR_SIGNALING_PATHWAY	CHST14,DHX8,HSP90AA1,HSP90AA1;AMD1,PKM2,HSP90AA1,HSP90AA1;GLO1,RPL27A,HSP90AA1,HSP90AA1
4	miR-17,miR-30c,miR-324-3p,miR-378	PAAD_3,PAAD_4	KEGG_ANTIGEN_PROCESSING_AND_PRESENTATION;KEGG_ANTIGEN_PROCESSING_AND_PRESENTATION;KEGG_NOD_LIKE_RECEPTOR_SIGNALING_PATHWAY	CHST14,DHX8,HSP90AA1,HSP90AA1;AMD1,PKM2,HSP90AA1,HSP90AA1;GLO1,RPL27A,HSP90AA1,HSP90AA1
4	miR-17,miR-30c,miR-324-3p,miR-3943	PAAD_3,PAAD_4	KEGG_ANTIGEN_PROCESSING_AND_PRESENTATION;KEGG_ANTIGEN_PROCESSING_AND_PRESENTATION;KEGG_NOD_LIKE_RECEPTOR_SIGNALING_PATHWAY	CHST14,DHX8,HSP90AA1,HSP90AA1;AMD1,PKM2,HSP90AA1,HSP90AA1;GLO1,RPL27A,HSP90AA1,HSP90AA1
4	miR-17,miR-30c,miR-324-3p,miR-421	PAAD_3,PAAD_4	KEGG_ANTIGEN_PROCESSING_AND_PRESENTATION;KEGG_NOD_LIKE_RECEPTOR_SIGNALING_PATHWAY	CHST14,DHX8,HSP90AA1,HSP90AA1;GLO1,RPL27A,HSP90AA1,HSP90AA1
4	miR-17,miR-30c,miR-324-3p,miR-425	PAAD_3,PAAD_4	KEGG_ANTIGEN_PROCESSING_AND_PRESENTATION;KEGG_ANTIGEN_PROCESSING_AND_PRESENTATION;KEGG_NOD_LIKE_RECEPTOR_SIGNALING_PATHWAY	CHST14,DHX8,HSP90AA1,HSP90AA1;AMD1,PKM2,HSP90AA1,HSP90AA1;GLO1,RPL27A,HSP90AA1,HSP90AA1
4	miR-17,miR-30c,miR-324-3p,miR-484	PAAD_3,PAAD_4	KEGG_ANTIGEN_PROCESSING_AND_PRESENTATION;KEGG_ANTIGEN_PROCESSING_AND_PRESENTATION	CHST14,DHX8,HSP90AA1,HSP90AA1|HSP90AB1|PSME3;AMD1,PKM2,HSP90AA1,HSP90AA1|RFX5
4	miR-17,miR-30c,miR-324-3p,miR-501-5p	PAAD_3,PAAD_4	KEGG_ANTIGEN_PROCESSING_AND_PRESENTATION;KEGG_NOD_LIKE_RECEPTOR_SIGNALING_PATHWAY;KEGG_ANTIGEN_PROCESSING_AND_PRESENTATION;KEGG_NOD_LIKE_RECEPTOR_SIGNALING_PATHWAY	CHST14,DHX8,HSP90AA1,HSP90AA1|HSP90AB1;GLO1,HSP90AA1,HSP90AA1,HSP90AA1|HSP90AB1;AMD1,PKM2,HSP90AA1,HSP90AA1;GLO1,RPL27A,HSP90AA1,HSP90AA1
4	miR-17,miR-30c,miR-324-3p,miR-760	PAAD_3,PAAD_4	KEGG_ANTIGEN_PROCESSING_AND_PRESENTATION;KEGG_ANTIGEN_PROCESSING_AND_PRESENTATION;KEGG_NOD_LIKE_RECEPTOR_SIGNALING_PATHWAY	CHST14,DHX8,HSP90AA1,HSP90AA1;AMD1,PKM2,HSP90AA1,HSP90AA1;GLO1,RPL27A,HSP90AA1,HSP90AA1
4	miR-17,miR-30c,miR-378,miR-3943	PAAD_3,PAAD_4	KEGG_ANTIGEN_PROCESSING_AND_PRESENTATION;KEGG_ANTIGEN_PROCESSING_AND_PRESENTATION;KEGG_NOD_LIKE_RECEPTOR_SIGNALING_PATHWAY	CHST14,DHX8,HSP90AA1,HSP90AA1;AMD1,PKM2,HSP90AA1,HSP90AA1;GLO1,RPL27A,HSP90AA1,HSP90AA1
4	miR-17,miR-30c,miR-378,miR-421	PAAD_3,PAAD_4	KEGG_ANTIGEN_PROCESSING_AND_PRESENTATION;KEGG_NOD_LIKE_RECEPTOR_SIGNALING_PATHWAY	CHST14,DHX8,HSP90AA1,HSP90AA1;GLO1,RPL27A,HSP90AA1,HSP90AA1
4	miR-17,miR-30c,miR-378,miR-425	PAAD_3,PAAD_4	KEGG_ANTIGEN_PROCESSING_AND_PRESENTATION;KEGG_ANTIGEN_PROCESSING_AND_PRESENTATION;KEGG_NOD_LIKE_RECEPTOR_SIGNALING_PATHWAY	CHST14,DHX8,HSP90AA1,HSP90AA1;AMD1,PKM2,HSP90AA1,HSP90AA1;GLO1,RPL27A,HSP90AA1,HSP90AA1
4	miR-17,miR-30c,miR-378,miR-484	PAAD_3,PAAD_4	KEGG_ANTIGEN_PROCESSING_AND_PRESENTATION;KEGG_ANTIGEN_PROCESSING_AND_PRESENTATION	CHST14,DHX8,HSP90AA1,HSP90AA1|HSP90AB1|PSME3;AMD1,PKM2,HSP90AA1,HSP90AA1|RFX5
4	miR-17,miR-30c,miR-378,miR-501-5p	PAAD_3,PAAD_4	KEGG_ANTIGEN_PROCESSING_AND_PRESENTATION;KEGG_NOD_LIKE_RECEPTOR_SIGNALING_PATHWAY;KEGG_ANTIGEN_PROCESSING_AND_PRESENTATION;KEGG_NOD_LIKE_RECEPTOR_SIGNALING_PATHWAY	CHST14,DHX8,HSP90AA1,HSP90AA1|HSP90AB1;GLO1,HSP90AA1,HSP90AA1,HSP90AA1|HSP90AB1;AMD1,PKM2,HSP90AA1,HSP90AA1;GLO1,RPL27A,HSP90AA1,HSP90AA1
4	miR-17,miR-30c,miR-378,miR-760	PAAD_3,PAAD_4	KEGG_ANTIGEN_PROCESSING_AND_PRESENTATION;KEGG_ANTIGEN_PROCESSING_AND_PRESENTATION;KEGG_NOD_LIKE_RECEPTOR_SIGNALING_PATHWAY	CHST14,DHX8,HSP90AA1,HSP90AA1;AMD1,PKM2,HSP90AA1,HSP90AA1;GLO1,RPL27A,HSP90AA1,HSP90AA1
4	miR-17,miR-30c,miR-3943,miR-421	PAAD_3,PAAD_4	KEGG_ANTIGEN_PROCESSING_AND_PRESENTATION;KEGG_ANTIGEN_PROCESSING_AND_PRESENTATION;KEGG_NOD_LIKE_RECEPTOR_SIGNALING_PATHWAY	CHST14,DHX8,HSP90AA1,HSP90AA1;AMD1,PKM2,HSP90AA1,HSP90AA1;GLO1,RPL27A,HSP90AA1,HSP90AA1
4	miR-17,miR-30c,miR-3943,miR-425	PAAD_3,PAAD_4	KEGG_ANTIGEN_PROCESSING_AND_PRESENTATION;KEGG_ANTIGEN_PROCESSING_AND_PRESENTATION;KEGG_NOD_LIKE_RECEPTOR_SIGNALING_PATHWAY	CHST14,DHX8,HSP90AA1,HSP90AA1;AMD1,PKM2,HSP90AA1,HSP90AA1;GLO1,RPL27A,HSP90AA1,HSP90AA1
4	miR-17,miR-30c,miR-3943,miR-484	PAAD_3,PAAD_4	KEGG_ANTIGEN_PROCESSING_AND_PRESENTATION;KEGG_ANTIGEN_PROCESSING_AND_PRESENTATION	CHST14,DHX8,HSP90AA1,HSP90AA1|HSP90AB1|PSME3;AMD1,PKM2,HSP90AA1,HSP90AA1|RFX5
4	miR-17,miR-30c,miR-3943,miR-501-5p	PAAD_3,PAAD_4	KEGG_ANTIGEN_PROCESSING_AND_PRESENTATION;KEGG_NOD_LIKE_RECEPTOR_SIGNALING_PATHWAY;KEGG_ANTIGEN_PROCESSING_AND_PRESENTATION;KEGG_NOD_LIKE_RECEPTOR_SIGNALING_PATHWAY	CHST14,DHX8,HSP90AA1,HSP90AA1|HSP90AB1;GLO1,HSP90AA1,HSP90AA1,HSP90AA1|HSP90AB1;AMD1,PKM2,HSP90AA1,HSP90AA1;GLO1,RPL27A,HSP90AA1,HSP90AA1
4	miR-17,miR-30c,miR-3943,miR-760	PAAD_3,PAAD_4	KEGG_ANTIGEN_PROCESSING_AND_PRESENTATION;KEGG_ANTIGEN_PROCESSING_AND_PRESENTATION;KEGG_NOD_LIKE_RECEPTOR_SIGNALING_PATHWAY	CHST14,DHX8,HSP90AA1,HSP90AA1;AMD1,PKM2,HSP90AA1,HSP90AA1;GLO1,RPL27A,HSP90AA1,HSP90AA1
4	miR-17,miR-30c,miR-421,miR-425	PAAD_3,PAAD_4	KEGG_ANTIGEN_PROCESSING_AND_PRESENTATION;KEGG_NOD_LIKE_RECEPTOR_SIGNALING_PATHWAY	CHST14,DHX8,HSP90AA1,HSP90AA1;GLO1,RPL27A,HSP90AA1,HSP90AA1
4	miR-17,miR-30c,miR-421,miR-484	PAAD_3,PAAD_4	KEGG_ANTIGEN_PROCESSING_AND_PRESENTATION;KEGG_ANTIGEN_PROCESSING_AND_PRESENTATION	CHST14,DHX8,HSP90AA1,HSP90AA1|HSP90AB1|PSME3;AMD1,PKM2,HSP90AA1,HSP90AA1|RFX5
4	miR-17,miR-30c,miR-421,miR-501-5p	PAAD_3,PAAD_4	KEGG_ANTIGEN_PROCESSING_AND_PRESENTATION;KEGG_NOD_LIKE_RECEPTOR_SIGNALING_PATHWAY;KEGG_ANTIGEN_PROCESSING_AND_PRESENTATION;KEGG_NOD_LIKE_RECEPTOR_SIGNALING_PATHWAY	CHST14,DHX8,HSP90AA1,HSP90AA1|HSP90AB1;GLO1,HSP90AA1,HSP90AA1,HSP90AA1|HSP90AB1;AMD1,PKM2,HSP90AA1,HSP90AA1;GLO1,RPL27A,HSP90AA1,HSP90AA1
4	miR-17,miR-30c,miR-421,miR-760	PAAD_3,PAAD_4	KEGG_ANTIGEN_PROCESSING_AND_PRESENTATION;KEGG_NOD_LIKE_RECEPTOR_SIGNALING_PATHWAY	CHST14,DHX8,HSP90AA1,HSP90AA1;GLO1,RPL27A,HSP90AA1,HSP90AA1
4	miR-17,miR-30c,miR-425,miR-484	PAAD_3,PAAD_4	KEGG_ANTIGEN_PROCESSING_AND_PRESENTATION;KEGG_ANTIGEN_PROCESSING_AND_PRESENTATION	CHST14,DHX8,HSP90AA1,HSP90AA1|HSP90AB1|PSME3;AMD1,PKM2,HSP90AA1,HSP90AA1|RFX5
4	miR-17,miR-30c,miR-425,miR-501-5p	PAAD_3,PAAD_4	KEGG_ANTIGEN_PROCESSING_AND_PRESENTATION;KEGG_NOD_LIKE_RECEPTOR_SIGNALING_PATHWAY;KEGG_ANTIGEN_PROCESSING_AND_PRESENTATION;KEGG_NOD_LIKE_RECEPTOR_SIGNALING_PATHWAY	CHST14,DHX8,HSP90AA1,HSP90AA1|HSP90AB1;GLO1,HSP90AA1,HSP90AA1,HSP90AA1|HSP90AB1;AMD1,PKM2,HSP90AA1,HSP90AA1;GLO1,RPL27A,HSP90AA1,HSP90AA1
4	miR-17,miR-30c,miR-425,miR-760	PAAD_3,PAAD_4	KEGG_ANTIGEN_PROCESSING_AND_PRESENTATION;KEGG_ANTIGEN_PROCESSING_AND_PRESENTATION;KEGG_NOD_LIKE_RECEPTOR_SIGNALING_PATHWAY	CHST14,DHX8,HSP90AA1,HSP90AA1;AMD1,PKM2,HSP90AA1,HSP90AA1;GLO1,RPL27A,HSP90AA1,HSP90AA1
4	miR-17,miR-30c,miR-484,miR-501-5p	PAAD_3,PAAD_4	KEGG_ANTIGEN_PROCESSING_AND_PRESENTATION;KEGG_ANTIGEN_PROCESSING_AND_PRESENTATION	CHST14,DHX8,HSP90AA1|HSP90AB1|PSME3,HSP90AA1|HSP90AB1;AMD1,PKM2,HSP90AA1|RFX5,HSP90AA1
4	miR-17,miR-30c,miR-484,miR-760	PAAD_3,PAAD_4	KEGG_ANTIGEN_PROCESSING_AND_PRESENTATION;KEGG_ANTIGEN_PROCESSING_AND_PRESENTATION	CHST14,DHX8,HSP90AA1|HSP90AB1|PSME3,HSP90AA1;AMD1,PKM2,HSP90AA1|RFX5,HSP90AA1
4	miR-17,miR-30c,miR-501-5p,miR-760	PAAD_3,PAAD_4	KEGG_ANTIGEN_PROCESSING_AND_PRESENTATION;KEGG_NOD_LIKE_RECEPTOR_SIGNALING_PATHWAY;KEGG_ANTIGEN_PROCESSING_AND_PRESENTATION;KEGG_NOD_LIKE_RECEPTOR_SIGNALING_PATHWAY	CHST14,DHX8,HSP90AA1|HSP90AB1,HSP90AA1;GLO1,HSP90AA1,HSP90AA1|HSP90AB1,HSP90AA1;AMD1,PKM2,HSP90AA1,HSP90AA1;GLO1,RPL27A,HSP90AA1,HSP90AA1
4	miR-17,miR-30e,miR-324-3p,miR-378	PAAD_3,PAAD_4	KEGG_ANTIGEN_PROCESSING_AND_PRESENTATION;KEGG_ANTIGEN_PROCESSING_AND_PRESENTATION	CHST14,RPIA,HSP90AA1,HSP90AA1;AK1,PSMA6,HSP90AA1,HSP90AA1
4	miR-17,miR-30e,miR-324-3p,miR-3943	PAAD_3,PAAD_4	KEGG_ANTIGEN_PROCESSING_AND_PRESENTATION;KEGG_ANTIGEN_PROCESSING_AND_PRESENTATION	CHST14,RPIA,HSP90AA1,HSP90AA1;AK1,PSMA6,HSP90AA1,HSP90AA1
4	miR-17,miR-30e,miR-324-3p,miR-421	PAAD_3,PAAD_4	KEGG_ANTIGEN_PROCESSING_AND_PRESENTATION;KEGG_ANTIGEN_PROCESSING_AND_PRESENTATION	CHST14,RPIA,HSP90AA1,HSP90AA1;AK1,PSMA6,HSP90AA1,HSP90AA1
4	miR-17,miR-30e,miR-324-3p,miR-425	PAAD_3,PAAD_4	KEGG_ANTIGEN_PROCESSING_AND_PRESENTATION;KEGG_ANTIGEN_PROCESSING_AND_PRESENTATION	CHST14,RPIA,HSP90AA1,HSP90AA1;AK1,PSMA6,HSP90AA1,HSP90AA1
4	miR-17,miR-30e,miR-324-3p,miR-484	PAAD_3,PAAD_4	KEGG_ANTIGEN_PROCESSING_AND_PRESENTATION;KEGG_ANTIGEN_PROCESSING_AND_PRESENTATION	CHST14,RPIA,HSP90AA1,HSP90AA1|HSP90AB1|PSME3;AK1,PSMA6,HSP90AA1,HSP90AA1|RFX5
4	miR-17,miR-30e,miR-324-3p,miR-501-5p	PAAD_3,PAAD_4	KEGG_ANTIGEN_PROCESSING_AND_PRESENTATION;KEGG_NOD_LIKE_RECEPTOR_SIGNALING_PATHWAY;KEGG_PROGESTERONE_MEDIATED_OOCYTE_MATURATION;KEGG_ANTIGEN_PROCESSING_AND_PRESENTATION	CHST14,RPIA,HSP90AA1,HSP90AA1|HSP90AB1;GLO1,HSP90AA1,HSP90AA1,HSP90AA1|HSP90AB1;MAP3K8,HSP90AA1,HSP90AA1,HSP90AA1|HSP90AB1;AK1,PSMA6,HSP90AA1,HSP90AA1
4	miR-17,miR-30e,miR-324-3p,miR-760	PAAD_3,PAAD_4	KEGG_ANTIGEN_PROCESSING_AND_PRESENTATION;KEGG_ANTIGEN_PROCESSING_AND_PRESENTATION	CHST14,RPIA,HSP90AA1,HSP90AA1;AK1,PSMA6,HSP90AA1,HSP90AA1
4	miR-17,miR-30e,miR-378,miR-3943	PAAD_3,PAAD_4	KEGG_ANTIGEN_PROCESSING_AND_PRESENTATION;KEGG_ANTIGEN_PROCESSING_AND_PRESENTATION	CHST14,RPIA,HSP90AA1,HSP90AA1;AK1,PSMA6,HSP90AA1,HSP90AA1
4	miR-17,miR-30e,miR-378,miR-421	PAAD_3,PAAD_4	KEGG_ANTIGEN_PROCESSING_AND_PRESENTATION;KEGG_ANTIGEN_PROCESSING_AND_PRESENTATION	CHST14,RPIA,HSP90AA1,HSP90AA1;AK1,PSMA6,HSP90AA1,HSP90AA1
4	miR-17,miR-30e,miR-378,miR-425	PAAD_3,PAAD_4	KEGG_ANTIGEN_PROCESSING_AND_PRESENTATION;KEGG_ANTIGEN_PROCESSING_AND_PRESENTATION	CHST14,RPIA,HSP90AA1,HSP90AA1;AK1,PSMA6,HSP90AA1,HSP90AA1
4	miR-17,miR-30e,miR-378,miR-484	PAAD_3,PAAD_4	KEGG_ANTIGEN_PROCESSING_AND_PRESENTATION;KEGG_ANTIGEN_PROCESSING_AND_PRESENTATION	CHST14,RPIA,HSP90AA1,HSP90AA1|HSP90AB1|PSME3;AK1,PSMA6,HSP90AA1,HSP90AA1|RFX5
4	miR-17,miR-30e,miR-378,miR-501-5p	PAAD_3,PAAD_4	KEGG_ANTIGEN_PROCESSING_AND_PRESENTATION;KEGG_NOD_LIKE_RECEPTOR_SIGNALING_PATHWAY;KEGG_ANTIGEN_PROCESSING_AND_PRESENTATION	CHST14,RPIA,HSP90AA1,HSP90AA1|HSP90AB1;GLO1,HSP90AA1,HSP90AA1,HSP90AA1|HSP90AB1;AK1,PSMA6,HSP90AA1,HSP90AA1
4	miR-17,miR-30e,miR-378,miR-760	PAAD_3,PAAD_4	KEGG_ANTIGEN_PROCESSING_AND_PRESENTATION;KEGG_ANTIGEN_PROCESSING_AND_PRESENTATION	CHST14,RPIA,HSP90AA1,HSP90AA1;AK1,PSMA6,HSP90AA1,HSP90AA1
4	miR-17,miR-30e,miR-3943,miR-421	PAAD_3,PAAD_4	KEGG_ANTIGEN_PROCESSING_AND_PRESENTATION;KEGG_ANTIGEN_PROCESSING_AND_PRESENTATION	CHST14,RPIA,HSP90AA1,HSP90AA1;AK1,PSMA6,HSP90AA1,HSP90AA1
4	miR-17,miR-30e,miR-3943,miR-425	PAAD_3,PAAD_4	KEGG_ANTIGEN_PROCESSING_AND_PRESENTATION;KEGG_ANTIGEN_PROCESSING_AND_PRESENTATION	CHST14,RPIA,HSP90AA1,HSP90AA1;AK1,PSMA6,HSP90AA1,HSP90AA1
4	miR-17,miR-30e,miR-3943,miR-484	PAAD_3,PAAD_4	KEGG_ANTIGEN_PROCESSING_AND_PRESENTATION;KEGG_ANTIGEN_PROCESSING_AND_PRESENTATION	CHST14,RPIA,HSP90AA1,HSP90AA1|HSP90AB1|PSME3;AK1,PSMA6,HSP90AA1,HSP90AA1|RFX5
4	miR-17,miR-30e,miR-3943,miR-501-5p	PAAD_3,PAAD_4	KEGG_ANTIGEN_PROCESSING_AND_PRESENTATION;KEGG_NOD_LIKE_RECEPTOR_SIGNALING_PATHWAY;KEGG_PROGESTERONE_MEDIATED_OOCYTE_MATURATION;KEGG_ANTIGEN_PROCESSING_AND_PRESENTATION	CHST14,RPIA,HSP90AA1,HSP90AA1|HSP90AB1;GLO1,HSP90AA1,HSP90AA1,HSP90AA1|HSP90AB1;MAP3K8,HSP90AA1,HSP90AA1,HSP90AA1|HSP90AB1;AK1,PSMA6,HSP90AA1,HSP90AA1
4	miR-17,miR-30e,miR-3943,miR-760	PAAD_3,PAAD_4	KEGG_ANTIGEN_PROCESSING_AND_PRESENTATION;KEGG_ANTIGEN_PROCESSING_AND_PRESENTATION	CHST14,RPIA,HSP90AA1,HSP90AA1;AK1,PSMA6,HSP90AA1,HSP90AA1
4	miR-17,miR-30e,miR-421,miR-425	PAAD_3,PAAD_4	KEGG_ANTIGEN_PROCESSING_AND_PRESENTATION;KEGG_ANTIGEN_PROCESSING_AND_PRESENTATION	CHST14,RPIA,HSP90AA1,HSP90AA1;AK1,PSMA6,HSP90AA1,HSP90AA1
4	miR-17,miR-30e,miR-421,miR-484	PAAD_3,PAAD_4	KEGG_ANTIGEN_PROCESSING_AND_PRESENTATION;KEGG_ANTIGEN_PROCESSING_AND_PRESENTATION	CHST14,RPIA,HSP90AA1,HSP90AA1|HSP90AB1|PSME3;AK1,PSMA6,HSP90AA1,HSP90AA1|RFX5
4	miR-17,miR-30e,miR-421,miR-501-5p	PAAD_3,PAAD_4	KEGG_ANTIGEN_PROCESSING_AND_PRESENTATION;KEGG_NOD_LIKE_RECEPTOR_SIGNALING_PATHWAY;KEGG_PROGESTERONE_MEDIATED_OOCYTE_MATURATION;KEGG_ANTIGEN_PROCESSING_AND_PRESENTATION	CHST14,RPIA,HSP90AA1,HSP90AA1|HSP90AB1;GLO1,HSP90AA1,HSP90AA1,HSP90AA1|HSP90AB1;MAP3K8,HSP90AA1,HSP90AA1,HSP90AA1|HSP90AB1;AK1,PSMA6,HSP90AA1,HSP90AA1
4	miR-17,miR-30e,miR-421,miR-760	PAAD_3,PAAD_4	KEGG_ANTIGEN_PROCESSING_AND_PRESENTATION;KEGG_ANTIGEN_PROCESSING_AND_PRESENTATION	CHST14,RPIA,HSP90AA1,HSP90AA1;AK1,PSMA6,HSP90AA1,HSP90AA1
4	miR-17,miR-30e,miR-425,miR-484	PAAD_3,PAAD_4	KEGG_ANTIGEN_PROCESSING_AND_PRESENTATION;KEGG_ANTIGEN_PROCESSING_AND_PRESENTATION	CHST14,RPIA,HSP90AA1,HSP90AA1|HSP90AB1|PSME3;AK1,PSMA6,HSP90AA1,HSP90AA1|RFX5
4	miR-17,miR-30e,miR-425,miR-501-5p	PAAD_3,PAAD_4	KEGG_ANTIGEN_PROCESSING_AND_PRESENTATION;KEGG_NOD_LIKE_RECEPTOR_SIGNALING_PATHWAY;KEGG_ANTIGEN_PROCESSING_AND_PRESENTATION	CHST14,RPIA,HSP90AA1,HSP90AA1|HSP90AB1;GLO1,HSP90AA1,HSP90AA1,HSP90AA1|HSP90AB1;AK1,PSMA6,HSP90AA1,HSP90AA1
4	miR-17,miR-30e,miR-425,miR-760	PAAD_3,PAAD_4	KEGG_ANTIGEN_PROCESSING_AND_PRESENTATION;KEGG_ANTIGEN_PROCESSING_AND_PRESENTATION	CHST14,RPIA,HSP90AA1,HSP90AA1;AK1,PSMA6,HSP90AA1,HSP90AA1
4	miR-17,miR-30e,miR-484,miR-501-5p	PAAD_3,PAAD_4	KEGG_ANTIGEN_PROCESSING_AND_PRESENTATION;KEGG_ANTIGEN_PROCESSING_AND_PRESENTATION	CHST14,RPIA,HSP90AA1|HSP90AB1|PSME3,HSP90AA1|HSP90AB1;AK1,PSMA6,HSP90AA1|RFX5,HSP90AA1
4	miR-17,miR-30e,miR-484,miR-760	PAAD_3,PAAD_4	KEGG_ANTIGEN_PROCESSING_AND_PRESENTATION;KEGG_ANTIGEN_PROCESSING_AND_PRESENTATION	CHST14,RPIA,HSP90AA1|HSP90AB1|PSME3,HSP90AA1;AK1,PSMA6,HSP90AA1|RFX5,HSP90AA1
4	miR-17,miR-30e,miR-501-5p,miR-760	PAAD_3,PAAD_4	KEGG_ANTIGEN_PROCESSING_AND_PRESENTATION;KEGG_NOD_LIKE_RECEPTOR_SIGNALING_PATHWAY;KEGG_ANTIGEN_PROCESSING_AND_PRESENTATION	CHST14,RPIA,HSP90AA1|HSP90AB1,HSP90AA1;GLO1,HSP90AA1,HSP90AA1|HSP90AB1,HSP90AA1;AK1,PSMA6,HSP90AA1,HSP90AA1
4	miR-17,miR-324-3p,miR-378,miR-3943	PAAD_3,PAAD_4	KEGG_ANTIGEN_PROCESSING_AND_PRESENTATION;KEGG_ANTIGEN_PROCESSING_AND_PRESENTATION;KEGG_NOD_LIKE_RECEPTOR_SIGNALING_PATHWAY	CHST14,HSPA9,HSP90AA1,HSP90AA1;AK1,DLST,HSP90AA1,HSP90AA1;AMD1,DLST,HSP90AA1,HSP90AA1
4	miR-17,miR-324-3p,miR-378,miR-421	PAAD_3,PAAD_4	KEGG_ANTIGEN_PROCESSING_AND_PRESENTATION;KEGG_ANTIGEN_PROCESSING_AND_PRESENTATION;KEGG_NOD_LIKE_RECEPTOR_SIGNALING_PATHWAY	CHST14,HSPA9,HSP90AA1,HSP90AA1;AK1,DLST,HSP90AA1,HSP90AA1;AMD1,DLST,HSP90AA1,HSP90AA1
4	miR-17,miR-324-3p,miR-378,miR-425	PAAD_3,PAAD_4	KEGG_ANTIGEN_PROCESSING_AND_PRESENTATION;KEGG_ANTIGEN_PROCESSING_AND_PRESENTATION;KEGG_NOD_LIKE_RECEPTOR_SIGNALING_PATHWAY	CHST14,HSPA9,HSP90AA1,HSP90AA1;AK1,DLST,HSP90AA1,HSP90AA1;AMD1,DLST,HSP90AA1,HSP90AA1
4	miR-17,miR-324-3p,miR-378,miR-484	PAAD_3,PAAD_4	KEGG_ANTIGEN_PROCESSING_AND_PRESENTATION;KEGG_ANTIGEN_PROCESSING_AND_PRESENTATION	CHST14,HSPA9,HSP90AA1,HSP90AA1|HSP90AB1|PSME3;AK1,DLST,HSP90AA1,HSP90AA1|RFX5
4	miR-17,miR-324-3p,miR-378,miR-501-5p	PAAD_3,PAAD_4	KEGG_ANTIGEN_PROCESSING_AND_PRESENTATION;KEGG_NOD_LIKE_RECEPTOR_SIGNALING_PATHWAY;KEGG_ANTIGEN_PROCESSING_AND_PRESENTATION;KEGG_NOD_LIKE_RECEPTOR_SIGNALING_PATHWAY	CHST14,HSPA9,HSP90AA1,HSP90AA1|HSP90AB1;GLO1,HSP90AA1,HSP90AA1,HSP90AA1|HSP90AB1;AK1,DLST,HSP90AA1,HSP90AA1;AMD1,DLST,HSP90AA1,HSP90AA1
4	miR-17,miR-324-3p,miR-378,miR-760	PAAD_3,PAAD_4	KEGG_ANTIGEN_PROCESSING_AND_PRESENTATION;KEGG_ANTIGEN_PROCESSING_AND_PRESENTATION;KEGG_NOD_LIKE_RECEPTOR_SIGNALING_PATHWAY	CHST14,HSPA9,HSP90AA1,HSP90AA1;AK1,DLST,HSP90AA1,HSP90AA1;AMD1,DLST,HSP90AA1,HSP90AA1
4	miR-17,miR-324-3p,miR-3943,miR-421	PAAD_3,PAAD_4	KEGG_ANTIGEN_PROCESSING_AND_PRESENTATION;KEGG_ANTIGEN_PROCESSING_AND_PRESENTATION;KEGG_NOD_LIKE_RECEPTOR_SIGNALING_PATHWAY	CHST14,HSPA9,HSP90AA1,HSP90AA1;AK1,DLST,HSP90AA1,HSP90AA1;AMD1,DLST,HSP90AA1,HSP90AA1
4	miR-17,miR-324-3p,miR-3943,miR-425	PAAD_3,PAAD_4	KEGG_ANTIGEN_PROCESSING_AND_PRESENTATION;KEGG_ANTIGEN_PROCESSING_AND_PRESENTATION;KEGG_NOD_LIKE_RECEPTOR_SIGNALING_PATHWAY	CHST14,HSPA9,HSP90AA1,HSP90AA1;AK1,DLST,HSP90AA1,HSP90AA1;AMD1,DLST,HSP90AA1,HSP90AA1
4	miR-17,miR-324-3p,miR-3943,miR-484	PAAD_3,PAAD_4	KEGG_ANTIGEN_PROCESSING_AND_PRESENTATION;KEGG_ANTIGEN_PROCESSING_AND_PRESENTATION	CHST14,HSPA9,HSP90AA1,HSP90AA1|HSP90AB1|PSME3;AK1,DLST,HSP90AA1,HSP90AA1|RFX5
4	miR-17,miR-324-3p,miR-3943,miR-501-5p	PAAD_3,PAAD_4	KEGG_ANTIGEN_PROCESSING_AND_PRESENTATION;KEGG_NOD_LIKE_RECEPTOR_SIGNALING_PATHWAY;KEGG_PROGESTERONE_MEDIATED_OOCYTE_MATURATION;KEGG_ANTIGEN_PROCESSING_AND_PRESENTATION;KEGG_NOD_LIKE_RECEPTOR_SIGNALING_PATHWAY	CHST14,HSPA9,HSP90AA1,HSP90AA1|HSP90AB1;GLO1,HSP90AA1,HSP90AA1,HSP90AA1|HSP90AB1;MAP3K8,HSP90AA1,HSP90AA1,HSP90AA1|HSP90AB1;AK1,DLST,HSP90AA1,HSP90AA1;AMD1,DLST,HSP90AA1,HSP90AA1
4	miR-17,miR-324-3p,miR-3943,miR-760	PAAD_3,PAAD_4	KEGG_ANTIGEN_PROCESSING_AND_PRESENTATION;KEGG_ANTIGEN_PROCESSING_AND_PRESENTATION;KEGG_NOD_LIKE_RECEPTOR_SIGNALING_PATHWAY	CHST14,HSPA9,HSP90AA1,HSP90AA1;AK1,DLST,HSP90AA1,HSP90AA1;AMD1,DLST,HSP90AA1,HSP90AA1
4	miR-17,miR-324-3p,miR-421,miR-425	PAAD_3,PAAD_4	KEGG_ANTIGEN_PROCESSING_AND_PRESENTATION;KEGG_ANTIGEN_PROCESSING_AND_PRESENTATION;KEGG_NOD_LIKE_RECEPTOR_SIGNALING_PATHWAY	CHST14,HSPA9,HSP90AA1,HSP90AA1;AK1,DLST,HSP90AA1,HSP90AA1;AMD1,DLST,HSP90AA1,HSP90AA1
4	miR-17,miR-324-3p,miR-421,miR-484	PAAD_3,PAAD_4	KEGG_ANTIGEN_PROCESSING_AND_PRESENTATION;KEGG_ANTIGEN_PROCESSING_AND_PRESENTATION	CHST14,HSPA9,HSP90AA1,HSP90AA1|HSP90AB1|PSME3;AK1,DLST,HSP90AA1,HSP90AA1|RFX5
4	miR-17,miR-324-3p,miR-421,miR-501-5p	PAAD_3,PAAD_4	KEGG_ANTIGEN_PROCESSING_AND_PRESENTATION;KEGG_NOD_LIKE_RECEPTOR_SIGNALING_PATHWAY;KEGG_PROGESTERONE_MEDIATED_OOCYTE_MATURATION;KEGG_ANTIGEN_PROCESSING_AND_PRESENTATION;KEGG_NOD_LIKE_RECEPTOR_SIGNALING_PATHWAY	CHST14,HSPA9,HSP90AA1,HSP90AA1|HSP90AB1;GLO1,HSP90AA1,HSP90AA1,HSP90AA1|HSP90AB1;MAP3K8,HSP90AA1,HSP90AA1,HSP90AA1|HSP90AB1;AK1,DLST,HSP90AA1,HSP90AA1;AMD1,DLST,HSP90AA1,HSP90AA1
4	miR-17,miR-324-3p,miR-421,miR-760	PAAD_3,PAAD_4	KEGG_ANTIGEN_PROCESSING_AND_PRESENTATION;KEGG_ANTIGEN_PROCESSING_AND_PRESENTATION;KEGG_NOD_LIKE_RECEPTOR_SIGNALING_PATHWAY	CHST14,HSPA9,HSP90AA1,HSP90AA1;AK1,DLST,HSP90AA1,HSP90AA1;AMD1,DLST,HSP90AA1,HSP90AA1
4	miR-17,miR-324-3p,miR-425,miR-484	PAAD_3,PAAD_4	KEGG_ANTIGEN_PROCESSING_AND_PRESENTATION;KEGG_ANTIGEN_PROCESSING_AND_PRESENTATION	CHST14,HSPA9,HSP90AA1,HSP90AA1|HSP90AB1|PSME3;AK1,DLST,HSP90AA1,HSP90AA1|RFX5
4	miR-17,miR-324-3p,miR-425,miR-501-5p	PAAD_3,PAAD_4	KEGG_ANTIGEN_PROCESSING_AND_PRESENTATION;KEGG_NOD_LIKE_RECEPTOR_SIGNALING_PATHWAY;KEGG_ANTIGEN_PROCESSING_AND_PRESENTATION;KEGG_NOD_LIKE_RECEPTOR_SIGNALING_PATHWAY	CHST14,HSPA9,HSP90AA1,HSP90AA1|HSP90AB1;GLO1,HSP90AA1,HSP90AA1,HSP90AA1|HSP90AB1;AK1,DLST,HSP90AA1,HSP90AA1;AMD1,DLST,HSP90AA1,HSP90AA1
4	miR-17,miR-324-3p,miR-425,miR-760	PAAD_3,PAAD_4	KEGG_ANTIGEN_PROCESSING_AND_PRESENTATION;KEGG_ANTIGEN_PROCESSING_AND_PRESENTATION;KEGG_NOD_LIKE_RECEPTOR_SIGNALING_PATHWAY	CHST14,HSPA9,HSP90AA1,HSP90AA1;AK1,DLST,HSP90AA1,HSP90AA1;AMD1,DLST,HSP90AA1,HSP90AA1
4	miR-17,miR-324-3p,miR-484,miR-501-5p	PAAD_3,PAAD_4	KEGG_ANTIGEN_PROCESSING_AND_PRESENTATION;KEGG_ANTIGEN_PROCESSING_AND_PRESENTATION	CHST14,HSPA9,HSP90AA1|HSP90AB1|PSME3,HSP90AA1|HSP90AB1;AK1,DLST,HSP90AA1|RFX5,HSP90AA1
4	miR-17,miR-324-3p,miR-484,miR-760	PAAD_3,PAAD_4	KEGG_ANTIGEN_PROCESSING_AND_PRESENTATION;KEGG_ANTIGEN_PROCESSING_AND_PRESENTATION	CHST14,HSPA9,HSP90AA1|HSP90AB1|PSME3,HSP90AA1;AK1,DLST,HSP90AA1|RFX5,HSP90AA1
4	miR-17,miR-324-3p,miR-501-5p,miR-760	PAAD_3,PAAD_4	KEGG_ANTIGEN_PROCESSING_AND_PRESENTATION;KEGG_NOD_LIKE_RECEPTOR_SIGNALING_PATHWAY;KEGG_ANTIGEN_PROCESSING_AND_PRESENTATION;KEGG_NOD_LIKE_RECEPTOR_SIGNALING_PATHWAY	CHST14,HSPA9,HSP90AA1|HSP90AB1,HSP90AA1;GLO1,HSP90AA1,HSP90AA1|HSP90AB1,HSP90AA1;AK1,DLST,HSP90AA1,HSP90AA1;AMD1,DLST,HSP90AA1,HSP90AA1
4	miR-17,miR-378,miR-3943,miR-421	PAAD_3,PAAD_4	KEGG_ANTIGEN_PROCESSING_AND_PRESENTATION;KEGG_NOD_LIKE_RECEPTOR_SIGNALING_PATHWAY;KEGG_PROGESTERONE_MEDIATED_OOCYTE_MATURATION;KEGG_ANTIGEN_PROCESSING_AND_PRESENTATION;KEGG_NOD_LIKE_RECEPTOR_SIGNALING_PATHWAY	CHST14,ALDOB,HSP90AA1,HSP90AA1;GLO1,ALDOB,HSP90AA1,HSP90AA1;MAP3K8,ALDOB,HSP90AA1,HSP90AA1;AMD1,YWHAZ,HSP90AA1,HSP90AA1;GLO1,YWHAZ,HSP90AA1,HSP90AA1
4	miR-17,miR-378,miR-3943,miR-425	PAAD_3,PAAD_4	KEGG_ANTIGEN_PROCESSING_AND_PRESENTATION;KEGG_NOD_LIKE_RECEPTOR_SIGNALING_PATHWAY;KEGG_ANTIGEN_PROCESSING_AND_PRESENTATION;KEGG_NOD_LIKE_RECEPTOR_SIGNALING_PATHWAY	CHST14,ALDOB,HSP90AA1,HSP90AA1;GLO1,ALDOB,HSP90AA1,HSP90AA1;AMD1,YWHAZ,HSP90AA1,HSP90AA1;GLO1,YWHAZ,HSP90AA1,HSP90AA1
4	miR-17,miR-378,miR-3943,miR-484	PAAD_3,PAAD_4	KEGG_ANTIGEN_PROCESSING_AND_PRESENTATION;KEGG_NOD_LIKE_RECEPTOR_SIGNALING_PATHWAY;KEGG_ANTIGEN_PROCESSING_AND_PRESENTATION	CHST14,ALDOB,HSP90AA1,HSP90AA1|HSP90AB1|PSME3;GLO1,ALDOB,HSP90AA1,HSP90AA1|HSP90AB1;AMD1,YWHAZ,HSP90AA1,HSP90AA1|RFX5
4	miR-17,miR-378,miR-3943,miR-501-5p	PAAD_3,PAAD_4	KEGG_ANTIGEN_PROCESSING_AND_PRESENTATION;KEGG_NOD_LIKE_RECEPTOR_SIGNALING_PATHWAY;KEGG_PROGESTERONE_MEDIATED_OOCYTE_MATURATION;KEGG_ANTIGEN_PROCESSING_AND_PRESENTATION;KEGG_NOD_LIKE_RECEPTOR_SIGNALING_PATHWAY	CHST14,ALDOB,HSP90AA1,HSP90AA1|HSP90AB1;GLO1,ALDOB,HSP90AA1,HSP90AA1|HSP90AB1;MAP3K8,ALDOB,HSP90AA1,HSP90AA1|HSP90AB1;AMD1,YWHAZ,HSP90AA1,HSP90AA1;GLO1,YWHAZ,HSP90AA1,HSP90AA1
4	miR-17,miR-378,miR-3943,miR-760	PAAD_3,PAAD_4	KEGG_ANTIGEN_PROCESSING_AND_PRESENTATION;KEGG_NOD_LIKE_RECEPTOR_SIGNALING_PATHWAY;KEGG_ANTIGEN_PROCESSING_AND_PRESENTATION;KEGG_NOD_LIKE_RECEPTOR_SIGNALING_PATHWAY	CHST14,ALDOB,HSP90AA1,HSP90AA1;GLO1,ALDOB,HSP90AA1,HSP90AA1;AMD1,YWHAZ,HSP90AA1,HSP90AA1;GLO1,YWHAZ,HSP90AA1,HSP90AA1
4	miR-17,miR-378,miR-421,miR-425	PAAD_3,PAAD_4	KEGG_ANTIGEN_PROCESSING_AND_PRESENTATION;KEGG_NOD_LIKE_RECEPTOR_SIGNALING_PATHWAY;KEGG_ANTIGEN_PROCESSING_AND_PRESENTATION;KEGG_NOD_LIKE_RECEPTOR_SIGNALING_PATHWAY	CHST14,ALDOB,HSP90AA1,HSP90AA1;GLO1,ALDOB,HSP90AA1,HSP90AA1;AMD1,YWHAZ,HSP90AA1,HSP90AA1;GLO1,YWHAZ,HSP90AA1,HSP90AA1
4	miR-17,miR-378,miR-421,miR-484	PAAD_3,PAAD_4	KEGG_ANTIGEN_PROCESSING_AND_PRESENTATION;KEGG_NOD_LIKE_RECEPTOR_SIGNALING_PATHWAY;KEGG_ANTIGEN_PROCESSING_AND_PRESENTATION	CHST14,ALDOB,HSP90AA1,HSP90AA1|HSP90AB1|PSME3;GLO1,ALDOB,HSP90AA1,HSP90AA1|HSP90AB1;AMD1,YWHAZ,HSP90AA1,HSP90AA1|RFX5
4	miR-17,miR-378,miR-421,miR-501-5p	PAAD_3,PAAD_4	KEGG_ANTIGEN_PROCESSING_AND_PRESENTATION;KEGG_NOD_LIKE_RECEPTOR_SIGNALING_PATHWAY;KEGG_PROGESTERONE_MEDIATED_OOCYTE_MATURATION;KEGG_ANTIGEN_PROCESSING_AND_PRESENTATION;KEGG_NOD_LIKE_RECEPTOR_SIGNALING_PATHWAY	CHST14,ALDOB,HSP90AA1,HSP90AA1|HSP90AB1;GLO1,ALDOB,HSP90AA1,HSP90AA1|HSP90AB1;MAP3K8,ALDOB,HSP90AA1,HSP90AA1|HSP90AB1;AMD1,YWHAZ,HSP90AA1,HSP90AA1;GLO1,YWHAZ,HSP90AA1,HSP90AA1
4	miR-17,miR-378,miR-421,miR-760	PAAD_3,PAAD_4	KEGG_ANTIGEN_PROCESSING_AND_PRESENTATION;KEGG_NOD_LIKE_RECEPTOR_SIGNALING_PATHWAY;KEGG_ANTIGEN_PROCESSING_AND_PRESENTATION;KEGG_NOD_LIKE_RECEPTOR_SIGNALING_PATHWAY	CHST14,ALDOB,HSP90AA1,HSP90AA1;GLO1,ALDOB,HSP90AA1,HSP90AA1;AMD1,YWHAZ,HSP90AA1,HSP90AA1;GLO1,YWHAZ,HSP90AA1,HSP90AA1
4	miR-17,miR-378,miR-425,miR-484	PAAD_3,PAAD_4	KEGG_ANTIGEN_PROCESSING_AND_PRESENTATION;KEGG_NOD_LIKE_RECEPTOR_SIGNALING_PATHWAY;KEGG_ANTIGEN_PROCESSING_AND_PRESENTATION	CHST14,ALDOB,HSP90AA1,HSP90AA1|HSP90AB1|PSME3;GLO1,ALDOB,HSP90AA1,HSP90AA1|HSP90AB1;AMD1,YWHAZ,HSP90AA1,HSP90AA1|RFX5
4	miR-17,miR-378,miR-425,miR-501-5p	PAAD_3,PAAD_4	KEGG_ANTIGEN_PROCESSING_AND_PRESENTATION;KEGG_NOD_LIKE_RECEPTOR_SIGNALING_PATHWAY;KEGG_PROGESTERONE_MEDIATED_OOCYTE_MATURATION;KEGG_ANTIGEN_PROCESSING_AND_PRESENTATION;KEGG_NOD_LIKE_RECEPTOR_SIGNALING_PATHWAY	CHST14,ALDOB,HSP90AA1,HSP90AA1|HSP90AB1;GLO1,ALDOB,HSP90AA1,HSP90AA1|HSP90AB1;MAP3K8,ALDOB,HSP90AA1,HSP90AA1|HSP90AB1;AMD1,YWHAZ,HSP90AA1,HSP90AA1;GLO1,YWHAZ,HSP90AA1,HSP90AA1
4	miR-17,miR-378,miR-425,miR-760	PAAD_3,PAAD_4	KEGG_ANTIGEN_PROCESSING_AND_PRESENTATION;KEGG_NOD_LIKE_RECEPTOR_SIGNALING_PATHWAY;KEGG_ANTIGEN_PROCESSING_AND_PRESENTATION;KEGG_NOD_LIKE_RECEPTOR_SIGNALING_PATHWAY	CHST14,ALDOB,HSP90AA1,HSP90AA1;GLO1,ALDOB,HSP90AA1,HSP90AA1;AMD1,YWHAZ,HSP90AA1,HSP90AA1;GLO1,YWHAZ,HSP90AA1,HSP90AA1
4	miR-17,miR-378,miR-484,miR-501-5p	PAAD_3,PAAD_4	KEGG_ANTIGEN_PROCESSING_AND_PRESENTATION;KEGG_NOD_LIKE_RECEPTOR_SIGNALING_PATHWAY;KEGG_ANTIGEN_PROCESSING_AND_PRESENTATION	CHST14,ALDOB,HSP90AA1|HSP90AB1|PSME3,HSP90AA1|HSP90AB1;GLO1,ALDOB,HSP90AA1|HSP90AB1,HSP90AA1|HSP90AB1;AMD1,YWHAZ,HSP90AA1|RFX5,HSP90AA1
4	miR-17,miR-378,miR-484,miR-760	PAAD_3,PAAD_4	KEGG_ANTIGEN_PROCESSING_AND_PRESENTATION;KEGG_NOD_LIKE_RECEPTOR_SIGNALING_PATHWAY;KEGG_ANTIGEN_PROCESSING_AND_PRESENTATION	CHST14,ALDOB,HSP90AA1|HSP90AB1|PSME3,HSP90AA1;GLO1,ALDOB,HSP90AA1|HSP90AB1,HSP90AA1;AMD1,YWHAZ,HSP90AA1|RFX5,HSP90AA1
4	miR-17,miR-378,miR-501-5p,miR-760	PAAD_3,PAAD_4	KEGG_ANTIGEN_PROCESSING_AND_PRESENTATION;KEGG_NOD_LIKE_RECEPTOR_SIGNALING_PATHWAY;KEGG_PROGESTERONE_MEDIATED_OOCYTE_MATURATION;KEGG_ANTIGEN_PROCESSING_AND_PRESENTATION;KEGG_NOD_LIKE_RECEPTOR_SIGNALING_PATHWAY	CHST14,ALDOB,HSP90AA1|HSP90AB1,HSP90AA1;GLO1,ALDOB,HSP90AA1|HSP90AB1,HSP90AA1;MAP3K8,ALDOB,HSP90AA1|HSP90AB1,HSP90AA1;AMD1,YWHAZ,HSP90AA1,HSP90AA1;GLO1,YWHAZ,HSP90AA1,HSP90AA1
4	miR-17,miR-421,miR-425,miR-484	PAAD_3,PAAD_4	KEGG_ANTIGEN_PROCESSING_AND_PRESENTATION;KEGG_NOD_LIKE_RECEPTOR_SIGNALING_PATHWAY;KEGG_ANTIGEN_PROCESSING_AND_PRESENTATION	CHST14,HADHA,HSP90AA1,HSP90AA1|HSP90AB1|PSME3;GLO1,HADHA,HSP90AA1,HSP90AA1|HSP90AB1;AK1,NR3C1,HSP90AA1,HSP90AA1|RFX5
[truncated: 2,698 more rows]
