# Supplementary material for: Dynamic and Modularized MicroRNA Regulation and Its Implication in Human Cancers
Source: Sci Rep. 2017 Oct 17;7:13356. doi: 10.1038/s41598-017-13470-5 (PMC5645395; doi:10.1038/s41598-017-13470-5)
Supplement: Supplementary file 7 — Supplementary Table S8 [file 41598_2017_13470_MOESM7_ESM.xls]

## Sheet: Gene_Regulator_Number
Supplementary Table S8. List of regulators, including both TFs and microRNAs, identified for each gene
Gene	All_regulators	TF_regulators	TFs_list	microRNA_regulators	microRNAs_list
A1BG	86	86	ARID3A,ATF3,BACH1,BCLAF1,BHLHE40,CCNT2,CDKN3,CEBPB,CEBPD,CHD2,CREB1,CTCF,E2F1,E2F4,E2F6,EBF1,EGR1,ELF1,ELK1,ELK4,EP300,ETS1,EZH2,FOXA1,FOXA2,FOXP2,GABPA,GATA1,GTF2F1,HDAC1,HDAC2,HMGN3,HNF4A,HNF4G,HSF1,JUND,KDM5A,KDM5B,MAX,MAZ,MTA3,MXI1,MYC,NFYA,NR3C1,NRF1,PAX5,PBX3,PHF8,PML,POU2F2,PPARGC1A,RBBP5,RELA,REST,RUNX3,RXRA,SAP30,SIN3A,SIX5,SMARCC1,SMC3,SP1,SP2,SREBF1,SRF,STAT1,STAT3,TAF1,TAF7,TBL1XR1,TB…	0
A1BG-AS1	38	38	ARID3A,BHLHE40,CCNT2,CEBPB,CEBPD,CHD2,CTCF,E2F6,EBF1,ELF1,EZH2,FOXA1,FOXA2,FOXP2,GABPA,HMGN3,HNF4A,HNF4G,KDM5B,MAX,MAZ,MXI1,MYC,NRF1,PAX5,PHF8,PML,RBBP5,REST,RXRA,SIN3A,SP1,TAF1,UBTF,USF1,YY1,ZBTB7A,ZNF263	0
A1CF	25	25	ARID3A,CEBPB,CEBPD,CTCF,ELF1,FOS,FOSL2,FOXA1,FOXA2,HNF4A,HNF4G,JUN,JUND,MAFF,MBD4,MYBL2,RAD21,RXRA,SIN3A,SMC3,SP1,SRF,TAF1,TBP,TEAD4	0
A26C1B	1	0		1	miR-16
A2M	37	37	ARID3A,BATF,CEBPB,CEBPD,EBF1,ELF1,FOS,FOSL2,FOXA1,FOXA2,HNF4A,HNF4G,HSF1,JUN,JUND,MAX,MBD4,MXI1,MYBL2,MYC,PPARGC1A,RAD21,REST,RXRA,SIN3A,SMC3,SP1,SPI1,SRF,STAT1,STAT3,TAF1,TBP,TCF7L2,TEAD4,YY1,ZBTB33	0
A2M-AS1	32	32	CEBPB,CHD2,CREB1,CTCF,E2F1,FOS,FOSL2,FOXA1,GABPA,JUND,MAX,MAZ,MYC,NR2C2,NR3C1,RAD21,RBBP5,RCOR1,RXRA,SIN3A,SMC3,STAT1,TAF1,TAF7,TBP,TCF12,TCF3,TEAD4,TFAP2A,TFAP2C,YY1,ZNF263	0
A2ML1	34	34	ATF2,ATF3,BACH1,CTCF,ESR1,FOS,FOXA1,GATA1,GATA2,GATA3,GTF3C2,IRF1,MAFF,MAFK,MAX,MAZ,MYC,NR2F2,RAD21,REST,SIN3A,SMC3,SP1,SP4,STAT3,TAF7,TAL1,TBP,TCF7L2,TEAD4,USF1,YY1,ZNF143,ZNF217	0
A2MP1	9	9	CEBPB,FOS,FOXA1,FOXA2,GTF3C2,HNF4A,HNF4G,JUND,STAT3	0
A3GALT2	10	10	CEBPB,CTCF,FOS,FOSL2,MYC,PAX5,RAD21,RUNX3,SIN3A,USF1	0
A4GALT	48	48	BATF,BHLHE40,CEBPB,CHD2,CTBP2,CTCF,E2F1,EBF1,EGR1,ELF1,ESR1,EZH2,FOS,FOXA1,FOXA2,GATA1,GATA3,IKZF1,IRF4,JUN,MAX,MAZ,MTA3,MXI1,NR3C1,PAX5,PBX3,POU2F2,RAD21,RBBP5,RELA,RUNX3,SIN3A,SPI1,STAT1,STAT3,TAL1,TBP,TCF12,TCF3,TCF7L2,TEAD4,USF1,USF2,WRNIP1,YY1,ZEB1,ZNF263	0
A4GNT	6	6	EGR1,FOS,JUND,MAX,MYC,REST	0
AA06	4	4	CTCF,MAFF,MAFK,RAD21	0
AAAS	103	100	ATF1,ATF2,BACH1,BCLAF1,BHLHE40,BRCA1,CBX3,CCNT2,CDKN3,CEBPB,CHD2,CREB1,CTBP2,CTCF,CTCFL,E2F1,E2F4,E2F6,EBF1,EGR1,ELF1,ELK1,ELK4,EP300,ESR1,ETS1,FOS,FOSL2,FOXM1,FOXP2,GABPA,GATA1,GTF2F1,HDAC1,HDAC6,HMGN3,HNF4A,HNF4G,HSF1,IRF1,IRF4,JUND,KDM5B,MAFF,MAFK,MAX,MAZ,MEF2A,MEF2C,MTA3,MXI1,MYBL2,MYC,NFATC1,NFYA,NR2F2,PAX5,PBX3,PHF8,PML,POU2F2,PPARGC1A,RAD21,RBBP5,RCOR1,RELA,REST,RFX5,RUNX3,RXRA,SAP30,SIN3A…	3	miR-1296,miR-193b,miR-28-5p
AACS	47	46	BHLHE40,CBX3,CCNT2,CEBPB,CEBPD,CHD2,CREB1,CTBP2,CTCF,E2F1,E2F6,EGR1,ELF1,ELK1,ELK4,FOS,FOXA1,FOXA2,KDM5B,MAX,MEF2A,MTA3,MXI1,MYC,PBX3,PHF8,PML,RAD21,REST,RUNX3,SIN3A,SP1,SP4,SRF,STAT3,TAF1,TAF7,TBP,TCF12,TCF7L2,TFAP2C,UBTF,USF1,YY1,ZBTB7A,ZNF263	1	miR-191
AACSP1	14	14	BHLHE40,CEBPB,CTCF,FOS,FOXA1,FOXA2,JUND,MAFF,MAFK,MYC,RAD21,RXRA,SP1,USF1	0
AADAC	24	24	ARID3A,CCNT2,CEBPB,CTCF,EP300,FOS,FOSL2,FOXA1,FOXA2,GATA2,HNF4A,HNF4G,MAZ,MBD4,MYBL2,MYC,NR2F2,RAD21,RXRA,SETDB1,SP1,SPI1,TAL1,TEAD4	0
AADACL1	1	0		1	miR-744
AADACL2	12	12	ARID3A,CBX3,CEBPB,ELF1,GATA2,NR2F2,PML,REST,SETDB1,TAL1,TEAD4,TRIM28	0
AADACL3	5	3	CEBPB,FOS,STAT3	2	miR-185,miR-186*
AADACL4	21	21	ARID3A,BACH1,CBX3,CDKN3,CTCF,EP300,MAFF,MAFK,MYC,NR3C1,RAD21,RBBP5,SETDB1,SPI1,STAT1,TBP,TEAD4,TRIM28,USF1,YY1,ZNF143	0
AADAT	35	35	CDKN3,CEBPB,CTCF,E2F1,E2F4,ELF1,ELK1,ELK4,FOS,GABPA,HNF4A,MAFK,MAX,MAZ,MXI1,MYC,NFYB,RAD21,RBBP5,REST,RUNX3,RXRA,SIN3A,SMC3,SP1,STAT1,STAT3,TAF1,TBP,TCF7L2,TFAP2A,TFAP2C,USF1,YY1,ZNF143	0
AAED1	43	43	ATF3,BHLHE40,CCNT2,CDKN3,CEBPB,CREB1,CTCF,E2F1,E2F6,EBF1,EGR1,ELF1,ETS1,FOXA1,FOXA2,GTF3C2,IRF1,JUND,MAFF,MAFK,MAX,MAZ,MXI1,MYC,NFYB,PAX5,PHF8,RAD21,RBBP5,RFX5,SIN3A,SMC3,SPI1,STAT1,STAT3,TAF1,TBP,TCF7L2,TFAP2C,USF1,YY1,ZBTB7A,ZNF143	0
AAGAB	90	88	ARID3A,ATF1,BATF,BCLAF1,BHLHE40,BRCA1,CCNT2,CDKN3,CEBPB,CHD2,CREB1,CTCF,E2F1,E2F4,E2F6,EGR1,ELF1,ELK1,ELK4,EP300,ETS1,FOS,FOSL1,FOSL2,FOXA1,FOXM1,FOXP2,GABPA,GATA1,GATA2,GATA3,GTF2F1,HDAC1,HDAC2,HMGN3,IRF1,IRF4,JUND,KDM5A,KDM5B,MAFF,MAFK,MAX,MAZ,MEF2A,MXI1,MYBL2,MYC,NFYA,NFYB,NR2F2,NR3C1,PAX5,PHF8,PML,POU2F2,RBBP5,RCOR1,RELA,REST,RFX5,RUNX3,SAP30,SIN3A,SIX5,SMARCC1,SMARCC2,SMC3,SP1,SP4,SPI1,SREBF…	2	miR-92a,miR-93*
AAK1	88	88	ARID3A,ATF1,ATF2,ATF3,BATF,BCLAF1,BHLHE40,BRF2,CBX3,CCNT2,CEBPB,CEBPD,CHD2,CREB1,CTCF,E2F1,E2F4,E2F6,EBF1,EGR1,ELF1,ELK1,ELK4,EP300,ETS1,FOS,FOSL1,FOSL2,FOXA1,FOXM1,FOXP2,GABPA,GATA1,GATA2,GTF2F1,GTF3C2,HDAC1,HDAC2,HMGN3,HNF4A,IRF4,JUN,JUNB,JUND,MAFF,MAFK,MAX,MAZ,MEF2A,MTA3,MXI1,MYC,NR2C2,NR2F2,NR3C1,PAX5,PHF8,PML,POLR3A,POU2F2,RAD21,RBBP5,RCOR1,RELA,RFX5,RUNX3,SAP30,SIN3A,SIX5,SMC3,SP1,SPI1,STAT…	0
AAMDC	87	87	ATF2,BACH1,BCLAF1,BHLHE40,BRCA1,CBX3,CCNT2,CDKN3,CEBPB,CEBPD,CHD2,CREB1,CTBP2,CTCF,E2F1,E2F4,E2F6,EBF1,EGR1,ELF1,ELK1,ETS1,FOSL1,FOSL2,FOXA1,FOXM1,FOXP2,GABPA,GATA1,GATA2,GTF2F1,IRF1,IRF4,JUND,KDM5B,MAX,MAZ,MEF2A,MEF2C,MTA3,MXI1,MYC,NFYB,NR2C2,NR3C1,NRF1,PAX5,PBX3,PHF8,PML,PRDM1,RAD21,RBBP5,RCOR1,RELA,REST,RFX5,RUNX3,SAP30,SIN3A,SIX5,SMARCC1,SMARCC2,SMC3,SP1,SP2,SP4,SPI1,SRF,TAF1,TAF7,TAL1,TBP,TC…	0
AAMP	89	86	ARID3A,ATF1,ATF3,CCNT2,CDKN3,CEBPB,CEBPD,CHD2,CREB1,CTCF,CTCFL,E2F1,E2F4,E2F6,EBF1,EGR1,ELF1,ELK4,ESR1,ETS1,FOS,FOSL1,FOSL2,FOXA1,FOXA2,FOXM1,FOXP2,GABPA,GTF2F1,HDAC1,HMGN3,HNF4A,HNF4G,IRF1,IRF3,JUND,KDM5B,MAX,MAZ,MBD4,MEF2A,MXI1,MYBL2,MYC,NFATC1,NFYA,NFYB,NR3C1,NRF1,PAX5,PBX3,PHF8,PML,POU2F2,PPARGC1A,RAD21,RBBP5,RCOR1,RELA,REST,RFX5,RUNX3,SAP30,SIN3A,SIX5,SMARCC2,SMC3,SP1,SP2,SP4,SPI1,SREBF1,TAF…	3	miR-130b*,miR-183,miR-193b
AANAT	81	81	ATF1,ATF2,ATF3,BACH1,BATF,BHLHE40,CCNT2,CDKN3,CEBPB,CHD2,CREB1,CTCF,CTCFL,E2F4,E2F6,EBF1,EGR1,ELF1,EP300,ESR1,FOS,FOSL2,FOXA1,FOXM1,FOXP2,GABPA,GATA1,GATA2,GTF2F1,HDAC1,HDAC2,HMGN3,HNF4A,HNF4G,HSF1,IKZF1,IRF1,JUN,JUND,MAFF,MAFK,MAX,MAZ,MXI1,MYBL2,MYC,NFE2,NR3C1,PHF8,PPARGC1A,RAD21,RBBP5,RCOR1,RELA,REST,RFX5,RUNX3,SAP30,SIN3A,SMARCC1,SMC3,SP1,SPI1,SREBF1,SRF,STAT3,TAF1,TAF7,TBP,TCF12,TCF7L2,TEAD4,…	0
AAR2	97	97	ATF2,BACH1,BATF,BCLAF1,BHLHE40,BRCA1,CBX3,CCNT2,CDKN3,CEBPB,CEBPD,CHD2,CREB1,CTCF,E2F4,E2F6,EGR1,ELF1,ELK1,ELK4,EP300,ESRRA,ETS1,FOS,FOSL2,FOXA1,FOXA2,FOXM1,FOXP2,GABPA,GTF2B,GTF2F1,HDAC1,HDAC2,HMGN3,HNF4A,HNF4G,IRF1,IRF4,JUNB,JUND,KDM5A,KDM5B,MAFF,MAFK,MAX,MAZ,MEF2C,MTA3,MXI1,MYBL2,MYC,NFATC1,NFYA,NFYB,NR2C2,NR3C1,PAX5,PHF8,PML,POU2F2,RAD21,RBBP5,RCOR1,RELA,REST,RFX5,RUNX3,RXRA,SETDB1,SIN3A,SIX5…	0
AARD	20	20	BACH1,CEBPB,CTBP2,CTCF,E2F1,E2F4,E2F6,EZH2,FOS,FOXA1,FOXP2,JUND,MAX,MYC,RAD21,STAT3,TAF1,TBP,YY1,ZNF263	0
AARS	92	85	ATF1,ATF2,ATF3,BACH1,BATF,BRCA1,CCNT2,CEBPB,CEBPD,CHD2,CREB1,CTCF,E2F1,E2F4,E2F6,EBF1,EGR1,ELF1,ELK1,ELK4,ETS1,FOS,FOXA1,FOXA2,FOXM1,FOXP2,GABPA,GATA2,GTF2F1,HDAC1,HMGN3,HNF4A,HSF1,IRF1,IRF3,IRF4,JUN,JUND,KDM5B,MAX,MAZ,MEF2A,MEF2C,MXI1,MYBL2,MYC,NFYA,NFYB,NR2F2,NR3C1,PAX5,PBX3,PHF8,PML,POU2F2,RBBP5,RCOR1,RELA,REST,RFX5,RUNX3,SAP30,SIN3A,SP1,SP2,SREBF1,SRF,STAT1,STAT3,TAF1,TAF7,TBP,TCF12,TCF3,TCF7…	7	miR-193b,miR-296-3p,miR-324-5p,miR-331-3p,miR-484,miR-615-3p,miR-744
AARS2	103	100	ARID3A,ATF1,ATF2,ATF3,BACH1,BATF,BCLAF1,BHLHE40,CBX3,CCNT2,CDKN3,CEBPD,CHD2,CREB1,CTCF,CTCFL,E2F4,E2F6,EBF1,EGR1,ELF1,ELK1,EP300,ETS1,FOS,FOSL1,FOSL2,FOXA1,FOXM1,FOXP2,GABPA,GTF2F1,HDAC1,HDAC2,HMGN3,HNF4G,IRF1,IRF4,JUN,JUND,KDM5A,KDM5B,MAFF,MAFK,MAX,MAZ,MBD4,MEF2A,MXI1,MYBL2,MYC,NR2F2,PAX5,PBX3,PHF8,PML,POU2F2,RAD21,RBBP5,RCOR1,RELA,REST,RFX5,RUNX3,RXRA,SAP30,SETDB1,SIN3A,SIX5,SMARCC1,SMC3,SP1,SP…	3	miR-23b,miR-484,miR-92a
AARSD1	61	61	ATF1,ATF2,ATF3,BHLHE40,BRCA1,CCNT2,CDKN3,CEBPB,CHD2,CREB1,CTCF,E2F1,E2F4,E2F6,EBF1,EGR1,ELF1,ELK1,ETS1,FOXA1,FOXA2,FOXM1,FOXP2,GTF2F1,GTF3C2,HDAC1,IRF1,JUND,KDM5A,KDM5B,MAX,MAZ,MTA3,MXI1,MYC,NRF1,PAX5,PBX3,PHF8,PML,POU2F2,RELA,REST,RFX5,RUNX3,SAP30,SIN3A,SIX5,SRF,TAF1,TBL1XR1,TBP,TEAD4,TFAP2A,TFAP2C,USF1,WRNIP1,YY1,ZBTB33,ZNF143,ZNF263	0
AASDH	81	80	ARID3A,ATF1,ATF3,BATF,BHLHE40,BRCA1,CCNT2,CDKN3,CEBPB,CEBPD,CHD2,CTCF,E2F1,E2F4,E2F6,EGR1,ELF1,ELK1,ETS1,FOXA1,FOXA2,FOXM1,FOXP2,GATA1,GATA2,GTF2B,GTF2F1,HMGN3,IRF1,IRF4,JUN,JUND,KDM5A,KDM5B,MAFK,MAX,MAZ,MEF2A,MTA3,MXI1,MYBL2,MYC,NFYB,NR2C2,NR2F2,NR3C1,PAX5,PHF8,PML,POU2F2,RBBP5,RCOR1,RELA,REST,RFX5,RUNX3,SAP30,SETDB1,SIN3A,SIX5,SP4,SPI1,SRF,STAT1,STAT3,TAF1,TAF7,TAL1,TBL1XR1,TBP,TCF12,TCF3,TCF7L…	1	miR-10b
AASDHPPT	71	71	ATF1,ATF2,BACH1,CBX3,CCNT2,CDKN3,CEBPB,CHD2,CREB1,CTCF,E2F4,E2F6,EGR1,ELF1,EP300,ETS1,FOXA1,FOXM1,FOXP2,GTF2F1,HDAC1,IRF3,IRF4,JUN,JUND,KDM5B,MAFK,MAX,MAZ,MTA3,MXI1,MYBL2,MYC,NFYA,NFYB,NR3C1,NRF1,PAX5,PBX3,PHF8,PML,POU2F2,RAD21,RBBP5,RFX5,RUNX3,SAP30,SIN3A,SMARCC1,SMC3,SP1,SP2,SP4,SPI1,STAT3,TAF1,TAF7,TAL1,TBP,TCF12,TEAD4,TRIM28,UBTF,USF1,USF2,WRNIP1,YY1,ZBTB7A,ZEB1,ZKSCAN1,ZNF263	0
AASS	36	36	ATF2,BACH1,CEBPB,CHD2,CREB1,CTCF,FOS,FOXA1,FOXA2,GATA1,HNF4A,HNF4G,IRF1,MAZ,MXI1,MYBL2,NFYA,NFYB,NR3C1,PRDM1,RBBP5,REST,RFX5,RXRA,SIN3A,SP1,SREBF1,STAT3,TAF1,TAF7,TBP,TCF7L2,TEAD4,ZBTB7A,ZNF143,ZNF263	0
AATF	80	77	ATF1,ATF3,BACH1,BHLHE40,CBX3,CCNT2,CEBPB,CEBPD,CHD2,CREB1,CTBP2,CTCF,E2F1,E2F4,E2F6,EGR1,ELF1,ELK1,ELK4,EP300,ETS1,EZH2,FOS,FOXA1,FOXA2,FOXM1,FOXP2,GABPA,HDAC1,HDAC2,HNF4A,IRF1,JUND,KDM5B,MAX,MAZ,MXI1,MYC,NR2F2,NR3C1,NRF1,PAX5,PBX3,PHF8,PML,POU2F2,RAD21,RBBP5,RCOR1,RELA,REST,RFX5,RUNX3,SAP30,SETDB1,SIN3A,SMC3,SP1,SP4,SPI1,SRF,STAT3,SUZ12,TAF1,TAF7,TAL1,TBP,TCF7L2,TEAD4,THAP1,UBTF,USF1,USF2,WRNIP1…	3	let-7b,miR-149,miR-151-3p
AATK	48	48	BACH1,BHLHE40,BRCA1,CEBPB,CHD2,CTCF,E2F6,EGR1,ELF1,ESRRA,EZH2,FOSL2,GABPA,GTF2F1,HNF4A,HNF4G,JUN,JUND,MAX,MAZ,MXI1,MYBL2,MYC,NR2C2,NR2F2,RAD21,RCOR1,REST,RFX5,RXRA,SIN3A,SMC3,SP1,STAT1,SUZ12,TAF1,TBP,TCF3,TCF7L2,TEAD4,TFAP2A,TFAP2C,USF1,YY1,ZBTB7A,ZKSCAN1,ZNF143,ZNF263	0
AATK-AS1	23	23	BACH1,CEBPB,CTCF,E2F6,EGR1,EZH2,GABPA,HNF4A,HNF4G,MAX,MAZ,MXI1,REST,RXRA,SIN3A,SP1,SUZ12,TAF1,TBP,TCF3,YY1,ZBTB7A,ZNF263	0
ABAT	64	64	ARID3A,ATF1,BHLHE40,CDKN3,CEBPB,CEBPD,CREB1,CTCF,EBF1,EGR1,ELF1,EP300,ESR1,FOS,FOSL2,FOXA1,FOXA2,FOXP2,GABPA,GATA3,HMGN3,HNF4A,HNF4G,HSF1,JUN,JUND,MAFF,MAFK,MAX,MAZ,MBD4,MXI1,MYBL2,MYC,NFYA,NFYB,PAX5,POU2F2,PPARGC1A,RAD21,RCOR1,RELA,REST,RFX5,RUNX3,RXRA,SIN3A,SMC3,SP1,SP2,SPI1,SREBF1,SRF,STAT3,TAF1,TBP,TCF7L2,TEAD4,USF1,USF2,YY1,ZBTB7A,ZNF143,ZNF217	0
ABCA1	44	44	ATF2,ATF3,BHLHE40,CEBPB,CEBPD,CHD2,CREB1,CTCF,E2F1,E2F6,EGR1,ELF1,EP300,FOSL2,FOXA1,FOXA2,FOXP2,GABPA,HNF4A,MAX,MAZ,MXI1,MYC,NR3C1,PAX5,RAD21,RBBP5,RCOR1,REST,RUNX3,RXRA,SIN3A,SMC3,SP1,SPI1,TAF1,TAF7,TBP,TFAP2A,TFAP2C,USF1,USF2,YY1,ZNF143	0
ABCA10	25	25	ARID3A,ATF2,BHLHE40,CEBPB,CTCF,EGR1,FOS,FOXM1,GATA1,IRF1,JUN,JUND,MAZ,MYC,PBX3,POU2F2,PRDM1,RAD21,RELA,RUNX3,SMC3,TAL1,USF1,YY1,ZNF143	0
ABCA11P	55	55	ARID3A,ATF1,CBX3,CEBPB,CHD2,E2F1,E2F4,E2F6,EBF1,EGR1,ELF1,FOS,FOSL1,FOSL2,GABPA,GTF2B,GTF2F1,HDAC6,HMGN3,IRF3,JUN,JUND,KDM5B,MAFK,MAX,MAZ,MTA3,MXI1,MYC,NFATC1,NFYA,NFYB,PBX3,PHF8,PML,POU2F2,RBBP5,RELA,REST,RFX5,RUNX3,SIN3A,SP1,SP2,SP4,SPI1,TAF1,TAF7,TBL1XR1,TBP,TCF12,TFAP2A,TFAP2C,YY1,ZEB1	0
ABCA12	22	22	ATF2,BATF,EBF1,EP300,ESR1,FOS,FOSL2,FOXA1,GATA3,IKZF1,JUND,MYC,PBX3,POU2F2,POU5F1,RAD21,RELA,RUNX3,STAT3,TCF12,TCF7L2,USF1	0
ABCA13	9	9	CEBPB,CTCF,FOS,FOXA1,JUN,MAFF,MAFK,NFYB,RAD21	0
ABCA17P	95	95	ATF2,ATF3,BACH1,BATF,BCLAF1,BHLHE40,BRCA1,CBX3,CCNT2,CEBPB,CHD2,CREB1,CTCF,CTCFL,E2F1,E2F4,E2F6,EGR1,ELF1,EP300,ESR1,ETS1,EZH2,FOS,FOSL1,FOSL2,FOXA1,FOXM1,FOXP2,GABPA,GATA2,GATA3,GTF2F1,HDAC1,HDAC6,HMGN3,HNF4A,IRF1,IRF4,JUN,JUNB,JUND,KDM5B,MAFF,MAFK,MAX,MAZ,MTA3,MXI1,MYBL2,MYC,NFE2,NFYA,NR2F2,NRF1,PAX5,PHF8,PML,POLR3A,POU2F2,RAD21,RBBP5,RCOR1,RELA,REST,RFX5,RUNX3,SAP30,SETDB1,SIN3A,SMC3,SP1,SP4,S…	0
ABCA2	65	65	ATF2,BATF,BHLHE40,CBX3,CCNT2,CEBPB,CHD2,CREB1,CTCF,CTCFL,E2F1,E2F6,EBF1,EGR1,ELF1,EP300,ESRRA,FOS,FOSL1,FOSL2,FOXA1,FOXP2,GABPA,GTF2F1,HDAC2,HMGN3,HNF4A,IRF4,JUND,MAX,MAZ,MXI1,MYC,NFYA,NFYB,NR2C2,NR2F2,PAX5,PHF8,RAD21,RCOR1,RELA,REST,RFX5,RUNX3,SAP30,SETDB1,SIN3A,SMARCC1,SMC3,SP1,SP4,SPI1,TAF1,TBP,TCF12,TCF3,TCF7L2,USF1,YY1,ZBTB7A,ZEB1,ZKSCAN1,ZNF143,ZNF263	0
ABCA3	98	95	ATF2,ATF3,BACH1,BATF,BCLAF1,BHLHE40,BRCA1,CBX3,CCNT2,CEBPB,CHD2,CREB1,CTCF,CTCFL,E2F1,E2F4,E2F6,EGR1,ELF1,EP300,ESR1,ETS1,EZH2,FOS,FOSL1,FOSL2,FOXA1,FOXM1,FOXP2,GABPA,GATA2,GATA3,GTF2F1,HDAC1,HDAC6,HMGN3,HNF4A,IRF1,IRF4,JUN,JUNB,JUND,KDM5B,MAFF,MAFK,MAX,MAZ,MTA3,MXI1,MYBL2,MYC,NFE2,NFYA,NR2F2,NRF1,PAX5,PHF8,PML,POLR3A,POU2F2,RAD21,RBBP5,RCOR1,RELA,REST,RFX5,RUNX3,SAP30,SETDB1,SIN3A,SMC3,SP1,SP4,S…	3	miR-20a,miR-92a,miR-92b
ABCA4	39	39	ARID3A,BHLHE40,CEBPB,CEBPD,CTCF,ELF1,EP300,ESR1,FOS,FOSL2,FOXA1,FOXA2,FOXP2,GATA3,HNF4A,HNF4G,JUN,MAFK,MAX,MAZ,MBD4,MXI1,MYBL2,POU2F2,RAD21,RUNX3,RXRA,SIN3A,SMC3,SP1,SRF,TBP,TCF7L2,TEAD4,USF1,USF2,YY1,ZBTB7A,ZNF217	0
ABCA5	60	60	ARID3A,ATF3,BACH1,BHLHE40,CCNT2,CDKN3,CEBPD,CREB1,CTBP2,CTCF,E2F1,E2F4,E2F6,EBF1,EGR1,ELF1,ELK4,FOS,FOSL2,FOXA1,FOXA2,FOXM1,FOXP2,GATA3,HMGN3,HNF4A,HNF4G,MAFF,MAFK,MAX,MAZ,MXI1,MYC,NFYB,NR3C1,NRF1,PAX5,PBX3,PHF8,PML,POU2F2,RAD21,RBBP5,RCOR1,RELA,RFX5,RUNX3,SIN3A,SMC3,SPI1,STAT1,STAT3,TAF1,TBP,TCF12,TCF3,TCF7L2,UBTF,YY1,ZNF263	0
ABCA6	8	8	ARID3A,BHLHE40,CEBPB,FOXA2,HNF4A,HNF4G,MYC,STAT3	0
ABCA7	91	91	ARID3A,ATF1,ATF3,BCLAF1,BHLHE40,BRCA1,CBX3,CCNT2,CEBPB,CEBPD,CHD2,CREB1,CTCF,CTCFL,E2F1,E2F4,E2F6,EBF1,EGR1,ELF1,ELK1,ETS1,FOSL2,FOXM1,FOXP2,GABPA,GATA1,GATA2,HDAC1,HDAC2,HMGN3,HNF4A,HNF4G,IRF3,IRF4,JUND,KDM5B,MAFK,MAX,MAZ,MTA3,MXI1,MYC,NFATC1,NFYA,NFYB,NR2F2,NR3C1,NRF1,PAX5,PBX3,PHF8,PML,POU2F2,RAD21,RBBP5,RCOR1,RELA,REST,RFX5,RUNX3,SAP30,SIN3A,SIX5,SMC3,SP1,SP2,SP4,SPI1,SREBF1,SRF,STAT1,STAT3,T…	0
ABCA8	14	14	ATF1,ATF3,CEBPB,CTCF,GATA2,JUND,MAFF,MYC,PML,RAD21,SRF,TAF1,TBL1XR1,TBP	0
ABCA9	18	18	CEBPB,CTCF,EBF1,FOS,FOXA1,FOXA2,JUN,JUND,MYC,RAD21,RUNX3,SIN3A,SMC3,SP1,SPI1,TEAD4,USF1,YY1	0
ABCB1	4	4	FOS,FOXA1,JUN,MAFK	0
ABCB10	86	86	ARID3A,ATF1,ATF3,BCLAF1,BHLHE40,BRCA1,CBX3,CCNT2,CDKN3,CEBPB,CHD2,CTBP2,CTCF,CTCFL,E2F1,E2F4,E2F6,EBF1,EGR1,ELF1,EP300,ETS1,FOSL1,FOXM1,FOXP2,GABPA,GATA1,GATA2,GTF2F1,HDAC1,HDAC2,HMGN3,IRF1,JUN,JUND,KDM5B,MAFK,MAX,MAZ,MEF2A,MEF2C,MXI1,MYC,NR2C2,NR2F2,NRF1,PAX5,PBX3,PHF8,PML,RAD21,RBBP5,RCOR1,REST,RUNX3,SAP30,SIN3A,SIRT6,SIX5,SMC3,SP1,SP4,SPI1,SRF,STAT1,STAT2,TAF1,TAF7,TAL1,TBL1XR1,TBP,TCF12,TCF3,…	0
ABCB11	35	35	ARID3A,ATF1,BACH1,BATF,BHLHE40,CBX3,CCNT2,CEBPB,CTCF,ELF1,FOS,FOSL1,FOSL2,FOXA2,GATA1,GATA2,IKZF1,JUN,JUNB,JUND,MAFF,MAFK,MAX,MYC,NFYB,NR3C1,PAX5,RAD21,SPI1,STAT3,TAL1,TEAD4,YY1,ZNF143,ZNF263	0
ABCB4	38	38	ATF2,BATF,CDKN3,CEBPB,CHD2,E2F6,EBF1,EGR1,ELF1,EZH2,FOXM1,HNF4A,IKZF1,IRF4,MAFF,MAFK,MAX,MAZ,MEF2A,MEF2C,MTA3,MXI1,NFATC1,PAX5,PML,POU2F2,RELA,REST,RUNX3,SP1,SPI1,TAF1,TBP,TCF3,TCF7L2,USF1,YY1,ZBTB7A	0
ABCB5	18	18	CEBPB,CTCF,EGR1,EP300,FOSL2,JUN,JUND,MAX,POU5F1,PRDM1,RAD21,RXRA,SMC3,TCF12,TEAD4,USF1,YY1,ZNF143	0
ABCB6	82	82	ATF2,ATF3,BACH1,BATF,BHLHE40,CBX3,CCNT2,CEBPB,CEBPD,CHD2,CTCF,E2F1,E2F4,E2F6,EGR1,EP300,ETS1,FOS,FOSL1,FOSL2,FOXA1,FOXA2,FOXP2,GABPA,GATA1,GATA2,GTF2F1,HDAC1,HDAC2,HNF4A,HNF4G,IRF1,JUN,JUNB,JUND,KDM5B,MAFF,MAFK,MAX,MAZ,MXI1,MYC,NFE2,NFYB,NR2F2,NR3C1,PHF8,PML,POU2F2,RAD21,RBBP5,RCOR1,RELA,REST,RUNX3,RXRA,SAP30,SIN3A,SMC3,SP1,SP2,SP4,SPI1,SREBF1,STAT3,TAF1,TAF7,TAL1,TBL1XR1,TBP,TCF12,TCF3,TCF7L2,TE…	0
ABCB7	47	41	CEBPB,CHD2,CTCF,E2F1,E2F4,ELF1,ELK1,ELK4,EP300,FOS,FOXA1,FOXM1,GABPA,GATA1,GTF2F1,IRF4,JUN,JUND,MAX,MYC,PHF8,PML,POU2F2,RAD21,RBBP5,RCOR1,RELA,REST,SIN3A,SP2,SPI1,TAF1,TAF7,TAL1,TBP,TCF7L2,USF1,USF2,YY1,ZBTB33,ZNF143	6	miR-10a,miR-16,miR-17*,miR-195,miR-26a,miR-935
ABCB8	95	94	ARID3A,ATF3,BACH1,BCLAF1,BHLHE40,CBX3,CCNT2,CDKN3,CEBPB,CHD2,CREB1,CTCF,CTCFL,E2F1,E2F4,E2F6,EGR1,ELF1,ELK1,EP300,ETS1,EZH2,FOS,FOSL1,FOXA1,FOXP2,GABPA,GATA1,GATA2,GTF2F1,GTF3C2,HDAC1,HDAC8,HMGN3,IRF1,IRF3,JUN,JUNB,JUND,KDM5A,KDM5B,MAFF,MAFK,MAX,MAZ,MEF2A,MXI1,MYC,NFYA,NFYB,NR2F2,NR3C1,NRF1,PAX5,PBX3,PHF8,RAD21,RBBP5,RELA,REST,RFX5,RXRA,SAP30,SETDB1,SIN3A,SIX5,SMC3,SP1,SP2,SP4,SPI1,STAT1,STAT2,ST…	1	let-7b
ABCB9	100	99	ARID3A,ATF1,ATF2,ATF3,BCLAF1,BHLHE40,BRCA1,CBX3,CCNT2,CEBPB,CEBPD,CHD2,CREB1,CTCF,E2F1,E2F4,E2F6,EBF1,EGR1,ELF1,ELK1,ELK4,EP300,ETS1,FOS,FOXA1,FOXM1,FOXP2,GABPA,GATA1,GATA2,GATA3,GTF2B,GTF2F1,HDAC1,HDAC2,HMGN3,HNF4A,HNF4G,IRF1,IRF3,IRF4,JUN,JUND,KDM5B,MAFF,MAFK,MAX,MAZ,MEF2A,MXI1,MYBL2,MYC,NFE2,NFYB,NR2F2,NR3C1,NRF1,PAX5,PBX3,PHF8,PML,POU2F2,RAD21,RBBP5,RCOR1,RELA,REST,RUNX3,RXRA,SAP30,SIN3A,SIX5…	1	miR-26a
ABCC1	57	52	ARID3A,BHLHE40,CEBPB,CTCF,CTCFL,E2F1,EBF1,EGR1,ELF1,EP300,ESRRA,FOS,FOSL2,FOXA1,FOXA2,GABPA,GTF3C2,HDAC1,HNF4G,JUN,JUND,MAFK,MAX,MTA3,MXI1,MYBL2,MYC,NFYB,PHF8,PPARGC1A,RAD21,RBBP5,RELA,REST,RUNX3,RXRA,SAP30,SIN3A,SIX5,SPI1,STAT3,TAF1,TBP,TCF3,TCF7L2,UBTF,USF1,USF2,WRNIP1,ZBTB33,ZBTB7A,ZNF143	5	miR-125b,miR-16,miR-23b,miR-339-5p,miR-615-3p
ABCC10	81	80	BHLHE40,BRCA1,CDKN3,CEBPB,CEBPD,CHD2,CREB1,CTCF,CTCFL,E2F4,E2F6,EBF1,EGR1,ELF1,ELK1,ELK4,EP300,ETS1,FOS,FOSL2,FOXA1,FOXA2,FOXP2,GABPA,GTF2F1,HDAC1,HDAC2,HDAC8,HMGN3,HNF4A,HNF4G,IRF1,JUN,JUNB,JUND,KDM5B,MAFF,MAX,MAZ,MTA3,MXI1,MYBL2,MYC,NR3C1,NRF1,PHF8,PML,PRDM1,RAD21,RBBP5,RCOR1,RELA,REST,RFX5,RUNX3,RXRA,SAP30,SIN3A,SMC3,SP1,SP4,SPI1,SREBF1,SRF,STAT1,STAT3,TAF1,TAL1,TBP,TCF3,TCF7L2,TEAD4,TFAP2C,TH…	1	miR-183
ABCC11	77	77	ARID3A,ATF1,BCLAF1,BHLHE40,CBX3,CCNT2,CEBPB,CHD2,CREB1,CTCF,CTCFL,E2F4,E2F6,EGR1,ELF1,ELK1,ELK4,EP300,ESR1,ETS1,FOS,FOSL2,FOXA1,FOXA2,FOXP2,GABPA,GATA3,GTF2F1,HDAC1,HDAC2,HNF4A,HNF4G,HSF1,IRF4,JUN,JUND,KDM5B,MAX,MAZ,MXI1,MYBL2,MYC,NFYB,NR2C2,PAX5,PBX3,PHF8,PML,POU2F2,RAD21,RBBP5,RCOR1,RELA,REST,RUNX3,RXRA,SAP30,SIN3A,SIX5,SMC3,SP1,SP2,SPI1,STAT1,STAT3,TAF1,TBP,TCF12,TCF3,TCF7L2,TEAD4,USF1,YY1,ZBT…	0
ABCC12	15	15	BATF,CTCF,EBF1,EGR1,FOS,MAFK,MAX,RUNX3,SIX5,STAT3,SUZ12,TCF12,USF1,USF2,ZNF143	0
ABCC13	24	24	ARID3A,ATF1,CCNT2,CEBPB,E2F1,ESR1,FOXP2,GATA1,GATA2,GATA3,JUN,JUNB,JUND,MAFF,MAX,MAZ,MYC,NR2F2,PML,TAL1,TEAD4,TRIM28,UBTF,USF1	0
ABCC2	67	67	ARID3A,ATF1,ATF3,BACH1,BHLHE40,CEBPB,CEBPD,CHD2,CTCF,E2F1,E2F4,EGR1,ELF1,ELK4,EP300,ESR1,ETS1,FOS,FOSL1,FOSL2,FOXA1,FOXA2,GABPA,GATA1,GATA2,GATA3,GTF3C2,HNF4A,HNF4G,JUN,JUNB,JUND,MAFF,MAFK,MAX,MXI1,MYBL2,MYC,NR3C1,POLR3A,POU5F1,RAD21,RCOR1,REST,RFX5,RUNX3,RXRA,SIN3A,SIX5,SMARCC1,SMARCC2,SMC3,SP1,STAT3,TAF1,TAF7,TBP,TCF12,TCF7L2,TEAD4,TFAP2A,TFAP2C,USF1,USF2,YY1,ZBTB33,ZZZ3	0
ABCC3	78	78	ARID3A,ATF3,BACH1,BHLHE40,BRCA1,CEBPB,CEBPD,CHD2,CREB1,CTBP2,CTCF,CTCFL,E2F1,EBF1,EGR1,ELF1,ELK1,EP300,ESR1,ETS1,EZH2,FOS,FOSL2,FOXA1,FOXA2,FOXP2,GABPA,GATA1,GATA3,GTF2F1,HDAC2,HNF4A,HNF4G,JUN,JUND,MAFK,MAX,MAZ,MXI1,MYBL2,MYC,NR2C2,NR3C1,RAD21,RCOR1,RELA,REST,RFX5,RXRA,SIN3A,SIX5,SMARCC1,SMARCC2,SMC3,SP1,SP2,SPI1,STAT1,STAT3,SUZ12,TAF1,TAL1,TBP,TCF12,TCF3,TCF7L2,TEAD4,TFAP2A,TFAP2C,USF1,USF2,YY1,…	0
ABCC4	63	61	ARID3A,BCLAF1,BHLHE40,CBX3,CCNT2,CEBPB,CEBPD,CTCF,E2F1,E2F4,E2F6,EBF1,EGR1,ELF1,EP300,FOS,FOSL2,FOXA1,FOXA2,FOXP2,GABPA,GATA1,HDAC2,HNF4G,JUND,MAFF,MAFK,MAX,MAZ,MXI1,MYC,NFYB,NR3C1,NRF1,PAX5,PHF8,RAD21,RELA,REST,RFX5,RUNX3,RXRA,SIN3A,SMC3,SP1,SPI1,SRF,STAT3,TAF1,TBP,TCF7L2,TEAD4,TFAP2A,TFAP2C,UBTF,USF1,USF2,WRNIP1,YY1,ZBTB7A,ZNF143	2	miR-23b,miR-324-5p
ABCC5	74	71	ATF1,ATF3,BACH1,BHLHE40,CBX3,CCNT2,CDKN3,CEBPB,CHD2,CTCF,CTCFL,E2F1,E2F6,EGR1,ELF1,EP300,ESR1,ETS1,FOS,FOXA1,GABPA,GATA1,GATA2,GATA3,GTF2F1,HDAC1,HDAC2,HDAC8,HMGN3,IRF1,IRF4,JUN,JUND,KDM5B,MAFF,MAX,MAZ,MXI1,MYC,NR2F2,NRF1,PAX5,PHF8,PML,POU2F2,RAD21,RBBP5,RELA,REST,RUNX3,SIN3A,SIX5,SMC3,SP1,SPI1,SRF,STAT1,TAF1,TAL1,TBP,TCF7L2,TEAD4,TFAP2A,TFAP2C,THAP1,TRIM28,WRNIP1,YY1,ZBTB7A,ZNF143,ZNF217	3	miR-188-5p,miR-423-5p,miR-935
ABCC5-AS1	39	39	ARID3A,ATF1,BACH1,BATF,CDKN3,CEBPB,CHD2,CTCF,E2F1,EP300,ESR1,FOS,FOXA1,GATA1,GATA2,GATA3,IRF1,JUN,JUND,MAFF,MAFK,MAX,MXI1,MYC,NFE2,NFYB,RAD21,RCOR1,RFX5,SMC3,STAT1,STAT3,TAL1,TBP,TCF7L2,TEAD4,USF1,ZKSCAN1,ZNF217	0
ABCC6	6	6	CEBPB,CTCF,FOXA1,MAX,NRF1,TAF1	0
ABCC6P1	7	7	CTCF,FOSL2,FOXA1,HNF4A,PHF8,RXRA,TAF1	0
ABCC6P2	8	8	CTCF,CTCFL,HNF4A,HNF4G,RXRA,SP1,SP2,TAF1	0
ABCC8	27	27	ARID3A,ATF3,CREB1,CTCF,EGR1,ELF1,EZH2,GABPA,HNF4A,MAFK,MAZ,NFYA,NR3C1,RAD21,REST,RFX5,SIN3A,SMC3,SP1,SP4,SUZ12,TAF7,TEAD4,USF1,YY1,ZNF143,ZNF263	0
ABCC9	13	13	CEBPB,CTBP2,CTCF,E2F6,EGR1,EZH2,FOS,MAFK,MAX,RAD21,RBBP5,TEAD4,USF1	0
ABCD1	68	66	BATF,BHLHE40,BRCA1,CBX3,CCNT2,CDKN3,CEBPB,CEBPD,CHD2,CTCF,CTCFL,E2F1,E2F6,EBF1,EGR1,ELF1,ELK1,ETS1,FOS,FOSL2,FOXA1,FOXA2,GABPA,HDAC1,HMGN3,HNF4A,IRF1,IRF4,KDM5B,MAFK,MAX,MAZ,MXI1,MYC,NR2F2,NR3C1,PAX5,PHF8,PML,RAD21,RBBP5,REST,RUNX3,RXRA,SAP30,SIN3A,SMC3,SP1,SPI1,STAT2,TAF1,TBL1XR1,TBP,TCF12,TCF3,TCF7L2,TFAP2A,TFAP2C,UBTF,USF1,USF2,WRNIP1,YY1,ZBTB33,ZBTB7A,ZNF263	2	miR-23a,miR-615-3p
ABCD2	44	44	ARID3A,ATF2,BATF,CBX3,CDKN3,CTCF,CTCFL,ELF1,ELK1,FOXM1,GABPA,GTF2B,IKZF1,IRF4,JUND,MAX,MAZ,MEF2A,MEF2C,MTA3,MXI1,NFATC1,NFYB,NRF1,PAX5,PHF8,PML,POU2F2,RAD21,RELA,REST,RFX5,RUNX3,SIN3A,SMC3,SPI1,TAF1,TBP,TCF12,TCF7L2,WRNIP1,YY1,ZNF143,ZNF263	0
ABCD3	75	75	ARID3A,ATF1,BACH1,BATF,BHLHE40,CBX3,CCNT2,CDKN3,CEBPB,CEBPD,CHD2,CREB1,E2F1,E2F4,E2F6,EGR1,ELF1,ELK1,ELK4,ESR1,FOS,FOSL1,FOSL2,FOXA1,FOXA2,FOXP2,GABPA,GTF2F1,HDAC1,HMGN3,HNF4A,HNF4G,IRF4,JUND,KDM5B,MAFF,MAFK,MAX,MAZ,MBD4,MXI1,MYBL2,MYC,NFYA,NR3C1,NRF1,PAX5,PHF8,PML,RAD21,RBBP5,RCOR1,RELA,REST,RFX5,RUNX3,RXRA,SIN3A,SMC3,SP1,SPI1,TAF1,TAF7,TBP,TCF12,TCF7L2,TEAD4,TFAP2A,TFAP2C,THAP1,UBTF,YY1,ZBTB7A,…	0
ABCD4	72	71	ATF2,ATF3,BCLAF1,BHLHE40,CDKN3,CEBPB,CEBPD,CHD2,CREB1,CTCF,CTCFL,E2F1,EBF1,EGR1,ELF1,ELK1,ELK4,EP300,ESR1,ETS1,FOS,FOSL2,FOXA1,GABPA,GTF2F1,HDAC1,HMGN3,HNF4A,HNF4G,JUN,KDM5B,MAFF,MAFK,MAX,MAZ,MEF2A,MXI1,MYBL2,MYC,PHF8,PML,POU2F2,RAD21,RBBP5,RELA,REST,RFX5,RUNX3,SAP30,SIN3A,SIX5,SMC3,SP1,SP2,SPI1,SRF,STAT1,STAT3,TAF1,TAF7,TBP,TCF12,TCF3,TEAD4,USF1,USF2,YY1,ZBTB7A,ZEB1,ZNF143,ZNF263	1	miR-484
ABCE1	84	83	ARID3A,ATF1,ATF2,ATF3,BATF,BHLHE40,BRCA1,CBX3,CCNT2,CDKN3,CEBPB,CHD2,CREB1,CTCF,E2F1,E2F4,E2F6,EBF1,EGR1,ELF1,ELK1,ETS1,FOS,FOSL1,FOSL2,FOXM1,FOXP2,GABPA,GATA1,GTF2B,GTF2F1,HDAC1,HMGN3,IRF1,IRF4,JUN,JUNB,JUND,KDM5A,KDM5B,MAFF,MAFK,MAX,MAZ,MEF2C,MTA3,MXI1,MYBL2,MYC,NR2F2,NRF1,PAX5,PHF8,PML,POU2F2,RAD21,RBBP5,RELA,REST,RFX5,RUNX3,SAP30,SIN3A,SIX5,SPI1,SREBF1,SRF,STAT3,TAF1,TAF7,TAL1,TBL1XR1,TBP,TCF…	1	miR-30c
ABCF1	74	72	ARID3A,ATF1,ATF2,ATF3,BACH1,BHLHE40,BRCA1,CBX3,CCNT2,CEBPB,CHD2,CREB1,CTCF,E2F1,E2F4,E2F6,EGR1,ELF1,ELK1,ELK4,ETS1,FOSL2,FOXA1,FOXA2,FOXP2,GABPA,HDAC1,HMGN3,IRF1,JUND,KDM5B,MAFK,MAX,MAZ,MBD4,MXI1,MYBL2,MYC,NFYB,NR2F2,NRF1,PAX5,PHF8,PML,POU2F2,RBBP5,RCOR1,RELA,REST,RFX5,RUNX3,SAP30,SIN3A,SIRT6,SP1,SP4,SRF,TAF1,TAF7,TBP,TCF12,TCF7L2,THAP1,TRIM28,UBTF,USF1,USF2,YY1,ZBTB33,ZBTB7A,ZNF143,ZNF263	2	let-7b,miR-484
ABCF2	93	89	ATF1,ATF2,ATF3,BACH1,BHLHE40,BRCA1,CBX3,CCNT2,CDKN3,CEBPB,CEBPD,CHD2,CREB1,CTBP2,CTCF,CTCFL,E2F1,E2F4,E2F6,EBF1,EGR1,ELF1,ELK1,ELK4,ESR1,ETS1,FOS,FOSL2,FOXA1,FOXA2,FOXP2,GABPA,GATA1,GATA2,GATA3,GTF2F1,HDAC1,HDAC2,HMGN3,HNF4A,HNF4G,IRF1,JUN,JUND,KDM5B,MAFF,MAFK,MAX,MAZ,MXI1,MYC,NFYA,NFYB,NR2F2,PAX5,PBX3,PHF8,PML,POU2F2,RBBP5,RCOR1,RELA,REST,RFX5,RUNX3,SAP30,SIN3A,SIX5,SMARCC1,SP1,SP2,SPI1,SRF,STAT…	4	miR-186,miR-193b,miR-320a,miR-326
ABCF3	83	83	ATF3,BACH1,BHLHE40,CBX3,CCNT2,CDKN3,CEBPB,CHD2,CREB1,CTCF,E2F1,E2F4,E2F6,EBF1,EGR1,ELF1,ELK1,EP300,ETS1,FOS,FOSL1,FOSL2,FOXA1,FOXP2,GABPA,GATA1,GATA2,GTF2B,GTF2F1,HDAC1,HDAC2,HMGN3,HNF4A,IRF1,JUN,JUND,KDM5B,MAFF,MAFK,MAX,MAZ,MEF2A,MXI1,MYC,NFATC1,NFE2,NFYA,NR2F2,NRF1,PHF8,PML,POU2F2,RAD21,RBBP5,RELA,REST,RFX5,RUNX3,SIN3A,SIX5,SMC3,SP1,SP4,SPI1,STAT1,TAF1,TAF7,TAL1,TBL1XR1,TBP,TCF7L2,TEAD4,TFAP2A,…	0
ABCG1	59	59	ATF1,ATF3,BATF,BRCA1,CDKN3,CEBPB,CHD2,CTCF,E2F4,E2F6,EBF1,ELF1,ELK1,ELK4,ESR1,EZH2,FOS,FOSL2,FOXA1,FOXM1,GTF2F1,IRF4,JUN,JUND,MAX,MAZ,MXI1,MYC,NFYB,NR3C1,NRF1,PAX5,PBX3,RAD21,RBBP5,RCOR1,RELA,REST,RFX5,RUNX3,RXRA,SIN3A,SMC3,SP1,SPI1,SRF,STAT1,STAT3,SUZ12,TAF1,TBP,TCF12,TCF3,TCF7L2,TFAP2A,TFAP2C,USF1,USF2,WRNIP1	0
ABCG2	26	25	CCNT2,CEBPB,E2F1,E2F6,EGR1,FOS,FOSL2,FOXA1,GABPA,GATA1,JUN,JUND,MAX,MYC,NFYB,NR2C2,NR2F2,RBBP5,SIN3A,TAL1,TCF7L2,TFAP2A,TFAP2C,USF1,USF2	1	miR-10a
ABCG4	30	30	ATF3,BACH1,BHLHE40,CBX3,CEBPB,CTCF,CTCFL,EGR1,ELF1,ETS1,EZH2,FOXA1,HMGN3,JUND,MAX,MAZ,MXI1,RAD21,RBBP5,RCOR1,REST,SIN3A,SMC3,TAF1,UBTF,USF1,USF2,YY1,ZBTB7A,ZNF143	0
ABCG5	25	25	BACH1,CEBPB,CHD2,ELF1,FOXA1,FOXA2,FOXP2,GABPA,HNF4A,HNF4G,MAFF,MAFK,MBD4,MYBL2,NFYB,NR2C2,RXRA,SIN3A,SP1,SPI1,SRF,TAF1,USF1,YY1,ZBTB7A	0
ABCG8	25	25	BACH1,CEBPB,CHD2,ELF1,FOXA1,FOXA2,FOXP2,GABPA,HNF4A,HNF4G,MAFF,MAFK,MBD4,MYBL2,NFYB,NR2C2,RXRA,SIN3A,SP1,SPI1,SRF,TAF1,USF1,YY1,ZBTB7A	0
ABHD1	42	42	BACH1,BHLHE40,CCNT2,CEBPB,CEBPD,CREB1,CTCF,E2F1,EBF1,EZH2,FOS,FOSL2,FOXP2,GABPA,HNF4A,HNF4G,IRF1,JUN,JUND,KDM5B,MAX,MAZ,MBD4,MXI1,MYC,NFATC1,NRF1,PHF8,PRDM1,RAD21,RBBP5,REST,SIN3A,SMC3,SP1,SP4,TAF1,TAL1,TBP,TCF3,USF1,YY1	0
ABHD10	48	48	BACH1,CDKN3,CEBPB,CEBPD,CTCF,E2F1,E2F4,E2F6,EGR1,ELF1,FOS,FOXP2,GTF2F1,HDAC1,HMGN3,KDM5B,MAX,MXI1,MYBL2,MYC,NFYB,NRF1,PAX5,PBX3,PHF8,PML,RBBP5,RCOR1,RELA,REST,RFX5,RUNX3,SAP30,SIN3A,SPI1,SRF,STAT1,TAF1,TBP,TCF12,TCF3,TCF7L2,TFAP2A,TFAP2C,USF1,USF2,YY1,ZNF143	0
ABHD11	92	92	ATF1,ATF2,ATF3,BHLHE40,BRCA1,CBX3,CCNT2,CDKN3,CEBPB,CEBPD,CHD2,CREB1,CTBP2,CTCF,CTCFL,E2F1,E2F4,E2F6,EBF1,EGR1,ELF1,ELK1,ELK4,EP300,ESR1,ETS1,FOXA1,FOXA2,FOXM1,FOXP2,GABPA,GATA2,GTF2B,GTF2F1,HDAC1,HMGN3,HNF4G,IRF1,JUN,JUND,KDM5B,MAFK,MAX,MAZ,MXI1,MYC,NANOG,NR2C2,NR2F2,NRF1,PAX5,PBX3,PHF8,PML,RAD21,RBBP5,RCOR1,RELA,REST,RFX5,RUNX3,RXRA,SETDB1,SIN3A,SMC3,SP1,SP4,SPI1,SREBF1,SRF,STAT3,TAF1,TAF7,TAL1…	0
ABHD12	61	59	ARID3A,CCNT2,CEBPB,CEBPD,CREB1,CTCF,E2F1,E2F4,E2F6,EBF1,EGR1,ELF1,FOS,FOXA1,FOXA2,FOXP2,GTF2F1,HNF4A,JUND,KDM5B,MAFK,MAX,MAZ,MXI1,MYC,NFYB,NR3C1,PAX5,PHF8,PML,POU2F2,RAD21,RBBP5,RCOR1,RELA,REST,RFX5,RUNX3,SAP30,SIN3A,SMC3,SP1,SRF,TAF1,TAF7,TBP,TCF12,TCF3,TCF7L2,TEAD4,TFAP2A,THAP1,UBTF,YY1,ZBTB7A,ZEB1,ZNF143,ZNF217,ZNF263	2	miR-423-3p,miR-484
ABHD12B	36	36	ARID3A,ATF2,BATF,BCLAF1,BHLHE40,CEBPB,EBF1,EZH2,FOSL2,FOXA1,FOXA2,FOXM1,HNF4A,HNF4G,IRF4,JUND,MAFF,MAFK,MEF2A,MYBL2,NFATC1,NFYB,PAX5,PML,POU2F2,RAD21,RBBP5,RELA,RUNX3,RXRA,SP1,SPI1,SRF,TBP,TCF12,TCF3	0
ABHD13	73	73	ARID3A,ATF3,BCLAF1,CBX3,CCNT2,CEBPB,CEBPD,CHD2,CREB1,CTBP2,CTCF,E2F1,E2F6,EBF1,EGR1,ELF1,ELK1,ELK4,EP300,ETS1,FOS,FOXA1,FOXA2,FOXP2,GABPA,GATA1,GTF2F1,HMGN3,IRF1,JUN,KDM5B,MAX,MAZ,MEF2C,MXI1,MYBL2,MYC,NRF1,PAX5,PBX3,PHF8,PML,POU2F2,RAD21,RBBP5,RCOR1,RELA,REST,RUNX3,SIN3A,SIX5,SMC3,SP1,SP4,SRF,STAT1,STAT3,TAF1,TBP,TCF12,TCF3,TCF7L2,TFAP2C,THAP1,UBTF,USF1,YY1,ZBTB33,ZBTB7A,ZEB1,ZKSCAN1,ZNF143,ZNF263	0
ABHD14A	96	96	ARID3A,ATF3,BACH1,BCLAF1,BHLHE40,CBX3,CCNT2,CDKN3,CEBPB,CEBPD,CHD2,CREB1,CTBP2,CTCF,CTCFL,E2F1,E2F4,E2F6,EBF1,EGR1,ELF1,ELK1,ELK4,EP300,ESRRA,ETS1,EZH2,FOSL2,FOXA1,FOXM1,GABPA,GATA1,GATA2,GTF2B,GTF2F1,HMGN3,HNF4A,HNF4G,IRF1,JUND,KDM5B,MAFF,MAFK,MAX,MAZ,MTA3,MXI1,MYBL2,MYC,NFYA,NFYB,NR2C2,NRF1,PAX5,PHF8,PML,POU2F2,PPARGC1A,RAD21,RBBP5,RCOR1,RELA,REST,RFX5,RUNX3,RXRA,SAP30,SETDB1,SIN3A,SMARCC1,SMAR…	0
ABHD14A-ACY1	96	96	ARID3A,ATF3,BACH1,BCLAF1,BHLHE40,CBX3,CCNT2,CDKN3,CEBPB,CEBPD,CHD2,CREB1,CTBP2,CTCF,CTCFL,E2F1,E2F4,E2F6,EBF1,EGR1,ELF1,ELK1,ELK4,EP300,ESRRA,ETS1,EZH2,FOSL2,FOXA1,FOXM1,GABPA,GATA1,GATA2,GTF2B,GTF2F1,HMGN3,HNF4A,HNF4G,IRF1,JUND,KDM5B,MAFF,MAFK,MAX,MAZ,MTA3,MXI1,MYBL2,MYC,NFYA,NFYB,NR2C2,NRF1,PAX5,PHF8,PML,POU2F2,PPARGC1A,RAD21,RBBP5,RCOR1,RELA,REST,RFX5,RUNX3,RXRA,SAP30,SETDB1,SIN3A,SMARCC1,SMAR…	0
ABHD14B	96	96	ARID3A,ATF3,BACH1,BCLAF1,BHLHE40,CBX3,CCNT2,CDKN3,CEBPB,CEBPD,CHD2,CREB1,CTBP2,CTCF,CTCFL,E2F1,E2F4,E2F6,EBF1,EGR1,ELF1,ELK1,ELK4,EP300,ESRRA,ETS1,EZH2,FOSL2,FOXA1,FOXM1,GABPA,GATA1,GATA2,GTF2B,GTF2F1,HMGN3,HNF4A,HNF4G,IRF1,JUND,KDM5B,MAFF,MAFK,MAX,MAZ,MTA3,MXI1,MYBL2,MYC,NFYA,NFYB,NR2C2,NRF1,PAX5,PHF8,PML,POU2F2,PPARGC1A,RAD21,RBBP5,RCOR1,RELA,REST,RFX5,RUNX3,RXRA,SAP30,SETDB1,SIN3A,SMARCC1,SMAR…	0
ABHD15	82	80	ARID3A,ATF3,BACH1,BATF,CBX3,CCNT2,CEBPB,CEBPD,CHD2,CREB1,CTCF,CTCFL,E2F1,E2F6,EBF1,EGR1,ELF1,ETS1,EZH2,FOSL2,FOXA1,FOXP2,GABPA,GATA1,GATA2,GTF2F1,HDAC2,HMGN3,HNF4A,HNF4G,JUND,KDM5B,MAFF,MAFK,MAX,MAZ,MXI1,MYBL2,MYC,NFYB,NR2F2,NR3C1,NRF1,PBX3,PHF8,PML,POU5F1,RAD21,RBBP5,RCOR1,RELA,REST,RFX5,RUNX3,SIN3A,SIRT6,SMARCC1,SMC3,SP1,SPI1,SRF,TAF1,TAF7,TAL1,TBP,TCF12,TCF3,TCF7L2,TEAD4,TFAP2A,TFAP2C,TRIM28,U…	2	miR-125b-2*,miR-92a
ABHD16A	87	87	ARID3A,ATF1,ATF2,ATF3,BHLHE40,BRCA1,CBX3,CCNT2,CEBPB,CEBPD,CHD2,CREB1,CTCF,CTCFL,E2F4,E2F6,EGR1,ELF1,ELK1,ETS1,FOS,FOSL2,FOXA1,FOXA2,FOXM1,FOXP2,GABPA,GATA1,GATA2,GTF2B,GTF2F1,HDAC1,HDAC2,HDAC8,HMGN3,HNF4A,HNF4G,IRF1,JUN,JUNB,JUND,KDM5B,MAFF,MAFK,MAX,MAZ,MEF2A,MXI1,MYBL2,MYC,NRF1,PAX5,PHF8,PML,POU2F2,RBBP5,RCOR1,RELA,REST,RFX5,RUNX3,SAP30,SIN3A,SIX5,SMC3,SP1,SPI1,SRF,STAT1,STAT2,TAF1,TAL1,TBL1XR1…	0
ABHD16B	111	111	ARID3A,ATF1,ATF3,BACH1,BATF,BCLAF1,BHLHE40,BRCA1,CBX3,CCNT2,CDKN3,CEBPB,CEBPD,CHD2,CREB1,CTCF,CTCFL,E2F1,E2F4,E2F6,EBF1,EGR1,ELF1,ELK1,ELK4,EP300,ESR1,ETS1,EZH2,FOS,FOSL1,FOSL2,FOXA1,FOXA2,FOXM1,FOXP2,GABPA,GATA3,GTF2F1,HDAC1,HMGN3,HNF4A,HNF4G,HSF1,IKZF1,IRF1,IRF3,IRF4,JUN,JUND,KDM5A,KDM5B,MAX,MAZ,MEF2A,MEF2C,MXI1,MYBL2,MYC,NFYA,NFYB,NR2C2,NR2F2,NR3C1,NRF1,PAX5,PHF8,PML,POU2F2,PPARGC1A,RAD21,RBBP…	0
ABHD17A	64	64	ATF1,ATF2,ATF3,BHLHE40,BRCA1,CBX3,CCNT2,CHD2,CREB1,CTCF,E2F1,E2F4,E2F6,EGR1,ELF1,ELK1,ELK4,ETS1,FOSL2,FOXP2,GABPA,GTF2F1,HDAC1,HMGN3,JUND,KDM5B,MAFK,MAX,MAZ,MEF2A,MXI1,MYC,NFATC1,NR2F2,NR3C1,PAX5,PHF8,PML,POU2F2,RBBP5,RCOR1,RELA,REST,RFX5,RUNX3,SAP30,SIN3A,SMC3,SP1,SP4,SPI1,SRF,TAF1,TBP,TCF3,TCF7L2,TEAD4,UBTF,USF1,USF2,YY1,ZBTB33,ZBTB7A,ZNF263	0
ABHD17B	86	86	ATF2,ATF3,BACH1,BATF,BHLHE40,BRCA1,CBX3,CCNT2,CEBPB,CEBPD,CHD2,CREB1,CTCF,E2F4,E2F6,EBF1,EGR1,ELF1,ELK1,EP300,ETS1,FOSL2,FOXA1,FOXA2,FOXM1,FOXP2,GABPA,GTF2B,GTF2F1,GTF3C2,HNF4A,IRF1,IRF3,IRF4,KDM5B,MAFK,MAX,MAZ,MXI1,MYBL2,MYC,NFE2,NFYA,NFYB,NR2C2,NRF1,PAX5,PBX3,PHF8,PML,POLR3A,POU2F2,RBBP5,RCOR1,RELA,REST,RFX5,RUNX3,SAP30,SETDB1,SIN3A,SIX5,SP1,SP2,SP4,SPI1,STAT1,STAT3,TAF1,TAF7,TBP,TCF12,TCF3,TCF…	0
ABHD17C	36	36	CHD2,CTCF,E2F1,E2F6,EBF1,EGR1,ELF1,ELK4,EP300,FOS,FOXA1,FOXP2,GTF2F1,HMGN3,MAFF,MAFK,MAX,MAZ,MXI1,MYC,NR3C1,PHF8,RAD21,RBBP5,RFX5,SMC3,STAT3,SUPT20H,TAF1,TBP,TFAP2A,TFAP2C,USF1,USF2,YY1,ZNF263	0
ABHD2	95	92	ARID3A,ATF2,ATF3,BATF,BHLHE40,BRCA1,CBX3,CDKN3,CEBPB,CHD2,CREB1,CTCF,E2F1,E2F4,E2F6,EBF1,EGR1,ELF1,ELK1,EP300,ETS1,FOS,FOSL1,FOSL2,FOXA1,FOXA2,FOXM1,FOXP2,GABPA,GATA1,GATA2,GTF2F1,HDAC1,HDAC8,HMGN3,IRF1,IRF3,JUN,JUNB,JUND,KDM5B,MAFK,MAX,MAZ,MTA3,MXI1,MYBL2,MYC,NANOG,NFYA,NFYB,NR2F2,NR3C1,PAX5,PBX3,PHF8,POU2F2,PRDM1,RAD21,RBBP5,RELA,REST,RFX5,RUNX3,RXRA,SAP30,SIN3A,SIX5,SMARCC2,SMC3,SP1,SP2,SP4,SP…	3	miR-16,miR-484,miR-92a
ABHD3	69	69	BATF,BHLHE40,BRCA1,CBX3,CCNT2,CDKN3,CEBPB,CEBPD,CHD2,CREB1,CTCF,E2F1,E2F4,E2F6,EBF1,EGR1,ELF1,ETS1,FOXA1,FOXA2,FOXP2,GABPA,GTF3C2,HMGN3,HSF1,JUND,KDM5B,MAFF,MAFK,MAX,MAZ,MEF2A,MXI1,MYC,NFYB,NR2F2,PAX5,PHF8,PML,POU2F2,PPARGC1A,RAD21,RBBP5,RCOR1,RELA,REST,RUNX3,RXRA,SAP30,SIN3A,SPI1,SRF,STAT1,TAF1,TAF7,TAL1,TBP,TCF12,TCF3,TEAD4,TFAP2A,TFAP2C,UBTF,USF1,USF2,YY1,ZBTB7A,ZEB1,ZNF143	0
ABHD4	76	76	ARID3A,ATF1,ATF3,BACH1,BHLHE40,CCNT2,CDKN3,CEBPB,CEBPD,CHD2,CREB1,CTCF,CTCFL,E2F1,E2F4,EBF1,EGR1,ELF1,ELK1,ELK4,EP300,FOS,FOSL1,FOSL2,FOXA1,FOXA2,FOXP2,GABPA,GATA1,GTF2F1,HDAC1,HNF4A,HSF1,JUN,JUND,KDM5B,MAFF,MAFK,MAX,MAZ,MBD4,MEF2A,MXI1,MYC,NFYB,NR2F2,NRF1,PAX5,PBX3,PHF8,PML,POU2F2,RAD21,RBBP5,RELA,REST,RFX5,RUNX3,RXRA,SAP30,SIN3A,SMARCC1,SMC3,SP1,SPI1,SREBF1,STAT3,TAF1,TAL1,TBP,TCF12,USF1,USF2,W…	0
ABHD5	90	90	ARID3A,ATF1,ATF3,BACH1,BCLAF1,BHLHE40,BRCA1,BRF2,CBX3,CCNT2,CEBPB,CEBPD,CHD2,CTCF,CTCFL,E2F1,E2F4,E2F6,EBF1,EGR1,ELF1,ELK1,ETS1,FOS,FOSL1,GABPA,GATA1,GATA2,GTF2B,GTF2F1,HDAC1,HDAC2,HDAC6,HDAC8,HMGN3,IRF1,JUN,JUND,KDM5B,MAFF,MAFK,MAX,MAZ,MEF2A,MTA3,MXI1,MYC,NR2F2,NRF1,PAX5,PHF8,PML,POU2F2,PRDM1,RAD21,RBBP5,RCOR1,RELA,REST,RFX5,SAP30,SIN3A,SIRT6,SMC3,SP1,SRF,STAT1,STAT3,TAF1,TAF7,TAL1,TBL1XR1,TBP,T…	0
ABHD6	47	47	ATF2,BATF,BHLHE40,CEBPB,CTCF,E2F1,E2F6,EBF1,EGR1,FOS,FOSL2,FOXA1,FOXA2,FOXP2,GATA2,HNF4A,JUN,JUND,MAFK,MAX,MAZ,MEF2A,MXI1,MYC,PHF8,RAD21,RBBP5,RCOR1,RELA,REST,RXRA,SIN3A,SMC3,SRF,TAF1,TAF7,TAL1,TBP,TCF7L2,TEAD4,TFAP2A,TFAP2C,UBTF,USF1,USF2,YY1,ZKSCAN1	0
ABHD8	110	110	ATF1,ATF3,BACH1,BCLAF1,BDP1,BHLHE40,BRCA1,CBX3,CCNT2,CDKN3,CEBPB,CHD2,CREB1,CTBP2,CTCF,CTCFL,E2F1,E2F4,E2F6,EBF1,EGR1,ELF1,ELK1,ELK4,EP300,ESR1,ESRRA,ETS1,FOS,FOSL2,FOXA1,FOXA2,FOXP2,GABPA,GATA1,GATA2,GTF2F1,GTF3C2,HDAC1,HDAC2,HMGN3,HNF4A,HNF4G,IRF1,IRF3,IRF4,JUN,JUND,KDM5B,MAFK,MAX,MAZ,MEF2A,MXI1,MYC,NFYA,NFYB,NR2C2,NR2F2,NR3C1,NRF1,PAX5,PBX3,PHF8,PML,POLR3A,POU2F2,PPARGC1A,RAD21,RBBP5,RCOR1,REL…	0
ABI1	64	64	ARID3A,ATF2,BHLHE40,BRCA1,CCNT2,CEBPB,CEBPD,CHD2,CTCF,CTCFL,E2F1,E2F4,E2F6,EBF1,EGR1,ELF1,ETS1,FOS,FOXA1,FOXA2,FOXM1,FOXP2,GABPA,GTF2B,HMGN3,IRF1,JUND,KDM5B,MAFF,MAX,MAZ,MEF2A,MXI1,MYC,NR2C2,NRF1,PAX5,PHF8,PML,POU2F2,RAD21,RBBP5,RCOR1,RELA,REST,RFX5,RUNX3,SIN3A,SIX5,SMC3,SP1,SPI1,STAT3,TAF1,TAF7,TBP,UBTF,USF1,USF2,YY1,ZBTB33,ZBTB7A,ZNF143,ZNF263	0
ABI2	70	68	ATF2,BRCA1,CCNT2,CDKN3,CEBPB,CEBPD,CHD2,CREB1,CTBP2,CTCF,E2F1,E2F4,E2F6,EBF1,EGR1,ELF1,ELK1,ELK4,EP300,FOXA1,FOXA2,FOXP2,GABPA,GATA1,GATA2,GTF2F1,HMGN3,HNF4A,HNF4G,KDM5B,MAFF,MAFK,MAX,MAZ,MBD4,MXI1,MYBL2,MYC,NR2F2,NRF1,PAX5,PHF8,POLR3A,RAD21,RBBP5,RCOR1,RELA,REST,RFX5,RUNX3,RXRA,SIN3A,SP1,SPI1,SREBF1,SRF,TAF1,TAL1,TBP,TEAD4,UBTF,USF1,YY1,ZBTB33,ZBTB7A,ZEB1,ZNF143,ZNF263	2	miR-17,miR-30c
ABI3	45	44	ATF2,BATF,BCLAF1,BHLHE40,CHD2,CTCF,E2F6,EBF1,EGR1,ELF1,ELK1,FOS,FOXM1,IRF4,JUN,JUND,MAX,MAZ,MEF2A,MTA3,MXI1,MYC,NFATC1,NFYB,PAX5,PML,POU2F2,RAD21,RELA,REST,RFX5,RUNX3,SIN3A,SMC3,SP1,SPI1,SRF,TAF1,TBP,TCF12,TCF3,WRNIP1,YY1,ZBTB7A	1	miR-744
ABI3BP	10	10	CDKN3,CTCF,FOS,JUN,JUND,MAFF,MAFK,RAD21,STAT3,USF1	0
ABL1	85	80	ARID3A,BACH1,BHLHE40,BRCA1,CBX3,CCNT2,CEBPB,CHD2,CREB1,CTCF,CTCFL,E2F1,E2F4,E2F6,EBF1,EGR1,ELF1,ELK1,ELK4,EP300,ETS1,FOS,FOXA1,FOXP2,GABPA,GATA1,GTF2F1,GTF3C2,HMGN3,HNF4G,IRF3,JUN,KDM5B,MAFF,MAFK,MAX,MAZ,MXI1,MYC,NFYA,NFYB,PAX5,PHF8,PML,POU2F2,PRDM1,RAD21,RBBP5,RCOR1,RELA,REST,RFX5,SAP30,SIN3A,SIX5,SMARCC1,SMC3,SP1,SP2,SP4,SPI1,STAT1,STAT3,TAF1,TAF7,TBP,TCF12,TCF3,TCF7L2,TEAD4,TFAP2A,TFAP2C,UBTF,…	5	let-7b,miR-125b,miR-149,miR-342-3p,miR-484
ABL2	60	59	ARID3A,BHLHE40,CEBPB,CHD2,CTCF,E2F6,EBF1,EGR1,ELF1,EP300,FOS,FOSL2,FOXA1,FOXA2,GTF2F1,HDAC1,HMGN3,HNF4A,HNF4G,JUN,JUND,MAFK,MAX,MAZ,MXI1,MYBL2,MYC,NFYA,NFYB,NR2F2,PAX5,PHF8,PRDM1,RAD21,RBBP5,REST,RFX5,RUNX3,RXRA,SAP30,SIN3A,SMARCC1,SMC3,SP1,SP2,SPI1,STAT3,TAF1,TAF7,TBP,TCF12,TCF7L2,TEAD4,TFAP2C,USF1,USF2,YY1,ZBTB7A,ZEB1	1	miR-92a
ABLIM1	76	74	ARID3A,ATF2,BHLHE40,BRCA1,CDKN3,CEBPB,CEBPD,CHD2,CTCF,E2F4,E2F6,EBF1,EGR1,ELF1,ELK4,EP300,ESR1,FOS,FOSL1,FOSL2,FOXA1,FOXA2,GABPA,GATA1,GATA3,GTF2F1,HNF4A,HNF4G,IRF3,JUN,JUNB,JUND,MAFF,MAFK,MAX,MAZ,MBD4,MTA3,MXI1,MYBL2,MYC,NR3C1,PAX5,PML,POU2F2,RAD21,RBBP5,RCOR1,RELA,REST,RFX5,RUNX3,SIN3A,SIX5,SMC3,SP1,SRF,STAT1,STAT3,TAF1,TAF7,TBP,TCF12,TCF3,TCF7L2,TEAD4,TFAP2A,TFAP2C,USF1,USF2,WRNIP1,YY1,ZBTB33,…	2	miR-320a,miR-331-3p
ABLIM2	41	41	ATF3,BATF,CBX3,CDKN3,CEBPB,CEBPD,CHD2,CTCF,E2F1,E2F4,E2F6,EBF1,EGR1,ELF1,ETS1,EZH2,FOS,FOXP2,JUND,KDM5B,MAX,MAZ,MXI1,MYC,NR3C1,NRF1,PAX5,PHF8,RAD21,REST,SIN3A,SIX5,SP1,SPI1,SRF,SUZ12,TAF1,TCF12,TCF7L2,ZBTB7A,ZNF143	0
ABLIM3	53	53	ARID3A,ATF1,ATF3,CCNT2,CEBPB,CEBPD,CHD2,CREB1,CTCF,E2F6,ELK1,EP300,ETS1,FOS,FOSL1,FOSL2,FOXA1,FOXA2,FOXP2,GATA3,GTF2F1,HMGN3,JUN,JUNB,JUND,MAFF,MAFK,MAX,MAZ,MXI1,MYC,NR3C1,PAX5,RAD21,RCOR1,REST,RFX5,SIN3A,SMARCC1,SMC3,STAT3,TBP,TCF7L2,TEAD4,TFAP2A,TFAP2C,USF1,USF2,YY1,ZBTB7A,ZKSCAN1,ZNF143,ZNF217	0
ABO	47	47	ATF3,BHLHE40,CCNT2,CDKN3,CEBPB,CTCF,CTCFL,E2F6,EGR1,ELF1,EZH2,FOS,FOSL1,FOXA1,GABPA,GATA1,GATA2,HDAC1,IRF1,JUN,JUND,MAX,MAZ,MYC,NFATC1,NFYA,NFYB,NR2F2,PBX3,PHF8,PML,RAD21,RBBP5,REST,RFX5,SPI1,SRF,STAT2,TAF1,TAL1,TBL1XR1,TEAD4,TRIM28,UBTF,USF1,YY1,ZBTB7A	0
ABP1	1	0		1	let-7b
ABR	91	88	ATF2,ATF3,BATF,BCLAF1,BHLHE40,BRCA1,CDKN3,CEBPB,CEBPD,CHD2,CREB1,CTCF,E2F1,E2F4,E2F6,EBF1,EGR1,ELF1,ELK1,EP300,ESR1,ETS1,EZH2,FOS,FOSL1,FOSL2,FOXA1,FOXA2,FOXM1,FOXP2,GABPA,GTF2F1,IKZF1,IRF4,JUN,JUNB,JUND,MAFF,MAFK,MAX,MAZ,MEF2A,MEF2C,MTA3,MXI1,MYBL2,MYC,NFATC1,NFYA,NFYB,NR3C1,PAX5,PBX3,PML,POU2F2,PRDM1,RAD21,RBBP5,RCOR1,RELA,REST,RFX5,RUNX3,SIN3A,SMARCC1,SMARCC2,SMC3,SP1,SPI1,SRF,STAT1,STAT3,TAF1…	3	miR-18a,miR-92b,miR-93*
ABRA	20	20	ARID3A,CEBPB,CTCF,CTCFL,FOS,GATA3,JUN,JUND,MAX,MYC,PRDM1,RAD21,RFX5,SMC3,STAT3,TFAP2A,TFAP2C,USF1,USF2,ZNF143	0
ABRACL	52	52	ATF2,ATF3,BACH1,BHLHE40,CDKN3,CEBPB,CREB1,CTBP2,CTCF,E2F1,E2F6,EBF1,EGR1,ELF1,ELK1,ETS1,FOS,FOXP2,GATA1,MAFK,MAX,MAZ,MEF2A,MTA3,MXI1,MYC,NR2C2,NR2F2,PAX5,PHF8,PML,POU2F2,RBBP5,RELA,RUNX3,SAP30,SIN3A,SP1,SPI1,SRF,STAT3,TAF1,TAF7,TBP,TCF12,TCF7L2,TFAP2C,USF1,USF2,WRNIP1,YY1,ZNF263	0
ABT1	118	114	ARID3A,ATF1,ATF2,ATF3,BACH1,BATF,BCLAF1,BDP1,BHLHE40,BRCA1,BRF2,CBX3,CCNT2,CDKN3,CEBPB,CEBPD,CHD2,CREB1,CTCF,CTCFL,E2F1,E2F4,E2F6,EGR1,ELF1,ELK1,ELK4,EP300,ESRRA,ETS1,FOS,FOSL2,FOXA1,FOXA2,FOXM1,FOXP2,GABPA,GATA1,GATA2,GATA3,GTF2F1,GTF3C2,HDAC1,HDAC2,HMGN3,HNF4A,HSF1,IRF1,IRF4,JUN,JUNB,JUND,KDM5A,KDM5B,MAFF,MAFK,MAX,MAZ,MBD4,MEF2A,MTA3,MXI1,MYBL2,MYC,NANOG,NFATC1,NR2F2,PAX5,PBX3,PHF8,PML,POLR3A,P…	4	miR-186,miR-193b,miR-328,miR-615-3p
ABTB1	41	41	ATF2,CCNT2,CHD2,CTCF,E2F1,E2F4,E2F6,EBF1,EGR1,ELF1,FOXA1,FOXA2,FOXP2,GABPA,JUND,KDM5B,MAX,MAZ,MTA3,MXI1,MYC,PAX5,PHF8,PML,POU2F2,RAD21,RBBP5,RELA,RUNX3,SIN3A,SMARCC1,SMC3,TAF1,TCF12,TCF3,TCF7L2,TFAP2A,TFAP2C,YY1,ZBTB7A,ZNF143	0
ABTB2	77	76	ARID3A,ATF2,BACH1,BATF,BHLHE40,CCNT2,CEBPB,CHD2,CREB1,CTCF,E2F1,E2F4,E2F6,EBF1,ELK1,EP300,EZH2,FOSL2,FOXA1,FOXA2,FOXM1,FOXP2,GABPA,HDAC1,HDAC2,HMGN3,HNF4G,IKZF1,IRF3,IRF4,JUND,MAFF,MAFK,MAX,MAZ,MEF2A,MEF2C,MXI1,MYBL2,MYC,NFYA,NFYB,NR3C1,NRF1,PAX5,PBX3,POU2F2,RAD21,RBBP5,RCOR1,RELA,REST,RFX5,RUNX3,SIN3A,SMC3,SP1,SP2,SPI1,STAT3,TAF1,TAF7,TBP,TCF12,TCF3,TCF7L2,TEAD4,TFAP2A,TFAP2C,UBTF,USF1,WRNIP1,YY…	1	miR-106b
AC002398.5	34	34	ATF1,BHLHE40,CBX3,CCNT2,CEBPB,CHD2,CTCF,CTCFL,E2F6,ELF1,EZH2,FOSL2,GATA1,GATA2,JUND,MAX,MXI1,MYC,NR2F2,NRF1,PML,RAD21,SMC3,SPI1,SRF,TAL1,TBP,TEAD4,TRIM28,USF1,USF2,ZBTB7A,ZNF143,ZNF263	0
AC002480.3	50	50	ARID3A,BATF,BRCA1,CEBPB,CTCF,EBF1,ELF1,EP300,FOS,FOXA1,FOXA2,FOXM1,HDAC1,IRF4,JUN,JUND,MAFF,MAFK,MAX,MAZ,MXI1,MYC,NFYA,PBX3,POLR3A,POU2F2,PRDM1,RAD21,RBBP5,RELA,REST,RFX5,RUNX3,SIN3A,SMARCC1,SMC3,SP1,SPI1,STAT3,TAF1,TBP,TCF7L2,TEAD4,TFAP2A,TFAP2C,USF1,YY1,ZNF143,ZNF217,ZNF263	0
AC002511.1	46	46	ATF2,BATF,BCLAF1,BHLHE40,CEBPB,CHD2,CTCF,EBF1,EGR1,FOS,FOSL1,FOSL2,FOXA1,FOXA2,FOXM1,IKZF1,IRF4,JUN,JUNB,JUND,MAFK,MAX,MAZ,MEF2A,MTA3,MXI1,NFATC1,PAX5,PBX3,POU2F2,RAD21,RELA,REST,RUNX3,SIX5,SMC3,SP1,SPI1,STAT1,STAT3,TAL1,TCF12,TCF3,TEAD4,USF1,YY1	0
AC003665.1	101	101	ARID3A,ATF1,ATF2,ATF3,BATF,BHLHE40,BRCA1,CBX3,CCNT2,CDKN3,CEBPB,CEBPD,CHD2,CREB1,CTCF,CTCFL,E2F1,E2F4,E2F6,EBF1,EGR1,ELF1,ELK1,EP300,ESR1,ETS1,FOS,FOSL1,FOSL2,FOXA1,FOXA2,FOXM1,FOXP2,GABPA,GATA1,GATA2,GTF2F1,HDAC1,HDAC2,HMGN3,HNF4A,HNF4G,IRF1,IRF3,IRF4,JUN,JUNB,JUND,KDM5B,MAFF,MAFK,MAX,MAZ,MBD4,MXI1,MYBL2,MYC,NFYA,NFYB,NR2F2,NR3C1,PAX5,PBX3,PHF8,PML,RAD21,RBBP5,RCOR1,RELA,REST,RFX5,RUNX3,RXRA,SAP…	0
AC003958.2	40	40	ARID3A,BHLHE40,CDKN3,CEBPB,CHD2,CTCF,EP300,ESR1,FOS,FOSL1,FOSL2,FOXA1,GABPA,GTF2F1,JUN,JUNB,JUND,MAX,MAZ,MBD4,MYBL2,MYC,NFYB,RAD21,RCOR1,REST,RFX5,RXRA,SIN3A,SMARCC1,SMC3,SRF,STAT3,TCF7L2,TEAD4,TFAP2A,TFAP2C,USF1,USF2,YY1	0
AC004086-1	11	0		11	miR-1226,miR-149,miR-182,miR-186,miR-193b,miR-197,miR-30d,miR-342-3p,miR-361-5p,miR-652,miR-92a
AC004381-6	1	0		1	miR-106b*
AC004410-1	2	0		2	miR-15b,miR-20a
AC004603.4	18	18	CEBPB,CTCF,ELF1,EP300,ETS1,FOS,FOSL2,GABPA,JUN,JUND,MAFK,NR3C1,RAD21,REST,SMC3,STAT3,USF1,ZBTB33	0
AC005594.3	68	68	ARID3A,ATF1,ATF3,BHLHE40,CBX3,CCNT2,CEBPB,CHD2,CREB1,CTCF,CTCFL,E2F4,E2F6,EGR1,ELF1,EP300,ESR1,ETS1,FOS,FOSL2,FOXA1,FOXA2,FOXP2,GABPA,HDAC1,HMGN3,JUN,JUND,KDM5A,KDM5B,MAX,MAZ,MXI1,MYBL2,MYC,NFE2,NFYA,NFYB,NR2F2,NR3C1,PHF8,PML,POU2F2,RAD21,RBBP5,RCOR1,RELA,REST,RXRA,SAP30,SIN3A,SIX5,SP1,SP4,SPI1,SRF,TAF1,TBP,TCF7L2,TFAP2A,TFAP2C,USF1,USF2,YY1,ZBTB33,ZBTB7A,ZNF143,ZNF263	0
AC007163.3	24	24	ARID3A,ATF3,CDKN3,CEBPB,CTCF,FOS,FOXA1,FOXA2,JUND,MAZ,MYBL2,MYC,NANOG,RAD21,RBBP5,RCOR1,RFX5,RXRA,SMC3,SP1,STAT3,TEAD4,USF1,ZNF263	0
AC007246.3	79	79	ARID3A,BACH1,BHLHE40,CCNT2,CDKN3,CEBPB,CEBPD,CHD2,CREB1,CTCF,E2F1,E2F4,E2F6,EGR1,ELF1,EP300,ESR1,ETS1,FOS,FOSL1,FOSL2,FOXA1,FOXA2,FOXP2,GABPA,GATA1,GATA2,GATA3,HDAC1,HDAC2,HMGN3,HNF4A,IRF1,JUN,JUNB,JUND,KDM5B,MAFF,MAFK,MAX,MAZ,MEF2A,MXI1,MYC,NR2C2,NRF1,PAX5,PHF8,PML,POU2F2,RAD21,RBBP5,RCOR1,RELA,REST,RXRA,SAP30,SIN3A,SMARCC1,SMARCC2,SMC3,SPI1,STAT1,STAT3,TAF1,TAL1,TBL1XR1,TBP,TCF7L2,TEAD4,TFAP2A,…	0
AC007365.1	77	77	ATF2,ATF3,BATF,BHLHE40,CBX3,CCNT2,CHD2,CREB1,CTCF,CTCFL,E2F4,E2F6,EBF1,EGR1,ELF1,ELK1,ETS1,FOS,FOSL2,FOXA1,FOXA2,FOXM1,GABPA,GATA2,HDAC1,HMGN3,HNF4A,IRF4,JUN,JUND,KDM5B,MAFF,MAFK,MAX,MAZ,MEF2A,MTA3,MXI1,MYBL2,MYC,NFATC1,NFYA,NFYB,NRF1,PAX5,PHF8,PML,POU2F2,RAD21,RBBP5,RELA,REST,RFX5,RUNX3,RXRA,SIN3A,SP1,SP2,SPI1,SRF,STAT3,TAF1,TAL1,TBP,TCF12,TCF3,TFAP2A,TFAP2C,UBTF,USF1,USF2,YY1,ZBTB7A,ZEB1,ZNF143…	0
AC007386.2	58	58	ARID3A,ATF2,BATF,BCLAF1,BHLHE40,CEBPB,CHD2,CTCF,EBF1,EGR1,ELF1,FOXA1,FOXA2,FOXM1,HNF4A,HNF4G,IKZF1,IRF4,MAFF,MAFK,MAX,MAZ,MEF2A,MEF2C,MTA3,MXI1,MYBL2,MYC,NFATC1,NFYB,PAX5,PBX3,PML,POU2F2,RAD21,RCOR1,RELA,REST,RUNX3,RXRA,SIN3A,SMC3,SP1,SPI1,TAF1,TBP,TCF12,TCF3,TCF7L2,TEAD4,USF1,USF2,WRNIP1,YY1,ZBTB7A,ZEB1,ZNF143,ZNF274	0
AC007773.2	71	71	BCLAF1,BHLHE40,CCNT2,CEBPB,CEBPD,CHD2,CREB1,CTCF,E2F1,E2F4,E2F6,EGR1,ELF1,ELK1,ELK4,ETS1,FOS,FOSL2,FOXM1,FOXP2,GABPA,GTF2F1,HDAC1,HDAC2,IRF1,JUND,KDM5B,MAFF,MAX,MAZ,MXI1,MYBL2,MYC,NFYA,NFYB,NR3C1,PAX5,PBX3,PHF8,PML,POU2F2,RBBP5,RCOR1,RELA,REST,RFX5,RUNX3,SAP30,SIN3A,SIX5,SP1,SP2,SPI1,SRF,STAT3,TAF1,TAF7,TBP,TCF12,TCF3,TCF7L2,TFAP2A,TFAP2C,UBTF,USF1,USF2,YY1,ZBTB33,ZBTB7A,ZEB1,ZNF263	0
AC008697.1	38	38	ATF1,BACH1,BHLHE40,CEBPB,CTCF,E2F6,EBF1,ELF1,FOS,FOXA1,FOXM1,GABPA,GATA2,HMGN3,IKZF1,JUN,JUND,MAX,MAZ,MEF2A,MEF2C,PHF8,RAD21,REST,SMC3,SPI1,STAT1,STAT3,TCF7L2,TEAD4,UBTF,USF1,USF2,WRNIP1,YY1,ZEB1,ZNF143,ZNF263	0
AC008703.1	54	54	ARID3A,ATF2,BATF,BHLHE40,CEBPB,CHD2,CTCF,EBF1,EGR1,EP300,FOS,FOSL2,FOXA1,FOXA2,FOXM1,FOXP2,GATA3,HNF4G,IKZF1,IRF4,JUN,JUND,MAZ,MEF2A,MEF2C,MTA3,MXI1,MYBL2,NFATC1,NFYB,PAX5,PBX3,PML,POU2F2,RCOR1,RELA,REST,RUNX3,SIN3A,SP1,SPI1,SRF,STAT3,TAF1,TCF12,TCF3,TCF7L2,TEAD4,TFAP2A,TFAP2C,YY1,ZBTB33,ZEB1,ZNF217	0
AC009227.2	23	23	ARID3A,CEBPB,CTCF,EP300,FOSL2,FOXA1,FOXA2,HNF4A,HNF4G,JUND,MBD4,MYBL2,NR3C1,RAD21,REST,RXRA,SMC3,SP1,SRF,TBP,TEAD4,USF1,YY1	0
AC009264.1	14	14	CTCF,EP300,FOXA1,GABPA,MAFK,MAX,RAD21,REST,SIN3A,SMC3,TCF12,TEAD4,YY1,ZNF143	0
AC009501.4	59	59	ARID3A,ATF1,ATF3,BACH1,CCNT2,CEBPB,CHD2,CREB1,CTBP2,CTCF,E2F1,E2F6,EGR1,ELF1,ETS1,EZH2,FOSL1,FOSL2,FOXA1,FOXP2,GATA2,HMGN3,JUND,KDM5B,MAX,MAZ,MXI1,MYC,NFYA,NFYB,NR3C1,PAX5,PBX3,PHF8,RAD21,RBBP5,REST,SETDB1,SIN3A,SIX5,SP1,SP2,SPI1,SUZ12,TAF1,TBP,TCF12,TCF7L2,TEAD4,TFAP2A,TFAP2C,UBTF,USF1,USF2,YY1,ZBTB7A,ZEB1,ZNF143,ZNF263	0
AC010619-1	10	0		10	miR-106b,miR-125b,miR-17,miR-21,miR-23b,miR-25,miR-328,miR-423-3p,miR-615-3p,miR-92a
AC010731.4	16	16	ATF2,CEBPB,EZH2,FOS,FOXA1,FOXA2,JUN,JUND,RBBP5,REST,SIN3A,SP2,STAT3,YY1,ZNF143,ZNF263	0
AC011479-1	3	0		3	miR-149,miR-18a*,miR-221
AC011498-2	5	0		5	let-7d*,miR-125a-5p,miR-125b,miR-186,miR-331-3p
AC011738.4	22	22	ATF2,BATF,BHLHE40,CTCF,EP300,FOS,FOXM1,IRF4,JUND,MAFF,MAFK,MYC,NR2C2,POU2F2,RAD21,REST,RUNX3,SP1,SPI1,SRF,STAT3,YY1	0
AC011899.9	26	26	CDKN3,CEBPB,CTCF,E2F1,E2F6,EGR1,ELF1,FOS,FOXA1,FOXA2,HNF4A,HNF4G,MAFF,MAFK,MAX,MXI1,MYBL2,MYC,NR3C1,RAD21,RXRA,SP1,SPI1,STAT3,USF1,USF2	0
AC012507.3	19	19	ATF2,BHLHE40,EBF1,ELF1,ESR1,GABPA,JUND,MAX,MYC,NR3C1,PAX5,RELA,RUNX3,SPI1,TCF12,TCF3,USF1,USF2,YY1	0
AC012652-1	3	0		3	miR-196a,miR-615-3p,miR-92a
AC016582.2	3	3	CTCF,RAD21,ZNF263	0
AC016629.8	102	102	ATF1,ATF2,ATF3,BACH1,BCLAF1,BHLHE40,BRCA1,CBX3,CCNT2,CEBPB,CEBPD,CHD2,CREB1,CTCF,E2F1,E2F4,E2F6,EBF1,EGR1,ELF1,ELK1,ELK4,EP300,ETS1,EZH2,FOS,FOSL1,FOSL2,FOXM1,FOXP2,GABPA,GATA1,GTF2B,GTF2F1,HDAC1,HDAC2,HMGN3,HNF4G,IRF1,IRF4,JUN,JUND,KDM5A,KDM5B,MAFK,MAX,MAZ,MEF2A,MTA3,MXI1,MYBL2,MYC,NFATC1,NFYA,NFYB,NR2C2,NR2F2,NR3C1,NRF1,PAX5,PHF8,PML,POU2F2,RBBP5,RCOR1,RELA,REST,RFX5,RUNX3,SAP30,SIN3A,SIX5,SMC3…	0
AC018470.4	35	35	BHLHE40,CBX3,CHD2,CREB1,CTCF,E2F4,E2F6,EGR1,ELF1,EZH2,FOXA1,FOXA2,GABPA,KDM5B,MAX,MAZ,MEF2A,NFYA,NFYB,NR2F2,NR3C1,PHF8,RAD21,RBBP5,SETDB1,SP1,SPI1,SUZ12,TAL1,TCF12,TCF7L2,YY1,ZBTB33,ZBTB7A,ZNF143	0
AC018705.5	60	60	ARID3A,ATF1,ATF3,BACH1,BATF,BHLHE40,BRCA1,CBX3,CCNT2,CEBPB,CHD2,CTCF,CTCFL,E2F6,EP300,FOS,FOSL1,FOSL2,FOXA2,GABPA,GATA2,GATA3,HDAC2,HMGN3,HNF4A,HNF4G,IRF1,JUN,JUNB,JUND,MAFF,MAFK,MAX,MAZ,MXI1,MYC,NFE2,NFYA,NR3C1,PHF8,PML,RAD21,RBBP5,REST,RFX5,SMARCC1,SP1,SP2,SPI1,SRF,STAT3,TAL1,TBL1XR1,TBP,TCF3,TEAD4,TRIM28,USF1,USF2,ZBTB33	0
AC018742.1	2	2	MAFK,RAD21	0
AC021593-2	3	0		3	miR-26a,miR-423-5p,miR-484
AC022007.5	48	48	ARID3A,ATF1,BHLHE40,CCNT2,CEBPB,CREB1,CTCF,E2F1,E2F4,ELF1,ETS1,FOS,FOSL2,FOXA1,FOXA2,FOXP2,GABPA,HDAC1,HMGN3,HNF4A,HNF4G,JUND,MAX,MAZ,MBD4,MXI1,MYBL2,MYC,PBX3,PHF8,REST,RUNX3,RXRA,SAP30,SIN3A,SMC3,SP1,SP4,SPI1,TAF1,TBP,TCF12,TCF3,TEAD4,TFAP2C,YY1,ZBTB7A,ZNF263	0
AC022173.2	72	72	ARID3A,ATF1,ATF3,BACH1,BATF,BHLHE40,CBX3,CCNT2,CDKN3,CEBPB,CHD2,EBF1,EGR1,ELF1,EP300,ESR1,FOS,FOSL1,FOSL2,FOXA1,FOXA2,GABPA,GATA1,GATA2,GATA3,HDAC2,HDAC8,HMGN3,HNF4A,HNF4G,IRF1,IRF4,JUN,JUNB,JUND,KDM5B,MAFF,MAFK,MAX,MAZ,MBD4,MEF2A,MYBL2,MYC,NR2F2,NR3C1,PML,RAD21,RBBP5,REST,RFX5,RUNX3,RXRA,SIN3A,SIRT6,SP1,SPI1,STAT1,STAT2,TAL1,TBL1XR1,TCF7L2,TEAD4,TFAP2A,TFAP2C,TRIM28,UBTF,USF1,YY1,ZBTB33,ZBTB7A,Z…	0
AC022311.1	3	3	FOS,FOXP2,JUN	0
AC023024-2	1	0		1	miR-378*
AC024270-1	2	0		2	miR-15b,miR-331-3p
AC068858.1	32	32	ATF2,BHLHE40,CHD2,CREB1,CTCF,EP300,ESR1,FOS,FOXA1,FOXA2,FOXP2,GATA1,GATA2,JUN,MAFK,MAX,MYC,NFATC1,NR2F2,NR3C1,PBX3,RAD21,STAT3,SUZ12,TAL1,TCF12,TCF7L2,TEAD4,USF1,USF2,ZNF143,ZNF263	0
AC073133.1	8	8	FOS,GATA3,JUND,MAFF,MAFK,TCF7L2,YY1,ZNF217	0
AC074286.1	100	100	ARID3A,ATF2,ATF3,BACH1,BATF,BCLAF1,BHLHE40,CBX3,CCNT2,CDKN3,CEBPB,CEBPD,CHD2,CREB1,CTBP2,CTCF,CTCFL,E2F1,E2F4,E2F6,EBF1,EGR1,ELF1,EP300,ESR1,ETS1,FOS,FOSL2,FOXA1,FOXA2,FOXM1,FOXP2,GABPA,GATA1,GATA2,GTF2B,GTF2F1,GTF3C2,HDAC1,HDAC2,HMGN3,HNF4A,HNF4G,IKZF1,IRF1,JUN,JUND,KDM5B,MAFF,MAFK,MAX,MAZ,MBD4,MEF2A,MXI1,MYBL2,MYC,NFE2,NFYB,NR2C2,NR2F2,NR3C1,PAX5,PBX3,PHF8,PML,POLR3A,POU2F2,RBBP5,RCOR1,RELA,RES…	0
AC078941.1	12	12	BACH1,CEBPB,CTCF,E2F4,EP300,ESR1,MAFK,RAD21,REST,SMC3,SUZ12,USF1	0
AC079610.2	51	51	ATF2,BRCA1,CDKN3,CEBPB,CEBPD,CHD2,CREB1,CTCF,E2F1,ELF1,EP300,ETS1,FOS,FOSL2,FOXA1,FOXM1,FOXP2,GABPA,GATA3,HNF4A,HNF4G,HSF1,IRF4,MAZ,MEF2A,MXI1,MYBL2,NR3C1,PAX5,PHF8,PML,POU2F2,RBBP5,RCOR1,RELA,REST,RFX5,SIN3A,SIX5,SP1,SREBF1,TAF1,TBP,TCF3,TCF7L2,TFAP2C,YY1,ZBTB33,ZEB1,ZNF143,ZNF217	0
AC090505.6	11	11	CEBPB,CTCF,FOS,FOXA1,JUN,JUND,MAX,MYC,NR3C1,RAD21,TBP	0
AC091878.1	71	71	ATF2,BATF,BCLAF1,BRCA1,CDKN3,CEBPB,CHD2,CREB1,CTCF,E2F1,E2F4,E2F6,EBF1,ELF1,ELK1,EP300,ESR1,FOS,FOXA1,FOXM1,GATA3,GTF2F1,IRF4,JUND,MAFK,MAX,MAZ,MEF2A,MEF2C,MTA3,MXI1,MYC,NFATC1,NFYB,NR3C1,NRF1,PAX5,POU2F2,PRDM1,RAD21,RBBP5,RCOR1,RELA,RFX5,RUNX3,SIN3A,SMARCC1,SMARCC2,SMC3,SP1,SP4,SPI1,SRF,STAT1,STAT3,TAF1,TAF7,TBP,TCF12,TCF3,TCF7L2,TEAD4,TFAP2A,TFAP2C,USF1,USF2,WRNIP1,YY1,ZKSCAN1,ZNF143,ZZZ3	0
AC093690.1	11	11	CBX3,CEBPB,CTCF,FOXA1,FOXA2,NR3C1,RAD21,REST,SPI1,TFAP2A,TFAP2C	0
AC097468.4	56	56	ARID3A,ATF1,ATF3,BACH1,CCNT2,CEBPD,CREB1,CTBP2,CTCF,CTCFL,E2F1,E2F4,E2F6,EGR1,ELF1,EP300,EZH2,FOS,FOSL1,FOSL2,FOXA1,FOXA2,FOXP2,HNF4A,JUND,KDM5B,MAFK,MAX,MAZ,MBD4,MXI1,MYC,NR3C1,PHF8,RAD21,RBBP5,RCOR1,REST,RXRA,SIN3A,SMC3,SP1,SP4,SRF,STAT3,SUZ12,TAF1,TAF7,TBP,TCF12,TCF7L2,YY1,ZBTB33,ZBTB7A,ZNF143,ZNF263	0
AC097662.2	83	83	ARID3A,ATF1,ATF2,ATF3,BACH1,BCLAF1,BHLHE40,CBX3,CCNT2,CDKN3,CEBPB,CHD2,CREB1,CTCF,CTCFL,E2F1,E2F4,E2F6,EGR1,ELF1,ELK1,EP300,ETS1,FOS,FOSL2,FOXP2,GABPA,GATA2,GTF2F1,HDAC1,IRF1,IRF4,JUND,KDM5B,MAX,MAZ,MBD4,MEF2A,MEF2C,MXI1,MYBL2,MYC,NFE2,NFYB,NR2F2,NRF1,PAX5,PHF8,PML,POU2F2,RAD21,RBBP5,RCOR1,RELA,REST,RFX5,RUNX3,SETDB1,SIN3A,SIX5,SMC3,SP1,SP4,SPI1,SRF,TAF1,TAF7,TAL1,TBP,TCF12,TCF3,TCF7L2,TEAD4,THAP…	0
AC098823.3	30	30	ARID3A,ATF2,BATF,BHLHE40,CBX3,CEBPB,CTCF,EGR1,ESRRA,FOS,FOSL2,FOXA1,FOXA2,HNF4A,HNF4G,JUN,JUND,MAFF,MAFK,MAZ,MXI1,RAD21,RELA,RUNX3,RXRA,SP1,SPI1,STAT2,STAT3,TRIM28	0
AC099524-1	2	0		2	miR-769-3p,miR-940
AC100778-1	4	0		4	miR-1260b,miR-1914,miR-196a,miR-93*
AC100786-1	1	0		1	miR-504
AC103686-3	15	0		15	miR-106b*,miR-125b,miR-1293,miR-149,miR-17*,miR-18a*,miR-218,miR-26a,miR-324-3p,miR-324-5p,miR-484,miR-615-3p,miR-744,miR-92a,miR-93*
AC104654.1	19	19	CEBPB,CTCF,EBF1,EP300,FOXP2,IRF4,MAFF,MAFK,MYC,NFYB,PRDM1,RAD21,REST,RUNX3,SMC3,TCF7L2,YY1,ZNF143,ZNF263	0
AC105053.3	39	39	ARID3A,BHLHE40,CEBPB,CREB1,CTCF,E2F1,EBF1,ELF1,FOXA1,FOXA2,FOXP2,GABPA,GATA3,GTF2F1,HNF4A,HNF4G,IRF4,MAFF,MAFK,MAX,MAZ,MYBL2,MYC,NR3C1,POU2F2,RAD21,RCOR1,RELA,REST,RUNX3,SMC3,SP1,TCF12,TCF7L2,USF1,WRNIP1,YY1,ZNF143,ZNF263	0
AC105339.1	37	37	BACH1,CCNT2,CEBPB,CTCF,E2F1,E2F4,E2F6,EBF1,EGR1,ELF1,ELK4,ETS1,GABPA,HDAC1,MAFK,MAX,MAZ,POU2F2,RBBP5,RCOR1,RELA,REST,SAP30,SIN3A,SP1,SP2,STAT3,TAF1,TAF7,TBP,TCF12,UBTF,USF1,USF2,YY1,ZNF143,ZNF263	0
AC107070.1	12	12	CEBPB,CTCF,E2F6,FOS,FOXP2,JUND,MAFF,MAFK,NFATC1,REST,STAT3,SUZ12	0
AC109828.1	1	1	CTCF	0
AC125421.1	21	21	ARID3A,CEBPB,CEBPD,CTCF,FOS,FOSL2,FOXA1,FOXA2,HNF4A,HNF4G,MYC,RAD21,RXRA,SMC3,SP1,STAT3,TAL1,TCF7L2,TEAD4,ZNF143,ZNF217	0
AC137834-1	1	0		1	miR-16
AC137932.6	77	77	ATF2,ATF3,BACH1,BATF,BCLAF1,BHLHE40,BRCA1,CBX3,CDKN3,CEBPB,CHD2,CTCF,E2F1,E2F4,E2F6,EBF1,EGR1,ELF1,EP300,ESR1,FOS,FOSL1,FOSL2,FOXA1,FOXA2,FOXM1,FOXP2,GABPA,HMGN3,IKZF1,IRF4,JUN,JUNB,JUND,MAFF,MAFK,MAX,MAZ,MEF2A,MTA3,MXI1,MYC,NFATC1,NFE2,NR3C1,PAX5,PML,POU2F2,RAD21,RELA,REST,RUNX3,RXRA,SIN3A,SMARCC1,SMARCC2,SP1,SPI1,SRF,STAT3,TAF1,TBP,TCF12,TCF3,TCF7L2,TEAD4,TFAP2A,TFAP2C,UBTF,USF1,USF2,YY1,ZBTB33…	0
AC138688-1	1	0		1	miR-421
AC152006-1	1	0		1	miR-92b
AC159540.1	1	1	MAFK	0
AC226118.1	27	27	ARID3A,BHLHE40,CEBPB,CEBPD,CTBP2,CTCF,ELF1,ESRRA,EZH2,FOXA1,FOXA2,HNF4A,HNF4G,MAZ,MBD4,NR2F2,PPARGC1A,RAD21,RELA,RXRA,SP1,TAF1,TEAD4,USF1,YY1,ZBTB7A,ZKSCAN1	0
ACAA1	83	82	BHLHE40,BRCA1,CBX3,CCNT2,CEBPB,CEBPD,CHD2,CTCF,E2F4,E2F6,EBF1,EGR1,ELF1,ELK1,ELK4,ETS1,FOS,FOSL2,FOXA1,FOXA2,GABPA,GTF2B,GTF2F1,HDAC1,HDAC2,HMGN3,HNF4A,HNF4G,IRF1,JUN,JUND,KDM5B,MAFF,MAFK,MAX,MAZ,MTA3,MXI1,MYBL2,MYC,NFYA,NFYB,NR2F2,NR3C1,NRF1,PAX5,PBX3,PHF8,PML,POU2F2,PPARGC1A,RAD21,RBBP5,RELA,REST,RUNX3,RXRA,SAP30,SIN3A,SMC3,SP1,SP2,SPI1,SRF,STAT1,STAT2,STAT3,TAF1,TAF7,TBL1XR1,TBP,TCF12,TCF3,TCF…	1	miR-10a
ACAA2	49	48	CEBPB,CHD2,E2F1,E2F4,E2F6,EBF1,EGR1,ELF1,EP300,FOS,FOXM1,FOXP2,HDAC1,JUND,KDM5B,MAFF,MAFK,MAX,MAZ,MBD4,MXI1,MYBL2,MYC,NFYB,NR2F2,PAX5,PBX3,PHF8,PML,RBBP5,RCOR1,RELA,RUNX3,RXRA,SIN3A,SP1,SPI1,SRF,STAT3,TAF1,TAF7,TBP,TCF3,TFAP2C,WRNIP1,YY1,ZBTB7A,ZNF263	1	miR-186
ACACA	93	87	ATF1,ATF2,ATF3,BACH1,BATF,BHLHE40,CBX3,CCNT2,CDKN3,CEBPB,CEBPD,CHD2,CREB1,CTCF,CTCFL,E2F1,E2F4,E2F6,EBF1,EGR1,ELF1,EP300,ETS1,FOS,FOSL2,FOXA1,FOXA2,FOXM1,FOXP2,GABPA,GATA1,GTF2B,GTF2F1,GTF3C2,HMGN3,JUN,JUND,KDM5B,MAFF,MAFK,MAX,MAZ,MTA3,MXI1,MYBL2,MYC,NFE2,NFYA,NFYB,NR2C2,NR2F2,NR3C1,PAX5,PHF8,PML,POU2F2,RAD21,RBBP5,RELA,REST,RFX5,RUNX3,RXRA,SAP30,SIN3A,SP1,SP4,SPI1,SREBF1,SRF,STAT1,STAT3,TAF1,TAF…	6	let-7b,miR-193b,miR-222,miR-324-3p,miR-339-5p,miR-92a
ACACB	9	9	CHD2,CTCF,E2F1,ELF1,MAX,RAD21,SMC3,SPI1,ZNF143	0
ACAD10	74	74	ATF2,BACH1,CBX3,CCNT2,CDKN3,CEBPB,CHD2,CREB1,CTCF,CTCFL,E2F1,E2F4,E2F6,EGR1,ELF1,ELK1,ELK4,ETS1,FOXP2,GABPA,GATA1,GATA2,GATA3,GTF2B,GTF3C2,HDAC1,HDAC2,HMGN3,IRF1,JUND,KDM5A,KDM5B,MAFF,MAFK,MAX,MAZ,MTA3,MXI1,MYBL2,MYC,NFYA,NFYB,NR2C2,NR2F2,NR3C1,NRF1,PHF8,PML,POU2F2,RAD21,RBBP5,RELA,REST,RUNX3,SAP30,SETDB1,SIN3A,SIX5,SMC3,SP1,SPI1,STAT1,TAF1,TAL1,TBP,TCF12,TCF3,UBTF,USF1,WRNIP1,YY1,ZBTB33,ZNF143,Z…	0
ACAD11	69	69	ARID3A,ATF1,ATF2,BCLAF1,BHLHE40,CCNT2,CEBPB,CEBPD,CTCF,E2F1,E2F6,EBF1,ELF1,ELK1,ELK4,EP300,ETS1,FOS,FOXA1,FOXA2,FOXM1,FOXP2,GABPA,GATA1,GATA2,GATA3,GTF2F1,HMGN3,HNF4A,HNF4G,JUN,KDM5A,KDM5B,MAX,MAZ,MTA3,MXI1,MYBL2,MYC,NR2F2,PHF8,PML,POU2F2,PRDM1,RAD21,RBBP5,RELA,REST,RFX5,RUNX3,SIN3A,SIX5,SMARCC1,SP1,SP4,STAT3,TAF1,TAL1,TBP,TCF7L2,TEAD4,TFAP2A,TFAP2C,UBTF,WRNIP1,YY1,ZNF143,ZNF217,ZZZ3	0
ACAD8	64	63	ATF1,ATF2,ATF3,BCLAF1,BHLHE40,CCNT2,CDKN3,CEBPB,CHD2,CREB1,CTBP2,CTCF,CTCFL,E2F1,E2F4,E2F6,EGR1,ELF1,EP300,ESR1,ETS1,FOXA1,FOXA2,FOXP2,GABPA,GATA1,HMGN3,IRF1,JUND,KDM5B,MAX,MAZ,MEF2A,MXI1,MYBL2,MYC,NR2C2,NRF1,PAX5,PHF8,PML,RAD21,RBBP5,RELA,REST,RUNX3,SIN3A,SIX5,SMC3,SP1,SPI1,TAF1,TAF7,TBP,TCF12,TFAP2A,TFAP2C,TRIM28,UBTF,YY1,ZBTB33,ZBTB7A,ZNF143	1	let-7a
ACAD9	83	82	ATF1,ATF2,ATF3,BHLHE40,BRCA1,CBX3,CCNT2,CEBPB,CHD2,CREB1,CTCF,E2F1,E2F4,E2F6,EBF1,EGR1,ELF1,ELK1,ETS1,FOS,FOSL2,FOXA1,FOXP2,GABPA,GATA1,GATA2,GATA3,GTF2B,GTF2F1,HDAC1,HMGN3,IRF1,IRF4,JUN,JUND,KDM5A,KDM5B,MAX,MAZ,MXI1,MYBL2,MYC,NFATC1,NFE2,NFYB,NR3C1,NRF1,PAX5,PHF8,PML,POU2F2,RAD21,RBBP5,RCOR1,RELA,REST,RFX5,RUNX3,SAP30,SIN3A,SIX5,SMC3,SP1,SP4,SPI1,SRF,TAF1,TAF7,TAL1,TBL1XR1,TBP,TCF12,TCF3,TCF7L2,…	1	miR-615-3p
ACADL	17	17	BACH1,CDKN3,CEBPB,CEBPD,CTBP2,CTCF,E2F1,EZH2,FOXA1,GABPA,HNF4A,MYC,POLR3A,SUZ12,TBP,TEAD4,ZNF263	0
ACADM	79	79	ARID3A,BCLAF1,BHLHE40,CBX3,CCNT2,CDKN3,CEBPB,CHD2,CREB1,CTCF,E2F1,E2F4,E2F6,EBF1,EGR1,ELF1,ETS1,FOS,FOSL2,FOXA1,FOXA2,FOXM1,FOXP2,GABPA,GTF2B,GTF2F1,GTF3C2,HDAC1,HMGN3,HNF4A,HNF4G,IRF1,JUND,KDM5B,MAFF,MAFK,MAX,MAZ,MEF2A,MEF2C,MXI1,MYBL2,MYC,NFATC1,NR2C2,NR2F2,NRF1,PAX5,PHF8,PML,POU2F2,RBBP5,RCOR1,RELA,REST,RUNX3,RXRA,SAP30,SIN3A,SP1,STAT1,STAT3,TAF1,TAF7,TAL1,TBL1XR1,TBP,TCF12,TCF3,TCF7L2,TEAD4,U…	0
ACADS	65	63	CCNT2,CEBPB,CEBPD,CHD2,CTCF,E2F1,E2F4,E2F6,ELF1,ETS1,FOS,FOSL1,FOXA1,FOXA2,FOXP2,GABPA,GATA1,GATA2,HDAC1,HMGN3,HNF4A,HNF4G,IRF1,JUN,JUNB,JUND,KDM5B,MAFF,MAFK,MAX,MAZ,MTA3,MXI1,MYC,NR3C1,NRF1,PAX5,PBX3,PHF8,PML,POU2F2,RAD21,RBBP5,RELA,REST,RUNX3,RXRA,SIN3A,SMARCC1,SP1,SPI1,SRF,TAF1,TAL1,TBP,TCF7L2,TEAD4,TFAP2C,THAP1,UBTF,USF1,YY1,ZBTB7A	2	miR-484,miR-92a
ACADSB	62	62	ATF1,ATF2,BCLAF1,BRCA1,CCNT2,CEBPB,CHD2,CREB1,CTCF,E2F4,E2F6,EBF1,EGR1,ELF1,EP300,ETS1,FOS,FOXP2,GABPA,GATA1,IRF1,JUND,KDM5B,MAFF,MAX,MAZ,MXI1,MYC,NANOG,NFYB,NR3C1,PAX5,PHF8,POU2F2,RBBP5,RCOR1,RELA,REST,RFX5,RUNX3,SAP30,SIN3A,SIX5,SP1,SPI1,SUPT20H,TAF1,TAF7,TAL1,TBL1XR1,TBP,TCF12,TCF3,TCF7L2,TFAP2A,TFAP2C,UBTF,USF1,USF2,WRNIP1,YY1,ZBTB33	0
ACADVL	92	90	ATF2,ATF3,BACH1,BATF,BCLAF1,BHLHE40,BRCA1,CBX3,CEBPB,CHD2,CREB1,CTBP2,CTCF,CTCFL,E2F1,E2F4,E2F6,EBF1,EGR1,ELF1,EP300,ETS1,FOS,FOSL1,FOSL2,FOXM1,FOXP2,GABPA,GATA1,GATA2,GATA3,GTF2F1,HMGN3,HSF1,JUN,JUND,MAFF,MAFK,MAX,MAZ,MEF2C,MXI1,MYBL2,MYC,NANOG,NFYA,NFYB,NR2C2,NR3C1,PAX5,PBX3,PHF8,PML,POU2F2,RAD21,RBBP5,RCOR1,RELA,REST,RFX5,RUNX3,RXRA,SIN3A,SIX5,SMARCC2,SMC3,SP1,SP2,SP4,SPI1,SREBF1,SRF,STAT3,TAF…	2	miR-31*,miR-615-3p
ACAN	11	11	CTCF,EBF1,EZH2,FOS,FOSL2,RAD21,REST,STAT3,SUZ12,TBP,USF1	0
ACAP1	66	66	ATF3,BHLHE40,BRCA1,CDKN3,CHD2,CREB1,CTBP2,CTCF,E2F1,E2F4,EBF1,EGR1,ELF1,ELK1,EP300,ETS1,FOSL2,FOXM1,FOXP2,GABPA,GATA1,GTF2F1,HDAC1,IRF4,JUND,KDM5B,MAX,MAZ,MXI1,MYC,NFYA,NFYB,NR2C2,PAX5,PBX3,PHF8,PML,POU2F2,RAD21,RBBP5,RCOR1,RELA,REST,RUNX3,SAP30,SIN3A,SIX5,SMC3,SP1,SP4,SPI1,TAF1,TAF7,TBP,TCF12,TCF7L2,TEAD4,THAP1,TRIM28,UBTF,USF1,USF2,YY1,ZBTB33,ZBTB7A,ZNF263	0
ACAP2	79	78	ATF3,BACH1,BATF,BCLAF1,BHLHE40,BRCA1,CCNT2,CDKN3,CEBPB,CHD2,CREB1,CTCF,E2F1,E2F4,E2F6,EGR1,ELF1,ETS1,FOS,FOXA1,FOXM1,FOXP2,GABPA,HDAC1,HDAC2,HMGN3,HSF1,IRF1,IRF3,JUND,KDM5B,MAFF,MAFK,MAX,MAZ,MXI1,MYC,NFYA,NFYB,NRF1,PBX3,PHF8,PML,POU2F2,RAD21,RBBP5,RCOR1,RELA,REST,RFX5,RUNX3,SAP30,SETDB1,SIN3A,SIX5,SMARCC1,SMC3,SP1,SP2,SP4,SPI1,SREBF1,SRF,STAT1,TAF1,TAF7,TBP,TCF12,TCF3,TFAP2A,TFAP2C,THAP1,UBTF,USF…	1	miR-378
ACAP3	85	84	ARID3A,ATF2,ATF3,BACH1,BHLHE40,CBX3,CCNT2,CEBPB,CEBPD,CHD2,CREB1,CTBP2,CTCF,E2F1,E2F4,E2F6,EBF1,EGR1,ELF1,ELK1,ELK4,EP300,ETS1,FOS,FOSL1,FOSL2,FOXP2,GABPA,GATA1,GTF3C2,HDAC1,HDAC2,HMGN3,HNF4A,HNF4G,IRF3,JUN,JUNB,JUND,KDM5B,MAFF,MAFK,MAX,MAZ,MEF2A,MXI1,MYC,NFE2,NR2C2,NR3C1,NRF1,PAX5,PHF8,PML,RAD21,RBBP5,RELA,REST,RUNX3,SAP30,SIN3A,SMARCC1,SMC3,SP2,SRF,STAT1,TAF1,TBP,TCF12,TCF3,TCF7L2,TEAD4,TFAP2A,…	1	miR-18a
ACAT1	60	59	BHLHE40,CCNT2,CDKN3,CEBPB,CHD2,CTCF,CTCFL,E2F1,E2F4,E2F6,EGR1,ELF1,EP300,ESR1,ETS1,FOS,FOXP2,GABPA,GATA1,GATA2,HDAC1,HMGN3,IRF1,JUND,KDM5B,MAX,MAZ,MXI1,MYBL2,MYC,NFYA,NFYB,NR2F2,PAX5,PHF8,PML,POU2F2,RAD21,RBBP5,REST,RUNX3,SAP30,SIN3A,SMC3,SP1,SP4,STAT3,TAF1,TAF7,TBP,TCF3,TEAD4,UBTF,USF1,USF2,YY1,ZBTB33,ZKSCAN1,ZNF263	1	miR-1260b
ACAT2	75	74	ATF1,ATF3,BHLHE40,CCNT2,CDKN3,CEBPB,CHD2,CREB1,CTCF,E2F1,E2F4,E2F6,EBF1,EGR1,ELF1,ELK1,ESRRA,ETS1,FOSL2,FOXA1,FOXP2,GABPA,HDAC1,HDAC2,HDAC6,HMGN3,HNF4A,HNF4G,IRF3,JUND,KDM5B,MAFF,MAFK,MAX,MAZ,MBD4,MTA3,MXI1,MYBL2,MYC,NFYA,NFYB,NRF1,PHF8,PML,POU2F2,RAD21,RBBP5,RELA,REST,RFX5,RUNX3,RXRA,SAP30,SIN3A,SMC3,SP1,SP2,SPI1,SREBF1,SRF,TAF1,TAF7,TBP,TCF7L2,TEAD4,TFAP2A,TFAP2C,USF1,WRNIP1,YY1,ZBTB33,ZBTB7A,Z…	1	miR-92a
ACBD3	65	65	BATF,BCLAF1,BHLHE40,CCNT2,CEBPB,CHD2,CREB1,CTBP2,CTCF,E2F6,EBF1,EGR1,ELF1,ELK1,ELK4,EP300,ETS1,FOS,FOXP2,GABPA,GTF2B,HMGN3,IRF1,JUND,KDM5A,KDM5B,MAX,MAZ,MYC,NR2C2,NR2F2,NR3C1,PAX5,PBX3,PHF8,PML,POU2F2,RAD21,RBBP5,RELA,REST,RUNX3,SAP30,SIN3A,SIX5,SMC3,SPI1,STAT3,TAF1,TAF7,TAL1,TBP,TCF12,TCF3,TCF7L2,TFAP2A,TFAP2C,THAP1,UBTF,WRNIP1,YY1,ZBTB7A,ZEB1,ZNF143,ZNF263	0
ACBD4	107	107	ARID3A,ATF2,ATF3,BACH1,BATF,BCLAF1,BHLHE40,BRCA1,CBX3,CCNT2,CEBPB,CHD2,CREB1,CTBP2,CTCF,CTCFL,E2F4,E2F6,EBF1,EGR1,ELF1,ELK1,ELK4,EP300,ESR1,ETS1,FOS,FOSL1,FOSL2,FOXA1,FOXA2,FOXM1,FOXP2,GABPA,GATA1,GATA2,GATA3,GTF2F1,HDAC8,HMGN3,HNF4A,HNF4G,IRF1,IRF3,IRF4,JUN,JUNB,JUND,KDM5B,MAFF,MAFK,MAX,MAZ,MEF2A,MEF2C,MTA3,MXI1,MYBL2,MYC,NFYA,NFYB,NR3C1,PAX5,PHF8,PML,POU2F2,PPARGC1A,RAD21,RBBP5,RCOR1,RELA,REST,…	0
ACBD5	86	86	ATF2,BATF,BCLAF1,BHLHE40,CBX3,CCNT2,CDKN3,CEBPB,CHD2,CREB1,CTBP2,CTCF,E2F1,E2F4,E2F6,EBF1,EGR1,ELF1,ELK1,ELK4,EP300,ESR1,ETS1,FOSL2,FOXA1,FOXA2,FOXP2,GABPA,GATA1,GTF2F1,GTF3C2,HDAC1,HMGN3,HNF4A,IRF1,IRF4,JUN,JUND,KDM5B,MAX,MAZ,MEF2A,MTA3,MXI1,MYBL2,MYC,NR2C2,NR2F2,NR3C1,PAX5,PHF8,PML,POU2F2,RAD21,RBBP5,RELA,REST,RFX5,RUNX3,RXRA,SAP30,SIN3A,SIX5,SP1,SP4,SPI1,SRF,STAT3,TAF1,TAF7,TBL1XR1,TBP,TCF12,T…	0
ACBD6	93	92	ARID3A,ATF3,BATF,BCLAF1,BHLHE40,BRCA1,CBX3,CCNT2,CDKN3,CEBPB,CHD2,CREB1,CTBP2,CTCF,CTCFL,E2F1,E2F4,E2F6,EGR1,ELF1,EP300,FOS,FOSL2,FOXA1,FOXM1,FOXP2,GABPA,GATA1,GTF2B,GTF2F1,HDAC1,HDAC2,HDAC6,HMGN3,IRF1,IRF4,JUN,JUND,KDM5B,MAFF,MAFK,MAX,MAZ,MEF2A,MTA3,MXI1,MYBL2,MYC,NFATC1,NFYB,NR2F2,NR3C1,NRF1,PAX5,PBX3,PHF8,PML,POU2F2,PRDM1,RBBP5,RCOR1,RELA,REST,RUNX3,SAP30,SETDB1,SIN3A,SIX5,SMC3,SP1,SRF,STAT3,T…	1	miR-193b
ACBD7	77	77	ARID3A,ATF2,ATF3,BHLHE40,BRCA1,CBX3,CCNT2,CEBPB,CHD2,CREB1,CTCF,E2F4,E2F6,EBF1,EGR1,ELF1,ELK1,EP300,ETS1,EZH2,FOXA1,FOXA2,FOXP2,GABPA,GTF2F1,HDAC1,HMGN3,HSF1,IRF1,IRF3,JUN,KDM5A,KDM5B,MAX,MAZ,MXI1,MYC,NFYA,NFYB,NR2C2,NR2F2,NRF1,PAX5,PHF8,PML,POU2F2,PRDM1,RAD21,RBBP5,RELA,REST,RFX5,RUNX3,SAP30,SIN3A,SIX5,SP1,SP4,SPI1,SREBF1,TAF1,TAF7,TBP,TCF3,TCF7L2,TEAD4,TFAP2C,TRIM28,UBTF,USF1,WRNIP1,YY1,ZBTB33,…	0
ACCN2	1	0		1	let-7b
ACCS	74	74	ATF1,ATF3,BACH1,BCLAF1,BHLHE40,BRCA1,CBX3,CCNT2,CEBPB,CHD2,CREB1,CTBP2,CTCF,CTCFL,E2F1,E2F4,E2F6,EBF1,EGR1,ELF1,ELK1,ELK4,ETS1,FOS,FOSL2,FOXM1,GABPA,GATA1,GTF2B,HDAC1,HDAC2,HMGN3,JUN,JUND,KDM5B,MAX,MAZ,MTA3,MYC,NR3C1,PAX5,PBX3,PHF8,PML,POU2F2,RAD21,RBBP5,RCOR1,RELA,REST,RFX5,RUNX3,SAP30,SETDB1,SIN3A,SMC3,SP1,SPI1,STAT3,TAF1,TAL1,TBP,TEAD4,TFAP2A,TFAP2C,THAP1,TRIM28,UBTF,USF1,USF2,YY1,ZBTB33,ZBTB7…	0
ACCSL	4	4	CTCF,JUND,USF1,USF2	0
ACD	89	89	ATF1,ATF2,ATF3,BACH1,BATF,BHLHE40,BRCA1,CCNT2,CEBPB,CEBPD,CHD2,CREB1,CTCF,E2F1,E2F4,E2F6,EBF1,EGR1,ELF1,ELK1,ESR1,ETS1,EZH2,FOS,FOSL2,FOXM1,FOXP2,GABPA,HDAC1,HDAC2,HDAC8,HMGN3,HNF4A,HNF4G,IRF1,JUN,JUND,KDM5B,MAFF,MAX,MAZ,MXI1,MYBL2,MYC,NFYB,NR2C2,NR2F2,NR3C1,NRF1,PAX5,PBX3,PHF8,PML,PPARGC1A,RAD21,RBBP5,RCOR1,RELA,REST,RFX5,RUNX3,RXRA,SAP30,SETDB1,SIN3A,SIX5,SMARCC1,SMC3,SP1,SP2,SPI1,SREBF1,SRF,TA…	0
ACE	58	58	BHLHE40,CCNT2,CEBPB,CHD2,CTCF,CTCFL,E2F1,E2F6,EGR1,ELF1,ETS1,EZH2,FOS,FOSL1,FOXA1,GABPA,GTF2F1,HDAC2,HDAC6,HMGN3,HNF4A,HNF4G,IRF4,JUN,JUND,MAX,MAZ,MXI1,MYC,NFYB,NR3C1,NRF1,PAX5,RAD21,RBBP5,REST,RFX5,RUNX3,SIN3A,SMARCC1,SMC3,SPI1,SRF,STAT1,TBP,TCF12,TCF3,TCF7L2,TEAD4,TFAP2A,TFAP2C,UBTF,USF1,USF2,YY1,ZBTB7A,ZNF143,ZNF263	0
ACE2	17	17	BRF2,CEBPB,CTCF,FOXA1,HNF4A,JUN,JUND,MAFF,MAFK,MYBL2,RAD21,SMC3,SP1,TEAD4,TFAP2A,TFAP2C,USF1	0
ACER1	8	8	BATF,CEBPB,CTCF,EGR1,EP300,RAD21,TCF12,ZBTB7A	0
ACER2	56	56	BACH1,CCNT2,CEBPB,CHD2,CREB1,CTCF,E2F1,E2F4,E2F6,EBF1,EGR1,ELK4,ESR1,ETS1,FOS,FOSL1,FOXA1,FOXP2,GABPA,GATA2,GTF2F1,HMGN3,IRF1,JUN,JUND,KDM5B,MAFK,MAX,MAZ,MXI1,MYC,NR3C1,PHF8,PML,POU2F2,RAD21,RBBP5,RELA,REST,RUNX3,SAP30,SIN3A,SP1,SP4,SPI1,STAT3,TAF1,TAF7,TBP,TCF7L2,TFAP2C,UBTF,YY1,ZBTB7A,ZNF143,ZNF217	0
ACER3	50	49	BATF,CBX3,CCNT2,CEBPB,CHD2,CREB1,CTCF,E2F1,E2F6,EGR1,ELF1,EP300,FOS,FOXA1,FOXP2,GABPA,HDAC1,HMGN3,KDM5B,MAX,MAZ,MXI1,MYC,NFYA,PBX3,PHF8,PML,POU2F2,RAD21,RBBP5,RELA,REST,RUNX3,SAP30,SIN3A,SMC3,SP1,SP4,SPI1,STAT3,TAF1,TAF7,TAL1,TBP,TEAD4,UBTF,YY1,ZBTB7A,ZNF263	1	miR-30b
ACHE	85	85	ATF2,ATF3,BACH1,BHLHE40,CBX3,CCNT2,CEBPB,CEBPD,CHD2,CREB1,CTCF,CTCFL,E2F1,E2F4,E2F6,EBF1,EGR1,ELF1,ETS1,EZH2,FOS,FOSL2,FOXP2,GABPA,GATA1,GATA2,GTF2B,HDAC1,HDAC2,HMGN3,HNF4A,HNF4G,IRF1,IRF4,JUN,JUNB,JUND,KDM5B,MAX,MAZ,MEF2A,MTA3,MXI1,MYC,NFATC1,NR2F2,NR3C1,NRF1,PAX5,PHF8,PML,POU2F2,RAD21,RBBP5,RELA,REST,RUNX3,SAP30,SETDB1,SIN3A,SMC3,SP1,SPI1,SRF,STAT1,STAT2,TAF1,TAF7,TAL1,TBL1XR1,TBP,TCF12,TCF3,TE…	0
ACIN1	111	106	ARID3A,ATF2,ATF3,BACH1,BCLAF1,BHLHE40,CCNT2,CDKN3,CEBPB,CEBPD,CHD2,CREB1,CTCF,CTCFL,E2F1,E2F4,E2F6,EBF1,EGR1,ELF1,ELK1,ELK4,EP300,ESR1,ETS1,FOS,FOSL1,FOSL2,FOXA1,FOXA2,FOXM1,FOXP2,GABPA,GATA1,GATA2,GTF2F1,HDAC1,HDAC2,HMGN3,HNF4A,HNF4G,IRF1,JUN,JUNB,JUND,KDM5A,KDM5B,MAFF,MAFK,MAX,MAZ,MBD4,MTA3,MXI1,MYBL2,MYC,NFATC1,NFYA,NFYB,NR2C2,NR2F2,NRF1,PAX5,PHF8,PML,POU2F2,PPARGC1A,RAD21,RBBP5,RCOR1,RELA,RES…	5	miR-106b,miR-1226,miR-221,miR-324-5p,miR-93*
ACKR2	63	63	ATF1,BHLHE40,CCNT2,CDKN3,CEBPD,CHD2,CREB1,CTCF,E2F1,E2F4,E2F6,EBF1,EGR1,ELF1,ETS1,FOSL2,FOXA1,FOXA2,FOXM1,GATA1,GATA2,GTF2F1,HDAC1,HMGN3,IRF1,KDM5B,MAX,MAZ,MXI1,MYBL2,MYC,NFYA,NFYB,NR2F2,NRF1,PAX5,PHF8,PML,RBBP5,RCOR1,RELA,REST,RFX5,RUNX3,RXRA,SIN3A,SP1,SPI1,SRF,STAT1,TAF1,TAF7,TAL1,TBP,TCF12,TCF7L2,TEAD4,TFAP2C,UBTF,USF1,YY1,ZBTB7A,ZNF263	0
ACKR3	51	51	ARID3A,ATF2,ATF3,BATF,BCLAF1,BHLHE40,CDKN3,CEBPB,CHD2,CTCF,EBF1,EGR1,ELF1,EZH2,FOXA1,FOXM1,GABPA,HNF4A,HNF4G,IRF4,MAFF,MAFK,MAX,MAZ,MEF2A,MEF2C,MTA3,MXI1,MYC,NFATC1,NRF1,PAX5,PML,POU2F2,RAD21,RELA,REST,RUNX3,SIN3A,SMC3,SP1,SPI1,SRF,TAF1,TBP,TCF12,TEAD4,USF2,WRNIP1,YY1,ZNF143	0
ACKR4	10	10	CEBPB,EP300,FOS,JUN,JUND,RFX5,SPI1,STAT1,STAT3,TEAD4	0
ACLY	80	69	ATF2,ATF3,BACH1,CCNT2,CDKN3,CEBPB,CEBPD,CHD2,CREB1,CTCF,E2F1,E2F4,E2F6,EBF1,EGR1,ELF1,ELK1,EP300,ETS1,FOS,FOSL2,FOXA1,FOXA2,FOXP2,GABPA,HDAC1,HMGN3,HNF4A,HNF4G,JUND,MAFK,MAX,MAZ,MXI1,MYC,NFYA,NFYB,NR3C1,PAX5,PHF8,PML,POU2F2,RAD21,RBBP5,RELA,REST,RFX5,RUNX3,RXRA,SAP30,SIN3A,SIX5,SP1,SP4,SREBF1,TAF1,TAF7,TBP,TEAD4,TFAP2A,TFAP2C,USF1,USF2,WRNIP1,YY1,ZBTB7A,ZKSCAN1,ZNF143,ZNF263	11	miR-10a*,miR-10b,miR-125b,miR-149,miR-18a*,miR-361-5p,miR-484,miR-769-3p,miR-877*,miR-92a,miR-93*
ACMSD	5	5	CEBPB,FOS,FOXA1,FOXA2,NR3C1	0
ACN9	94	94	ARID3A,ATF1,ATF2,ATF3,BACH1,BCLAF1,BHLHE40,BRCA1,CBX3,CCNT2,CDKN3,CEBPB,CEBPD,CHD2,CREB1,CTCF,CTCFL,E2F1,E2F4,E2F6,EBF1,EGR1,ELF1,ELK1,ELK4,EP300,ETS1,FOS,FOXP2,GABPA,GTF2B,GTF2F1,GTF3C2,HDAC1,HDAC2,HMGN3,HNF4A,HNF4G,IRF1,IRF4,JUN,JUND,KDM5A,KDM5B,MAFK,MAX,MAZ,MEF2A,MEF2C,MTA3,MXI1,MYBL2,MYC,NFATC1,NR3C1,NRF1,PAX5,PHF8,PML,POU2F2,RBBP5,RCOR1,RELA,REST,RFX5,RUNX3,SAP30,SETDB1,SIN3A,SIX5,SMARCC1,SP…	0
ACO1	54	54	BHLHE40,CCNT2,CDKN3,CEBPB,CHD2,CREB1,CTCF,CTCFL,E2F1,E2F4,E2F6,EGR1,ELF1,FOXA1,FOXA2,FOXM1,FOXP2,HMGN3,HNF4A,HNF4G,JUN,JUND,KDM5B,MAX,MAZ,MXI1,MYBL2,MYC,PAX5,PHF8,RAD21,RBBP5,RCOR1,RFX5,RUNX3,SAP30,SIN3A,SMC3,SP1,SP2,SREBF1,TAF1,TAF7,TBP,TCF12,TCF3,TEAD4,TFAP2A,TFAP2C,UBTF,YY1,ZBTB7A,ZNF143,ZNF263	0
ACO2	76	76	ARID3A,ATF1,ATF2,ATF3,BACH1,BHLHE40,BRCA1,CDKN3,CEBPB,CHD2,CREB1,CTCF,E2F1,E2F6,EBF1,EGR1,ELF1,ELK1,ELK4,ESR1,ETS1,FOXA1,FOXA2,FOXP2,GABPA,GTF2B,HDAC1,HNF4G,IRF1,IRF3,JUND,KDM5A,MAFF,MAFK,MAX,MAZ,MTA3,MXI1,MYBL2,MYC,NFATC1,NFYA,NFYB,NR2C2,NR3C1,PAX5,PBX3,PHF8,PML,POU2F2,PPARGC1A,RBBP5,RCOR1,RELA,REST,RUNX3,SAP30,SIN3A,SIX5,SP1,SP2,SP4,SPI1,SRF,TAF1,TAF7,TBP,TCF3,TCF7L2,TFAP2C,THAP1,USF1,WRNIP1,YY…	0
ACOT1	26	26	BHLHE40,CEBPB,CTCF,E2F1,E2F6,ELF1,FOSL2,GTF2F1,HNF4A,HNF4G,JUN,JUND,MAX,NR3C1,RAD21,RFX5,SIN3A,SMC3,SP1,SREBF1,SRF,TAF1,TBP,TCF7L2,YY1,ZBTB7A	0
ACOT11	44	44	BATF,CEBPB,CTBP2,CTCF,CTCFL,E2F1,E2F4,E2F6,EBF1,ELF1,ELK4,EP300,FOS,FOSL1,FOSL2,GATA1,HMGN3,JUND,MAX,MAZ,MXI1,MYC,NFYB,NR3C1,PHF8,RAD21,RCOR1,REST,SIN3A,SMARCC1,SMC3,SPI1,STAT3,TAF1,TAF7,TBP,TCF7L2,TEAD4,TFAP2A,TFAP2C,USF1,YY1,ZKSCAN1,ZNF263	0
ACOT12	8	7	CEBPB,CTCF,RAD21,SIN3A,SP1,SPI1,USF1	1	miR-186
ACOT13	105	105	ATF1,ATF2,BACH1,BATF,BCLAF1,BHLHE40,BRCA1,CBX3,CCNT2,CDKN3,CEBPB,CEBPD,CHD2,CREB1,CTCF,CTCFL,E2F1,E2F4,E2F6,EBF1,EGR1,ELF1,ELK1,ELK4,EP300,ESRRA,ETS1,FOS,FOSL1,FOSL2,FOXA1,FOXA2,FOXM1,FOXP2,GABPA,GTF2B,GTF2F1,HDAC1,HDAC2,HMGN3,HNF4A,HNF4G,IRF1,JUN,JUNB,JUND,KDM5A,KDM5B,MAFF,MAFK,MAX,MAZ,MBD4,MEF2A,MXI1,MYBL2,MYC,NFYA,NFYB,NR2F2,NR3C1,NRF1,PAX5,PHF8,PML,POU2F2,RAD21,RBBP5,RCOR1,RELA,REST,RFX5,RUNX…	0
ACOT2	47	46	BATF,BHLHE40,CBX3,CEBPB,CHD2,CTCF,E2F1,E2F4,E2F6,EGR1,ELF1,FOS,FOSL2,FOXA1,GABPA,GATA3,HNF4A,HNF4G,JUN,JUND,MAFK,MAX,MYBL2,MYC,NFYA,NFYB,PAX5,RAD21,RELA,REST,SETDB1,SIN3A,SMC3,SP1,SPI1,SRF,TAF1,TBP,TCF3,TCF7L2,TFAP2A,TFAP2C,USF1,YY1,ZEB1,ZNF143	1	miR-17
ACOT4	21	21	CTCF,E2F1,EBF1,ELF1,GABPA,JUND,MAX,MXI1,MYC,NFYB,NRF1,PAX5,POLR3A,POU2F2,RAD21,RBBP5,RELA,SIN3A,SPI1,TBP,YY1	0
ACOT6	29	29	BHLHE40,E2F1,ELF1,EP300,ESR1,FOXA1,FOXA2,GTF3C2,HDAC1,MAFK,MAX,MYC,NANOG,NRF1,PAX5,PHF8,RBBP5,SIN3A,SP4,STAT1,SUZ12,TAF1,TAF7,TBP,TEAD4,UBTF,USF1,USF2,YY1	0
ACOT7	89	88	ARID3A,BHLHE40,CBX3,CCNT2,CDKN3,CEBPB,CEBPD,CHD2,CREB1,CTCF,CTCFL,E2F1,E2F4,E2F6,EBF1,EGR1,ELF1,EP300,ESR1,ETS1,FOS,FOSL2,FOXA1,FOXA2,FOXP2,GABPA,GATA1,GATA2,GTF2F1,HDAC1,HDAC2,HMGN3,HNF4A,HNF4G,HSF1,IRF1,JUN,JUND,KDM5B,MAX,MAZ,MXI1,MYBL2,MYC,NFYB,NR3C1,PAX5,PBX3,PHF8,PML,POU2F2,PRDM1,RAD21,RBBP5,RELA,REST,RFX5,RUNX3,RXRA,SAP30,SIN3A,SMARCC2,SMC3,SP1,SP4,SPI1,SRF,STAT1,STAT2,STAT3,TAF1,TAF7,TAL1,…	1	miR-18a*
ACOT8	93	93	ARID3A,ATF1,ATF3,BHLHE40,BRCA1,CBX3,CEBPB,CEBPD,CHD2,CREB1,CTCF,E2F4,E2F6,EBF1,EGR1,ELF1,ELK1,ELK4,FOS,FOSL1,FOSL2,FOXA1,FOXA2,FOXM1,GABPA,GATA1,GATA2,GTF2F1,GTF3C2,HDAC1,HDAC2,HMGN3,HNF4A,HNF4G,IRF1,IRF3,JUN,JUNB,JUND,KDM5B,MAFK,MAX,MAZ,MBD4,MTA3,MXI1,MYBL2,MYC,NANOG,NFYA,NFYB,NR2C2,NR2F2,PBX3,PHF8,PML,POLR3A,POU2F2,RAD21,RBBP5,RCOR1,RELA,REST,RFX5,RUNX3,RXRA,SAP30,SIN3A,SMARCC1,SMC3,SP1,SP2,SP4…	0
ACOT9	62	60	ATF1,ATF3,BATF,BRCA1,CBX3,CCNT2,CDKN3,CEBPB,CHD2,CREB1,E2F1,E2F4,E2F6,EBF1,EGR1,ELF1,ESR1,FOS,FOSL1,FOSL2,FOXA1,FOXP2,GABPA,GTF3C2,HDAC1,IRF1,JUN,JUNB,JUND,MAFK,MAX,MAZ,MXI1,MYC,NFYA,NFYB,PAX5,PHF8,RAD21,RBBP5,REST,RFX5,SIN3A,SMC3,SP1,SPI1,STAT1,TAF1,TAL1,TBP,TCF7L2,TEAD4,TFAP2A,TFAP2C,UBTF,USF1,USF2,YY1,ZKSCAN1,ZZZ3	2	miR-193b,miR-421
ACOX1	99	97	ARID3A,ATF1,ATF3,BHLHE40,CCNT2,CEBPB,CEBPD,CHD2,CREB1,CTCF,CTCFL,E2F4,E2F6,EBF1,EGR1,ELF1,ELK4,EP300,ESR1,FOS,FOSL1,FOSL2,FOXA1,FOXA2,FOXP2,GABPA,GATA1,GATA2,GTF2B,GTF2F1,GTF3C2,HDAC1,HDAC2,HMGN3,HNF4A,HNF4G,IRF1,JUN,JUNB,JUND,KDM5B,MAX,MAZ,MBD4,MXI1,MYBL2,MYC,NFE2,NFYA,NFYB,NR2C2,NR2F2,NR3C1,PAX5,PBX3,PHF8,PML,POLR3A,POU2F2,RAD21,RBBP5,RCOR1,RELA,REST,RFX5,RUNX3,RXRA,SAP30,SIN3A,SIRT6,SMC3,SP1,S…	2	miR-615-3p,miR-92b*
ACOX2	43	43	CEBPB,CEBPD,CHD2,CREB1,CTCF,ELF1,EP300,FOSL2,FOXA1,FOXA2,FOXM1,GATA2,HNF4A,HNF4G,IRF4,MAFF,MAFK,MAX,MAZ,MEF2A,MXI1,MYBL2,MYC,NR3C1,PAX5,POU2F2,RAD21,RELA,REST,RUNX3,RXRA,SIN3A,SMC3,SP1,SPI1,STAT3,TAF1,TBP,TCF7L2,TEAD4,WRNIP1,YY1,ZNF143	0
ACOX3	76	76	ARID3A,ATF1,ATF2,ATF3,BATF,BHLHE40,BRCA1,CBX3,CEBPB,CHD2,CTCF,CTCFL,E2F1,E2F4,EBF1,EGR1,ELF1,ELK1,ELK4,EP300,ETS1,FOSL2,FOXA1,FOXA2,FOXP2,GABPA,GATA1,GATA2,HMGN3,IRF1,IRF4,JUN,JUND,KDM5A,KDM5B,MAX,MAZ,MEF2A,MTA3,MXI1,MYBL2,MYC,NFATC1,NR3C1,PAX5,PHF8,PML,POU2F2,RBBP5,RELA,REST,RFX5,RUNX3,SAP30,SETDB1,SIN3A,SIX5,SP1,SPI1,SRF,TAF1,TAF7,TAL1,TBL1XR1,TBP,TCF12,TCF3,TCF7L2,TEAD4,THAP1,USF1,WRNIP1,YY1,Z…	0
ACOXL	30	30	BATF,BHLHE40,CEBPB,CHD2,CTCF,EBF1,ELF1,EZH2,FOXA1,FOXA2,FOXM1,JUND,MAX,MAZ,MYC,RAD21,RBBP5,RELA,RUNX3,SIN3A,SPI1,SUZ12,TAF1,TBP,TCF12,USF1,YY1,ZEB1,ZNF143,ZNF263	0
ACP1	75	73	ARID3A,ATF3,BHLHE40,CCNT2,CEBPB,CEBPD,CHD2,CREB1,CTCF,E2F1,E2F4,E2F6,EGR1,ELF1,FOSL2,FOXA1,FOXA2,FOXP2,GABPA,GATA1,GATA2,GATA3,GTF2F1,HDAC1,HMGN3,HNF4A,HNF4G,HSF1,JUN,JUND,KDM5A,KDM5B,MAFF,MAFK,MAX,MAZ,MBD4,MTA3,MXI1,MYBL2,MYC,NRF1,PAX5,PHF8,PML,POU2F2,RAD21,RBBP5,RCOR1,REST,RFX5,RUNX3,RXRA,SIN3A,SMC3,SP1,SPI1,SRF,TAF1,TAF7,TBP,TCF7L2,TEAD4,TFAP2C,THAP1,USF1,USF2,YY1,ZBTB33,ZEB1,ZKSCAN1,ZNF217,ZN…	2	miR-151-3p,miR-25
ACP2	114	114	ARID3A,ATF1,ATF2,BCLAF1,BHLHE40,BRCA1,CBX3,CCNT2,CDKN3,CEBPB,CEBPD,CHD2,CREB1,CTCF,CTCFL,E2F1,E2F4,E2F6,EBF1,EGR1,ELF1,ELK1,ELK4,EP300,ESR1,ESRRA,ETS1,FOS,FOSL2,FOXA1,FOXA2,FOXM1,FOXP2,GABPA,GATA1,GATA2,GTF2B,GTF2F1,HDAC1,HDAC8,HMGN3,HNF4A,HNF4G,IRF1,IRF4,JUN,JUND,KDM5A,KDM5B,MAFF,MAFK,MAX,MAZ,MBD4,MEF2A,MEF2C,MTA3,MXI1,MYBL2,MYC,NFATC1,NFYA,NR2C2,NR3C1,NRF1,PAX5,PHF8,PML,POU2F2,POU5F1,RAD21,RBBP…	0
ACP5	66	66	ATF1,ATF2,BATF,BCLAF1,BHLHE40,CBX3,CCNT2,CHD2,CTCF,E2F6,EBF1,EGR1,ELF1,FOS,FOSL1,FOXA1,FOXM1,FOXP2,GABPA,GATA2,HDAC2,HMGN3,IRF1,IRF4,JUN,JUNB,JUND,MAX,MAZ,MEF2A,MTA3,MYC,NR2C2,NR2F2,PAX5,PBX3,PML,POU2F2,RAD21,RELA,REST,RFX5,RUNX3,SAP30,SMC3,SP1,SPI1,STAT1,STAT2,TAF1,TAL1,TBL1XR1,TBP,TCF12,TCF3,TEAD4,TRIM28,UBTF,USF1,USF2,WRNIP1,YY1,ZBTB7A,ZEB1,ZNF143,ZNF263	0
ACP6	46	46	CDKN3,CEBPB,CHD2,CREB1,CTCF,E2F4,E2F6,ELF1,EP300,ESR1,ETS1,FOS,FOSL2,FOXA1,FOXA2,GATA3,GTF2F1,JUN,JUND,MAFF,MAFK,MAX,MAZ,MXI1,MYC,RAD21,RCOR1,REST,RUNX3,SIN3A,SIX5,SP1,SPI1,SRF,STAT1,STAT3,TAF1,TBP,TCF7L2,TFAP2A,TFAP2C,YY1,ZBTB7A,ZNF143,ZNF217,ZNF263	0
ACPL2	50	50	CBX3,CCNT2,CEBPB,CREB1,CTCF,CTCFL,E2F1,E2F4,E2F6,EGR1,ELF1,EP300,EZH2,FOS,FOXA1,FOXA2,FOXP2,GABPA,HNF4A,HNF4G,JUN,KDM5B,MAX,MAZ,MTA3,MXI1,MYC,PAX5,PHF8,PML,PPARGC1A,RAD21,REST,RUNX3,RXRA,SETDB1,SIN3A,SMC3,SP1,SPI1,SRF,TAF1,TAF7,TBP,TEAD4,TRIM28,UBTF,YY1,ZNF143,ZNF263	0
ACPP	13	13	CDKN3,CEBPB,CTCF,FOS,FOXA1,MAX,MYC,SPI1,STAT1,STAT3,TCF7L2,ZNF217,ZNF263	0
ACPT	67	66	ATF2,BRCA1,CDKN3,CEBPB,CHD2,CREB1,CTBP2,CTCF,CTCFL,E2F4,E2F6,EBF1,EGR1,ELF1,ELK1,EP300,ETS1,FOXM1,FOXP2,GABPA,GATA2,GTF2F1,HDAC6,HMGN3,HNF4A,HNF4G,IRF4,KDM5B,MAX,MAZ,MTA3,MXI1,MYC,NANOG,NFATC1,NR2C2,NR2F2,NR3C1,PAX5,PBX3,PML,POU2F2,RAD21,RCOR1,RELA,REST,RFX5,RUNX3,RXRA,SIN3A,SMC3,TAF1,TAF7,TBP,TCF12,TCF3,TCF7L2,TEAD4,TFAP2A,TFAP2C,USF1,YY1,ZBTB33,ZBTB7A,ZNF143,ZNF263	1	miR-484
ACR	19	19	BACH1,BHLHE40,CTCF,E2F6,EGR1,EZH2,FOXP2,MAFK,MAX,MXI1,MYC,RAD21,REST,SMC3,TCF12,TCF3,USF1,USF2,ZNF143	0
ACRBP	45	45	ATF1,ATF3,BACH1,BATF,BHLHE40,CBX3,CCNT2,CEBPB,CTCF,EGR1,ELF1,FOS,FOSL1,FOXA1,FOXA2,GABPA,GATA1,GATA2,HDAC2,HMGN3,JUN,JUNB,JUND,MAX,MAZ,MYC,NR2F2,PAX5,PML,RAD21,RBBP5,REST,RFX5,RUNX3,SMC3,SPI1,STAT2,STAT3,TAF1,TAL1,TBP,TEAD4,TRIM28,ZBTB7A,ZNF274	0
ACRC	7	7	CEBPB,EGR1,HNF4A,HNF4G,MAFF,MAFK,NR3C1	0
ACRV1	4	4	CTCF,FOS,JUN,RAD21	0
ACSBG1	26	26	BATF,CEBPB,CREB1,CTCF,CTCFL,EBF1,EGR1,FOS,FOXP2,GATA1,GATA2,GTF2F1,HNF4A,MAZ,MYC,NR2F2,RAD21,RCOR1,RELA,RFX5,RUNX3,SMC3,TAL1,YY1,ZNF143,ZNF263	0
ACSBG2	32	32	ATF1,ATF2,ATF3,BATF,BHLHE40,CBX3,CDKN3,CEBPB,CTCF,EBF1,JUN,JUND,MAX,MAZ,MXI1,MYC,NFATC1,NR2C2,PBX3,POU2F2,RAD21,RELA,RFX5,RUNX3,SMC3,SRF,SUZ12,TBL1XR1,USF1,YY1,ZNF143,ZNF263	0
ACSF2	56	56	ARID3A,ATF3,BATF,BHLHE40,CEBPB,CEBPD,CHD2,CREB1,CTCF,CTCFL,EBF1,EGR1,ELF1,FOS,FOSL2,FOXA1,FOXA2,GATA1,HMGN3,HNF4A,HNF4G,IRF1,JUN,KDM5B,MAX,MAZ,MBD4,MXI1,MYBL2,MYC,NFYA,PBX3,PHF8,RAD21,RBBP5,RXRA,SIN3A,SIX5,SMC3,SP1,SP2,SPI1,STAT1,STAT3,TAF1,TBP,TCF7L2,TEAD4,TFAP2C,USF1,USF2,YY1,ZBTB33,ZBTB7A,ZNF143,ZNF263	0
ACSF3	96	96	ARID3A,ATF2,ATF3,BACH1,BATF,BCLAF1,BHLHE40,CBX3,CCNT2,CEBPB,CEBPD,CHD2,CREB1,CTCF,E2F1,E2F4,E2F6,EBF1,EGR1,ELF1,ELK1,ELK4,EP300,ETS1,EZH2,FOXA1,FOXA2,FOXM1,FOXP2,GABPA,GATA1,GATA2,GTF2F1,HDAC2,HMGN3,IRF1,IRF4,JUND,KDM5A,KDM5B,MAFF,MAFK,MAX,MAZ,MEF2A,MEF2C,MTA3,MXI1,MYC,NR2C2,NR2F2,NR3C1,PAX5,PHF8,PML,POU2F2,RAD21,RBBP5,RCOR1,RELA,REST,RUNX3,RXRA,SAP30,SETDB1,SIN3A,SIX5,SP1,SPI1,SRF,STAT1,STAT2,TA…	0
ACSL1	48	46	ATF2,BATF,BHLHE40,CBX3,CCNT2,CEBPB,CHD2,CTCF,CTCFL,E2F1,E2F6,EBF1,EGR1,ELF1,FOS,FOXM1,FOXP2,GATA1,HNF4A,IRF4,KDM5B,MAX,MAZ,MEF2A,MEF2C,MXI1,MYC,NFATC1,NR3C1,PAX5,PHF8,PPARGC1A,RAD21,RELA,RUNX3,SIN3A,SPI1,SRF,TAF1,TBP,TCF12,TCF3,TFAP2C,USF1,WRNIP1,YY1	2	miR-191,miR-93*
ACSL3	84	84	ATF3,BACH1,BHLHE40,CBX3,CCNT2,CDKN3,CEBPB,CEBPD,CHD2,CREB1,CTBP2,CTCF,E2F1,E2F4,EGR1,ELF1,EP300,ESRRA,ETS1,FOS,FOSL1,FOSL2,FOXA1,FOXA2,FOXP2,GABPA,GATA2,GTF2B,GTF2F1,HMGN3,HNF4A,HNF4G,IRF1,JUN,JUNB,JUND,KDM5B,MAX,MAZ,MXI1,MYBL2,MYC,NANOG,NFYA,NFYB,NR2F2,NR3C1,PAX5,PHF8,PML,POU2F2,PRDM1,RAD21,RBBP5,RCOR1,RELA,REST,RFX5,RUNX3,RXRA,SAP30,SIN3A,SMC3,SP1,SPI1,SREBF1,SRF,STAT3,TAF1,TAF7,TAL1,TBP,TCF12,…	0
ACSL4	58	57	ARID3A,BHLHE40,CCNT2,CEBPB,CEBPD,CHD2,CREB1,E2F1,E2F4,E2F6,EGR1,ELF1,EP300,FOS,FOSL2,FOXA1,FOXA2,GABPA,GATA1,HMGN3,HNF4A,HNF4G,JUN,JUND,KDM5B,MAX,MAZ,MBD4,MXI1,MYBL2,MYC,NR3C1,NRF1,PHF8,RAD21,RBBP5,RCOR1,REST,RXRA,SIN3A,SMARCC1,SMC3,SP1,SPI1,SREBF1,STAT3,TAF1,TBP,TCF12,TCF7L2,TEAD4,TFAP2C,USF2,YY1,ZBTB33,ZBTB7A,ZNF263	1	miR-378
ACSL5	63	63	ARID3A,ATF3,CEBPB,CHD2,CTCF,EBF1,EGR1,ELF1,ESRRA,FOS,FOSL1,FOSL2,FOXA1,FOXA2,GABPA,GATA1,GATA2,GTF2F1,HDAC2,HNF4A,HNF4G,IRF1,JUN,JUNB,JUND,MAFF,MAFK,MAX,MAZ,MTA3,MXI1,MYBL2,MYC,NFYB,NR2F2,PML,POU2F2,RAD21,RCOR1,RELA,REST,RFX5,RXRA,SIN3A,SMARCC1,SMC3,SP1,SPI1,SRF,STAT1,STAT3,TAF1,TAL1,TBP,TCF7L2,TEAD4,TFAP2A,TFAP2C,TRIM28,USF1,USF2,YY1,ZBTB33	0
ACSL6	66	66	ARID3A,ATF1,ATF2,BATF,BCLAF1,BHLHE40,CCNT2,CEBPB,CTBP2,CTCF,EBF1,EGR1,ELF1,ELK4,EZH2,FOSL2,FOXA1,FOXA2,FOXM1,HDAC1,HDAC2,HMGN3,HNF4A,HNF4G,IKZF1,IRF4,JUN,JUND,MAFF,MAFK,MAX,MAZ,MEF2A,MEF2C,MTA3,MXI1,MYBL2,MYC,NFATC1,PAX5,PML,POU2F2,RAD21,RCOR1,RELA,REST,RUNX3,RXRA,SIN3A,SMC3,SP1,SP2,SPI1,SREBF1,SRF,TAF1,TBP,TCF12,TCF3,TEAD4,WRNIP1,YY1,ZBTB33,ZBTB7A,ZNF143,ZNF263	0
ACSM1	38	38	ARID3A,ATF1,BHLHE40,CEBPB,CTCF,CTCFL,FOXA1,FOXA2,GATA1,GATA2,HNF4A,HNF4G,IRF1,JUN,JUNB,JUND,MAFK,MAX,MAZ,MYC,NR2F2,PML,POLR3A,RAD21,RCOR1,REST,RUNX3,SMC3,SP1,SREBF1,TAL1,TBL1XR1,TEAD4,TRIM28,USF1,USF2,ZBTB7A,ZNF143	0
ACSM2A	2	1	FOXA1	1	miR-18a*
ACSM2B	4	4	FOXA1,FOXA2,MAFF,MAFK	0
ACSM3	39	39	ATF1,CBX3,CCNT2,CEBPB,E2F6,ELF1,FOXA1,GATA2,GTF2B,HNF4A,HNF4G,IRF1,IRF4,JUN,JUNB,JUND,KDM5B,MAFF,MAFK,MAX,MXI1,MYBL2,MYC,NFYA,NFYB,PHF8,RELA,RXRA,SIN3A,SP1,SPI1,TAF1,TAL1,TBP,TCF12,TEAD4,USF1,YY1,ZNF263	0
ACSM4	18	18	ATF1,ATF3,CCNT2,CEBPB,FOS,FOXA1,FOXA2,GATA1,GATA2,JUN,JUNB,JUND,MAFK,MAX,MYC,TAL1,TEAD4,YY1	0
ACSM5	15	15	ATF2,BATF,ELF1,FOSL2,FOXA1,IRF4,JUN,JUND,MXI1,POU2F2,RCOR1,RUNX3,SPI1,TAF1,USF1	0
ACSS1	75	72	ARID3A,ATF2,ATF3,BATF,BHLHE40,CEBPB,CEBPD,CREB1,CTCF,E2F1,EBF1,EGR1,ELF1,ESR1,ESRRA,EZH2,FOS,FOSL1,FOSL2,FOXA1,FOXA2,GABPA,GATA1,GATA3,HNF4A,HNF4G,IRF4,JUN,JUNB,JUND,MAFF,MAFK,MAX,MAZ,MXI1,MYBL2,MYC,NFATC1,NFYB,NR2F2,NR3C1,PAX5,POU2F2,PPARGC1A,PRDM1,RAD21,RCOR1,RELA,REST,RFX5,RUNX3,RXRA,SIN3A,SMC3,SP1,SP2,SPI1,SRF,STAT3,TAF1,TAL1,TBP,TCF3,TCF7L2,TEAD4,USF1,USF2,WRNIP1,YY1,ZBTB7A,ZNF143,ZNF263	3	miR-125b,miR-191,miR-25
ACSS2	86	86	ARID3A,BHLHE40,BRCA1,CCNT2,CEBPB,CEBPD,CHD2,CREB1,CTCF,CTCFL,E2F6,EGR1,ELF1,ELK1,ETS1,FOSL1,FOSL2,FOXA1,FOXA2,FOXM1,FOXP2,GABPA,GATA1,GATA2,GTF2F1,GTF3C2,HDAC1,HMGN3,HNF4A,HNF4G,IRF4,JUN,JUND,KDM5B,MAX,MAZ,MBD4,MEF2A,MXI1,MYC,NFYA,NFYB,NR2C2,NR2F2,PAX5,PBX3,PHF8,PML,POU2F2,PPARGC1A,PRDM1,RAD21,RBBP5,RCOR1,REST,RFX5,RUNX3,RXRA,SAP30,SIN3A,SMARCC1,SMARCC2,SMC3,SP1,SP4,SPI1,SREBF1,STAT1,STAT3,TAF1,T…	0
ACSS3	38	38	ARID3A,BHLHE40,CEBPB,CEBPD,E2F1,EGR1,ELF1,FOS,FOSL2,FOXA1,FOXA2,HNF4A,HNF4G,JUN,JUND,MAZ,MBD4,MXI1,MYBL2,MYC,NANOG,NFYB,RAD21,RBBP5,RFX5,RXRA,SIN3A,SMC3,SP1,STAT3,TAF1,TBP,TCF7L2,TEAD4,USF1,USF2,YY1,ZNF143	0
ACTA1	50	49	ATF2,BATF,BCLAF1,BHLHE40,CDKN3,CHD2,CTBP2,CTCF,EBF1,ELF1,ELK1,ETS1,EZH2,FOS,FOXM1,HDAC2,IRF4,MAFK,MAX,MAZ,MEF2A,MEF2C,MTA3,MXI1,MYC,NFATC1,PAX5,PML,POU2F2,RAD21,RBBP5,RCOR1,RELA,REST,RUNX3,SIN3A,SP1,SP2,SRF,SUZ12,TBP,TCF12,TCF3,TEAD4,UBTF,ZBTB7A,ZNF143,ZNF263,ZZZ3	1	miR-877
ACTA2	69	68	ATF2,BATF,BRCA1,CDKN3,CEBPB,CHD2,CTBP2,CTCF,E2F1,E2F4,EBF1,EGR1,ELF1,EP300,ESR1,FOS,FOXA1,FOXM1,GATA1,GTF2F1,IKZF1,IRF4,JUN,JUND,MAFF,MAFK,MAX,MAZ,MEF2A,MXI1,MYC,NFYB,PAX5,PBX3,PML,POU2F2,RAD21,RBBP5,RCOR1,RELA,REST,RFX5,RUNX3,SIN3A,SMARCC2,SMC3,SP1,SPI1,SRF,STAT1,STAT3,TAF1,TAF7,TBP,TCF12,TCF3,TCF7L2,TFAP2A,TFAP2C,USF1,USF2,WRNIP1,YY1,ZBTB33,ZBTB7A,ZEB1,ZNF143,ZNF263	1	miR-484
ACTB	117	96	ATF2,BATF,BCLAF1,BHLHE40,BRCA1,CBX3,CCNT2,CEBPB,CEBPD,CHD2,CREB1,CTCF,CTCFL,E2F1,E2F4,E2F6,EBF1,EGR1,ELF1,ELK1,ELK4,EP300,ETS1,FOS,FOSL1,FOXA1,FOXM1,GABPA,GATA1,GATA2,GATA3,GTF2B,GTF2F1,HDAC1,HMGN3,HNF4A,HNF4G,IRF1,IRF3,IRF4,JUND,KDM5B,MAFK,MAX,MAZ,MEF2A,MEF2C,MTA3,MXI1,MYC,NANOG,NELFE,NFATC1,NFYA,NFYB,NR2F2,NRF1,PAX5,PBX3,PHF8,PML,POU2F2,RAD21,RBBP5,RCOR1,RELA,REST,RFX5,RUNX3,SIN3A,SIX5,SMC3,SP1…	21	let-7a,let-7b,let-7c,miR-100,miR-1295,miR-1303,miR-1307,miR-16,miR-196a,miR-221,miR-222,miR-3176,miR-320a,miR-324-5p,miR-326,miR-378,miR-455-3p,miR-484,miR-744,miR-92a,miR-93*
ACTBL2	14	14	CEBPB,E2F4,EP300,FOS,JUN,JUND,MAFF,MAFK,MYC,RAD21,STAT3,TAF1,TBP,TCF7L2	0
ACTC1	32	32	ATF3,CCNT2,CEBPB,CTBP2,CTCF,E2F1,E2F6,EGR1,ELF1,EP300,ESR1,EZH2,FOS,FOSL1,FOSL2,GATA2,JUND,MAX,MAZ,MYC,RAD21,RBBP5,REST,SRF,STAT3,TAF1,TAF7,TAL1,TCF7L2,TFAP2A,TFAP2C,UBTF	0
ACTG1	127	99	ATF2,ATF3,BACH1,BATF,BCLAF1,BHLHE40,BRCA1,CBX3,CCNT2,CEBPB,CEBPD,CHD2,CREB1,CTBP2,CTCF,E2F1,E2F4,E2F6,EBF1,EGR1,ELF1,ELK1,ELK4,EP300,ETS1,FOS,FOSL1,FOSL2,FOXM1,FOXP2,GABPA,GATA1,GATA2,GTF2B,GTF2F1,HDAC1,HDAC2,HMGN3,HNF4G,IRF1,JUN,JUND,KDM5B,MAFK,MAX,MAZ,MBD4,MEF2A,MTA3,MXI1,MYBL2,MYC,NELFE,NFATC1,NFE2,NFYA,NR2C2,NR3C1,NRF1,PAX5,PBX3,PHF8,PML,POU2F2,RAD21,RBBP5,RCOR1,RELA,REST,RUNX3,SAP30,SIN3A,SI…	28	let-7b,miR-10a,miR-10b,miR-1180,miR-1226,miR-1227,miR-1307,miR-149,miR-16,miR-193b,miR-197,miR-221,miR-222,miR-320a,miR-326,miR-331-3p,miR-342-3p,miR-34a,miR-361-5p,miR-423-5p,miR-652,miR-744,miR-769-3p,miR-877,miR-877*,miR-935,miR-99b,miR-99b*
ACTG1P4	6	6	ARID3A,ATF2,CEBPB,MEF2A,MEF2C,RUNX3	0
ACTG2	12	12	CEBPB,EBF1,FOS,FOXA2,MAFK,NFATC1,PAX5,REST,RUNX3,SPI1,SRF,TCF12	0
ACTL10	80	80	BCLAF1,BHLHE40,CBX3,CCNT2,CEBPD,CHD2,CREB1,CTCF,CTCFL,E2F1,E2F4,E2F6,EBF1,EGR1,ELF1,ELK1,ELK4,EP300,ESR1,ETS1,FOSL1,FOSL2,FOXA1,FOXA2,FOXM1,FOXP2,GABPA,GTF2F1,HDAC1,HDAC2,HMGN3,HNF4A,HNF4G,IRF4,JUND,KDM5B,MAFF,MAFK,MAX,MAZ,MBD4,MTA3,MXI1,MYBL2,MYC,NFATC1,NR3C1,PAX5,PHF8,PML,POU2F2,RAD21,RBBP5,RCOR1,RELA,REST,RFX5,RUNX3,SIN3A,SIX5,SMARCC1,SMC3,SP4,STAT1,TAF1,TAF7,TBP,TCF3,TCF7L2,TEAD4,TFAP2A,TFAP2…	0
ACTL6A	64	63	BRCA1,CEBPB,CHD2,CREB1,CTCF,CTCFL,E2F1,E2F4,E2F6,EGR1,ELF1,EP300,ETS1,FOXA1,FOXM1,FOXP2,GABPA,GTF2F1,GTF3C2,HDAC1,HMGN3,IRF1,IRF3,KDM5B,MAX,MAZ,MXI1,MYC,NFYA,NFYB,NRF1,PAX5,PBX3,PHF8,PML,POU2F2,RAD21,RBBP5,RCOR1,RELA,REST,RFX5,RUNX3,SAP30,SIN3A,SMC3,SP1,SP2,SPI1,SREBF1,TAF1,TAF7,TBL1XR1,TBP,TCF7L2,TFAP2A,TFAP2C,UBTF,WRNIP1,YY1,ZBTB7A,ZNF143,ZNF263	1	miR-25
ACTL6B	45	45	ARID3A,ATF2,CBX3,CCNT2,CEBPB,CTCFL,E2F4,E2F6,EGR1,ELF1,ETS1,FOS,FOSL1,FOSL2,FOXA1,FOXA2,HDAC1,HDAC2,HMGN3,JUN,JUND,MAX,MAZ,MEF2A,MXI1,MYC,NFATC1,NFYA,NFYB,RAD21,RCOR1,REST,SAP30,SIN3A,SP1,SP2,SP4,SPI1,STAT3,SUZ12,TRIM28,USF1,YY1,ZBTB7A,ZNF143	0
ACTL7A	29	29	ARID3A,CEBPB,CTCF,CTCFL,FOS,FOSL2,FOXA1,FOXA2,HNF4A,HNF4G,JUN,JUND,MAZ,MBD4,MXI1,MYBL2,MYC,RAD21,RELA,RXRA,SIN3A,SMC3,SP1,SPI1,TAF1,TEAD4,USF1,ZNF143,ZNF263	0
ACTL7B	17	17	CEBPB,CTCF,CTCFL,FOS,FOSL2,FOXA1,FOXA2,JUN,JUND,MAX,MYBL2,RAD21,RELA,SMC3,SP1,SPI1,ZNF143	0
ACTL8	25	22	ATF3,BHLHE40,CBX3,CDKN3,CEBPB,CTCF,CTCFL,E2F6,ELF1,GABPA,MAX,MXI1,MYC,PAX5,RAD21,SETDB1,SMC3,TCF12,TRIM28,USF1,USF2,ZNF143	3	miR-148b*,miR-186,miR-26a
ACTL9	22	22	ATF1,BHLHE40,CCNT2,CTCF,CTCFL,E2F6,FOXP2,GATA2,HMGN3,JUN,JUND,MAX,MAZ,MYC,RAD21,SMC3,STAT1,STAT2,TEAD4,USF1,ZBTB7A,ZNF143	0
ACTN1	71	68	ATF1,BACH1,BHLHE40,CCNT2,CEBPB,CEBPD,CHD2,CREB1,CTCF,E2F1,E2F4,E2F6,EBF1,EGR1,ELF1,EP300,ESR1,FOS,FOXA1,FOXA2,FOXP2,GABPA,GATA1,GATA2,HDAC2,HMGN3,HNF4A,HNF4G,IRF3,JUN,KDM5B,MAX,MAZ,MXI1,MYC,NFYA,NFYB,NR3C1,PAX5,PBX3,PHF8,RAD21,RBBP5,RCOR1,REST,RUNX3,RXRA,SIN3A,SMC3,SP1,SP2,SP4,SPI1,SRF,TAF1,TAF7,TAL1,TBP,TEAD4,TFAP2A,TFAP2C,THAP1,UBTF,USF1,WRNIP1,YY1,ZBTB7A,ZNF263	3	miR-16,miR-615-3p,miR-93*
ACTN1-AS1	67	67	ATF1,BACH1,BHLHE40,CCNT2,CEBPB,CEBPD,CHD2,CREB1,CTCF,E2F1,E2F4,E2F6,EBF1,EGR1,ELF1,ESR1,FOS,FOXA1,FOXA2,FOXP2,GABPA,GATA1,GATA2,HDAC2,HMGN3,HNF4A,HNF4G,IRF3,JUN,KDM5B,MAX,MAZ,MXI1,MYC,NFYA,NFYB,NR3C1,PAX5,PBX3,PHF8,RAD21,RBBP5,RCOR1,REST,RUNX3,RXRA,SIN3A,SMC3,SP1,SP2,SP4,SPI1,SRF,TAF1,TAF7,TAL1,TBP,TEAD4,TFAP2A,TFAP2C,THAP1,UBTF,USF1,WRNIP1,YY1,ZBTB7A,ZNF263	0
ACTN2	25	25	ATF3,BHLHE40,BRF2,CBX3,CCNT2,E2F6,EGR1,ETS1,EZH2,FOS,FOXA1,MAFK,MAX,MAZ,MYC,RBBP5,SETDB1,TAF1,TBP,TEAD4,UBTF,USF1,USF2,ZBTB7A,ZNF263	0
ACTN3	64	64	ATF2,BACH1,BRCA1,CCNT2,CHD2,CREB1,CTCF,E2F1,E2F4,E2F6,EBF1,EGR1,ELF1,ETS1,FOXP2,GABPA,GATA1,HDAC1,HDAC2,HMGN3,IRF3,KDM5B,MAFF,MAFK,MAX,MAZ,MXI1,MYC,NFYA,NFYB,PAX5,PBX3,PHF8,POU2F2,RAD21,RBBP5,RCOR1,RELA,REST,RUNX3,SAP30,SIN3A,SMC3,SP1,SP2,SP4,SPI1,SRF,TAF1,TBP,TCF12,TCF3,TCF7L2,TEAD4,TFAP2C,THAP1,TRIM28,UBTF,WRNIP1,YY1,ZBTB33,ZBTB7A,ZNF143,ZNF263	0
ACTN4	97	78	ARID3A,ATF2,ATF3,BATF,CCNT2,CEBPB,CEBPD,CHD2,CREB1,CTCF,E2F1,E2F4,E2F6,EBF1,EGR1,ELF1,ELK1,EP300,ETS1,FOS,FOSL1,FOSL2,FOXA1,FOXA2,FOXP2,GABPA,GTF2F1,HDAC1,HNF4A,HNF4G,JUN,JUND,KDM5B,MAX,MAZ,MEF2A,MTA3,MXI1,MYBL2,MYC,NFATC1,NR3C1,NRF1,PAX5,PHF8,PML,POU2F2,RAD21,RBBP5,RCOR1,RELA,REST,RUNX3,RXRA,SAP30,SIN3A,SIX5,SMC3,SP1,SPI1,SRF,STAT3,TAF1,TAF7,TBP,TCF12,TCF3,TCF7L2,TEAD4,TFAP2A,TFAP2C,UBTF,USF1,WR…	19	let-7b,let-7c,miR-16,miR-182,miR-185,miR-193b,miR-23a,miR-23b,miR-26a,miR-296-3p,miR-324-5p,miR-378*,miR-615-3p,miR-652,miR-744,miR-769-5p,miR-92b,miR-935,miR-96
ACTR10	50	49	ATF3,BCLAF1,CCNT2,CHD2,CREB1,E2F1,E2F4,E2F6,EBF1,EGR1,ELF1,EP300,FOXP2,GATA1,GATA2,HMGN3,IRF1,KDM5B,MAX,MAZ,MXI1,MYC,NR3C1,PAX5,PHF8,RBBP5,RCOR1,REST,RFX5,RUNX3,SIN3A,SIX5,SMC3,SP1,SP4,SPI1,STAT1,STAT3,TAF1,TAF7,TAL1,TBP,TCF12,TCF3,TEAD4,TFAP2A,TFAP2C,YY1,ZBTB7A	1	miR-30b
ACTR1A	85	80	ARID3A,ATF1,ATF3,BACH1,BHLHE40,BRCA1,CEBPB,CHD2,CREB1,CTCF,E2F1,E2F4,EBF1,EGR1,ELF1,ELK1,ESR1,ETS1,FOS,FOXA1,FOXA2,FOXM1,FOXP2,GABPA,GTF2F1,HDAC1,IRF3,JUN,JUND,KDM5B,MAFF,MAFK,MAX,MAZ,MBD4,MXI1,MYC,NFYA,NFYB,NR2C2,NRF1,PAX5,PBX3,PHF8,PML,POU2F2,RAD21,RBBP5,RCOR1,RELA,REST,RFX5,RUNX3,SAP30,SIN3A,SIX5,SMARCC2,SMC3,SP1,SP2,SP4,SPI1,SREBF1,STAT1,TAF1,TAF7,TBP,TCF12,TCF7L2,TEAD4,TFAP2A,TFAP2C,USF1,USF…	5	miR-148a*,miR-193b,miR-210,miR-331-3p,miR-92a
ACTR1B	97	96	ARID3A,ATF1,ATF2,ATF3,BACH1,BATF,BHLHE40,CBX3,CCNT2,CEBPB,CEBPD,CHD2,CREB1,CTCF,CTCFL,E2F1,E2F4,E2F6,EBF1,EGR1,ELF1,ELK1,EP300,ETS1,FOS,FOSL1,FOSL2,FOXM1,FOXP2,GABPA,GATA1,GATA2,GTF2B,GTF2F1,GTF3C2,HDAC8,HMGN3,IRF1,IRF3,IRF4,JUN,JUNB,JUND,KDM5B,MAFF,MAFK,MAX,MAZ,MEF2A,MTA3,MXI1,MYBL2,MYC,NFYA,NFYB,NR2F2,NRF1,PAX5,PBX3,PHF8,PML,POU2F2,RAD21,RBBP5,RCOR1,RELA,RFX5,RUNX3,SAP30,SIN3A,SMC3,SP1,SP2,SPI1…	1	miR-99b
ACTR2	78	78	ATF2,ATF3,BACH1,BATF,BCLAF1,BHLHE40,CCNT2,CEBPB,CHD2,CREB1,E2F1,E2F4,E2F6,EBF1,EGR1,ELF1,ELK1,ELK4,ETS1,FOS,GABPA,GATA2,GTF2B,GTF2F1,GTF3C2,HDAC1,HMGN3,IRF1,IRF3,JUND,KDM5B,MAFF,MAFK,MAX,MAZ,MEF2C,MXI1,MYBL2,MYC,NFYA,NFYB,NR2C2,NR2F2,NR3C1,PAX5,PBX3,PHF8,PML,POU2F2,RBBP5,RELA,REST,RFX5,RUNX3,SAP30,SIN3A,SIX5,SP1,SP2,SPI1,SRF,TAF1,TAF7,TAL1,TBP,TCF12,TCF7L2,TEAD4,TFAP2A,TFAP2C,THAP1,TRIM28,UBTF,US…	0
ACTR3	101	101	ARID3A,ATF1,ATF2,ATF3,BATF,BCLAF1,BHLHE40,CBX3,CCNT2,CDKN3,CEBPB,CEBPD,CHD2,CREB1,CTBP2,CTCF,E2F4,E2F6,EBF1,EGR1,ELF1,ELK1,EP300,ETS1,FOS,FOSL2,FOXA1,FOXA2,FOXM1,FOXP2,GABPA,GATA1,GATA2,GTF2B,GTF2F1,GTF3C2,HDAC1,HMGN3,HNF4A,HNF4G,IKZF1,IRF1,IRF4,JUN,JUNB,JUND,KDM5B,MAFF,MAFK,MAX,MAZ,MBD4,MEF2A,MEF2C,MTA3,MXI1,MYBL2,MYC,NFATC1,NFYB,NR2F2,NR3C1,NRF1,PAX5,PBX3,PHF8,PML,POU2F2,PPARGC1A,RAD21,RBBP5,RC…	0
ACTR3B	68	68	ATF1,ATF3,BACH1,BHLHE40,BRCA1,CBX3,CCNT2,CEBPB,CEBPD,CHD2,CREB1,CTCF,E2F1,E2F4,E2F6,EGR1,ELF1,EP300,ETS1,FOS,FOXM1,FOXP2,GABPA,GTF2F1,HDAC1,HDAC2,HMGN3,IRF1,JUN,JUND,KDM5B,MAFK,MAX,MAZ,MEF2A,MXI1,MYC,NELFE,NFYA,NFYB,NR3C1,PAX5,PHF8,PML,POU2F2,RBBP5,RELA,REST,RFX5,RUNX3,SAP30,SETDB1,SIN3A,SIX5,SP1,SPI1,TAF1,TAF7,TBP,TCF3,TEAD4,TFAP2C,THAP1,UBTF,USF1,YY1,ZBTB7A,ZEB1	0
ACTR3C	100	100	ARID3A,ATF3,BACH1,BATF,BCLAF1,BHLHE40,BRCA1,BRF2,CBX3,CCNT2,CDKN3,CEBPB,CHD2,CTBP2,CTCF,CTCFL,E2F1,E2F4,E2F6,EGR1,ELF1,ELK1,ELK4,ETS1,FOS,FOSL1,FOSL2,FOXA1,FOXA2,GABPA,GATA1,GATA2,HDAC1,HDAC2,HDAC6,HDAC8,HMGN3,HNF4A,HNF4G,IRF1,IRF4,JUN,JUNB,JUND,KDM5B,MAFF,MAFK,MAX,MAZ,MEF2A,MXI1,MYBL2,MYC,NFATC1,NR2C2,NR2F2,NRF1,PAX5,PHF8,PML,POU2F2,RAD21,RBBP5,RCOR1,RELA,REST,RFX5,RUNX3,SAP30,SETDB1,SIN3A,SIRT6…	0
ACTR5	57	57	ATF1,BATF,BCLAF1,BHLHE40,BRF2,CCNT2,CEBPB,CEBPD,CHD2,CREB1,CTCF,E2F1,E2F4,E2F6,EGR1,ELF1,ETS1,FOS,FOXA1,FOXP2,GABPA,GATA1,HDAC1,HMGN3,JUND,KDM5B,MAFF,MAFK,MAX,MAZ,MXI1,MYC,NFYB,PAX5,PHF8,PML,RAD21,RBBP5,RCOR1,REST,RUNX3,SAP30,SIN3A,SMARCC1,SMC3,SP1,SP4,SREBF1,TAF1,TAF7,TBP,USF1,USF2,YY1,ZEB1,ZNF143,ZNF263	0
ACTR6	73	73	ATF1,ATF2,BHLHE40,CBX3,CDKN3,CEBPB,CEBPD,CHD2,CREB1,CTCF,E2F1,E2F6,EBF1,EGR1,ELF1,ELK1,ELK4,EP300,ETS1,FOSL2,FOXA1,FOXA2,FOXM1,FOXP2,GABPA,GTF2F1,HDAC1,HMGN3,IRF1,JUND,KDM5B,MAFK,MAX,MAZ,MBD4,MTA3,MXI1,MYBL2,MYC,NFATC1,NR2F2,NRF1,PAX5,PHF8,PML,POU2F2,RBBP5,RCOR1,RELA,REST,RFX5,RUNX3,SAP30,SIN3A,SIX5,SMARCC2,SP1,SP2,SREBF1,STAT1,STAT3,TAF1,TAF7,TBL1XR1,TBP,TCF12,TCF7L2,TEAD4,WRNIP1,YY1,ZBTB33,ZEB1…	0
ACTR8	76	76	ATF1,ATF2,ATF3,BACH1,BATF,BCLAF1,BHLHE40,BRCA1,CCNT2,CHD2,CREB1,CTCF,E2F1,E2F4,E2F6,EBF1,EGR1,ELF1,ELK1,ELK4,ETS1,FOS,FOXM1,GABPA,GATA1,GTF2F1,GTF3C2,HMGN3,IRF1,JUN,JUND,KDM5A,KDM5B,MAFF,MAFK,MAX,MAZ,MTA3,MXI1,MYBL2,MYC,NFE2,NFYA,NFYB,NR3C1,NRF1,PAX5,PHF8,PML,POU2F2,RBBP5,RELA,REST,RFX5,RUNX3,SAP30,SETDB1,SIN3A,SIX5,SP1,SPI1,SRF,TAF1,TAF7,TAL1,TBL1XR1,TBP,TCF12,TCF7L2,TEAD4,THAP1,UBTF,USF1,WRNIP1…	0
ACTRT1	2	2	FOS,STAT3	0
ACTRT2	7	7	CTCF,MAX,MAZ,RAD21,SMC3,SPI1,ZNF263	0
ACTRT3	117	117	ARID3A,ATF1,ATF2,ATF3,BACH1,BATF,BDP1,BHLHE40,BRCA1,CBX3,CCNT2,CDKN3,CEBPB,CHD2,CREB1,CTBP2,CTCF,E2F1,E2F4,E2F6,EBF1,EGR1,ELF1,ELK1,ELK4,EP300,ETS1,FOS,FOSL1,FOSL2,FOXA1,FOXA2,FOXM1,FOXP2,GABPA,GATA1,GATA2,GTF2B,GTF2F1,GTF3C2,HDAC1,HDAC2,HMGN3,HSF1,IRF1,IRF3,IRF4,JUN,JUNB,JUND,KDM5A,KDM5B,MAFF,MAFK,MAX,MAZ,MBD4,MTA3,MXI1,MYBL2,MYC,NELFE,NFYA,NFYB,NR3C1,NRF1,PAX5,PBX3,PHF8,PML,POLR3A,POU2F2,POU5F1…	0
ACVR1	60	60	ARID3A,BHLHE40,CCNT2,CEBPD,CHD2,CREB1,CTCF,CTCFL,E2F1,E2F4,E2F6,EGR1,ELF1,ELK1,EP300,ETS1,FOS,FOSL2,FOXA1,FOXA2,FOXP2,GABPA,HDAC2,HMGN3,JUND,KDM5B,MAFF,MAFK,MAX,MAZ,MXI1,MYBL2,MYC,NFYB,NR3C1,PAX5,PHF8,PML,RAD21,RBBP5,RCOR1,REST,RFX5,SIN3A,SMC3,SP1,SPI1,STAT3,TAF1,TAF7,TAL1,TBL1XR1,TBP,TCF7L2,TEAD4,UBTF,YY1,ZBTB7A,ZNF143,ZNF263	0
ACVR1B	56	51	ARID3A,ATF1,BHLHE40,CCNT2,CEBPB,CEBPD,CREB1,CTCF,CTCFL,E2F1,E2F4,E2F6,EBF1,EGR1,EP300,ESR1,FOS,FOXA1,FOXA2,GATA1,GATA2,HNF4G,JUND,MAFK,MAX,MAZ,MEF2A,MXI1,MYC,NANOG,NR2F2,PHF8,PML,RCOR1,REST,RFX5,SIN3A,SP2,SP4,SPI1,STAT3,TAF1,TAL1,TBL1XR1,TCF7L2,TEAD4,TRIM28,USF1,YY1,ZBTB7A,ZNF263	5	let-7a,let-7c,miR-15a,miR-182,miR-26b
ACVR1C	40	40	BACH1,BHLHE40,CBX3,CDKN3,CTBP2,CTCF,CTCFL,E2F1,E2F4,E2F6,EBF1,EGR1,ESR1,EZH2,FOXA1,FOXA2,HNF4A,IRF1,MAFF,MAFK,MAX,MAZ,MXI1,PHF8,RAD21,RBBP5,REST,RFX5,SAP30,SIN3A,SMC3,SP1,SUZ12,TAF7,TCF12,TCF7L2,UBTF,YY1,ZNF143,ZNF263	0
ACVR2A	45	45	ARID3A,BHLHE40,BRCA1,CCNT2,CEBPB,CHD2,CTCF,E2F4,E2F6,ELF1,ELK1,FOXA1,FOXA2,GABPA,HDAC1,HDAC2,HMGN3,HNF4A,IRF4,KDM5B,MAFF,MAFK,MAX,MAZ,MXI1,MYBL2,MYC,NFYB,PAX5,PHF8,POU2F2,RAD21,RBBP5,RELA,REST,RUNX3,SIN3A,SP1,SPI1,TAF1,TBP,YY1,ZBTB33,ZBTB7A,ZNF217	0
ACVR2B	53	53	BACH1,BHLHE40,CBX3,CCNT2,CEBPD,CHD2,CREB1,CTCF,CTCFL,E2F1,E2F4,E2F6,EBF1,EGR1,ELF1,ETS1,FOSL1,FOXA1,FOXA2,FOXP2,GABPA,HDAC1,HDAC2,HMGN3,KDM5B,MAFF,MAFK,MAX,MAZ,MXI1,MYC,NFYB,NR3C1,PHF8,RBBP5,REST,RUNX3,SAP30,SIN3A,SMARCC1,SP1,STAT1,STAT3,TAF1,TBP,TCF12,TCF7L2,UBTF,USF1,USF2,YY1,ZBTB7A,ZNF143	0
ACVR2B-AS1	53	53	BACH1,BHLHE40,CBX3,CCNT2,CEBPD,CHD2,CREB1,CTCF,CTCFL,E2F1,E2F4,E2F6,EBF1,EGR1,ELF1,ETS1,FOSL1,FOXA1,FOXA2,FOXP2,GABPA,HDAC1,HDAC2,HMGN3,KDM5B,MAFF,MAFK,MAX,MAZ,MXI1,MYC,NFYB,NR3C1,PHF8,RBBP5,REST,RUNX3,SAP30,SIN3A,SMARCC1,SP1,STAT1,STAT3,TAF1,TBP,TCF12,TCF7L2,UBTF,USF1,USF2,YY1,ZBTB7A,ZNF143	0
ACVRL1	48	48	ARID3A,ATF1,ATF3,BHLHE40,CCNT2,CEBPB,CHD2,CTCF,CTCFL,EGR1,ELF1,ETS1,EZH2,FOS,FOXP2,GABPA,GATA1,GATA2,HDAC1,HDAC2,HMGN3,JUN,JUND,KDM5B,MAFF,MAFK,MAX,MAZ,MYC,NFYB,NR2F2,PHF8,PML,RAD21,REST,SPI1,STAT1,STAT2,STAT3,TAL1,TBL1XR1,TBP,TEAD4,TRIM28,UBTF,YY1,ZBTB7A,ZNF263	0
ACY1	98	98	ARID3A,ATF2,ATF3,BACH1,BCLAF1,BHLHE40,CBX3,CCNT2,CDKN3,CEBPB,CEBPD,CHD2,CREB1,CTBP2,CTCF,CTCFL,E2F1,E2F4,E2F6,EBF1,EGR1,ELF1,ELK1,ELK4,EP300,ESRRA,ETS1,EZH2,FOSL2,FOXA1,FOXM1,GABPA,GATA1,GATA2,GTF2B,GTF2F1,HMGN3,HNF4A,HNF4G,IRF1,JUND,KDM5B,MAFF,MAFK,MAX,MAZ,MTA3,MXI1,MYBL2,MYC,NFYA,NFYB,NR2C2,NRF1,PAX5,PHF8,PML,POU2F2,PPARGC1A,RAD21,RBBP5,RCOR1,RELA,REST,RFX5,RUNX3,RXRA,SAP30,SETDB1,SIN3A,SMARCC1…	0
ACY3	69	69	ATF2,BATF,BHLHE40,CBX3,CDKN3,CEBPB,CTCF,CTCFL,E2F1,E2F6,EBF1,EGR1,ELF1,ELK1,EP300,ETS1,FOS,FOSL2,FOXA1,FOXM1,GABPA,GATA2,HNF4A,HNF4G,IRF1,IRF4,JUND,MAFF,MAX,MAZ,MEF2A,MEF2C,MTA3,MYC,NFATC1,NFYB,NR2C2,NR3C1,PAX5,PBX3,PML,RAD21,RELA,REST,RFX5,RUNX3,SMC3,SP1,SPI1,SRF,STAT3,SUZ12,TAF1,TAL1,TBP,TCF12,TCF3,TCF7L2,TEAD4,TFAP2C,TRIM28,UBTF,USF1,WRNIP1,YY1,ZBTB33,ZBTB7A,ZEB1,ZNF143	0
ACYP1	82	82	ARID3A,ATF1,BACH1,BHLHE40,CCNT2,CEBPB,CEBPD,CHD2,CREB1,CTCF,E2F1,E2F4,E2F6,EBF1,EGR1,ELF1,ELK1,ELK4,EP300,ESR1,ESRRA,ETS1,FOS,FOSL2,GABPA,GATA1,GTF2F1,HDAC1,HMGN3,IRF3,JUN,JUND,KDM5B,MAFF,MAFK,MAX,MAZ,MTA3,MXI1,MYBL2,MYC,NFYA,NFYB,NR2F2,NR3C1,NRF1,PAX5,PBX3,PHF8,PML,PPARGC1A,RAD21,RBBP5,RCOR1,RELA,REST,RFX5,RUNX3,RXRA,SIN3A,SP1,SP2,SP4,SREBF1,STAT1,STAT3,TAF1,TAF7,TBL1XR1,TBP,TCF7L2,TEAD4,TFAP2A,…	0
ACYP2	93	93	ARID3A,ATF2,ATF3,BCLAF1,BHLHE40,CBX3,CCNT2,CDKN3,CEBPB,CEBPD,CHD2,CREB1,CTCF,E2F1,E2F4,E2F6,EGR1,ELF1,ELK1,ELK4,EP300,FOS,FOSL2,FOXA1,FOXA2,FOXM1,FOXP2,GABPA,GATA1,GTF2F1,HDAC1,HMGN3,HNF4A,HNF4G,IRF1,JUN,JUND,KDM5B,MAFF,MAFK,MAX,MAZ,MBD4,MTA3,MXI1,MYBL2,MYC,NFATC1,NFE2,NFYB,NRF1,PAX5,PBX3,PHF8,PML,POU2F2,RAD21,RBBP5,RCOR1,RELA,REST,RFX5,RUNX3,RXRA,SAP30,SETDB1,SIN3A,SMC3,SP1,SPI1,SREBF1,SRF,STAT3…	0
AD000090.2	75	75	ATF1,ATF3,BACH1,BATF,BHLHE40,BRCA1,CCNT2,CEBPB,CHD2,CREB1,CTBP2,CTCF,CTCFL,E2F1,E2F4,EBF1,EGR1,ELF1,ELK1,ELK4,ETS1,FOSL2,FOXA1,FOXA2,FOXP2,GABPA,GTF2F1,HDAC1,IRF1,IRF4,JUND,KDM5A,KDM5B,MAX,MAZ,MEF2C,MTA3,MXI1,MYC,NR2C2,NR3C1,PAX5,PBX3,PHF8,PML,POU2F2,RAD21,RBBP5,RELA,REST,RFX5,RUNX3,RXRA,SAP30,SIN3A,SIX5,SMC3,SP1,SPI1,SRF,STAT1,TAF1,TBL1XR1,TBP,TCF3,TCF7L2,UBTF,USF1,USF2,WRNIP1,YY1,ZBTB33,ZKSCAN1…	0
AD000671-3	9	0		9	let-7e,miR-107,miR-125b,miR-15b,miR-18a,miR-193b,miR-615-3p,miR-92a,miR-93*
ADA	75	74	ATF2,BATF,BHLHE40,BRF2,CCNT2,CEBPB,CEBPD,CHD2,CTBP2,CTCF,E2F1,E2F4,E2F6,EBF1,ELF1,EP300,ESRRA,FOS,FOSL2,FOXM1,FOXP2,GATA2,HDAC2,HNF4A,IKZF1,IRF4,JUN,MAFK,MAX,MAZ,MEF2A,MEF2C,MTA3,MXI1,MYC,NFATC1,NFYB,NR3C1,PAX5,PBX3,PHF8,PML,POU2F2,RAD21,RBBP5,RCOR1,RELA,REST,RUNX3,SETDB1,SIN3A,SMARCC1,SMARCC2,SMC3,SP1,SPI1,STAT1,STAT3,TAF1,TAL1,TBP,TCF12,TCF3,TEAD4,TFAP2C,UBTF,USF1,WRNIP1,YY1,ZBTB7A,ZEB1,ZKSCAN1…	1	miR-484
ADAD1	5	5	FOXA1,FOXA2,SPI1,USF1,USF2	0
ADAD2	78	76	ATF2,ATF3,BACH1,BHLHE40,CBX3,CCNT2,CEBPD,CHD2,CREB1,CTCF,CTCFL,E2F4,E2F6,EBF1,EGR1,ELF1,ELK1,ELK4,EP300,ETS1,FOS,FOSL1,FOSL2,FOXA1,FOXM1,GABPA,GTF2F1,GTF3C2,HDAC1,HDAC2,HMGN3,HNF4A,IRF1,JUN,JUNB,JUND,KDM5B,MAX,MAZ,MEF2A,MXI1,MYC,NFYA,NFYB,NR3C1,PAX5,PBX3,PHF8,PML,POU2F2,RAD21,RBBP5,RCOR1,RELA,REST,RFX5,RUNX3,RXRA,SAP30,SIN3A,SIX5,SMARCC1,SMC3,SP1,SP2,SPI1,SRF,STAT1,STAT3,TAF1,TBP,TCF12,USF1,YY1,Z…	2	miR-16,miR-18a*
ADAL	80	80	ATF1,ATF2,BCLAF1,BHLHE40,BRCA1,CBX3,CCNT2,CDKN3,CEBPB,CHD2,CREB1,CTBP2,CTCF,E2F1,E2F4,E2F6,EGR1,ELF1,ELK1,ELK4,ETS1,FOXA1,FOXP2,GABPA,GATA1,GATA2,GTF2B,GTF2F1,HDAC1,HDAC2,HMGN3,HNF4A,IRF1,JUND,KDM5B,MAFF,MAFK,MAX,MAZ,MBD4,MTA3,MXI1,MYBL2,MYC,NFYA,NFYB,NR2C2,NR2F2,NRF1,PAX5,PHF8,PML,POU2F2,RBBP5,RCOR1,RELA,REST,RFX5,RUNX3,SAP30,SETDB1,SIN3A,SMARCC1,SP1,SPI1,STAT1,STAT3,TAF1,TAF7,TBP,TCF12,TCF3,TCF…	0
ADAM10	75	74	ATF3,BATF,BHLHE40,CCNT2,CHD2,CREB1,CTCF,CTCFL,E2F1,E2F4,E2F6,EBF1,EGR1,ELF1,ELK1,ESR1,FOS,FOXA1,FOXP2,GABPA,GATA1,GTF2B,HDAC1,HMGN3,HNF4A,HNF4G,IRF1,JUN,JUND,KDM5B,MAFF,MAFK,MAX,MAZ,MEF2A,MXI1,MYC,NFE2,NFYA,NFYB,NR3C1,NRF1,PAX5,PHF8,PML,POU2F2,RAD21,RBBP5,RCOR1,RELA,REST,RFX5,SAP30,SIN3A,SMARCC1,SMARCC2,SMC3,SP1,SP4,SRF,TAF1,TBP,TCF12,TCF3,TEAD4,TFAP2A,TFAP2C,THAP1,UBTF,USF1,USF2,YY1,ZBTB7A,ZNF263	1	miR-484
ADAM11	18	18	CTCF,E2F6,ELF1,EZH2,FOSL2,GABPA,HNF4A,MAX,MYC,RAD21,RELA,RUNX3,SPI1,TAL1,USF1,YY1,ZBTB7A,ZNF263	0
ADAM12	39	39	CEBPB,CHD2,CTCF,E2F1,E2F4,E2F6,EGR1,EP300,FOS,FOSL1,FOSL2,GATA2,GATA3,GTF2F1,JUN,JUND,MAFK,MAX,MAZ,MXI1,MYC,NR3C1,PRDM1,RAD21,RCOR1,REST,RFX5,SIN3A,SMARCC1,SMC3,STAT1,STAT3,SUPT20H,TAF1,TCF7L2,TFAP2C,YY1,ZNF143,ZNF263	0
ADAM15	78	77	ATF2,ATF3,BHLHE40,CBX3,CCNT2,CDKN3,CEBPB,CHD2,CTBP2,CTCF,CTCFL,E2F1,E2F4,E2F6,EBF1,EGR1,ELF1,EP300,ESR1,ETS1,FOS,FOXA1,FOXA2,FOXP2,GABPA,GATA2,GTF2F1,HDAC1,HDAC2,HDAC8,HMGN3,HNF4A,HNF4G,JUN,JUND,KDM5B,MAX,MAZ,MXI1,MYC,NR3C1,PAX5,PHF8,PML,PRDM1,RAD21,RBBP5,RCOR1,REST,RFX5,RUNX3,SAP30,SIN3A,SMARCC1,SMARCC2,SMC3,SP1,SP4,SPI1,SRF,STAT1,STAT3,TAF1,TAL1,TBP,TCF12,TCF7L2,TEAD4,TFAP2A,TFAP2C,USF1,USF2,YY…	1	miR-18a
ADAM17	97	97	ARID3A,ATF1,ATF2,ATF3,BACH1,BATF,BCLAF1,BHLHE40,CBX3,CCNT2,CEBPB,CEBPD,CHD2,CREB1,CTCF,CTCFL,E2F1,E2F4,E2F6,EBF1,EGR1,ELF1,ELK1,ELK4,EP300,ETS1,FOS,FOSL1,FOSL2,FOXM1,FOXP2,GABPA,GATA1,GTF2F1,HDAC1,HMGN3,HNF4G,IKZF1,IRF1,IRF4,JUN,JUNB,JUND,KDM5B,MAFF,MAFK,MAX,MAZ,MBD4,MEF2A,MEF2C,MTA3,MXI1,MYBL2,MYC,NFATC1,NR2F2,NR3C1,NRF1,PAX5,PBX3,PHF8,PML,RAD21,RBBP5,RCOR1,RELA,REST,RFX5,RUNX3,RXRA,SAP30,SIN3A,…	0
ADAM18	7	7	FOXP2,MAFF,MAFK,TAL1,TCF7L2,TEAD4,TFAP2C	0
ADAM19	47	47	ATF2,BCLAF1,BHLHE40,CEBPB,CHD2,CTCF,CTCFL,EBF1,ELF1,EP300,FOSL2,FOXM1,GATA2,HDAC1,HDAC2,IKZF1,IRF4,JUN,JUND,MAFK,MAX,MAZ,MEF2A,MEF2C,MTA3,MXI1,MYC,NFATC1,PAX5,PHF8,PML,POU2F2,RAD21,RBBP5,RELA,RUNX3,SIN3A,SMC3,SPI1,TAF1,TAF7,TBP,USF1,WRNIP1,YY1,ZNF143,ZNF263	0
ADAM1A	4	4	CTCF,JUND,RAD21,YY1	0
ADAM2	5	5	BATF,JUND,MAFK,REST,TCF7L2	0
ADAM20	1	1	SPI1	0
ADAM20P1	12	12	BATF,CDKN3,CTCF,ESR1,FOXA1,IRF4,MAFK,RELA,RUNX3,SPI1,YY1,ZNF143	0
ADAM21	14	14	ARID3A,CDKN3,CEBPB,CEBPD,FOXA1,FOXA2,HNF4A,HNF4G,PPARGC1A,RXRA,SMC3,SP1,USF1,ZNF143	0
ADAM21P1	47	47	ATF3,BHLHE40,CCNT2,CEBPB,CHD2,CTCF,E2F6,EBF1,ELF1,ETS1,FOSL1,GABPA,GATA1,GATA2,HDAC2,HMGN3,JUN,JUNB,JUND,MAFF,MAFK,MAX,MAZ,MYC,NFYB,NR2F2,PAX5,PML,POU2F2,RAD21,RELA,REST,RUNX3,SIN3A,SMC3,SP1,SPI1,TAF1,TAL1,TBL1XR1,TBP,TCF12,TCF3,TEAD4,TRIM28,YY1,ZNF143	0
ADAM22	62	62	ATF2,BATF,BCLAF1,CDKN3,CEBPD,CHD2,CREB1,CTCF,E2F1,E2F6,EBF1,EGR1,ELF1,EP300,ETS1,EZH2,FOXM1,FOXP2,GABPA,GTF2F1,HNF4A,IKZF1,IRF4,MAFK,MAX,MAZ,MEF2A,MEF2C,MTA3,MXI1,MYC,NFATC1,NRF1,PAX5,PHF8,PML,POU2F2,RAD21,RBBP5,RELA,REST,RUNX3,SIN3A,SIX5,SMC3,SP1,SPI1,SRF,TAF1,TAF7,TBP,TCF12,TCF3,TCF7L2,TFAP2A,TFAP2C,USF1,USF2,YY1,ZEB1,ZNF143,ZNF263	0
ADAM23	34	34	ATF2,BACH1,BATF,CDKN3,CEBPB,CTBP2,CTCF,EGR1,EZH2,FOS,FOXA1,FOXM1,GABPA,HNF4A,IKZF1,IRF4,MAFF,MAFK,MAZ,MEF2A,MEF2C,MTA3,NFATC1,NRF1,RAD21,RBBP5,RUNX3,SP1,TAF1,TAF7,TCF12,USF1,ZNF143,ZNF263	0
ADAM28	24	24	BATF,CEBPB,CEBPD,CTCF,EGR1,ELF1,FOXA1,FOXA2,FOXP2,GABPA,IRF4,MAX,MEF2A,MYC,PAX5,RELA,REST,RUNX3,SMC3,SPI1,STAT3,TAF1,TBP,YY1	0
ADAM29	8	8	MAFF,MAFK,MAZ,POU2F2,RUNX3,SP1,SPI1,TCF12	0
ADAM30	8	8	CDKN3,CTCF,CTCFL,FOXA1,FOXA2,MAFF,MAFK,RAD21	0
ADAM32	34	34	ARID3A,ATF2,BATF,CEBPB,CTCF,EBF1,EP300,FOS,FOSL2,FOXA1,FOXA2,FOXM1,FOXP2,HNF4A,HNF4G,IRF4,JUN,JUND,MAFF,MAFK,MAX,MEF2A,MTA3,MYC,NFATC1,PAX5,RAD21,RELA,REST,RUNX3,SPI1,SRF,TBP,WRNIP1	0
ADAM33	33	33	ATF3,BHLHE40,CEBPB,CHD2,CREB1,CTCF,EGR1,ELF1,ESR1,ETS1,EZH2,FOS,FOXA1,MAFF,MAFK,MAX,MAZ,MXI1,MYC,NFYA,NFYB,NR3C1,RAD21,RBBP5,SIX5,SMC3,SP1,TBP,TEAD4,USF1,USF2,ZNF143,ZNF263	0
ADAM3A	9	9	CCNT2,CEBPB,EGR1,ELF1,MAX,PHF8,SPI1,TAF1,TEAD4	0
ADAM5	4	4	EBF1,MAFF,MAFK,REST	0
ADAM6	11	11	CTCF,FOXM1,GATA1,PML,RAD21,REST,RUNX3,SMC3,SPI1,TAL1,TEAD4	0
ADAM7	2	2	FOXA1,MAFK	0
ADAM8	60	60	ATF2,BHLHE40,CBX3,CEBPB,CHD2,CTCF,E2F6,EBF1,EGR1,ELF1,ETS1,EZH2,FOS,FOXA1,FOXA2,FOXM1,FOXP2,GABPA,GATA1,GATA2,IRF4,JUND,MAX,MAZ,MEF2A,MEF2C,MTA3,MXI1,MYC,NFATC1,NFYB,NR2F2,PAX5,PBX3,PHF8,PML,POU2F2,RAD21,RELA,RUNX3,RXRA,SP1,SPI1,SRF,STAT3,TAF1,TAL1,TBL1XR1,TCF12,TCF3,TCF7L2,TEAD4,THAP1,UBTF,USF1,YY1,ZBTB33,ZBTB7A,ZEB1,ZNF143	0
ADAM9	84	83	ARID3A,ATF2,ATF3,BATF,BHLHE40,BRCA1,CBX3,CCNT2,CEBPB,CEBPD,CHD2,CREB1,CTCF,E2F1,E2F4,E2F6,EBF1,EGR1,ELF1,EP300,ESR1,ETS1,FOS,FOSL2,FOXA1,FOXA2,FOXP2,GABPA,GATA2,HDAC1,HDAC2,HMGN3,IKZF1,IRF1,JUN,JUNB,JUND,KDM5B,MAFF,MAFK,MAX,MAZ,MTA3,MXI1,MYC,NFYA,NFYB,NR2F2,NR3C1,NRF1,PAX5,PBX3,PHF8,PML,POU2F2,RBBP5,RCOR1,RELA,REST,RFX5,RUNX3,SAP30,SIN3A,SP1,SP4,SPI1,SRF,STAT3,TAF1,TAF7,TBP,TCF7L2,TEAD4,TFAP2A,TF…	1	miR-23a
ADAMDEC1	22	22	ATF2,BATF,BCLAF1,CDKN3,CEBPB,CHD2,CTCF,EBF1,ELK1,FOXM1,POU2F2,RAD21,RELA,RUNX3,SMC3,SP1,TBP,TCF12,TCF3,YY1,ZEB1,ZNF143	0
ADAMTS1	37	34	BACH1,CEBPB,CHD2,CTCF,E2F1,E2F4,E2F6,EP300,FOS,GTF2F1,JUN,JUND,MAFK,MAX,MAZ,MXI1,MYC,RAD21,RBBP5,REST,RFX5,SIN3A,SMC3,STAT3,TAF1,TAF7,TBP,TCF7L2,TFAP2A,TFAP2C,USF1,USF2,YY1,ZNF263	3	miR-615-3p,miR-877*,miR-92a
ADAMTS10	55	55	ATF3,BACH1,BHLHE40,CBX3,CCNT2,CDKN3,CEBPB,CREB1,CTBP2,CTCF,CTCFL,E2F1,E2F6,EBF1,EGR1,ELF1,EP300,EZH2,FOS,FOSL1,FOSL2,FOXA1,FOXP2,GABPA,GTF3C2,HDAC1,HDAC2,HDAC6,JUN,JUND,MAX,MAZ,MYC,NR3C1,PHF8,RAD21,RBBP5,REST,RUNX3,SETDB1,SIN3A,SMC3,SP1,SP4,TAF1,TAF7,TBP,TCF12,TCF7L2,TEAD4,YY1,ZBTB33,ZBTB7A,ZNF143,ZNF263	0
ADAMTS12	16	16	CEBPB,CTCF,EGR1,EP300,FOSL2,FOXA1,FOXA2,GATA3,MAFK,MXI1,RAD21,RBBP5,REST,SPI1,TAF1,TBP	0
ADAMTS13	96	96	ATF2,ATF3,BACH1,BATF,BCLAF1,BHLHE40,BRCA1,CCNT2,CDKN3,CEBPB,CHD2,CREB1,CTBP2,CTCF,CTCFL,E2F4,E2F6,EGR1,ELF1,ELK1,ELK4,EP300,ETS1,FOS,FOSL2,FOXA1,FOXA2,FOXM1,FOXP2,GABPA,GATA1,GTF2F1,HDAC1,HMGN3,IRF1,IRF4,JUNB,JUND,KDM5A,KDM5B,MAFK,MAX,MAZ,MEF2A,MXI1,MYBL2,MYC,NFYA,NFYB,NR2C2,NR2F2,NR3C1,NRF1,PAX5,PHF8,PML,POU2F2,RAD21,RBBP5,RCOR1,RELA,REST,RFX5,RUNX3,RXRA,SAP30,SETDB1,SIN3A,SIX5,SMC3,SP1,SP4,SPI1…	0
ADAMTS14	67	67	ARID3A,ATF1,ATF3,BCLAF1,BHLHE40,CBX3,CCNT2,CEBPB,CTCF,E2F1,E2F4,E2F6,EGR1,ELF1,EP300,ETS1,EZH2,FOS,FOSL1,FOXP2,GABPA,GATA1,GATA2,GTF2B,HDAC1,HDAC2,HDAC6,HMGN3,IRF1,JUN,JUNB,JUND,KDM5B,MAFF,MAFK,MAX,MAZ,MXI1,MYC,NFE2,NR2F2,PHF8,PML,RAD21,RBBP5,REST,RUNX3,SAP30,SIN3A,SIRT6,SP1,SPI1,STAT1,STAT2,STAT3,TAF1,TAL1,TBL1XR1,TBP,TEAD4,TRIM28,UBTF,USF1,USF2,YY1,ZBTB7A,ZNF143	0
ADAMTS15	26	26	CEBPB,CHD2,CTCF,E2F1,E2F4,ELF1,EP300,ESR1,EZH2,GABPA,MAX,NFYB,RAD21,RBBP5,REST,RUNX3,SIN3A,SP1,SP4,SUZ12,TAF1,TBP,USF1,USF2,ZNF143,ZNF263	0
ADAMTS16	40	40	ARID3A,BHLHE40,CEBPB,CTCF,ELF1,EP300,ESR1,EZH2,FOS,FOSL2,FOXA1,FOXA2,GATA3,HNF4A,HNF4G,JUN,JUND,MAFF,MAX,MBD4,MYBL2,NANOG,NR3C1,RAD21,RBBP5,REST,RUNX3,RXRA,SIN3A,SMC3,SP1,STAT3,TAF1,TCF12,TCF7L2,USF1,ZBTB33,ZNF143,ZNF217,ZNF263	0
ADAMTS17	55	55	ARID3A,ATF2,ATF3,BACH1,CDKN3,CEBPB,CEBPD,CHD2,CREB1,CTBP2,CTCF,CTCFL,E2F1,E2F4,E2F6,EBF1,EGR1,ELF1,EP300,EZH2,FOS,FOSL2,FOXA1,FOXA2,FOXP2,GABPA,GATA3,JUN,JUND,MAFF,MAFK,MAX,MAZ,MXI1,MYBL2,MYC,NFYB,NR3C1,PHF8,RAD21,RBBP5,REST,RUNX3,SIN3A,SMC3,SP1,SP4,STAT3,TAF1,TBP,TEAD4,USF1,YY1,ZNF143,ZNF263	0
ADAMTS18	8	8	CTCF,EZH2,HDAC6,MAFF,MAFK,RAD21,REST,TCF7L2	0
ADAMTS19	24	24	BRCA1,CEBPB,CHD2,CTCF,E2F1,EZH2,FOS,FOXP2,MAX,MXI1,MYC,RAD21,RBBP5,REST,SP1,SPI1,TAF1,TAF7,TBP,TCF7L2,USF1,USF2,ZNF143,ZNF263	0
ADAMTS2	12	11	ATF3,CTBP2,CTCF,EGR1,EZH2,MYC,RAD21,REST,USF1,USF2,YY1	1	miR-106b*
ADAMTS20	15	15	CEBPB,CTBP2,CTCF,EZH2,FOS,MAFK,MAX,RAD21,RBBP5,REST,SP1,TAF1,TAF7,TBP,ZNF263	0
ADAMTS3	62	62	ARID3A,BCLAF1,BHLHE40,CBX3,CCNT2,CEBPB,CHD2,CTBP2,CTCF,CTCFL,E2F4,E2F6,EGR1,ELF1,ETS1,EZH2,FOS,FOXP2,GABPA,GATA1,GATA2,GTF2B,HDAC1,HDAC2,HMGN3,IRF1,JUN,JUNB,JUND,KDM5B,MAFF,MAX,MAZ,MXI1,MYC,NR2F2,PHF8,PML,RAD21,RBBP5,RELA,REST,SAP30,SIN3A,SMC3,SP1,SPI1,STAT2,STAT3,TAF1,TAF7,TAL1,TBL1XR1,TBP,TEAD4,TRIM28,UBTF,USF1,YY1,ZBTB7A,ZNF143,ZNF263	0
ADAMTS4	90	90	ATF2,BACH1,BCLAF1,BRCA1,CDKN3,CEBPB,CEBPD,CHD2,CREB1,CTCF,CTCFL,E2F1,E2F4,E2F6,EBF1,EGR1,ELF1,ELK1,ELK4,ETS1,FOS,FOSL1,FOXA1,FOXA2,FOXP2,GABPA,GATA1,GTF2F1,HDAC1,HDAC2,HMGN3,HNF4G,IRF1,IRF4,JUN,JUNB,JUND,KDM5B,MAX,MAZ,MEF2A,MXI1,MYBL2,MYC,NR2C2,NR2F2,NR3C1,PAX5,PHF8,PML,POU2F2,RAD21,RBBP5,RCOR1,RELA,REST,RFX5,RUNX3,SAP30,SIN3A,SIX5,SMC3,SP1,SP2,SP4,SPI1,SRF,STAT1,STAT2,STAT3,TAF1,TAF7,TBL1XR1,TBP…	0
ADAMTS5	30	30	ATF3,CEBPB,CTBP2,CTCF,E2F1,EGR1,EZH2,FOXP2,JUND,MAFK,MAX,MYC,RAD21,RBBP5,REST,SMARCC1,SMC3,STAT1,SUZ12,TAF1,TBP,TCF12,TCF7L2,TEAD4,TFAP2A,TFAP2C,USF1,USF2,YY1,ZNF263	0
ADAMTS6	57	57	ATF1,ATF2,ATF3,BHLHE40,BRCA1,CCNT2,CEBPB,CHD2,CREB1,CTCF,E2F4,E2F6,EGR1,ELF1,EP300,FOS,FOXA1,FOXP2,GATA1,GTF3C2,IRF1,JUN,JUNB,JUND,MAFF,MAFK,MAX,MAZ,MXI1,MYC,NFYB,NRF1,PML,PRDM1,RAD21,RBBP5,RCOR1,RELA,REST,RFX5,SAP30,SIN3A,SIRT6,SMC3,SP1,SPI1,STAT1,STAT2,TAF1,TAL1,TBP,TCF12,TEAD4,USF1,USF2,YY1,ZNF263	0
ADAMTS7	23	23	CBX3,CTCF,CTCFL,E2F6,EGR1,ELF1,ESR1,EZH2,FOXP2,GABPA,MAFK,MAZ,RAD21,REST,SIN3A,SMC3,SPI1,STAT3,TAF1,UBTF,YY1,ZBTB7A,ZNF143	0
ADAMTS7P1	14	14	ATF2,BATF,CCNT2,EBF1,GATA1,MTA3,PAX5,PBX3,POU2F2,RELA,RUNX3,SPI1,TAL1,TEAD4	0
ADAMTS8	32	32	ARID3A,CEBPB,CTCF,EP300,ESR1,EZH2,FOS,FOXA1,FOXA2,FOXM1,FOXP2,GABPA,MAFF,MAFK,MAX,MAZ,MYC,NR3C1,PAX5,RAD21,RBBP5,RELA,REST,RUNX3,SIN3A,SMC3,SRF,STAT3,TEAD4,WRNIP1,YY1,ZNF143	0
ADAMTS9	27	27	BACH1,CEBPB,CTBP2,CTCF,E2F4,EP300,EZH2,FOS,FOXA1,FOXA2,JUN,MAFK,MAX,PHF8,RAD21,RBBP5,REST,SP1,SP2,SP4,TAF1,TBP,TCF12,TEAD4,USF1,YY1,ZNF263	0
ADAMTS9-AS2	27	27	BACH1,CEBPB,CTBP2,CTCF,E2F4,EP300,EZH2,FOS,FOXA1,FOXA2,JUN,MAFK,MAX,PHF8,RAD21,RBBP5,REST,SP1,SP2,SP4,TAF1,TBP,TCF12,TEAD4,USF1,YY1,ZNF263	0
ADAMTSL1	14	13	CEBPB,CTCF,EP300,ESR1,FOS,JUN,JUND,PRDM1,RAD21,REST,SIN3A,TAF1,TCF7L2	1	miR-25
ADAMTSL2	35	35	BHLHE40,CREB1,CTCF,CTCFL,E2F6,EBF1,EGR1,EP300,EZH2,FOSL1,FOSL2,FOXA1,FOXP2,GABPA,IRF4,JUND,MAX,MAZ,MXI1,MYC,PAX5,RAD21,RCOR1,REST,RUNX3,SIN3A,SMC3,SPI1,TCF12,TCF7L2,TEAD4,USF1,YY1,ZNF143,ZNF263	0
ADAMTSL3	22	22	CEBPB,CTCF,E2F1,EZH2,FOS,FOSL2,FOXA1,FOXA2,JUN,JUND,MAFF,MAFK,MYC,NR3C1,RAD21,RBBP5,SP1,SRF,STAT3,TAF1,TBP,ZNF143	0
ADAMTSL4	73	73	ARID3A,ATF1,ATF3,BCLAF1,BHLHE40,CCNT2,CEBPB,CEBPD,CHD2,CTCF,CTCFL,E2F1,E2F4,E2F6,EGR1,ELF1,ETS1,FOS,FOSL1,FOSL2,FOXA1,FOXA2,FOXP2,GABPA,GATA1,GATA2,GTF2F1,HDAC1,HDAC2,HMGN3,HNF4G,IRF1,JUN,JUND,KDM5B,MAFF,MAX,MAZ,MEF2A,MXI1,MYC,NR2F2,NR3C1,PHF8,PML,RAD21,RCOR1,REST,RXRA,SIN3A,SMARCC1,SMC3,SP1,SPI1,SRF,STAT1,STAT2,STAT3,SUZ12,TAF1,TAL1,TBL1XR1,TBP,TCF7L2,TEAD4,TFAP2A,TFAP2C,TRIM28,UBTF,YY1,ZBTB33,Z…	0
ADAMTSL4-AS1	102	102	ARID3A,ATF2,ATF3,BATF,BCLAF1,BHLHE40,CBX3,CCNT2,CDKN3,CEBPB,CEBPD,CHD2,CREB1,CTCF,E2F1,E2F4,E2F6,EBF1,EGR1,ELF1,ELK1,ELK4,EP300,ESR1,ETS1,FOS,FOSL2,FOXA1,FOXA2,FOXM1,GABPA,GATA1,GTF2B,GTF2F1,HMGN3,HNF4A,HNF4G,IKZF1,IRF1,IRF4,JUN,JUNB,JUND,KDM5B,MAX,MAZ,MEF2A,MEF2C,MTA3,MXI1,MYBL2,MYC,NANOG,NFATC1,NFYB,NR2F2,NR3C1,NRF1,PAX5,PHF8,PML,POU2F2,POU5F1,RAD21,RBBP5,RCOR1,RELA,REST,RFX5,RUNX3,RXRA,SIN3A,S…	0
ADAMTSL5	68	68	BACH1,BHLHE40,CBX3,CCNT2,CEBPB,CHD2,CREB1,CTCF,CTCFL,E2F1,E2F6,EBF1,EGR1,ELF1,ELK1,ELK4,ESR1,ETS1,EZH2,FOXM1,FOXP2,GABPA,GTF3C2,HDAC1,HDAC2,HDAC6,HMGN3,IRF3,JUN,JUND,KDM5B,MAFF,MAFK,MAX,MAZ,MXI1,MYC,NFYA,NFYB,PHF8,PML,RAD21,RBBP5,RCOR1,REST,SETDB1,SIN3A,SMC3,SP1,SP2,SPI1,TAF1,TBL1XR1,TBP,TCF3,TCF7L2,TEAD4,TFAP2A,TFAP2C,THAP1,UBTF,USF1,USF2,YY1,ZBTB7A,ZKSCAN1,ZNF143,ZNF263	0
ADAP1	78	78	ATF2,ATF3,BATF,BCLAF1,BHLHE40,CBX3,CCNT2,CEBPB,CEBPD,CHD2,CTBP2,CTCF,E2F1,E2F6,EBF1,EGR1,ELF1,EP300,ESR1,ETS1,EZH2,FOS,FOSL1,FOSL2,FOXA1,FOXM1,FOXP2,GABPA,GATA1,HNF4A,HNF4G,IKZF1,IRF4,JUN,JUNB,JUND,MAFK,MAX,MAZ,MEF2A,MEF2C,MTA3,MXI1,MYBL2,MYC,NFATC1,PAX5,PBX3,PML,POU2F2,RAD21,RBBP5,RELA,REST,RFX5,RUNX3,RXRA,SMC3,SP1,SPI1,SRF,TAF1,TBP,TCF12,TCF3,TCF7L2,TEAD4,TFAP2A,TFAP2C,TRIM28,UBTF,USF1,YY1,ZBTB…	0
ADAP2	32	30	ARID3A,BHLHE40,CEBPB,CTCF,E2F6,ESR1,EZH2,FOS,FOXA1,FOXA2,HNF4A,JUN,MAFK,MAX,MBD4,MXI1,MYBL2,NR3C1,RAD21,RBBP5,RELA,RUNX3,SMC3,SP1,SPI1,SRF,TEAD4,USF1,YY1,ZBTB33	2	miR-30d,miR-744
ADAR	103	100	ARID3A,ATF1,ATF2,ATF3,BACH1,BATF,BHLHE40,BRCA1,CBX3,CCNT2,CDKN3,CEBPB,CEBPD,CHD2,CREB1,CTCF,CTCFL,E2F1,E2F4,E2F6,EBF1,EGR1,ELF1,ELK1,EP300,FOS,FOSL1,FOXA1,FOXM1,GABPA,GATA1,GATA2,GATA3,GTF2F1,GTF3C2,HDAC1,HMGN3,HNF4G,IRF1,IRF4,JUN,JUNB,JUND,KDM5B,MAFF,MAFK,MAX,MAZ,MEF2C,MTA3,MXI1,MYBL2,MYC,NR2F2,NRF1,PAX5,PBX3,PHF8,PML,POU2F2,RAD21,RBBP5,RCOR1,RELA,REST,RFX5,RUNX3,RXRA,SAP30,SETDB1,SIN3A,SIRT6,SI…	3	miR-197,miR-484,miR-625
ADARB1	83	81	ATF1,ATF3,BACH1,BCLAF1,BHLHE40,CCNT2,CDKN3,CEBPB,CEBPD,CHD2,CTCF,E2F1,E2F4,E2F6,EBF1,EGR1,ELF1,EP300,ETS1,EZH2,FOS,FOXA1,FOXP2,GABPA,GATA1,GATA2,GATA3,GTF2B,GTF2F1,GTF3C2,HDAC1,HDAC2,HDAC6,HMGN3,JUN,JUNB,JUND,KDM5B,MAFF,MAFK,MAX,MAZ,MEF2A,MXI1,MYC,NELFE,NR2F2,PHF8,PML,RBBP5,REST,RFX5,SAP30,SETDB1,SIN3A,SIRT6,SIX5,SMC3,SP1,SP2,SPI1,SRF,STAT3,SUZ12,TAF1,TAF7,TAL1,TBL1XR1,TBP,TCF7L2,TEAD4,THAP1,TRIM…	2	miR-17,miR-193b
ADARB2	36	36	ATF2,BATF,CDKN3,CEBPB,CTCF,E2F4,EBF1,EP300,FOS,FOXM1,IKZF1,IRF4,JUND,MAX,MEF2A,MTA3,MYC,NFATC1,NFYB,PAX5,PBX3,RAD21,RELA,REST,RFX5,RUNX3,SP1,SPI1,STAT3,SUZ12,TAF1,TBP,TCF12,TCF3,USF2,ZNF263	0
ADARB2-AS1	16	16	BHLHE40,CTCF,FOXA1,FOXP2,JUND,MAX,NFATC1,NFYB,RAD21,REST,SPI1,SUZ12,TAF1,TCF3,USF1,USF2	0
ADAT1	85	84	ARID3A,ATF1,ATF2,ATF3,BACH1,BATF,BRCA1,CBX3,CCNT2,CDKN3,CEBPB,CEBPD,CHD2,CREB1,CTCF,E2F1,E2F4,E2F6,EBF1,EGR1,ELF1,EP300,ESR1,ETS1,FOS,FOSL1,FOSL2,FOXA1,FOXA2,FOXM1,FOXP2,GABPA,GATA1,GATA2,GTF2F1,HDAC1,HNF4A,HNF4G,IRF1,JUN,JUNB,JUND,KDM5B,MAFF,MAX,MAZ,MEF2A,MXI1,MYC,NFATC1,NR2F2,PHF8,PML,POU2F2,RAD21,RBBP5,RCOR1,RELA,REST,RFX5,RUNX3,SAP30,SIN3A,SIRT6,SIX5,SMC3,SPI1,SRF,STAT1,STAT2,STAT3,TAF1,TAL1,…	1	miR-92b
ADAT2	112	112	ARID3A,ATF1,ATF2,ATF3,BATF,BCLAF1,BDP1,BHLHE40,BRCA1,CBX3,CCNT2,CDKN3,CEBPB,CEBPD,CHD2,CREB1,CTBP2,CTCF,E2F1,E2F4,E2F6,EBF1,EGR1,ELF1,ELK1,ELK4,EP300,ETS1,FOS,FOSL2,FOXA1,FOXA2,FOXM1,FOXP2,GABPA,GATA1,GATA2,GTF2B,GTF2F1,GTF3C2,HMGN3,HNF4A,HNF4G,IRF1,IRF4,JUN,JUNB,JUND,KDM5A,KDM5B,MAFK,MAX,MAZ,MBD4,MEF2A,MEF2C,MTA3,MXI1,MYBL2,MYC,NANOG,NFYA,NFYB,NR2F2,NR3C1,NRF1,PAX5,PHF8,PML,POLR3A,POU2F2,POU5F1,…	0
ADAT3	99	99	ATF2,ATF3,BACH1,BCLAF1,BHLHE40,BRCA1,CBX3,CCNT2,CDKN3,CEBPB,CEBPD,CHD2,CREB1,CTBP2,CTCF,E2F1,E2F4,E2F6,EBF1,EGR1,ELF1,ELK1,ELK4,EP300,ESR1,ETS1,FOS,FOSL1,FOSL2,FOXA1,FOXA2,FOXM1,FOXP2,GABPA,GATA1,GATA2,GTF3C2,HDAC1,HMGN3,HNF4A,HNF4G,IRF1,IRF4,JUN,JUND,KDM5B,MAX,MAZ,MEF2A,MEF2C,MTA3,MXI1,MYBL2,MYC,NR2C2,NR2F2,NR3C1,NRF1,PAX5,PBX3,PHF8,PML,POLR3A,POU2F2,RAD21,RBBP5,RELA,REST,RUNX3,RXRA,SIN3A,SIX5,S…	0
ADC	39	37	ATF3,CCNT2,CEBPB,CHD2,CTCF,E2F4,ELF1,ETS1,EZH2,FOS,GABPA,HDAC1,HSF1,JUND,MAX,MAZ,MXI1,MYC,NFYA,NFYB,PAX5,PHF8,POU2F2,RAD21,REST,SIN3A,SIX5,SMC3,SP1,SPI1,SREBF1,TAF1,TAF7,TBP,YY1,ZBTB7A,ZNF143	2	miR-151-3p,miR-30d
ADCK1	66	66	ATF2,ATF3,BACH1,BHLHE40,CCNT2,CEBPB,CHD2,CREB1,CTCF,E2F1,E2F4,E2F6,EBF1,ELF1,ETS1,FOS,FOSL2,FOXM1,FOXP2,GABPA,GATA1,GATA2,GATA3,GTF2F1,HDAC1,HMGN3,JUN,JUND,KDM5B,MAX,MAZ,MEF2C,MXI1,MYC,NFE2,NR2F2,NR3C1,PAX5,PHF8,PML,RAD21,RBBP5,RELA,RUNX3,SAP30,SIN3A,SIX5,SMARCC2,SMC3,SPI1,SREBF1,STAT1,STAT3,TAF1,TAF7,TBP,TEAD4,TFAP2A,TFAP2C,UBTF,USF1,USF2,YY1,ZBTB7A,ZNF143,ZNF263	0
ADCK2	49	46	ATF2,CCNT2,CDKN3,CEBPB,CTCF,E2F1,E2F6,EBF1,EGR1,ELF1,ESR1,FOXA1,HDAC1,HMGN3,IRF4,JUND,KDM5B,MAFF,MAFK,MAX,MAZ,MTA3,MXI1,MYC,NFYB,NR2F2,PBX3,PHF8,RAD21,RBBP5,REST,RUNX3,SAP30,SIN3A,SMC3,SPI1,TAF1,TCF12,TCF3,TCF7L2,UBTF,USF1,YY1,ZEB1,ZNF143,ZNF263	3	let-7b,miR-484,miR-615-3p
ADCK3	94	94	ARID3A,BACH1,BCLAF1,BHLHE40,CBX3,CCNT2,CDKN3,CEBPB,CEBPD,CHD2,CREB1,CTCF,E2F1,E2F4,E2F6,EBF1,EGR1,ELF1,ELK4,ETS1,FOS,FOSL2,FOXA1,FOXA2,FOXP2,GABPA,GATA1,GATA2,GTF2F1,HDAC1,HDAC2,HMGN3,HNF4A,HNF4G,IRF1,IRF3,JUN,JUND,KDM5B,MAFF,MAFK,MAX,MAZ,MXI1,MYBL2,MYC,NFE2,NFYA,NFYB,NR2C2,NRF1,PAX5,PHF8,PML,POU2F2,RAD21,RBBP5,RCOR1,RELA,REST,RFX5,RUNX3,RXRA,SAP30,SETDB1,SIN3A,SIRT6,SMC3,SP1,SP2,SPI1,SREBF1,STAT…	0
ADCK4	92	91	ATF1,ATF3,BACH1,BHLHE40,BRCA1,CCNT2,CDKN3,CEBPB,CHD2,CREB1,CTCF,CTCFL,E2F1,E2F4,E2F6,EBF1,EGR1,ELF1,ELK1,EP300,ESR1,ETS1,FOS,FOSL1,FOSL2,FOXA1,FOXA2,FOXM1,FOXP2,GABPA,GATA3,GTF2F1,GTF3C2,HDAC1,HDAC2,HMGN3,HNF4A,HNF4G,IRF3,IRF4,JUN,JUNB,JUND,MAFF,MAFK,MAX,MAZ,MXI1,MYC,NFE2,NFYA,NFYB,NR3C1,PAX5,PBX3,PHF8,POU2F2,RAD21,RBBP5,RCOR1,RELA,REST,RFX5,RUNX3,RXRA,SAP30,SIN3A,SIX5,SMC3,SP1,SP2,SPI1,SRF,STAT1…	1	miR-92b
ADCK5	74	74	ATF1,ATF3,BHLHE40,CBX3,CCNT2,CDKN3,CEBPB,CEBPD,CHD2,CREB1,CTCF,CTCFL,E2F1,E2F4,E2F6,EGR1,ELF1,ELK1,ELK4,EP300,ETS1,FOS,FOSL2,FOXP2,GABPA,GTF2F1,HDAC1,HMGN3,IRF1,JUND,KDM5B,MAX,MAZ,MEF2A,MEF2C,MXI1,MYC,NR2F2,NRF1,PAX5,PHF8,PML,POU2F2,RAD21,RBBP5,RCOR1,RELA,REST,RFX5,RUNX3,SAP30,SIN3A,SMC3,SP1,SP4,SPI1,SRF,STAT1,TAF1,TAF7,TAL1,TBP,TCF12,TCF7L2,TEAD4,TFAP2A,TFAP2C,UBTF,USF1,USF2,YY1,ZBTB7A,ZNF143,ZN…	0
ADCY1	22	18	CTCF,E2F1,E2F6,EGR1,EP300,EZH2,GABPA,MAX,MYC,NRF1,RAD21,REST,SMC3,SP1,SUZ12,UBTF,YY1,ZNF143	4	let-7b,miR-320a,miR-331-3p,miR-423-3p
ADCY10	46	46	ARID3A,ATF1,BHLHE40,CBX3,CDKN3,CEBPB,CEBPD,CHD2,CTCF,ESR1,FOS,FOSL1,FOSL2,FOXA1,FOXA2,HNF4A,HNF4G,IRF1,JUN,JUNB,JUND,MAFF,MAX,MAZ,MBD4,MEF2A,MEF2C,MXI1,MYBL2,MYC,NR3C1,RAD21,RFX5,RUNX3,RXRA,SETDB1,SP1,SPI1,STAT3,TBP,TFAP2A,TFAP2C,TRIM28,USF1,YY1,ZNF143	0
ADCY10P1	19	19	CHD2,CTCF,GABPA,JUN,MAX,MXI1,RAD21,RBBP5,RUNX3,SIN3A,SMC3,SPI1,SRF,TAF7,TEAD4,USF1,YY1,ZNF143,ZZZ3	0
ADCY2	17	17	BACH1,BHLHE40,CTCF,EGR1,ELF1,EZH2,FOXA1,FOXA2,RAD21,RBBP5,REST,SIN3A,SMC3,TAF7,TBP,TEAD4,ZNF143	0
ADCY3	52	50	BACH1,BATF,BHLHE40,CEBPB,CHD2,CTCF,CTCFL,E2F1,E2F6,EBF1,EGR1,ELF1,EP300,ETS1,FOXM1,FOXP2,GABPA,GATA1,IRF4,MAX,MAZ,MXI1,MYC,NFATC1,PAX5,PBX3,PHF8,PML,RAD21,RBBP5,RELA,RFX5,RUNX3,SAP30,SIN3A,SMC3,SPI1,SRF,TAF1,TAL1,TBP,TCF12,TFAP2A,TFAP2C,UBTF,USF1,USF2,YY1,ZBTB7A,ZEB1	2	miR-1296,miR-1301
ADCY4	51	51	ARID3A,BACH1,BATF,BHLHE40,BRCA1,CEBPB,CEBPD,CHD2,CREB1,CTCF,CTCFL,E2F6,EBF1,EGR1,ELF1,EZH2,FOSL2,FOXA1,FOXM1,FOXP2,GABPA,HNF4A,HNF4G,JUND,MAX,MAZ,MXI1,MYC,NR2F2,PAX5,RAD21,RBBP5,RCOR1,REST,RUNX3,RXRA,SIN3A,SMC3,SP1,STAT1,STAT3,TAF1,TAL1,TBP,TCF12,TCF3,TCF7L2,USF1,YY1,ZNF143,ZNF263	0
ADCY5	28	28	CTCF,CTCFL,E2F6,ELF1,ESR1,EZH2,FOXA1,FOXA2,FOXP2,GATA3,HNF4A,HNF4G,JUN,JUND,MAFF,MAFK,MAX,MYC,PHF8,RAD21,SIN3A,SP2,SRF,TAF7,TEAD4,ZBTB7A,ZNF143,ZNF217	0
ADCY6	47	47	BRCA1,CDKN3,CEBPB,CEBPD,CHD2,CTBP2,CTCF,E2F1,E2F4,EGR1,ELK1,EP300,FOS,FOSL1,FOXA1,FOXM1,GABPA,GTF2F1,HNF4G,JUN,JUND,MAX,MAZ,MXI1,NR2C2,NR3C1,RAD21,RBBP5,RCOR1,REST,RFX5,SIN3A,SMC3,SP1,SPI1,STAT1,STAT3,TAF1,TCF12,TEAD4,TFAP2A,TFAP2C,WRNIP1,YY1,ZBTB7A,ZNF143,ZNF263	0
ADCY7	62	62	ATF2,ATF3,BCLAF1,BHLHE40,CEBPB,CEBPD,CHD2,CTCF,EBF1,EGR1,ELF1,FOSL2,FOXA1,FOXA2,FOXM1,GTF3C2,HNF4A,HNF4G,HSF1,IKZF1,IRF4,JUND,MAFF,MAFK,MAX,MAZ,MEF2A,MEF2C,MTA3,MXI1,MYBL2,MYC,NFATC1,NFYB,NR2C2,PAX5,PBX3,PML,POU2F2,RAD21,RBBP5,RCOR1,RELA,REST,RUNX3,RXRA,SIN3A,SP1,SPI1,SREBF1,STAT2,TAF1,TAL1,TCF12,TCF3,TEAD4,UBTF,USF1,USF2,YY1,ZBTB7A,ZEB1	0
ADCY8	26	26	ATF2,CTBP2,CTCF,E2F4,EGR1,EZH2,FOS,JUND,MAFF,MAFK,MYC,RAD21,RBBP5,REST,SIN3A,SMC3,SP1,SP2,STAT3,SUZ12,TAF1,TBP,TEAD4,USF1,YY1,ZNF143	0
ADCY9	46	41	ARID3A,BHLHE40,CCNT2,CEBPB,CTCF,E2F1,E2F6,EGR1,ELF1,EP300,ESR1,FOSL2,FOXA1,FOXA2,GTF2F1,HNF4A,HNF4G,MAFF,MAX,MAZ,MXI1,MYBL2,MYC,NR3C1,PHF8,RAD21,REST,RXRA,SIN3A,SMC3,SP1,STAT1,TAF1,TBP,TEAD4,TFAP2A,TFAP2C,UBTF,YY1,ZBTB7A,ZNF263	5	miR-10a,miR-331-3p,miR-33b,miR-744,miR-99a
ADCYAP1	25	25	ATF1,BACH1,CBX3,CTBP2,CTCF,E2F6,EZH2,FOS,HDAC2,JUND,MAX,MXI1,MYC,RAD21,RBBP5,REST,SIN3A,SMC3,SP2,STAT3,SUZ12,TBP,TCF12,ZNF143,ZNF263	0
ADCYAP1R1	17	17	CEBPB,CTCF,CTCFL,E2F6,ELF1,EP300,EZH2,FOS,FOSL1,JUND,MAX,RAD21,REST,SUZ12,YY1,ZNF143,ZNF263	0
ADD1	62	61	ATF2,BATF,CCNT2,CEBPD,CHD2,CREB1,CTCF,EBF1,EGR1,ELF1,ETS1,FOS,FOXA1,FOXA2,FOXM1,FOXP2,GABPA,GATA1,GATA2,HDAC1,HDAC2,HMGN3,IRF4,KDM5B,MAX,MAZ,MEF2A,MTA3,MXI1,MYC,NFATC1,NFYA,NFYB,NR2F2,NRF1,PAX5,PBX3,PHF8,PML,POU2F2,RAD21,RBBP5,RELA,REST,RUNX3,SAP30,SIN3A,SIX5,SP1,SP2,SPI1,TAF1,TAL1,TBP,TCF12,TCF3,TFAP2A,TFAP2C,UBTF,YY1,ZBTB7A	1	miR-221
ADD2	51	49	BACH1,BATF,BHLHE40,CBX3,CCNT2,CHD2,CREB1,CTBP2,CTCF,CTCFL,E2F6,EBF1,EGR1,ELF1,EZH2,FOS,GATA2,GTF2F1,HDAC1,HMGN3,IRF4,JUN,JUND,KDM5B,MAFF,MAFK,MAX,MAZ,MYC,NFE2,PHF8,RAD21,RBBP5,RFX5,RUNX3,SIN3A,SP1,STAT1,STAT3,TAF1,TAF7,TAL1,TBP,TEAD4,USF1,YY1,ZBTB7A,ZNF143,ZNF263	2	miR-107,miR-1301
ADD3	55	55	ATF2,BATF,CBX3,CCNT2,CDKN3,CEBPB,CEBPD,CHD2,CTCF,E2F1,E2F6,EBF1,EGR1,ELF1,FOS,FOXA1,FOXA2,GATA3,HDAC1,HMGN3,HNF4A,HNF4G,IRF1,IRF4,KDM5B,MAFF,MAFK,MAX,MAZ,MXI1,MYBL2,MYC,NFYB,NR3C1,PAX5,PHF8,RAD21,RBBP5,RELA,RUNX3,RXRA,SIN3A,SMC3,SP1,SPI1,TAF1,TBP,TCF7L2,TFAP2A,TFAP2C,UBTF,YY1,ZBTB7A,ZEB1,ZNF263	0
ADD3-AS1	54	54	BATF,CBX3,CCNT2,CDKN3,CEBPB,CEBPD,CHD2,CTCF,E2F1,E2F6,EBF1,EGR1,ELF1,EP300,FOS,FOXA1,FOXA2,GATA3,HDAC1,HMGN3,HNF4A,HNF4G,IRF1,IRF4,KDM5B,MAFF,MAFK,MAX,MAZ,MXI1,MYBL2,MYC,NFYB,PAX5,PHF8,RAD21,RBBP5,RELA,RUNX3,RXRA,SIN3A,SMC3,SP1,SPI1,TAF1,TBP,TCF7L2,TFAP2A,TFAP2C,UBTF,YY1,ZBTB7A,ZEB1,ZNF263	0
ADGB	14	14	CCNT2,CDKN3,E2F1,EBF1,EGR1,FOXA1,MAZ,MXI1,RAD21,SAP30,SIN3A,SP1,SPI1,SREBF1	0
ADH1A	1	1	FOXP2	0
ADH1B	8	8	CEBPB,FOS,FOXA1,FOXA2,MAFF,MAFK,MYC,USF1	0
ADH1C	2	2	FOXA1,NFYB	0
ADH4	18	18	ARID3A,CEBPB,CEBPD,ELF1,EP300,FOXA1,FOXA2,HNF4A,HNF4G,MAFF,MAFK,MBD4,MYBL2,SMC3,SP1,TAF1,TBP,TEAD4	0
ADH5	60	59	ATF2,BHLHE40,CBX3,CCNT2,CEBPB,CREB1,E2F1,E2F6,EBF1,EGR1,ELF1,ELK1,ETS1,FOS,FOSL2,FOXA1,FOXA2,FOXP2,GABPA,GATA2,GTF2F1,HDAC1,IRF1,KDM5B,MAFF,MAFK,MAX,MAZ,MBD4,MEF2A,MXI1,MYC,NFATC1,NRF1,PAX5,PHF8,PML,POU2F2,RBBP5,RELA,REST,RUNX3,SAP30,SIN3A,SP1,SPI1,SRF,STAT1,STAT3,TAF1,TAF7,TBP,TCF3,TEAD4,UBTF,YY1,ZBTB33,ZBTB7A,ZNF263	1	miR-106b
ADH6	15	15	CEBPB,FOXA1,FOXA2,HNF4A,HNF4G,MAFK,MBD4,MYBL2,POU2F2,RAD21,SIN3A,SP1,SPI1,TAF1,TBP	0
ADH7	2	2	CTCF,FOXA1	0
ADHFE1	95	95	ARID3A,ATF1,ATF2,ATF3,BATF,BCLAF1,BHLHE40,CBX3,CEBPB,CEBPD,CHD2,CREB1,CTCF,CTCFL,E2F1,E2F4,E2F6,EBF1,EGR1,ELF1,ELK1,ELK4,EP300,ESR1,ETS1,FOS,FOSL1,FOSL2,FOXA1,FOXM1,FOXP2,GABPA,GATA1,GATA2,GTF2F1,HDAC1,HDAC2,HMGN3,IRF1,IRF4,JUN,JUND,KDM5B,MAFF,MAFK,MAX,MAZ,MEF2A,MXI1,MYBL2,MYC,NFYB,NR2C2,NRF1,PAX5,PHF8,PML,POU2F2,RAD21,RBBP5,RCOR1,RELA,REST,RFX5,RUNX3,SAP30,SIN3A,SIX5,SMC3,SP1,SP4,SPI1,SRF,STAT3,…	0
ADI1	78	78	ATF3,BACH1,BHLHE40,CCNT2,CEBPD,CHD2,CREB1,CTCF,E2F1,E2F4,E2F6,EGR1,ELF1,ELK1,ELK4,EP300,ESRRA,ETS1,FOS,FOSL2,FOXA1,FOXA2,FOXP2,GABPA,GATA3,HDAC1,HMGN3,HNF4G,HSF1,IRF1,JUN,JUND,KDM5B,MAFF,MAFK,MAX,MAZ,MBD4,MTA3,MXI1,MYBL2,MYC,NFYA,NFYB,NR2C2,NR3C1,NRF1,PBX3,PHF8,PML,POU2F2,RBBP5,RCOR1,RELA,REST,RUNX3,SETDB1,SIN3A,SP1,SP4,SREBF1,SRF,STAT1,TAF1,TAF7,TAL1,TBP,TCF3,TCF7L2,TEAD4,TFAP2C,THAP1,USF1,YY1,Z…	0
ADIG	26	26	ARID3A,BHLHE40,BRCA1,CEBPB,CEBPD,CHD2,CTCF,EGR1,ELF1,FOSL2,FOXA1,FOXA2,GABPA,HNF4A,HNF4G,JUND,MXI1,MYBL2,NR2C2,RCOR1,RXRA,SP1,TBP,TEAD4,YY1,ZBTB33	0
ADIPOQ	10	10	CTCF,EP300,FOXA1,JUND,MAX,MYC,RAD21,RFX5,SMC3,ZNF217	0
ADIPOQ-AS1	18	18	ATF3,BHLHE40,CEBPB,CTCF,FOS,FOSL2,FOXA1,FOXA2,JUN,JUND,MAX,MYC,RAD21,RFX5,SMC3,STAT3,TBP,USF2	0
ADIPOR1	81	80	ARID3A,ATF1,ATF3,BHLHE40,BRCA1,CCNT2,CDKN3,CEBPB,CHD2,CREB1,CTCF,CTCFL,E2F1,E2F4,EGR1,ELF1,ELK1,ELK4,EP300,ETS1,FOS,FOSL1,FOSL2,FOXP2,GABPA,GATA1,GATA2,GTF2F1,HDAC1,HDAC2,HDAC8,HMGN3,IRF1,JUN,JUNB,JUND,KDM5B,MAFK,MAX,MAZ,MXI1,MYC,NFYA,NFYB,NR2F2,PHF8,PML,POU2F2,PRDM1,RAD21,RBBP5,RCOR1,REST,RFX5,SAP30,SIN3A,SIX5,SMARCC1,SMC3,SP1,SPI1,SRF,STAT1,STAT3,TAF1,TAF7,TBP,TCF12,TCF3,TEAD4,TFAP2A,TFAP2C,USF…	1	miR-197
ADIPOR2	66	65	ATF1,ATF3,BHLHE40,BRCA1,CCNT2,CEBPB,CHD2,CREB1,CTCF,E2F1,E2F4,E2F6,EGR1,ELF1,ELK1,ELK4,FOS,FOSL2,FOXA1,FOXA2,FOXP2,GABPA,GATA1,GTF2B,GTF2F1,HDAC1,JUN,KDM5B,MAFF,MAFK,MAX,MAZ,MXI1,MYC,NFYA,NFYB,NR3C1,NRF1,PAX5,PHF8,PML,POU2F2,RAD21,RBBP5,RCOR1,RELA,REST,RFX5,RUNX3,SAP30,SIN3A,SIX5,SP1,SP4,SREBF1,SRF,TAF1,TAL1,TBP,UBTF,USF1,USF2,YY1,ZBTB7A,ZNF143	1	let-7b
ADIRF	72	72	ATF3,BACH1,BATF,BHLHE40,BRCA1,CCNT2,CHD2,CTBP2,CTCF,CTCFL,E2F1,E2F4,E2F6,EBF1,EGR1,ELF1,ELK4,EP300,ESR1,ETS1,EZH2,FOS,FOSL1,FOSL2,FOXA1,FOXM1,FOXP2,GABPA,GTF2F1,HMGN3,IRF4,JUN,JUND,MAFK,MAX,MAZ,MXI1,MYC,NFYA,NR3C1,PAX5,PHF8,PML,POU2F2,RAD21,RCOR1,RELA,REST,RUNX3,SIN3A,SMARCC2,SMC3,SP1,SPI1,STAT1,STAT3,TAF1,TBP,TCF12,TCF3,TCF7L2,TEAD4,TFAP2A,TFAP2C,UBTF,USF1,USF2,YY1,ZBTB33,ZBTB7A,ZNF143,ZNF263	0
ADK	111	110	ARID3A,ATF2,ATF3,BACH1,BATF,BCLAF1,BHLHE40,CBX3,CCNT2,CDKN3,CEBPB,CEBPD,CHD2,CREB1,CTBP2,CTCF,CTCFL,E2F1,E2F4,E2F6,EBF1,EGR1,ELF1,ELK1,ELK4,EP300,ESR1,ETS1,FOS,FOSL2,FOXA1,FOXA2,FOXM1,FOXP2,GABPA,GATA1,GATA2,GTF2F1,GTF3C2,HDAC1,HDAC2,HMGN3,HNF4A,HNF4G,IKZF1,IRF1,IRF4,JUN,JUNB,JUND,KDM5B,MAX,MAZ,MBD4,MEF2A,MEF2C,MTA3,MXI1,MYBL2,MYC,NFATC1,NFYA,NFYB,NR2F2,NR3C1,PAX5,PHF8,PML,POU2F2,PRDM1,RAD21,RBBP…	1	miR-16
ADM	108	106	ARID3A,ATF1,ATF2,ATF3,BACH1,BATF,BCLAF1,BHLHE40,CBX3,CCNT2,CDKN3,CEBPB,CEBPD,CHD2,CREB1,CTBP2,CTCF,CTCFL,E2F1,E2F4,E2F6,EBF1,EGR1,ELF1,ELK4,EP300,ETS1,FOS,FOSL1,FOSL2,FOXA1,FOXM1,FOXP2,GABPA,GATA1,GATA2,GTF2F1,HDAC1,HDAC2,HMGN3,HNF4G,IRF1,IRF3,IRF4,JUN,JUNB,JUND,KDM5B,MAFF,MAFK,MAX,MAZ,MEF2A,MEF2C,MTA3,MXI1,MYBL2,MYC,NFATC1,NFE2,NFYA,NFYB,NR2F2,NR3C1,PAX5,PHF8,PML,POU2F2,PRDM1,RAD21,RBBP5,RCOR1,R…	2	miR-125b,miR-26a
ADM2	46	46	ATF3,BHLHE40,CCNT2,CEBPB,CEBPD,CHD2,CREB1,CTCF,E2F1,E2F6,EBF1,EGR1,ELF1,EZH2,FOXP2,HMGN3,KDM5B,MAX,MAZ,MXI1,MYC,NFYB,NR2C2,NRF1,PHF8,RAD21,RBBP5,RELA,SIN3A,SIRT6,SMC3,SP1,TAF1,TBP,TCF3,TCF7L2,TEAD4,TFAP2A,TFAP2C,UBTF,USF1,USF2,YY1,ZBTB7A,ZNF143,ZNF263	0
ADM5	48	48	BACH1,BATF,BCLAF1,BHLHE40,CBX3,CCNT2,CHD2,CREB1,CTCF,CTCFL,E2F4,E2F6,EBF1,EGR1,ELF1,FOXP2,GABPA,GTF2F1,HMGN3,MAX,MAZ,MTA3,MXI1,MYC,NR2F2,NRF1,PAX5,RAD21,REST,RUNX3,SIN3A,SMC3,SP1,SPI1,SRF,TAF1,TAF7,TBP,TCF12,TEAD4,TFAP2A,TFAP2C,USF1,WRNIP1,YY1,ZBTB7A,ZNF143,ZNF263	0
ADNP	111	109	ARID3A,ATF1,ATF2,ATF3,BACH1,BATF,BCLAF1,BHLHE40,BRCA1,CBX3,CCNT2,CDKN3,CEBPB,CEBPD,CHD2,CREB1,CTBP2,CTCF,CTCFL,E2F1,E2F4,E2F6,EBF1,EGR1,ELF1,ELK1,ELK4,EP300,ETS1,FOS,FOSL2,FOXA1,FOXM1,FOXP2,GABPA,GATA1,GATA2,GTF2F1,HDAC2,HMGN3,HNF4A,HNF4G,IRF1,IRF4,JUN,JUNB,JUND,KDM5A,KDM5B,MAFF,MAFK,MAX,MAZ,MBD4,MEF2A,MEF2C,MTA3,MXI1,MYBL2,MYC,NANOG,NFATC1,NFYA,NR2F2,NR3C1,PAX5,PBX3,PHF8,PML,POU2F2,RAD21,RBBP5,R…	2	let-7b,miR-328
ADNP2	59	58	ATF1,ATF2,ATF3,BACH1,BATF,BHLHE40,BRCA1,CEBPB,CHD2,CREB1,E2F1,EBF1,EGR1,ELF1,FOS,FOSL2,FOXA1,FOXA2,GABPA,GATA1,GTF2F1,JUN,JUNB,JUND,MAX,MAZ,MXI1,MYC,NFE2,NFYA,NFYB,NR3C1,PAX5,PBX3,PHF8,PML,POU2F2,POU5F1,RBBP5,RELA,REST,RFX5,RUNX3,SIN3A,SP1,SPI1,STAT3,TAF1,TAF7,TAL1,TBP,TEAD4,USF1,USF2,YY1,ZBTB33,ZBTB7A,ZNF143	1	miR-96
ADO	80	79	ATF1,ATF2,ATF3,BATF,BCLAF1,BHLHE40,CBX3,CCNT2,CEBPB,CEBPD,CHD2,CREB1,CTCF,E2F1,E2F6,EBF1,EGR1,ELF1,ELK1,ESR1,ETS1,FOXA1,FOXA2,FOXM1,FOXP2,GABPA,GATA1,GATA2,HMGN3,IRF1,IRF4,JUN,JUND,KDM5B,MAX,MAZ,MEF2A,MEF2C,MTA3,MXI1,MYC,NFATC1,NFYB,NR3C1,NRF1,PAX5,PBX3,PHF8,PML,POU2F2,RBBP5,RCOR1,RELA,REST,RUNX3,SAP30,SIN3A,SIX5,SMC3,SP1,SPI1,SRF,TAF1,TAF7,TBL1XR1,TBP,TCF12,TCF3,TCF7L2,TEAD4,UBTF,USF1,USF2,WRNIP…	1	miR-99a
ADORA1	37	37	CEBPB,CTCF,CTCFL,E2F1,E2F4,EGR1,ESR1,EZH2,FOS,FOXA1,FOXP2,GABPA,GTF2F1,MAX,MAZ,MYC,RAD21,RBBP5,REST,SIN3A,SMC3,SP1,SPI1,STAT1,STAT3,TBP,TCF7L2,TEAD4,TFAP2A,TFAP2C,UBTF,USF1,USF2,YY1,ZBTB7A,ZNF143,ZNF263	0
ADORA2A	59	59	ATF2,BACH1,BATF,BHLHE40,CEBPB,CHD2,CTCF,CTCFL,E2F6,EBF1,EGR1,ELF1,EP300,ETS1,EZH2,FOS,FOSL1,FOSL2,FOXA1,FOXA2,FOXM1,FOXP2,GABPA,GATA1,GATA3,MAX,MAZ,MEF2A,MTA3,MXI1,MYC,NFATC1,NFYB,PAX5,PBX3,PML,POU2F2,RAD21,RELA,REST,RFX5,RUNX3,SIN3A,SMC3,SP1,SPI1,STAT3,TAF1,TBP,TCF12,TCF3,USF1,USF2,WRNIP1,YY1,ZBTB7A,ZEB1,ZNF143,ZNF263	0
ADORA2A-AS1	44	44	ATF2,BATF,BCLAF1,BHLHE40,CEBPB,CHD2,CTCF,E2F6,EBF1,EP300,EZH2,FOS,FOSL2,FOXA1,FOXM1,HNF4G,IRF4,JUN,JUNB,JUND,MAFF,MAFK,MAX,MAZ,MEF2A,PAX5,RAD21,RELA,REST,RFX5,RUNX3,SMC3,SP1,SPI1,SRF,STAT3,TCF12,TEAD4,USF1,USF2,WRNIP1,YY1,ZBTB7A,ZNF143	0
ADORA2B	45	45	BHLHE40,CTBP2,CTCF,CTCFL,E2F4,E2F6,EGR1,ESR1,EZH2,FOS,FOSL2,FOXP2,GABPA,HDAC1,HNF4A,HNF4G,JUN,JUND,KDM5B,MAFF,MAFK,MAX,MXI1,MYC,NFYB,NR3C1,PBX3,PHF8,RAD21,RBBP5,REST,SIN3A,SMC3,SP2,SPI1,STAT3,TAF1,TCF3,TCF7L2,USF1,USF2,YY1,ZBTB7A,ZNF143,ZNF263	0
ADORA3	83	83	ARID3A,ATF1,ATF2,ATF3,BATF,BCLAF1,BHLHE40,CBX3,CDKN3,CEBPB,CHD2,CTCF,CTCFL,E2F1,E2F4,E2F6,EBF1,EGR1,ELF1,EP300,ETS1,FOS,FOSL1,FOSL2,FOXA1,FOXA2,FOXM1,FOXP2,GABPA,GATA1,GATA2,GATA3,GTF2F1,HDAC2,HNF4A,HNF4G,IRF4,JUN,JUNB,JUND,MAFF,MAFK,MAX,MAZ,MEF2A,MTA3,MXI1,MYBL2,MYC,NFYB,NR2F2,NR3C1,PAX5,PHF8,PML,POU2F2,RAD21,RBBP5,RCOR1,RELA,REST,RFX5,RUNX3,RXRA,SIN3A,SMC3,SP1,SPI1,STAT3,TAF1,TBP,TCF12,TCF3,TCF…	0
ADPGK	79	78	ARID3A,ATF1,ATF3,BATF,BHLHE40,BRCA1,CCNT2,CDKN3,CEBPB,CEBPD,CHD2,CTCF,E2F1,E2F4,E2F6,EBF1,EGR1,ELF1,ELK1,ELK4,EP300,ETS1,FOXA1,FOXA2,FOXP2,GABPA,GATA1,HDAC1,HMGN3,IRF1,JUND,KDM5A,KDM5B,MAFF,MAX,MAZ,MEF2A,MEF2C,MXI1,MYC,NR3C1,NRF1,PAX5,PHF8,PML,POU2F2,RAD21,RBBP5,RCOR1,RELA,REST,RFX5,RUNX3,SAP30,SIN3A,SIX5,SMARCC1,SMC3,SP1,SP4,SPI1,SRF,STAT1,TAF1,TAF7,TBL1XR1,TBP,TCF12,TCF3,TCF7L2,USF1,USF2,YY1,ZB…	1	miR-769-5p
ADPGK-AS1	78	78	ARID3A,ATF1,ATF3,BATF,BHLHE40,BRCA1,CCNT2,CDKN3,CEBPB,CEBPD,CHD2,CTCF,E2F1,E2F4,E2F6,EBF1,EGR1,ELF1,ELK1,ELK4,EP300,ETS1,FOXA1,FOXA2,FOXP2,GABPA,GATA1,HDAC1,HMGN3,IRF1,JUND,KDM5A,KDM5B,MAFF,MAX,MAZ,MEF2A,MEF2C,MXI1,MYC,NR3C1,NRF1,PAX5,PHF8,PML,POU2F2,RAD21,RBBP5,RCOR1,RELA,REST,RFX5,RUNX3,SAP30,SIN3A,SIX5,SMARCC1,SMC3,SP1,SP4,SPI1,SRF,STAT1,TAF1,TAF7,TBL1XR1,TBP,TCF12,TCF3,TCF7L2,USF1,USF2,YY1,ZB…	0
ADPRH	50	50	ATF2,BACH1,BRCA1,CBX3,CCNT2,CEBPB,CHD2,CTCF,E2F1,E2F6,EBF1,EGR1,ELF1,EP300,ESR1,FOS,FOXA1,FOXM1,GATA1,HMGN3,IRF4,JUND,MAX,MTA3,MXI1,MYC,NFATC1,NR3C1,PAX5,PHF8,PML,POU2F2,RAD21,RBBP5,RELA,REST,RUNX3,SIN3A,SMC3,SPI1,STAT1,STAT2,TAF1,TBP,TCF12,TCF3,TEAD4,WRNIP1,YY1,ZBTB33	0
ADPRHL1	57	57	BCLAF1,BHLHE40,BRCA1,CEBPB,CREB1,CTCF,E2F6,EBF1,EGR1,ELF1,ELK1,ELK4,EP300,ETS1,FOSL2,FOXA1,FOXA2,FOXP2,GABPA,GTF2F1,IRF1,JUND,MAX,MAZ,MXI1,MYBL2,MYC,NR2C2,NR3C1,PHF8,PML,POU2F2,RAD21,RCOR1,RELA,REST,RUNX3,SIN3A,SIX5,SMC3,SPI1,SRF,STAT1,SUZ12,TAF1,TBP,TCF12,TCF7L2,TFAP2A,TFAP2C,UBTF,USF1,USF2,YY1,ZBTB33,ZEB1,ZNF143	0
ADPRHL2	94	92	ATF1,ATF2,ATF3,BCLAF1,BHLHE40,CBX3,CCNT2,CDKN3,CEBPB,CEBPD,CHD2,CREB1,CTCF,CTCFL,E2F1,E2F4,E2F6,EBF1,EGR1,ELF1,ELK1,ELK4,EP300,ESR1,ETS1,FOS,FOSL1,FOSL2,FOXM1,FOXP2,GABPA,GATA1,GTF2F1,HDAC1,HDAC2,HDAC8,HMGN3,IRF1,IRF4,JUN,JUND,KDM5A,KDM5B,MAX,MAZ,MEF2A,MEF2C,MXI1,MYBL2,MYC,NR3C1,NRF1,PAX5,PHF8,PML,POU2F2,RAD21,RBBP5,RELA,REST,RFX5,RUNX3,SAP30,SETDB1,SIN3A,SIX5,SMC3,SP1,SP2,SP4,SPI1,SRF,STAT1,STAT…	2	miR-10a,miR-130b*
ADPRM	62	62	ATF2,BHLHE40,CCNT2,CEBPB,CHD2,CREB1,CTCF,E2F1,E2F4,E2F6,EBF1,EGR1,ELF1,ELK1,ELK4,ETS1,FOXA1,FOXP2,GABPA,GTF2F1,HDAC1,HMGN3,IRF1,IRF4,JUND,KDM5B,MAFF,MAFK,MAX,MAZ,MEF2A,MXI1,MYC,NR2C2,NR3C1,NRF1,PHF8,PML,POU2F2,RAD21,RBBP5,RELA,REST,RFX5,RUNX3,SAP30,SIN3A,SIX5,SMC3,SP2,SPI1,STAT3,TAF1,TAF7,TBP,TCF7L2,TFAP2A,TFAP2C,UBTF,YY1,ZBTB7A,ZNF143	0
ADRA1A	24	23	ATF1,ATF2,CDKN3,CEBPB,CTBP2,CTCF,EZH2,FOS,FOXA1,FOXP2,JUND,MAFK,MAX,NRF1,RAD21,SIN3A,SP1,SRF,SUZ12,TCF12,USF1,YY1,ZNF143	1	miR-484
ADRA1B	33	32	CEBPB,CREB1,CTCF,EBF1,ELF1,EP300,ESR1,FOS,FOSL2,FOXA1,FOXP2,GABPA,GTF2F1,JUN,JUND,MYC,NR3C1,RAD21,RCOR1,REST,SIN3A,SIX5,SMC3,STAT3,TCF7L2,TFAP2A,TFAP2C,USF1,YY1,ZBTB33,ZNF143,ZNF263	1	miR-10b
ADRA1D	35	35	ARID3A,ATF3,BHLHE40,CEBPB,CEBPD,CTCF,EGR1,ELF1,EP300,EZH2,FOS,FOXP2,GABPA,GATA2,HNF4A,HNF4G,MAX,MXI1,MYBL2,NR2C2,NR3C1,RAD21,RCOR1,REST,SMC3,SP1,STAT1,TAL1,TBP,TEAD4,USF1,USF2,YY1,ZNF143,ZNF263	0
ADRA2A	21	21	CEBPB,CTCF,EZH2,FOXP2,GABPA,MAFF,MAFK,MYC,PAX5,RAD21,RBBP5,REST,RUNX3,SMC3,TAF1,TBP,USF1,USF2,YY1,ZNF143,ZNF263	0
ADRA2B	32	32	BHLHE40,CEBPB,CREB1,CTCF,CTCFL,E2F1,E2F4,E2F6,EGR1,ELF1,ETS1,EZH2,FOXP2,GABPA,HDAC2,JUND,MAX,MAZ,MXI1,MYC,NR3C1,PAX5,RAD21,RELA,SIN3A,SMC3,SPI1,TBP,USF1,USF2,YY1,ZNF143	0
ADRA2C	21	21	BHLHE40,CTCF,CTCFL,E2F6,ELF1,EZH2,MAX,MYC,NFYB,NR3C1,NRF1,RAD21,RBBP5,REST,SUZ12,TAF1,TCF7L2,USF1,USF2,ZBTB7A,ZNF263	0
ADRB1	26	26	CEBPB,CREB1,CTBP2,CTCF,E2F1,EBF1,EGR1,ELF1,EZH2,FOS,FOXA1,GABPA,MAX,MAZ,NR3C1,PAX5,POLR3A,POU2F2,REST,RUNX3,SIN3A,SPI1,SUZ12,TAF1,TCF7L2,ZNF263	0
ADRB2	40	40	BATF,CDKN3,CEBPB,CREB1,CTBP2,CTCF,CTCFL,E2F1,E2F4,EBF1,FOS,FOXA1,GTF2F1,IRF4,MAX,MAZ,MEF2A,MTA3,MYC,NFYA,NFYB,NRF1,RAD21,RCOR1,REST,RFX5,RUNX3,SIN3A,SMC3,SP1,SPI1,SRF,STAT3,TAF1,TBP,TCF12,TCF7L2,TFAP2C,YY1,ZNF143	0
ADRB3	31	31	BACH1,BATF,BHLHE40,CBX3,CEBPB,CTBP2,CTCF,E2F6,EBF1,EP300,ESRRA,EZH2,FOXA1,FOXA2,FOXP2,HNF4A,HNF4G,MAX,MAZ,RAD21,RBBP5,REST,RUNX3,RXRA,SMC3,SP1,SPI1,SUZ12,TAL1,TEAD4,USF1	0
ADRBK1	80	80	ATF2,BACH1,BATF,BCLAF1,BHLHE40,CBX3,CCNT2,CEBPB,CHD2,CTCF,CTCFL,E2F1,E2F4,E2F6,EBF1,EGR1,ELF1,ELK1,ELK4,EP300,ETS1,FOS,FOSL2,FOXA1,FOXA2,FOXM1,FOXP2,GABPA,GTF2F1,HDAC8,HMGN3,HNF4A,IRF1,IRF4,JUND,KDM5B,MAX,MAZ,MEF2A,MTA3,MXI1,MYBL2,MYC,NFYA,NFYB,NR2F2,NRF1,PAX5,PBX3,PHF8,PML,RAD21,RBBP5,RCOR1,RELA,REST,RFX5,RUNX3,RXRA,SIN3A,SMC3,SP1,SPI1,SRF,STAT1,TAF1,TBP,TCF12,TCF3,TCF7L2,TEAD4,UBTF,USF1,USF2,WR…	0
ADRBK2	57	55	ATF2,BATF,CCNT2,CEBPB,CEBPD,CHD2,CTBP2,CTCF,E2F6,EBF1,EGR1,ELF1,FOXA1,FOXA2,GATA2,HMGN3,HNF4A,HNF4G,IKZF1,IRF4,MAFF,MAFK,MAX,MAZ,MEF2A,MEF2C,MXI1,MYC,NFYB,NRF1,PAX5,PHF8,POU2F2,RAD21,RBBP5,RELA,REST,RUNX3,SIN3A,SMC3,SP1,SPI1,STAT3,TAF1,TAF7,TAL1,TBP,TCF12,TEAD4,USF1,WRNIP1,YY1,ZBTB7A,ZEB1,ZNF263	2	miR-339-5p,miR-615-3p
ADRM1	101	94	ARID3A,ATF2,ATF3,BACH1,BCLAF1,BHLHE40,BRCA1,CBX3,CCNT2,CEBPB,CEBPD,CHD2,CREB1,CTCF,CTCFL,E2F1,E2F4,E2F6,EBF1,EGR1,ELF1,ELK1,ELK4,EP300,ETS1,FOS,FOSL1,FOSL2,FOXA1,FOXA2,FOXP2,GABPA,GTF2F1,GTF3C2,HDAC1,HMGN3,HNF4A,HNF4G,HSF1,IRF1,IRF3,JUND,MAFF,MAFK,MAX,MAZ,MBD4,MEF2C,MXI1,MYBL2,MYC,NFE2,NFYA,NFYB,NR2C2,NR2F2,PAX5,PBX3,PHF8,PML,POU2F2,RAD21,RBBP5,RCOR1,RELA,REST,RFX5,RUNX3,RXRA,SAP30,SIN3A,SIX5,SMC…	7	let-7b,miR-125b,miR-484,miR-744,miR-769-3p,miR-92a,miR-93*
ADSL	74	72	ATF2,BATF,BHLHE40,CCNT2,CDKN3,CEBPD,CHD2,CREB1,CTCF,CTCFL,E2F1,E2F4,E2F6,EBF1,EGR1,ELF1,ELK1,ELK4,ETS1,FOS,FOXA1,FOXM1,FOXP2,GABPA,GTF3C2,HDAC1,IRF1,IRF4,JUND,KDM5B,MAX,MAZ,MEF2A,MXI1,MYBL2,MYC,NFATC1,NR2C2,PAX5,PBX3,PHF8,PML,POU2F2,RAD21,RBBP5,RCOR1,RELA,REST,RFX5,RUNX3,SAP30,SIN3A,SIX5,SMC3,SP1,SP2,SPI1,SRF,STAT1,TAF1,TBP,TCF12,TCF3,TFAP2A,TFAP2C,USF1,USF2,WRNIP1,YY1,ZEB1,ZNF143,ZNF263	2	let-7a,miR-93*
ADSS	93	92	ARID3A,ATF1,ATF2,ATF3,BACH1,BCLAF1,BHLHE40,BRCA1,CBX3,CCNT2,CDKN3,CEBPB,CEBPD,CHD2,CREB1,CTBP2,CTCF,CTCFL,E2F1,E2F4,E2F6,EBF1,EGR1,ELF1,ELK1,ELK4,EP300,ETS1,FOS,FOSL2,FOXA1,FOXA2,FOXM1,FOXP2,GABPA,GATA1,GTF2F1,HDAC1,HDAC2,HMGN3,IRF1,JUN,JUNB,JUND,KDM5B,MAFK,MAX,MAZ,MXI1,MYBL2,MYC,NANOG,NFYB,NR2F2,NRF1,PAX5,PHF8,PML,POU2F2,RAD21,RBBP5,RCOR1,RELA,REST,RFX5,RUNX3,SETDB1,SIN3A,SIX5,SMARCC2,SMC3,SP1,S…	1	miR-20a
ADSSL1	65	65	BACH1,BHLHE40,BRCA1,CBX3,CCNT2,CEBPB,CEBPD,CHD2,CREB1,CTCF,CTCFL,E2F6,EBF1,EGR1,ELF1,EP300,ETS1,FOS,FOSL1,FOSL2,FOXA1,FOXA2,FOXM1,FOXP2,GABPA,HDAC1,HMGN3,HNF4A,HNF4G,JUN,JUND,KDM5B,MAFK,MAX,MAZ,MXI1,MYBL2,MYC,NFYA,NFYB,NR2C2,NR3C1,PAX5,PHF8,RAD21,RCOR1,REST,RFX5,RXRA,SAP30,SIN3A,SMARCC1,SMC3,SP1,TAF1,TAF7,TBP,TCF7L2,TEAD4,UBTF,USF1,YY1,ZBTB7A,ZNF143,ZNF263	0
ADTRP	75	75	ATF1,ATF2,ATF3,BATF,BHLHE40,BRCA1,CBX3,CCNT2,CEBPB,CHD2,CTCF,E2F4,E2F6,EBF1,EGR1,ELF1,ELK1,EP300,FOS,FOSL2,FOXM1,FOXP2,GATA2,GTF2F1,IKZF1,IRF1,IRF4,JUN,JUNB,JUND,MAFK,MAX,MAZ,MEF2A,MEF2C,MTA3,MXI1,MYC,PAX5,PHF8,PML,POU2F2,PRDM1,RAD21,RBBP5,RCOR1,RELA,REST,RFX5,RUNX3,SIN3A,SMC3,SP1,SPI1,STAT3,TAF1,TAL1,TBP,TCF12,TCF3,TCF7L2,TEAD4,TFAP2A,TFAP2C,THAP1,UBTF,USF1,USF2,WRNIP1,YY1,ZBTB33,ZEB1,ZKSCAN1,ZN…	0
AEBP1	27	27	BHLHE40,CEBPB,CTBP2,CTCF,EBF1,EGR1,EZH2,FOS,FOSL1,FOSL2,FOXA1,FOXA2,FOXP2,JUND,MYC,RAD21,RBBP5,RUNX3,SIN3A,SPI1,STAT3,TCF12,TCF3,USF1,YY1,ZNF263,ZZZ3	0
AEBP2	70	67	ATF1,ATF2,BACH1,BATF,BCLAF1,BHLHE40,CBX3,CCNT2,CDKN3,CEBPB,CEBPD,CHD2,CREB1,CTCF,E2F1,E2F4,E2F6,EBF1,EGR1,ELF1,EP300,FOS,FOXA1,FOXA2,FOXM1,FOXP2,GATA1,GATA2,GATA3,HDAC2,IKZF1,JUN,JUND,MAX,MAZ,MTA3,MXI1,MYBL2,MYC,NR3C1,NRF1,PAX5,PHF8,PML,POU2F2,POU5F1,RAD21,RBBP5,RELA,REST,RUNX3,SIN3A,SP1,SRF,STAT1,STAT3,TAF1,TAF7,TAL1,TBP,TCF12,TCF7L2,USF1,YY1,ZBTB33,ZBTB7A,ZNF263	3	let-7e,miR-328,miR-484
AEN	89	88	ATF2,BATF,BHLHE40,BRCA1,CBX3,CCNT2,CEBPB,CHD2,CREB1,CTBP2,CTCF,E2F1,E2F4,E2F6,EBF1,EGR1,ELF1,ELK1,ELK4,ETS1,FOS,FOSL2,FOXA1,FOXA2,FOXM1,FOXP2,GABPA,GATA1,GATA2,GTF2F1,HDAC1,HDAC2,HMGN3,HNF4A,HNF4G,IRF1,IRF3,IRF4,JUN,JUNB,JUND,KDM5B,MAFF,MAFK,MAX,MAZ,MEF2A,MXI1,MYC,NANOG,NFYA,NFYB,NR2F2,NR3C1,PAX5,PHF8,PML,POU2F2,POU5F1,RAD21,RBBP5,RCOR1,RELA,REST,RFX5,RUNX3,SAP30,SIN3A,SMARCC1,SMC3,SP1,SP2,SP4,SP…	1	miR-193b*
AES	67	67	BATF,BHLHE40,CBX3,CCNT2,CEBPB,CHD2,CTCF,CTCFL,E2F1,E2F6,EBF1,EGR1,ELF1,EP300,ESR1,ETS1,FOS,FOSL2,FOXA1,FOXA2,FOXM1,FOXP2,GABPA,HDAC2,HMGN3,HNF4A,HNF4G,IRF4,JUN,JUND,MAFF,MAFK,MAX,MAZ,MXI1,MYBL2,MYC,NFYA,NFYB,NR2F2,NR3C1,PAX5,PHF8,POU2F2,RAD21,RCOR1,RELA,REST,SP1,SPI1,SRF,TAF1,TCF12,TCF3,TCF7L2,TEAD4,TFAP2A,TFAP2C,UBTF,USF1,USF2,YY1,ZBTB7A,ZEB1,ZKSCAN1,ZNF143,ZNF263	0
AFAP1	34	34	ARID3A,BACH1,CEBPB,CHD2,CTCF,E2F6,EGR1,EP300,ESR1,FOSL2,FOXA1,FOXA2,FOXP2,HNF4A,HNF4G,JUND,MAZ,MYC,NR2C2,RAD21,RBBP5,RELA,RXRA,SIN3A,SP1,SPI1,TAF1,TAF7,TEAD4,TFAP2C,USF1,ZBTB7A,ZNF217,ZNF263	0
AFAP1-AS1	44	44	ARID3A,ATF3,BACH1,BHLHE40,CDKN3,CEBPB,CHD2,CTCF,E2F6,EGR1,ELF1,ETS1,FOS,FOSL2,FOXA1,FOXA2,FOXP2,HNF4A,HNF4G,JUND,KDM5B,MAFF,MAFK,MAX,MYC,PHF8,PML,RAD21,RELA,REST,RUNX3,SIN3A,SMC3,SP1,SPI1,TBP,TCF7L2,TEAD4,TFAP2C,USF1,USF2,YY1,ZBTB33,ZNF143	0
AFAP1L1	33	33	CBX3,CDKN3,CEBPB,CEBPD,CTCF,CTCFL,E2F1,EBF1,EGR1,ELF1,FOXA1,GABPA,MAFF,MAFK,MAX,MYC,NR3C1,RAD21,RUNX3,SETDB1,SIN3A,SMC3,STAT3,TAF1,TBP,TCF12,TEAD4,TFAP2A,TFAP2C,TRIM28,USF1,ZNF143,ZNF263	0
AFAP1L2	27	27	BATF,CEBPB,CREB1,CTCF,EBF1,ELF1,ESR1,EZH2,FOS,FOSL2,FOXA1,GATA2,JUN,JUND,MAX,MYC,PAX5,RAD21,RBBP5,RUNX3,SIN3A,SMC3,STAT3,TBP,TCF7L2,YY1,ZBTB33	0
AFF1	115	114	ARID3A,ATF1,ATF2,ATF3,BACH1,BATF,BCLAF1,BHLHE40,BRCA1,CBX3,CCNT2,CDKN3,CEBPB,CEBPD,CHD2,CREB1,CTCF,CTCFL,E2F1,E2F4,E2F6,EBF1,EGR1,ELF1,ELK1,EP300,ESR1,ETS1,FOS,FOSL1,FOSL2,FOXA1,FOXA2,FOXM1,FOXP2,GABPA,GATA1,GATA2,GTF2B,GTF2F1,HDAC1,HDAC2,HMGN3,HNF4A,HNF4G,IRF1,IRF4,JUN,JUNB,JUND,KDM5B,MAFF,MAFK,MAX,MAZ,MEF2A,MEF2C,MTA3,MXI1,MYBL2,MYC,NELFE,NFATC1,NFYB,NR2C2,NR2F2,NR3C1,NRF1,PAX5,PBX3,PHF8,PML,PO…	1	miR-615-3p
AFF2	10	10	CEBPB,CTCF,EGR1,EZH2,MAFK,MAX,MYC,RAD21,RBBP5,TCF7L2	0
AFF3	36	36	ATF2,BATF,BCLAF1,BHLHE40,CTBP2,CTCF,EBF1,EGR1,ELF1,EP300,EZH2,FOXM1,IRF4,MAFF,MAFK,MEF2A,MEF2C,MTA3,NFATC1,PAX5,PML,POU2F2,RAD21,RBBP5,RELA,REST,RUNX3,SP1,SPI1,SRF,SUZ12,TAF1,TCF12,TCF3,TEAD4,YY1	0
AFF4	82	79	ATF1,ATF2,ATF3,BHLHE40,BRCA1,CBX3,CCNT2,CEBPB,CEBPD,CHD2,CREB1,E2F1,E2F4,E2F6,EGR1,ELF1,ELK4,EP300,ETS1,FOS,FOXA1,FOXP2,GABPA,GTF2F1,HDAC1,HMGN3,JUN,JUND,KDM5B,MAFK,MAX,MAZ,MEF2A,MXI1,MYC,NFE2,NR3C1,NRF1,PAX5,PBX3,PHF8,PML,POU2F2,RBBP5,RCOR1,RELA,REST,RUNX3,SAP30,SETDB1,SIN3A,SIX5,SMARCC1,SMARCC2,SP1,SP4,SPI1,SREBF1,SRF,STAT1,STAT2,STAT3,TAF1,TAF7,TBL1XR1,TBP,TCF12,TCF3,TCF7L2,TEAD4,THAP1,UBTF,US…	3	let-7b,miR-18a,miR-532-3p
AFG3L1P	70	70	ARID3A,ATF1,ATF2,ATF3,BATF,BRCA1,CBX3,CCNT2,CEBPB,CEBPD,CHD2,CREB1,CTCF,E2F1,E2F4,E2F6,EBF1,EGR1,ELF1,ETS1,FOSL1,FOXP2,GABPA,GTF2F1,HDAC1,HMGN3,IRF1,KDM5B,MAX,MAZ,MEF2A,MXI1,MYC,NR2C2,NR3C1,NRF1,PHF8,PML,RAD21,RBBP5,RCOR1,RELA,REST,RFX5,RUNX3,SAP30,SIN3A,SIX5,SMARCC1,SP4,SPI1,SRF,STAT1,TAF1,TAF7,TAL1,TBL1XR1,TBP,TCF12,TCF3,TCF7L2,USF1,USF2,WRNIP1,YY1,ZBTB33,ZBTB7A,ZEB1,ZNF143,ZNF263	0
AFG3L2	73	73	ATF1,BACH1,BHLHE40,CCNT2,CEBPB,CEBPD,CHD2,CREB1,CTCF,CTCFL,E2F1,E2F4,E2F6,EGR1,ELF1,ELK1,ELK4,ETS1,FOS,FOSL1,FOSL2,FOXP2,GABPA,GATA1,GATA2,HMGN3,JUN,JUND,KDM5B,MAFF,MAFK,MAX,MAZ,MXI1,MYBL2,MYC,NELFE,NFYB,NRF1,PAX5,PBX3,PHF8,PML,POU2F2,RAD21,RBBP5,RCOR1,RELA,REST,RFX5,RXRA,SAP30,SIN3A,SP1,SPI1,SREBF1,TAF1,TAF7,TBP,TCF12,TCF3,TCF7L2,TEAD4,TFAP2A,TFAP2C,UBTF,USF1,USF2,WRNIP1,YY1,ZBTB7A,ZNF143,ZNF263	0
AFM	9	9	ARID3A,FOXA1,FOXA2,HNF4A,MAFK,REST,SP1,SRF,TEAD4	0
AFMID	86	86	ARID3A,ATF3,BHLHE40,CBX3,CCNT2,CEBPB,CEBPD,CHD2,CREB1,CTCF,CTCFL,E2F1,E2F4,E2F6,EGR1,ELF1,EP300,FOS,FOSL2,FOXA1,FOXA2,FOXM1,FOXP2,GABPA,GATA1,GTF2F1,GTF3C2,HDAC1,HDAC2,HMGN3,HNF4A,HNF4G,IRF1,JUN,JUND,KDM5B,MAX,MAZ,MBD4,MEF2C,MXI1,MYBL2,MYC,NFYA,NFYB,NR2F2,NR3C1,PAX5,PBX3,PHF8,PML,POU2F2,PPARGC1A,RAD21,RCOR1,RELA,REST,RFX5,RUNX3,RXRA,SAP30,SIN3A,SMARCC1,SMARCC2,SMC3,SP1,SP2,SP4,SPI1,STAT1,STAT3,TA…	0
AFP	29	29	ARID3A,CEBPB,CTCF,FOS,FOSL2,FOXA1,FOXA2,GATA2,HNF4A,HNF4G,JUN,JUND,MAFF,MAFK,MBD4,MYBL2,RAD21,RXRA,SIN3A,SMC3,SP1,SPI1,SRF,TAF1,TAL1,TBP,TEAD4,YY1,ZBTB7A	0
AFTPH	96	96	ARID3A,ATF1,ATF2,ATF3,BACH1,BATF,BRCA1,CCNT2,CDKN3,CEBPB,CEBPD,CHD2,CREB1,CTCF,CTCFL,E2F1,E2F4,E2F6,EBF1,EGR1,ELF1,ELK1,ELK4,EP300,ETS1,FOS,FOSL2,FOXA1,FOXA2,FOXM1,FOXP2,GABPA,GATA1,GATA3,GTF2F1,HMGN3,HNF4A,HNF4G,IRF1,IRF4,JUN,JUNB,JUND,KDM5B,MAFF,MAFK,MAX,MAZ,MEF2A,MEF2C,MTA3,MXI1,MYBL2,MYC,NFATC1,NR2F2,NR3C1,NRF1,PAX5,PHF8,PML,POU2F2,RAD21,RBBP5,RCOR1,RELA,REST,RFX5,RUNX3,RXRA,SIN3A,SIX5,SMARCC…	0
AGA	73	73	ARID3A,ATF2,ATF3,BACH1,BCLAF1,BHLHE40,BRCA1,CCNT2,CDKN3,CEBPB,CEBPD,CHD2,CTCF,E2F1,E2F4,E2F6,EBF1,EGR1,ELF1,ELK1,EP300,ETS1,FOS,FOSL2,FOXA1,FOXA2,FOXP2,GABPA,GATA1,GTF2B,GTF2F1,HDAC1,HMGN3,IRF1,JUN,JUND,KDM5B,MAFF,MAFK,MAX,MAZ,MXI1,MYC,NANOG,NR2C2,PAX5,PHF8,PML,POU2F2,RBBP5,RCOR1,RELA,REST,RUNX3,SIN3A,SMARCC1,SP1,SP4,SPI1,SRF,STAT2,TAF1,TAF7,TBP,TCF3,TCF7L2,UBTF,USF1,USF2,WRNIP1,YY1,ZBTB33,ZNF263	0
AGAP1	44	43	ATF3,BACH1,BHLHE40,CCNT2,CEBPB,CREB1,CTCF,E2F1,E2F4,E2F6,ELF1,ETS1,FOS,FOSL1,FOSL2,GABPA,GATA1,GATA2,JUN,JUNB,JUND,KDM5B,MAFK,MAX,MAZ,MXI1,MYC,PHF8,RAD21,RBBP5,REST,SIN3A,SIX5,SMC3,SRF,STAT1,TAF1,TFAP2A,UBTF,YY1,ZBTB7A,ZNF143,ZNF263	1	miR-324-5p
AGAP11	60	60	ATF3,BACH1,BATF,BHLHE40,BRCA1,CHD2,CTBP2,CTCF,CTCFL,E2F1,E2F4,E2F6,EBF1,EGR1,ELF1,ELK4,EP300,ESR1,EZH2,FOS,FOSL2,FOXM1,GABPA,GTF2F1,JUN,JUND,MAX,MAZ,MXI1,MYC,NFYA,NR3C1,PAX5,PML,POU2F2,RAD21,RCOR1,RELA,REST,RUNX3,SIN3A,SMARCC2,SMC3,SP1,SPI1,STAT1,STAT3,TAF1,TBP,TCF3,TCF7L2,TEAD4,TFAP2A,TFAP2C,USF1,USF2,YY1,ZBTB33,ZNF143,ZNF263	0
AGAP2	87	87	ATF1,ATF2,ATF3,BATF,BHLHE40,BRCA1,CCNT2,CEBPB,CHD2,CTBP2,CTCF,CTCFL,E2F1,E2F4,E2F6,EBF1,EGR1,ELF1,ELK1,ELK4,EP300,ETS1,EZH2,FOS,FOSL1,FOSL2,FOXP2,GABPA,GATA1,GATA2,HDAC1,HMGN3,HNF4A,IRF1,IRF3,JUN,JUNB,JUND,KDM5B,MAFK,MAX,MAZ,MTA3,MXI1,MYBL2,MYC,NFYA,NFYB,NR3C1,NRF1,PAX5,PBX3,PHF8,PML,POU2F2,RAD21,RBBP5,RCOR1,RELA,REST,RFX5,RUNX3,RXRA,SAP30,SIN3A,SMC3,SP1,SP2,SP4,SPI1,STAT1,STAT3,SUZ12,TAF1,TAF7,T…	0
AGAP2-AS1	52	52	BACH1,CCNT2,CEBPB,CHD2,CREB1,CTBP2,CTCF,CTCFL,E2F1,E2F4,E2F6,EGR1,ELF1,ESR1,ETS1,EZH2,FOS,FOSL2,FOXP2,GABPA,GATA3,GTF2F1,HMGN3,HNF4A,JUND,KDM5B,MAX,MAZ,MXI1,MYC,NR3C1,PHF8,RAD21,RBBP5,RCOR1,REST,RXRA,SIN3A,SMARCC1,SMC3,SP1,SP4,SPI1,STAT1,STAT3,TBP,TCF12,UBTF,USF1,YY1,ZNF143,ZNF263	0
AGAP3	91	89	ATF3,BCLAF1,BHLHE40,CCNT2,CDKN3,CEBPB,CEBPD,CHD2,CREB1,CTBP2,CTCF,CTCFL,E2F1,E2F4,E2F6,EBF1,EGR1,ELF1,ELK1,ELK4,EP300,ESR1,ETS1,FOS,FOSL1,FOXA1,FOXM1,FOXP2,GABPA,GATA1,GATA2,GTF2F1,HDAC1,HDAC2,HDAC6,HDAC8,HMGN3,HNF4A,HNF4G,IRF1,JUN,JUND,KDM5B,MAX,MAZ,MXI1,MYBL2,MYC,NFYA,NFYB,NR2F2,NR3C1,NRF1,PAX5,PBX3,PHF8,PML,POU2F2,RAD21,RBBP5,RCOR1,RELA,REST,RFX5,RUNX3,SAP30,SIN3A,SIX5,SMC3,SP1,SPI1,SRF,STAT1,…	2	miR-149,miR-652
AGAP4	2	1	USF1	1	miR-1296
AGAP5	5	5	GATA1,PAX5,TAL1,TEAD4,ZNF263	0
AGAP7	32	32	CCNT2,CDKN3,CEBPB,CREB1,CTCF,E2F1,E2F4,E2F6,EGR1,ELF1,EZH2,GABPA,HDAC1,HDAC2,HDAC6,MAX,MAZ,MXI1,MYC,PHF8,RBBP5,RXRA,SIN3A,SMC3,TAF1,TBP,TCF7L2,TEAD4,TFAP2C,UBTF,YY1,ZNF263	0
AGBL1	4	4	CTCF,RAD21,REST,ZNF143	0
AGBL1-AS1	2	2	FOS,STAT3	0
AGBL2	52	51	ARID3A,CEBPB,CEBPD,CHD2,CTCF,E2F1,E2F6,EGR1,ELF1,FOS,FOSL1,FOSL2,FOXA1,FOXA2,GABPA,GATA2,HNF4A,HNF4G,JUN,JUND,KDM5B,MAFF,MAFK,MAX,MAZ,MBD4,MTA3,MXI1,MYBL2,MYC,PAX5,PHF8,PML,POU2F2,RAD21,RBBP5,RCOR1,RELA,REST,RUNX3,RXRA,SIN3A,SP1,SPI1,SREBF1,SRF,TAF1,TBP,TEAD4,YY1,ZBTB7A	1	miR-10a
AGBL3	93	92	ARID3A,ATF2,BATF,BCLAF1,BHLHE40,BRCA1,CBX3,CCNT2,CDKN3,CEBPB,CEBPD,CHD2,CTCF,CTCFL,E2F1,E2F4,E2F6,EBF1,EGR1,ELF1,ELK1,EP300,ETS1,FOS,FOXA1,FOXA2,FOXM1,FOXP2,GABPA,HDAC1,HDAC2,HDAC8,HMGN3,HNF4A,HNF4G,IKZF1,IRF1,IRF4,JUNB,JUND,KDM5B,MAFF,MAX,MAZ,MBD4,MEF2A,MEF2C,MTA3,MXI1,MYBL2,MYC,NFATC1,NR2F2,PAX5,PBX3,PHF8,PML,POU2F2,RAD21,RBBP5,RCOR1,RELA,REST,RFX5,RUNX3,RXRA,SAP30,SETDB1,SIN3A,SMARCC1,SMC3,SP1…	1	miR-186
AGBL4	7	7	E2F1,E2F6,SIN3A,SPI1,SUZ12,YY1,ZNF263	0
AGBL5	102	102	ARID3A,ATF2,ATF3,BACH1,BATF,BCLAF1,BDP1,BHLHE40,BRCA1,BRF1,CBX3,CCNT2,CDKN3,CEBPB,CHD2,CREB1,CTCF,E2F1,E2F4,E2F6,EBF1,EGR1,ELF1,ELK1,ELK4,EP300,ETS1,EZH2,FOS,FOSL2,FOXA1,FOXA2,FOXM1,GABPA,GATA1,GATA2,GTF2F1,GTF3C2,HDAC6,HDAC8,HSF1,IRF1,IRF3,IRF4,JUND,KDM5B,MAFK,MAX,MAZ,MBD4,MEF2A,MTA3,MXI1,MYBL2,MYC,NFYA,NFYB,NR2F2,NR3C1,NRF1,PAX5,PBX3,PHF8,PML,POLR3A,POU2F2,PPARGC1A,RAD21,RBBP5,RCOR1,RELA,REST,R…	0
AGER	99	96	ARID3A,ATF1,ATF2,BATF,BCLAF1,BHLHE40,BRCA1,CBX3,CCNT2,CEBPB,CEBPD,CHD2,CREB1,CTCF,E2F1,E2F4,E2F6,EBF1,EGR1,ELF1,ELK1,ELK4,EP300,ETS1,FOS,FOSL2,FOXA1,FOXA2,FOXM1,FOXP2,GABPA,GATA1,GATA2,GTF2F1,HDAC1,HDAC2,HMGN3,HNF4A,HNF4G,IRF1,IRF3,IRF4,JUND,KDM5B,MAFF,MAFK,MAX,MAZ,MEF2A,MTA3,MXI1,MYBL2,MYC,NFATC1,NFYA,NFYB,NR2C2,NR2F2,NRF1,PAX5,PBX3,PHF8,PML,POU2F2,RAD21,RBBP5,RELA,REST,RFX5,RUNX3,SAP30,SIN3A,SM…	3	miR-10a,miR-16,miR-195
AGFG1	87	87	ATF1,ATF2,ATF3,BATF,CBX3,CCNT2,CDKN3,CEBPB,CEBPD,CHD2,CREB1,CTCF,CTCFL,E2F1,EBF1,EGR1,ELF1,EP300,ESR1,FOS,FOSL1,FOSL2,FOXA1,FOXA2,FOXM1,FOXP2,GABPA,GATA1,GATA2,GATA3,GTF2B,GTF2F1,HMGN3,HNF4A,HNF4G,IRF1,IRF4,JUN,JUNB,JUND,MAX,MAZ,MEF2A,MXI1,MYBL2,MYC,NFATC1,NFYA,NFYB,NR3C1,PAX5,PHF8,PML,POU2F2,RAD21,RBBP5,RELA,REST,RFX5,RUNX3,RXRA,SIN3A,SIX5,SMARCC1,SMC3,SP1,SP2,SPI1,STAT1,STAT3,TAF1,TAF7,TBP,TCF7…	0
AGFG2	109	108	ARID3A,ATF1,ATF2,ATF3,BACH1,BATF,BHLHE40,BRCA1,CBX3,CEBPB,CEBPD,CHD2,CREB1,CTBP2,CTCF,E2F1,E2F4,E2F6,EBF1,EGR1,ELF1,EP300,ETS1,FOS,FOSL1,FOSL2,FOXA1,FOXA2,FOXM1,FOXP2,GATA1,GATA2,GTF2F1,HDAC1,HDAC2,HDAC8,HMGN3,HNF4A,HNF4G,IKZF1,IRF1,IRF3,IRF4,JUN,JUND,KDM5B,MAX,MAZ,MBD4,MEF2A,MTA3,MXI1,MYBL2,MYC,NFATC1,NFYA,NFYB,NR2F2,NR3C1,NRF1,PAX5,PBX3,PHF8,PML,POU2F2,POU5F1,PPARGC1A,RAD21,RBBP5,RCOR1,RELA,RES…	1	let-7b
AGGF1	59	58	ATF1,BCLAF1,BHLHE40,BRCA1,CBX3,CEBPB,CHD2,CREB1,E2F1,E2F4,E2F6,EGR1,ELF1,ELK1,ELK4,EP300,ETS1,EZH2,FOXP2,GABPA,GTF2F1,HDAC1,HDAC2,HNF4G,JUND,KDM5B,MAFF,MAFK,MAX,MAZ,MXI1,MYC,NFATC1,PAX5,PBX3,PHF8,PML,RBBP5,RCOR1,RELA,REST,RUNX3,SAP30,SETDB1,SIN3A,SIX5,SP1,SPI1,SRF,TAF1,TBP,TCF7L2,TEAD4,TRIM28,UBTF,YY1,ZBTB33,ZNF263	1	miR-30a*
AGK	85	83	ATF2,BACH1,BATF,BCLAF1,BHLHE40,CBX3,CCNT2,CDKN3,CEBPB,CEBPD,CHD2,CREB1,CTBP2,CTCF,CTCFL,E2F1,E2F4,E2F6,EBF1,EGR1,ELF1,EP300,ETS1,FOS,FOSL1,FOSL2,FOXM1,FOXP2,GABPA,GTF3C2,HDAC1,HDAC2,HDAC6,HMGN3,IKZF1,IRF1,IRF4,JUND,KDM5B,MAX,MAZ,MEF2A,MEF2C,MTA3,MXI1,MYBL2,MYC,NFATC1,NR3C1,PAX5,PHF8,PML,POU2F2,RAD21,RBBP5,RCOR1,RELA,REST,RUNX3,SAP30,SETDB1,SIN3A,SIX5,SP1,SPI1,SRF,TAF1,TAF7,TAL1,TBP,TCF12,TCF3,TCF…	2	miR-378,miR-484
AGL	68	65	ATF2,BRCA1,CCNT2,CDKN3,CEBPB,CEBPD,CHD2,E2F1,E2F4,E2F6,EBF1,EGR1,ELF1,ELK1,ELK4,ETS1,FOS,FOXA1,FOXP2,GABPA,GATA2,GTF2B,HDAC1,HDAC2,HMGN3,HNF4A,IRF1,JUND,KDM5B,MAFF,MAFK,MAX,MAZ,MXI1,MYBL2,MYC,NR3C1,PAX5,PHF8,PML,POU2F2,RBBP5,RCOR1,RELA,REST,RUNX3,RXRA,SAP30,SIN3A,SPI1,TAF1,TAL1,TBP,TCF3,TCF7L2,TEAD4,UBTF,USF1,USF2,WRNIP1,YY1,ZBTB33,ZBTB7A,ZEB1,ZKSCAN1	3	miR-191,miR-455-3p,miR-484
AGMAT	40	39	ARID3A,BHLHE40,CEBPB,CEBPD,CHD2,CTCF,E2F1,EGR1,ELF1,ELK4,FOXA1,GABPA,GTF2F1,HNF4A,HNF4G,MAFF,MAFK,MAX,MAZ,MXI1,MYBL2,MYC,NFYA,NFYB,NR3C1,RAD21,RXRA,SIN3A,SP1,TAF1,TAF7,TBP,TCF3,TCF7L2,TFAP2A,TFAP2C,USF1,YY1,ZBTB7A	1	let-7e
AGMO	13	13	CEBPB,CTCF,EP300,ESR1,FOS,FOSL2,FOXA1,HNF4A,JUN,NR3C1,RAD21,RELA,USF1	0
AGO1	74	74	ARID3A,ATF1,ATF3,BHLHE40,CCNT2,CEBPD,CHD2,CREB1,CTCF,CTCFL,E2F1,E2F4,E2F6,EBF1,EGR1,ELF1,ELK1,FOXP2,GABPA,GATA2,HDAC1,HDAC2,HDAC8,HMGN3,HNF4A,JUN,JUNB,JUND,KDM5B,MAX,MAZ,MEF2A,MXI1,MYC,NFYB,NR2F2,NRF1,PAX5,PHF8,PML,POU2F2,POU5F1,RAD21,RBBP5,RCOR1,REST,RFX5,RUNX3,RXRA,SAP30,SIN3A,SIRT6,SMC3,SP1,SP2,SPI1,STAT1,STAT2,TAF1,TAF7,TAL1,TBL1XR1,TBP,TCF3,TCF7L2,TEAD4,THAP1,TRIM28,UBTF,USF1,WRNIP1,YY1,ZBTB…	0
AGO2	83	83	ARID3A,ATF2,BHLHE40,BRCA1,CBX3,CCNT2,CEBPB,CEBPD,CHD2,CTCF,CTCFL,E2F1,E2F4,E2F6,EBF1,EGR1,ELF1,EP300,ETS1,FOS,FOSL2,FOXA1,FOXA2,FOXM1,FOXP2,GABPA,GATA1,GATA2,GATA3,HMGN3,HNF4A,HNF4G,JUND,KDM5B,MAFK,MAX,MAZ,MBD4,MEF2A,MXI1,MYBL2,MYC,NR2F2,NR3C1,PAX5,PHF8,PML,POU2F2,RAD21,RBBP5,RCOR1,RELA,REST,RFX5,RUNX3,RXRA,SAP30,SIN3A,SMC3,SP1,SP4,SPI1,STAT1,STAT3,TAF1,TAL1,TBP,TCF12,TCF7L2,TEAD4,TFAP2A,TFAP2C,T…	0
AGO3	72	72	ATF2,ATF3,BCLAF1,BHLHE40,CCNT2,CEBPB,CHD2,CREB1,CTCF,E2F1,E2F6,EGR1,ELF1,ELK1,ELK4,ETS1,FOXA1,FOXP2,GABPA,GATA2,GTF2B,HDAC1,HDAC2,HMGN3,IRF1,JUND,KDM5A,KDM5B,MAFF,MAFK,MAX,MAZ,MEF2A,MEF2C,MTA3,MXI1,MYC,NR2C2,NR3C1,PAX5,PHF8,PML,POU2F2,RAD21,RBBP5,RELA,REST,RUNX3,SAP30,SIN3A,SIX5,SMARCC1,SP1,SPI1,SRF,STAT3,TAF1,TAF7,TBL1XR1,TBP,TCF7L2,TFAP2A,TFAP2C,UBTF,USF1,USF2,WRNIP1,YY1,ZBTB7A,ZEB1,ZNF143,ZNF2…	0
AGO4	29	29	CCNT2,CDKN3,CEBPB,CHD2,E2F1,E2F6,EBF1,ELF1,FOS,FOXA1,FOXA2,KDM5B,MAX,MAZ,MYC,NFYB,PBX3,PHF8,RBBP5,RUNX3,SIN3A,SPI1,TAF1,TBP,TFAP2A,UBTF,YY1,ZBTB7A,ZNF263	0
AGPAT1	102	102	ARID3A,ATF1,ATF2,ATF3,BACH1,BATF,BCLAF1,BHLHE40,BRCA1,CBX3,CCNT2,CEBPB,CEBPD,CHD2,CREB1,CTCF,CTCFL,E2F1,E2F4,E2F6,EBF1,EGR1,ELF1,ELK1,ELK4,EP300,FOS,FOSL1,FOSL2,FOXA1,FOXA2,FOXM1,GABPA,GATA1,GATA2,GTF2F1,HDAC1,HDAC2,HDAC8,HMGN3,HNF4A,HNF4G,IRF1,IRF3,JUN,JUND,KDM5B,MAFF,MAFK,MAX,MAZ,MEF2A,MXI1,MYBL2,MYC,NFYA,NFYB,NR2C2,NR2F2,NR3C1,NRF1,PAX5,PBX3,PHF8,PML,RAD21,RBBP5,RELA,REST,RFX5,RUNX3,SAP30,SIN3…	0
AGPAT2	76	75	ATF3,BATF,BHLHE40,BRCA1,CBX3,CCNT2,CEBPB,CEBPD,CHD2,CTCF,E2F1,E2F6,EBF1,EGR1,ELF1,ELK4,EP300,ESR1,ESRRA,ETS1,FOS,FOSL1,FOSL2,FOXA1,FOXP2,GABPA,GATA1,GATA3,GTF2F1,HDAC1,HDAC2,HMGN3,HNF4A,HNF4G,IRF4,JUN,JUNB,JUND,KDM5B,MAX,MAZ,MXI1,MYBL2,MYC,NR3C1,PAX5,PHF8,PML,RAD21,RCOR1,RFX5,RUNX3,RXRA,SAP30,SIN3A,SMARCC1,SMC3,SP1,SPI1,TAF1,TAF7,TBP,TCF12,TCF3,TCF7L2,THAP1,UBTF,USF1,USF2,YY1,ZBTB7A,ZKSCAN1,ZNF14…	1	miR-744
AGPAT3	97	94	ARID3A,ATF2,ATF3,BACH1,BATF,BCLAF1,BHLHE40,CBX3,CCNT2,CDKN3,CEBPB,CHD2,CTCF,E2F1,E2F6,EBF1,EGR1,ELF1,ELK1,ESRRA,ETS1,FOS,FOSL1,FOSL2,FOXA1,FOXA2,FOXM1,FOXP2,GABPA,GATA1,GATA2,GTF2B,HDAC1,HDAC2,HDAC8,HMGN3,HNF4A,HNF4G,IRF1,IRF4,JUN,JUNB,JUND,KDM5B,MAFF,MAFK,MAX,MAZ,MBD4,MEF2A,MTA3,MXI1,MYC,NFATC1,NR2F2,PAX5,PBX3,PHF8,PML,POU2F2,RAD21,RBBP5,RELA,REST,RUNX3,RXRA,SIN3A,SMC3,SP1,SPI1,SRF,STAT1,STAT2,T…	3	miR-149,miR-18a*,miR-744
AGPAT4	60	60	ATF1,ATF2,ATF3,BATF,CBX3,CCNT2,CDKN3,CEBPB,CHD2,CTCF,E2F6,EBF1,EGR1,ELF1,ELK1,EP300,FOS,FOSL1,FOSL2,GABPA,GATA1,GATA2,GTF2B,GTF2F1,IRF1,JUN,JUNB,JUND,KDM5B,MAX,MAZ,MXI1,MYC,NFYB,NR2F2,PHF8,PML,RAD21,RCOR1,RELA,REST,RFX5,RUNX3,SIN3A,SIX5,SP1,SPI1,SRF,STAT3,TAF1,TAF7,TAL1,TBP,TCF7L2,TEAD4,USF1,USF2,WRNIP1,YY1,ZNF143	0
AGPAT4-IT1	41	41	BACH1,BHLHE40,CBX3,CDKN3,CEBPB,CTBP2,CTCF,E2F4,E2F6,ELF1,EP300,FOS,JUN,JUND,MAFF,MAFK,MAX,MYC,NFE2,PML,POU5F1,RAD21,REST,RUNX3,SETDB1,SIN3A,SMC3,SPI1,STAT2,TAF1,TBL1XR1,TBP,TCF12,TCF3,TCF7L2,TEAD4,USF1,YY1,ZBTB33,ZNF143,ZNF263	0
AGPAT5	79	76	ATF2,BCLAF1,BHLHE40,CBX3,CCNT2,CEBPB,CEBPD,CHD2,CREB1,CTCF,CTCFL,E2F1,E2F4,E2F6,EBF1,EGR1,ELF1,ETS1,FOS,FOXA2,FOXM1,FOXP2,GABPA,GATA1,GATA2,HDAC1,HMGN3,HSF1,IRF1,IRF3,JUNB,KDM5B,MAX,MAZ,MEF2A,MEF2C,MTA3,MXI1,MYC,NFATC1,NFYA,NFYB,NR2F2,NRF1,PAX5,PHF8,PML,POU2F2,RAD21,RBBP5,RCOR1,RELA,REST,RFX5,RUNX3,SAP30,SIN3A,SIX5,SMC3,SP1,SPI1,SREBF1,SRF,TAF1,TAL1,TBL1XR1,TBP,TCF12,TCF3,TCF7L2,TEAD4,USF1,WRNIP1…	3	miR-15b,miR-30c,miR-92a
AGPAT6	70	67	ATF1,ATF3,BACH1,BATF,BHLHE40,BRCA1,CCNT2,CEBPB,CHD2,CREB1,CTBP2,CTCF,CTCFL,E2F1,E2F4,E2F6,EGR1,ELF1,ETS1,FOS,FOSL1,FOSL2,FOXA1,FOXP2,GABPA,HDAC1,HDAC2,HMGN3,IRF1,JUND,KDM5B,MAFF,MAFK,MAX,MAZ,MXI1,MYC,NR2C2,NR2F2,NRF1,PAX5,PHF8,PML,RAD21,RBBP5,RELA,REST,RUNX3,RXRA,SAP30,SIN3A,SMC3,SPI1,STAT3,TAF1,TBP,TCF12,TCF7L2,TEAD4,UBTF,USF1,USF2,YY1,ZBTB33,ZBTB7A,ZNF143,ZNF263	3	miR-1260b,miR-149,miR-423-5p
AGPAT9	43	43	ATF3,CBX3,CCNT2,CEBPB,CHD2,CTBP2,E2F1,E2F4,EBF1,EGR1,ELF1,EP300,EZH2,FOS,FOSL1,FOSL2,FOXA1,HDAC1,HMGN3,JUN,JUNB,JUND,KDM5B,MAX,MAZ,MEF2A,MYC,PHF8,PML,RCOR1,REST,SIN3A,SMC3,STAT1,TAF1,TBP,TCF7L2,TEAD4,TFAP2A,TFAP2C,UBTF,YY1,ZNF263	0
AGPS	100	100	ARID3A,ATF2,ATF3,BACH1,BATF,BCLAF1,BHLHE40,CBX3,CCNT2,CDKN3,CEBPB,CEBPD,CHD2,CREB1,CTBP2,CTCF,CTCFL,E2F1,E2F4,E2F6,EBF1,EGR1,ELF1,EP300,ESR1,ETS1,FOS,FOSL2,FOXA1,FOXA2,FOXM1,FOXP2,GABPA,GATA1,GATA2,GTF2B,GTF2F1,GTF3C2,HDAC1,HDAC2,HMGN3,HNF4A,HNF4G,IKZF1,IRF1,JUN,JUND,KDM5B,MAFF,MAFK,MAX,MAZ,MBD4,MEF2A,MXI1,MYBL2,MYC,NFE2,NFYB,NR2C2,NR2F2,NR3C1,PAX5,PBX3,PHF8,PML,POLR3A,POU2F2,RBBP5,RCOR1,RELA,RES…	0
AGR2	25	25	ARID3A,CEBPB,CTCF,EP300,ESR1,FOS,FOSL2,FOXA1,FOXA2,GATA3,JUN,JUND,MAFF,MAFK,MYC,NR3C1,RAD21,RFX5,SIN3A,SMARCC2,SMC3,STAT3,TCF7L2,USF1,ZNF217	0
AGR3	10	10	CTCF,EP300,ESR1,FOXA1,GATA3,NR3C1,RAD21,SMC3,SPI1,STAT1	0
AGRN	85	85	ATF2,BATF,BHLHE40,CBX3,CCNT2,CEBPB,CEBPD,CHD2,CREB1,CTBP2,CTCF,CTCFL,E2F1,E2F4,E2F6,EBF1,EGR1,ELF1,ELK1,EP300,ESR1,ETS1,FOS,FOSL2,FOXA1,FOXP2,GABPA,GATA1,GTF2F1,HDAC1,HDAC2,HMGN3,HNF4A,HNF4G,IRF1,JUND,KDM5B,MAX,MAZ,MEF2A,MEF2C,MXI1,MYBL2,MYC,NFYB,NR2F2,NR3C1,NRF1,PHF8,PML,POU2F2,RAD21,RBBP5,RCOR1,RELA,REST,RFX5,RUNX3,SAP30,SIN3A,SMC3,SP1,SP4,SPI1,SRF,STAT1,STAT2,STAT3,TAF1,TAF7,TAL1,TBP,TCF12,TCF…	0
AGRP	101	101	ATF2,ATF3,BACH1,BHLHE40,BRCA1,CBX3,CCNT2,CEBPB,CHD2,CREB1,CTCF,CTCFL,E2F1,E2F4,E2F6,EGR1,ELF1,ELK1,ELK4,EP300,ESR1,ETS1,FOS,FOSL1,FOSL2,FOXA1,FOXA2,FOXM1,FOXP2,GABPA,GATA1,GATA2,HDAC1,HDAC2,HMGN3,HNF4A,HNF4G,JUN,JUND,KDM5A,KDM5B,MAFK,MAX,MAZ,MEF2A,MEF2C,MXI1,MYBL2,MYC,NANOG,NFE2,NFYB,NR2F2,NR3C1,NRF1,PAX5,PBX3,PHF8,PML,POU2F2,PRDM1,RAD21,RBBP5,RELA,REST,RFX5,RUNX3,SAP30,SIN3A,SIX5,SMARCC2,SMC3,SP…	0
AGT	44	44	ARID3A,BHLHE40,CDKN3,CEBPB,CEBPD,CHD2,CTCF,E2F6,EGR1,ELF1,ESRRA,FOS,FOSL2,FOXA1,FOXA2,HNF4A,HNF4G,HSF1,JUND,MAX,MAZ,MBD4,MXI1,MYBL2,MYC,NR2C2,PPARGC1A,RAD21,RCOR1,REST,RXRA,SIN3A,SMC3,SP1,STAT3,TAF1,TBP,TCF7L2,TEAD4,TFAP2C,USF1,USF2,YY1,ZBTB7A	0
AGTPBP1	61	61	ATF2,BACH1,BATF,BHLHE40,BRCA1,CCNT2,CDKN3,CEBPB,CHD2,CREB1,CTCF,E2F1,E2F4,E2F6,EGR1,ELF1,ELK4,FOS,FOXA1,FOXP2,GABPA,GTF2F1,HDAC1,HMGN3,IRF4,JUN,JUND,MAFF,MAFK,MAX,MAZ,MXI1,MYC,NFYA,NR2F2,NR3C1,NRF1,PAX5,PHF8,PRDM1,RAD21,RBBP5,RCOR1,RFX5,RUNX3,SIN3A,SMARCC1,SMC3,SP1,SRF,STAT1,STAT3,TAF1,TBP,TCF7L2,TEAD4,TFAP2C,USF1,USF2,YY1,ZBTB7A	0
AGTR1	28	28	ARID3A,CEBPB,CTCF,E2F1,ELF1,ELK4,EP300,EZH2,FOS,FOSL2,FOXA1,GATA3,MAFK,MAX,RAD21,RBBP5,REST,SIN3A,SMARCC1,SMC3,STAT3,TAF1,TBP,USF1,YY1,ZBTB7A,ZNF217,ZNF263	0
AGTR2	1	1	CEBPB	0
AGTRAP	83	82	ATF3,BHLHE40,BRCA1,CBX3,CCNT2,CEBPB,CHD2,CTCF,CTCFL,E2F1,E2F4,E2F6,EBF1,EGR1,ELF1,ETS1,FOS,FOSL1,FOSL2,FOXA1,GABPA,GATA1,GATA2,GTF2F1,GTF3C2,HDAC1,HDAC2,HMGN3,HNF4A,HNF4G,IRF1,JUN,JUND,KDM5B,MAFF,MAFK,MAX,MAZ,MBD4,MEF2A,MTA3,MXI1,MYC,NFE2,NFYB,NR2F2,NRF1,PBX3,PHF8,POU2F2,RAD21,RBBP5,RELA,REST,RUNX3,SAP30,SIN3A,SP1,SP4,SPI1,SREBF1,STAT1,STAT2,STAT3,TAF1,TAF7,TBL1XR1,TBP,TCF12,TCF7L2,TEAD4,TFAP2A,T…	1	miR-125a-5p
AGXT	31	31	ARID3A,BHLHE40,CEBPB,CEBPD,CTCF,ELF1,FOSL2,FOXA1,FOXA2,GABPA,GATA3,HNF4A,HNF4G,MAX,MAZ,MBD4,MXI1,MYBL2,MYC,RAD21,RCOR1,RXRA,SIN3A,SP1,TAF1,TBP,USF1,YY1,ZBTB7A,ZNF217,ZNF263	0
AGXT2	12	12	CEBPB,CTCF,FOS,FOXA1,FOXA2,HNF4A,HNF4G,MAFK,MYC,SP1,STAT3,USF1	0
AHCTF1	79	78	ATF2,ATF3,BCLAF1,BHLHE40,BRCA1,CBX3,CCNT2,CEBPB,CEBPD,CHD2,CREB1,CTBP2,CTCF,E2F1,E2F4,E2F6,EBF1,EGR1,ELF1,ELK1,ESR1,ETS1,FOS,FOSL2,FOXM1,FOXP2,GABPA,GATA1,GTF2F1,HDAC1,HMGN3,IRF1,KDM5B,MAFF,MAX,MAZ,MXI1,MYBL2,MYC,NFYB,NR2F2,NR3C1,NRF1,PAX5,PHF8,PML,POU2F2,RBBP5,RCOR1,RELA,REST,RUNX3,SAP30,SIN3A,SIX5,SMARCC2,SP1,SRF,STAT1,STAT3,TAF1,TAF7,TAL1,TBP,TCF12,TCF3,TCF7L2,TEAD4,THAP1,UBTF,USF1,WRNIP1,YY1,…	1	miR-186
AHCTF1P1	2	2	CTCF,RAD21	0
AHCY	110	110	ARID3A,ATF2,ATF3,BACH1,BCLAF1,BHLHE40,BRCA1,CBX3,CCNT2,CEBPB,CEBPD,CHD2,CREB1,CTCF,CTCFL,E2F1,E2F4,E2F6,EBF1,EGR1,ELF1,ELK1,EP300,ESR1,ESRRA,ETS1,FOS,FOSL1,FOSL2,FOXA1,FOXA2,FOXM1,FOXP2,GABPA,GATA1,GATA2,GATA3,GTF2B,GTF2F1,HDAC1,HDAC2,HMGN3,HNF4A,HNF4G,IRF1,IRF4,JUN,JUND,KDM5A,KDM5B,MAFF,MAFK,MAX,MAZ,MBD4,MEF2A,MEF2C,MXI1,MYBL2,MYC,NFYA,NR2C2,NR2F2,NRF1,PAX5,PHF8,PML,POU2F2,POU5F1,RAD21,RBBP5,RCO…	0
AHCYL1	109	106	ARID3A,ATF1,ATF2,ATF3,BACH1,BATF,BCLAF1,BHLHE40,BRCA1,CBX3,CCNT2,CDKN3,CEBPB,CHD2,CREB1,CTCF,E2F1,E2F4,E2F6,EBF1,EGR1,ELF1,ELK1,EP300,ESR1,ETS1,FOS,FOSL1,FOSL2,FOXA1,FOXA2,FOXM1,FOXP2,GABPA,GATA1,GATA2,GATA3,GTF2B,GTF2F1,HDAC1,HDAC2,HMGN3,HNF4A,HNF4G,IRF1,IRF4,JUN,JUNB,JUND,KDM5B,MAFF,MAFK,MAX,MAZ,MXI1,MYC,NFE2,NR2C2,NR2F2,NR3C1,PAX5,PBX3,PHF8,PML,POU2F2,PPARGC1A,RAD21,RBBP5,RCOR1,RELA,REST,RFX5,…	3	let-7b,miR-1229,miR-92a
AHCYL2	102	100	ARID3A,ATF1,ATF2,ATF3,BACH1,BATF,BCLAF1,BHLHE40,BRCA1,CBX3,CCNT2,CEBPB,CEBPD,CHD2,CREB1,CTCF,CTCFL,E2F1,E2F4,E2F6,EBF1,EGR1,ELF1,ELK1,ELK4,EP300,ESR1,ETS1,FOS,FOSL2,FOXA1,FOXA2,FOXM1,FOXP2,GABPA,GATA2,GATA3,HDAC1,HDAC2,HDAC8,HMGN3,IRF1,IRF4,JUN,JUNB,JUND,KDM5B,MAFF,MAFK,MAX,MAZ,MXI1,MYC,NFE2,NFYB,NRF1,PAX5,PHF8,PML,POU2F2,POU5F1,RAD21,RBBP5,RCOR1,RELA,REST,RFX5,RUNX3,SAP30,SIN3A,SIRT6,SIX5,SMARCC…	2	miR-185,miR-92a
AHDC1	93	91	ATF2,ATF3,BCLAF1,BHLHE40,CCNT2,CDKN3,CEBPB,CEBPD,CHD2,CTCF,CTCFL,E2F1,E2F4,E2F6,EBF1,EGR1,ELF1,EP300,ESR1,ETS1,FOS,FOSL1,FOSL2,FOXA1,FOXA2,FOXM1,FOXP2,GABPA,GATA2,GTF2F1,HDAC1,HDAC2,HMGN3,HNF4A,HNF4G,IRF1,IRF4,JUN,JUNB,JUND,KDM5B,MAFF,MAX,MAZ,MEF2A,MTA3,MXI1,MYBL2,MYC,NFYA,NFYB,NR2C2,NR2F2,NR3C1,PAX5,PBX3,PHF8,POLR3A,POU2F2,RAD21,RBBP5,RCOR1,RELA,RUNX3,RXRA,SAP30,SIN3A,SIX5,SMC3,SP1,SP2,SP4,SPI1,…	2	miR-193b,miR-484
AHI1	90	90	ARID3A,ATF1,ATF2,ATF3,BATF,BHLHE40,BRCA1,CBX3,CCNT2,CDKN3,CEBPB,CHD2,CREB1,CTCF,CTCFL,E2F1,E2F4,E2F6,EBF1,EGR1,ELF1,ETS1,FOS,FOSL1,FOSL2,FOXA1,FOXA2,FOXP2,GABPA,GATA1,GATA2,GTF2B,GTF2F1,HDAC1,HDAC2,HDAC6,HMGN3,HSF1,IRF1,JUN,JUNB,JUND,KDM5B,MAFF,MAFK,MAX,MAZ,MXI1,MYBL2,MYC,NR2F2,NR3C1,NRF1,PAX5,PHF8,PML,POU2F2,POU5F1,RAD21,RBBP5,RELA,REST,RFX5,RUNX3,SAP30,SETDB1,SIN3A,SIRT6,SMARCC1,SMC3,SP1,SREBF1…	0
AHNAK	116	113	ARID3A,ATF2,ATF3,BACH1,BATF,BCLAF1,BHLHE40,BRCA1,CBX3,CCNT2,CEBPB,CEBPD,CHD2,CREB1,CTBP2,CTCF,CTCFL,E2F1,E2F4,E2F6,EBF1,EGR1,ELF1,ELK1,ELK4,EP300,ESR1,ETS1,FOS,FOSL1,FOSL2,FOXA1,FOXA2,FOXM1,FOXP2,GABPA,GATA1,GATA2,GATA3,GTF2F1,HDAC1,HDAC2,HMGN3,HNF4A,HNF4G,IKZF1,IRF3,IRF4,JUN,JUNB,JUND,KDM5B,MAFK,MAX,MAZ,MBD4,MEF2A,MEF2C,MTA3,MXI1,MYBL2,MYC,NANOG,NFATC1,NFYA,NFYB,NR2F2,NR3C1,NRF1,PAX5,PBX3,PHF8,P…	3	miR-1303,miR-324-5p,miR-421
AHNAK2	66	66	BACH1,BHLHE40,CEBPB,CHD2,CREB1,CTCF,CTCFL,E2F1,E2F4,E2F6,EBF1,EGR1,ELF1,ELK1,ELK4,EP300,ESR1,ETS1,FOS,FOSL1,FOSL2,FOXA1,FOXP2,GABPA,GATA2,GATA3,HDAC1,HMGN3,JUN,JUND,KDM5B,MAFK,MAX,MAZ,MXI1,MYC,NFYA,NFYB,NR3C1,NRF1,PAX5,PHF8,RAD21,RCOR1,REST,RFX5,SAP30,SIN3A,SMARCC1,SMC3,SP1,STAT1,STAT3,TAF1,TAF7,TBP,TCF7L2,USF1,USF2,YY1,ZBTB33,ZBTB7A,ZKSCAN1,ZNF143,ZNF217,ZNF263	0
AHR	55	53	ARID3A,BACH1,BATF,BHLHE40,BRCA1,CEBPB,CHD2,CREB1,CTCF,E2F1,EBF1,EGR1,ELF1,EP300,FOS,FOSL2,FOXA1,FOXA2,FOXP2,GABPA,GATA3,GTF3C2,JUN,JUND,MAFF,MAFK,MAX,MAZ,MEF2A,MYC,PAX5,POU2F2,PRDM1,RAD21,RBBP5,RCOR1,RELA,REST,SIN3A,SMC3,SPI1,STAT3,TAF1,TAF7,TBP,TCF12,TCF7L2,USF1,USF2,YY1,ZEB1,ZNF217,ZNF263	2	miR-26a,miR-625
AHRR	16	14	CEBPB,CTCF,E2F1,ESR1,FOS,JUN,MAFF,MAFK,MYC,PAX5,TCF12,TCF3,YY1,ZNF217	2	miR-18a,miR-26a
AHSA1	80	75	ARID3A,ATF1,ATF2,BCLAF1,BRCA1,CCNT2,CDKN3,CEBPD,CHD2,CREB1,CTCF,E2F4,E2F6,EBF1,EGR1,ELF1,ELK1,ELK4,ESR1,ETS1,FOS,FOXA1,FOXM1,GABPA,GATA1,GATA2,GTF2F1,HDAC1,HSF1,IRF1,IRF4,JUN,JUND,KDM5A,KDM5B,MAFF,MAFK,MAX,MAZ,MTA3,MXI1,MYBL2,MYC,NFYA,NFYB,NR2C2,PHF8,PML,POU2F2,PPARGC1A,RAD21,RBBP5,RCOR1,RELA,REST,RUNX3,SIN3A,SIX5,SMARCC2,SMC3,SP1,SP4,SPI1,SREBF1,STAT3,TAF1,TAF7,TBP,TCF12,TCF7L2,USF1,YY1,ZBTB33,Z…	5	miR-193b,miR-196a,miR-222,miR-503,miR-99b
AHSA2	71	70	ARID3A,ATF1,ATF2,BACH1,BHLHE40,BRCA1,CBX3,CCNT2,CDKN3,CEBPD,CHD2,CREB1,CTCF,E2F1,E2F4,E2F6,EBF1,EGR1,ELF1,ELK4,ETS1,FOS,FOSL1,FOSL2,FOXP2,GABPA,GATA1,GTF2F1,HDAC1,HMGN3,HSF1,JUND,KDM5B,MAFF,MAFK,MAX,MAZ,MXI1,MYC,NR3C1,PHF8,PML,RAD21,RBBP5,RCOR1,RELA,REST,RFX5,RUNX3,RXRA,SETDB1,SIN3A,SMC3,SP1,SPI1,TAF1,TBP,TCF12,TFAP2A,TFAP2C,TRIM28,UBTF,USF1,USF2,WRNIP1,YY1,ZBTB33,ZEB1,ZKSCAN1,ZNF263	1	miR-193b
AHSG	64	64	ARID3A,ATF2,BHLHE40,BRCA1,CCNT2,CDKN3,CEBPB,CEBPD,CHD2,CREB1,CTCF,CTCFL,E2F1,E2F4,EBF1,ELF1,FOS,FOSL2,FOXA1,FOXA2,FOXM1,FOXP2,GTF2F1,HNF4A,HNF4G,JUN,JUNB,JUND,MAFF,MAFK,MAX,MAZ,MBD4,MXI1,MYBL2,MYC,PAX5,PRDM1,RAD21,RCOR1,RELA,REST,RFX5,RUNX3,RXRA,SIN3A,SMC3,SP1,SPI1,SRF,STAT1,TAF1,TBP,TCF12,TCF7L2,TEAD4,TFAP2A,TFAP2C,USF2,WRNIP1,YY1,ZBTB7A,ZKSCAN1,ZNF143	0
AHSP	20	20	ARID3A,BHLHE40,CCNT2,E2F6,EGR1,ELF1,EZH2,GATA1,GATA2,MAFF,MAFK,NR2F2,PML,RAD21,RBBP5,RXRA,SIRT6,TAL1,TBL1XR1,TEAD4	0
AICDA	53	53	ATF2,BATF,BCLAF1,BHLHE40,CCNT2,CEBPB,CHD2,CREB1,CTCF,EBF1,EGR1,ELF1,FOS,FOSL2,FOXM1,GATA1,GATA2,GTF3C2,IKZF1,IRF4,JUN,JUND,MAX,MAZ,MEF2A,MEF2C,MTA3,MXI1,MYC,NFATC1,NR3C1,PAX5,PBX3,PML,POU2F2,RAD21,RELA,REST,RUNX3,SIN3A,SMC3,SP1,SPI1,TAF1,TAL1,TBP,TCF12,TCF3,TEAD4,WRNIP1,YY1,ZEB1,ZNF143	0
AIDA	97	93	ARID3A,ATF1,ATF3,BHLHE40,CBX3,CCNT2,CDKN3,CEBPB,CHD2,CREB1,CTCF,E2F1,E2F4,E2F6,EBF1,EGR1,ELF1,ELK1,ELK4,ETS1,FOS,FOSL1,FOSL2,FOXA1,FOXA2,FOXM1,FOXP2,GABPA,GATA1,GATA2,GTF2F1,HDAC1,HDAC2,HMGN3,IRF1,JUN,JUNB,JUND,KDM5B,MAFF,MAFK,MAX,MAZ,MEF2A,MTA3,MXI1,MYBL2,MYC,NANOG,NFE2,NFYB,NR2C2,NR2F2,NRF1,PAX5,PHF8,PML,POU2F2,RAD21,RBBP5,RELA,REST,RFX5,RUNX3,SAP30,SIN3A,SIRT6,SIX5,SP1,SPI1,SRF,STAT3,TAF1,TAF7…	4	let-7a,let-7b,let-7c,miR-92a
AIF1	98	98	ARID3A,ATF1,ATF2,ATF3,BATF,BCLAF1,BHLHE40,BRCA1,BRF2,CBX3,CCNT2,CEBPB,CEBPD,CHD2,CREB1,CTCF,E2F1,E2F4,E2F6,EBF1,EGR1,ELF1,ELK1,EP300,ETS1,FOS,FOXA1,FOXA2,FOXM1,FOXP2,GABPA,GATA2,GTF2B,GTF2F1,HDAC1,HDAC2,HMGN3,HNF4A,HNF4G,IKZF1,IRF1,IRF4,JUN,JUNB,JUND,KDM5B,MAFF,MAFK,MAX,MAZ,MBD4,MXI1,MYBL2,MYC,NFATC1,NFYA,NFYB,NR2F2,NRF1,PAX5,PHF8,PML,POU2F2,RBBP5,RCOR1,RELA,REST,RFX5,RUNX3,SAP30,SIN3A,SP1,SP4,SP…	0
AIF1L	31	31	BHLHE40,CEBPB,CTBP2,CTCF,E2F1,EBF1,EGR1,EP300,EZH2,FOXA1,FOXP2,GATA3,GTF2F1,MAX,MAZ,MXI1,MYC,NANOG,RAD21,REST,RXRA,SIN3A,SRF,TAF1,TBP,TCF7L2,TEAD4,TFAP2C,USF2,ZNF217,ZNF263	0
AIFM1	81	79	ARID3A,ATF1,ATF2,BCLAF1,BHLHE40,CBX3,CCNT2,CDKN3,CEBPB,CHD2,CREB1,CTCF,E2F1,E2F4,E2F6,EGR1,ELF1,EP300,ETS1,FOS,FOSL2,FOXA1,FOXP2,GABPA,GATA1,GATA2,GTF2F1,IRF1,JUN,JUNB,JUND,KDM5B,MAFF,MAFK,MAX,MAZ,MEF2A,MXI1,MYC,NFYB,NR2F2,NRF1,PBX3,PHF8,PML,RAD21,RBBP5,RCOR1,RELA,REST,RFX5,RUNX3,SAP30,SIN3A,SIRT6,SIX5,SMC3,SP1,SPI1,SRF,STAT1,STAT3,TAF1,TBL1XR1,TBP,TCF12,TCF7L2,TEAD4,TFAP2A,TFAP2C,THAP1,TRIM28,UB…	2	miR-30c,miR-484
AIFM2	75	73	ARID3A,ATF3,BACH1,BHLHE40,CBX3,CCNT2,CEBPB,CHD2,CTBP2,CTCF,E2F1,E2F4,E2F6,EBF1,EGR1,ELF1,ELK4,ESR1,ESRRA,ETS1,FOS,FOSL1,FOSL2,FOXA1,FOXA2,GABPA,GATA1,GATA2,HMGN3,HNF4A,HNF4G,JUND,KDM5B,MAFF,MAFK,MAX,MAZ,MBD4,MXI1,MYBL2,MYC,NFE2,NR2C2,NR2F2,NR3C1,PAX5,PHF8,RAD21,RELA,REST,RXRA,SETDB1,SIN3A,SMARCC1,SMARCC2,SP1,SPI1,SRF,TAF1,TAL1,TBP,TCF12,TCF7L2,TEAD4,TFAP2A,TFAP2C,TRIM28,UBTF,YY1,ZBTB7A,ZNF143,ZNF…	2	miR-140-3p,miR-15b
AIFM3	57	57	ARID3A,ATF3,BACH1,BHLHE40,CBX3,CCNT2,CEBPB,CTBP2,CTCF,CTCFL,E2F6,EGR1,ELF1,ESRRA,ETS1,EZH2,FOS,FOSL1,FOSL2,FOXA1,FOXA2,GATA2,GTF2F1,GTF3C2,HDAC1,HDAC2,HDAC6,HNF4A,HNF4G,JUN,JUNB,JUND,MAFF,MAX,MAZ,MYC,NR2F2,RAD21,RBBP5,RELA,REST,RXRA,SIN3A,SMC3,SP1,SPI1,SRF,TAF1,TBL1XR1,TBP,TCF12,TEAD4,THAP1,YY1,ZBTB7A,ZNF143,ZNF263	0
AIG1	80	79	ARID3A,ATF1,ATF3,BHLHE40,BRCA1,CBX3,CCNT2,CDKN3,CEBPB,CEBPD,CHD2,CREB1,CTCF,CTCFL,E2F1,E2F4,E2F6,EBF1,EGR1,ELF1,EP300,ETS1,FOS,FOSL2,FOXA1,FOXA2,FOXP2,GABPA,GATA2,GTF2F1,HDAC1,HMGN3,HNF4A,HNF4G,JUN,JUND,KDM5B,MAFF,MAFK,MAX,MAZ,MXI1,MYBL2,MYC,NFATC1,NFYA,NFYB,NR2F2,NR3C1,PBX3,PHF8,RAD21,RBBP5,RCOR1,REST,RFX5,RUNX3,RXRA,SAP30,SETDB1,SIN3A,SMC3,SP1,STAT3,TAF1,TAF7,TBL1XR1,TBP,TCF12,TCF3,TEAD4,THAP1,…	1	miR-15b
AIM1	84	83	ATF1,ATF2,ATF3,BACH1,BATF,BCLAF1,BHLHE40,CCNT2,CDKN3,CEBPB,CHD2,CTCF,CTCFL,E2F1,E2F4,E2F6,EBF1,EGR1,ELF1,EP300,EZH2,FOS,FOSL1,FOSL2,FOXA1,FOXM1,FOXP2,GABPA,GATA1,GATA2,HDAC2,HNF4A,HNF4G,IKZF1,IRF1,IRF4,JUN,JUNB,JUND,MAFF,MAFK,MAX,MAZ,MEF2A,MEF2C,MTA3,MXI1,MYC,NFATC1,NFYB,NR2F2,NRF1,PAX5,PML,POU2F2,RAD21,RBBP5,RELA,REST,RFX5,RUNX3,SIN3A,SIRT6,SMC3,SP1,SPI1,STAT3,TAF1,TAL1,TBL1XR1,TBP,TCF12,TCF3,TC…	1	miR-25
AIM1L	72	72	ARID3A,ATF3,BACH1,BHLHE40,BRCA1,CBX3,CEBPB,CEBPD,CHD2,CTCF,CTCFL,E2F6,EGR1,ELF1,EP300,ESRRA,EZH2,FOS,FOSL1,FOSL2,FOXA1,FOXA2,GTF2B,GTF2F1,HDAC2,HNF4A,HNF4G,JUN,JUNB,JUND,MAFF,MAFK,MAX,MAZ,MXI1,MYBL2,MYC,NFYA,NFYB,NR2C2,NR3C1,PAX5,RAD21,RCOR1,RELA,REST,RFX5,RUNX3,RXRA,SIN3A,SMC3,SP1,SPI1,SRF,STAT1,STAT3,TAF1,TBL1XR1,TBP,TCF7L2,TEAD4,TFAP2A,TFAP2C,THAP1,USF1,USF2,WRNIP1,YY1,ZBTB7A,ZNF143,ZNF217,ZNF…	0
AIM2	66	66	ATF1,ATF2,ATF3,BATF,BCLAF1,BHLHE40,CBX3,CCNT2,CEBPB,CHD2,CTCF,EBF1,EGR1,ELF1,ELK1,EP300,FOS,FOSL1,FOXM1,GATA1,GATA2,HDAC2,IKZF1,IRF1,IRF4,JUN,JUNB,JUND,MAFK,MAX,MAZ,MEF2A,MEF2C,MTA3,MXI1,MYC,NFATC1,NFYB,NR2F2,PBX3,PML,POU2F2,RAD21,RBBP5,RCOR1,RELA,RFX5,RUNX3,SIN3A,SIX5,SMC3,SP1,SPI1,SRF,STAT1,STAT2,STAT3,TAF1,TAL1,TBP,TCF12,TEAD4,TRIM28,WRNIP1,YY1,ZNF143	0
AIMP1	61	61	ATF1,ATF2,ATF3,BATF,BHLHE40,CDKN3,CEBPB,CHD2,CREB1,E2F1,E2F4,EGR1,ELF1,ELK1,ELK4,EP300,FOS,FOXA1,FOXA2,GTF2B,HDAC1,IRF4,KDM5A,KDM5B,MAX,MAZ,MTA3,MXI1,MYC,NFYB,NR3C1,NRF1,PBX3,PHF8,PML,POU2F2,PRDM1,RBBP5,RELA,REST,RFX5,RUNX3,SAP30,SIN3A,SIX5,SMC3,SP4,SPI1,SRF,STAT1,STAT3,TAF1,TAF7,TBL1XR1,TBP,TCF12,TEAD4,THAP1,USF1,WRNIP1,YY1	0
AIMP2	90	88	ATF1,ATF2,ATF3,BATF,BHLHE40,CBX3,CCNT2,CDKN3,CEBPB,CEBPD,CHD2,CREB1,CTCF,CTCFL,E2F4,E2F6,EBF1,EGR1,ELF1,ELK4,FOS,FOSL1,FOXA1,FOXA2,FOXP2,GABPA,GATA2,GTF2F1,HDAC1,HDAC2,HNF4G,IRF1,IRF3,IRF4,JUND,KDM5B,MAFF,MAFK,MAX,MAZ,MBD4,MXI1,MYBL2,MYC,NFYA,NFYB,NR2C2,NR2F2,NRF1,PAX5,PBX3,PHF8,PML,POU2F2,PPARGC1A,RAD21,RBBP5,RCOR1,RELA,REST,RFX5,RUNX3,SAP30,SETDB1,SIN3A,SIX5,SMC3,SP1,SP2,SPI1,STAT1,STAT3,TAF1,T…	2	miR-365,miR-744
AIP	90	90	ATF2,ATF3,BATF,BHLHE40,BRCA1,CBX3,CCNT2,CDKN3,CEBPB,CHD2,CREB1,CTCF,E2F1,E2F4,E2F6,EBF1,EGR1,ELF1,ELK1,ELK4,EP300,ETS1,FOS,FOXA1,FOXA2,FOXM1,FOXP2,GABPA,GATA2,GTF2F1,HDAC2,HNF4G,IRF1,IRF4,JUN,JUND,KDM5A,KDM5B,MAFK,MAX,MAZ,MBD4,MEF2A,MEF2C,MTA3,MXI1,MYBL2,MYC,NFATC1,NFYA,NFYB,NR2F2,NRF1,PAX5,PBX3,PHF8,PML,POU2F2,RBBP5,RCOR1,RELA,REST,RFX5,RUNX3,SAP30,SETDB1,SIN3A,SIX5,SMC3,SP1,SP2,SP4,SPI1,TAF1,TA…	0
AIPL1	54	54	BHLHE40,CBX3,CCNT2,CDKN3,CEBPB,CEBPD,CHD2,CREB1,CTCF,E2F1,E2F4,E2F6,EBF1,EGR1,ELF1,FOXM1,FOXP2,GABPA,GTF2F1,HDAC1,IRF1,KDM5A,KDM5B,MAX,MAZ,MXI1,MYC,NFYA,NFYB,NR3C1,PAX5,PBX3,PHF8,PML,RAD21,RELA,RFX5,RUNX3,SAP30,SIN3A,SMC3,SP1,SPI1,TAF1,TAF7,TBP,TCF12,TCF3,TCF7L2,TFAP2A,TFAP2C,USF1,YY1,ZNF143	0
AIRE	17	17	BRCA1,CTCF,E2F6,EBF1,EGR1,ESR1,MAX,MXI1,MYC,RELA,SMARCC1,SMARCC2,SPI1,STAT1,TCF12,TCF7L2,ZNF263	0
AIRN	30	30	ATF3,BHLHE40,CBX3,CTCF,ELF1,FOS,FOSL1,FOSL2,FOXA1,FOXA2,FOXP2,GATA2,HDAC2,HNF4G,JUND,MAX,MYC,NR2F2,PML,REST,SIN3A,SP1,SP2,STAT1,STAT2,TAL1,TEAD4,USF1,YY1,ZBTB33	0
AJAP1	30	30	BACH1,CDKN3,CEBPB,CTCF,CTCFL,ELF1,ESR1,EZH2,FOS,FOSL2,GABPA,MAFF,MAFK,MYC,NFATC1,NFE2,PBX3,POU5F1,RAD21,RELA,REST,SIN3A,SMC3,SPI1,STAT3,TCF7L2,TEAD4,YY1,ZNF143,ZNF263	0
AJUBA	75	75	ARID3A,ATF2,ATF3,BACH1,BHLHE40,BRCA1,CCNT2,CDKN3,CEBPB,CHD2,CREB1,CTBP2,CTCF,E2F1,E2F6,EBF1,EGR1,ELK1,EP300,ETS1,FOS,FOSL2,FOXA1,FOXM1,FOXP2,GTF2F1,HDAC1,IRF1,IRF3,IRF4,JUN,JUND,KDM5B,MAFF,MAFK,MAX,MAZ,MXI1,MYC,NRF1,PAX5,PBX3,PHF8,POU2F2,RAD21,RBBP5,RCOR1,REST,RFX5,RUNX3,RXRA,SAP30,SIN3A,SIX5,SMC3,SP1,STAT1,STAT3,TAF1,TAF7,TBP,TCF12,TCF7L2,TEAD4,TFAP2A,TFAP2C,UBTF,USF1,USF2,WRNIP1,YY1,ZBTB7A,ZKSC…	0
AK1	59	57	ATF3,CCNT2,CEBPB,CEBPD,CHD2,CTCF,E2F1,E2F4,E2F6,EBF1,EGR1,ELF1,FOS,FOXM1,FOXP2,GABPA,GATA1,GTF2F1,HDAC1,HDAC8,HMGN3,JUND,KDM5B,MAX,MAZ,MXI1,MYC,NFYA,NFYB,NR3C1,PHF8,POU2F2,RAD21,RCOR1,RELA,REST,RFX5,RUNX3,SIN3A,SMARCC1,SMC3,SP1,SP2,SPI1,STAT1,SUZ12,TAF1,TBP,TCF12,TCF3,TCF7L2,TEAD4,YY1,ZBTB7A,ZEB1,ZKSCAN1,ZNF143	2	miR-17,miR-769-5p
AK2	83	80	ARID3A,ATF1,ATF3,BCLAF1,BHLHE40,BRF2,CBX3,CCNT2,CDKN3,CEBPB,CHD2,CREB1,CTCF,E2F1,E2F4,E2F6,EGR1,ELF1,ELK1,ELK4,ETS1,FOXM1,FOXP2,GABPA,GATA1,GATA2,HDAC1,HMGN3,HNF4A,HNF4G,IRF1,IRF3,JUND,MAFK,MAX,MAZ,MEF2A,MEF2C,MXI1,MYBL2,MYC,NFYA,NFYB,NR2C2,NR2F2,PAX5,PBX3,PHF8,PML,POU2F2,RCOR1,REST,RFX5,RUNX3,RXRA,SETDB1,SIN3A,SP1,SP2,SP4,SPI1,SREBF1,STAT3,TAF1,TBP,TCF12,TCF3,TCF7L2,TEAD4,TFAP2C,TRIM28,UBTF,USF1…	3	miR-193a-3p,miR-320a,miR-92a
AK3	60	58	CCNT2,CEBPB,CEBPD,CHD2,CTCF,E2F1,E2F4,E2F6,EGR1,ELF1,ELK1,EP300,ESR1,FOS,FOXA2,FOXP2,GABPA,HMGN3,HNF4A,HNF4G,KDM5B,MAFF,MAFK,MAX,MAZ,MEF2A,MEF2C,MXI1,MYC,NR3C1,NRF1,PAX5,PHF8,PML,POU2F2,RAD21,RBBP5,RELA,REST,RUNX3,RXRA,SIN3A,SMC3,SP1,SRF,STAT1,STAT3,TAF1,TAF7,TBP,TCF7L2,UBTF,USF1,WRNIP1,YY1,ZBTB7A,ZNF143,ZNF263	2	miR-197,miR-324-5p
AK4	51	51	BACH1,CBX3,CCNT2,CEBPB,CEBPD,CHD2,CTBP2,CTCF,CTCFL,E2F1,E2F6,EBF1,EGR1,EZH2,FOXA1,FOXA2,GATA1,HDAC1,HDAC2,MAX,MAZ,MXI1,MYC,NANOG,NR2C2,NR2F2,NR3C1,PAX5,PHF8,RBBP5,RELA,RUNX3,SAP30,SIN3A,SRF,STAT1,STAT3,SUZ12,TAF1,TBP,TCF12,TCF3,UBTF,USF1,USF2,WRNIP1,YY1,ZBTB33,ZBTB7A,ZKSCAN1,ZNF263	0
AK5	22	22	CEBPB,CTBP2,CTCF,E2F4,EGR1,EZH2,FOS,FOXP2,JUN,MAX,MXI1,MYC,RBBP5,SIN3A,SP1,SUZ12,TAF1,TBP,USF1,YY1,ZNF143,ZNF263	0
AK6	85	85	ATF1,ATF2,ATF3,BCLAF1,BHLHE40,CBX3,CCNT2,CEBPB,CEBPD,CHD2,CREB1,CTCF,E2F1,E2F6,EGR1,ELF1,ELK1,ELK4,ETS1,FOXA1,FOXM1,FOXP2,GABPA,GTF2B,GTF2F1,HDAC1,HMGN3,HNF4A,HNF4G,JUN,JUND,KDM5A,KDM5B,MAFF,MAFK,MAX,MAZ,MEF2A,MEF2C,MTA3,MXI1,MYC,NFYB,NR2F2,NR3C1,PAX5,PBX3,PHF8,PML,POLR3A,POU2F2,RAD21,RBBP5,RCOR1,RELA,REST,RUNX3,RXRA,SAP30,SIN3A,SIX5,SMC3,SP1,SP4,SPI1,SRF,TAF1,TAF7,TAL1,TBP,TCF12,TCF3,TCF7L2,TEAD…	0
AK7	35	35	BACH1,BHLHE40,CBX3,CCNT2,CHD2,CREB1,CTCF,E2F1,E2F6,EBF1,EGR1,ELF1,FOXP2,HMGN3,KDM5B,MAFK,MAX,MAZ,MXI1,MYC,NR3C1,NRF1,PHF8,RBBP5,REST,RUNX3,SIN3A,SP1,STAT3,TAF1,TAL1,TCF12,USF1,USF2,YY1	0
AK8	52	52	ATF1,ATF3,BHLHE40,BRCA1,CCNT2,CEBPB,CHD2,CREB1,E2F1,E2F4,EBF1,EGR1,ELF1,ELK1,ETS1,FOXA1,FOXA2,FOXP2,GATA1,HDAC1,HMGN3,JUND,MAX,MAZ,MEF2C,MXI1,MYC,NR3C1,PAX5,PHF8,RBBP5,RFX5,RUNX3,SAP30,SIN3A,SIX5,SMARCC1,SP1,SP4,SPI1,SRF,SUZ12,TAF1,TAF7,TBL1XR1,TBP,THAP1,USF1,YY1,ZBTB7A,ZNF143,ZNF263	0
AK9	58	58	ATF1,BHLHE40,CDKN3,CEBPB,CREB1,CTBP2,CTCF,E2F4,E2F6,EBF1,EGR1,ELF1,ELK1,ELK4,FOS,FOSL1,FOXA1,GABPA,HDAC8,HMGN3,IRF4,JUN,JUNB,JUND,MAX,MAZ,MXI1,MYC,NFYB,NRF1,PAX5,PHF8,RAD21,RBBP5,RELA,REST,RUNX3,SIN3A,SIX5,SMC3,SP1,SP2,SP4,SPI1,SRF,STAT1,STAT3,TAF1,TBP,TCF7L2,TFAP2A,TFAP2C,THAP1,USF1,USF2,YY1,ZNF143,ZNF263	0
AKAP1	84	84	ATF2,ATF3,BATF,BHLHE40,BRCA1,CCNT2,CDKN3,CEBPB,CEBPD,CHD2,CREB1,CTCF,CTCFL,E2F1,E2F4,E2F6,EBF1,EGR1,ELF1,ESRRA,ETS1,FOS,FOSL2,FOXA1,FOXA2,FOXP2,GABPA,GATA2,GATA3,HDAC1,HDAC2,HMGN3,HNF4A,HNF4G,JUN,JUNB,JUND,KDM5B,MAFF,MAX,MAZ,MEF2A,MTA3,MXI1,MYBL2,MYC,NFATC1,NR2C2,NR2F2,NR3C1,NRF1,PAX5,PHF8,PML,POU2F2,RAD21,RBBP5,RCOR1,REST,RFX5,RXRA,SAP30,SIN3A,SMC3,SP1,SPI1,SRF,TAF1,TAF7,TBP,TCF3,TCF7L2,TEAD4,TF…	0
AKAP10	61	59	ATF3,BACH1,BHLHE40,CBX3,CCNT2,CEBPB,CHD2,CREB1,CTCF,E2F1,E2F4,E2F6,EBF1,EGR1,ELF1,ELK1,ELK4,EP300,ETS1,FOS,FOXA1,FOXA2,FOXP2,GABPA,GTF2F1,KDM5B,MAFF,MAFK,MAX,MAZ,MXI1,MYC,NFE2,NR2C2,NR3C1,NRF1,PAX5,PHF8,PML,POU2F2,RBBP5,RELA,REST,RUNX3,SETDB1,SIN3A,SP1,SPI1,SRF,STAT1,TAF1,TAF7,TBP,TCF3,TEAD4,USF1,USF2,YY1,ZNF143	2	miR-331-3p,miR-339-5p
AKAP11	66	65	ATF2,ATF3,BACH1,BATF,BHLHE40,BRCA1,CBX3,CEBPB,CHD2,CREB1,CTCF,E2F1,E2F4,E2F6,EBF1,EGR1,ELF1,ETS1,FOS,FOSL1,FOXM1,GTF2F1,IKZF1,IRF4,KDM5B,MAFF,MAX,MAZ,MEF2A,MXI1,MYBL2,MYC,NFE2,NFYA,NFYB,NRF1,PHF8,PML,POU2F2,RBBP5,RCOR1,RELA,REST,RUNX3,SETDB1,SIN3A,SP1,SP4,SPI1,TAF1,TAF7,TBP,TCF12,TCF3,TEAD4,TFAP2A,TFAP2C,UBTF,USF1,USF2,WRNIP1,YY1,ZBTB33,ZNF143,ZNF263	1	let-7g
AKAP12	67	65	ARID3A,ATF2,ATF3,BHLHE40,CBX3,CCNT2,CDKN3,CEBPB,CREB1,CTCF,E2F1,E2F4,E2F6,EGR1,ELF1,EP300,EZH2,FOS,FOSL2,FOXA1,FOXA2,FOXM1,FOXP2,GTF2F1,GTF3C2,HDAC2,JUN,JUND,KDM5B,MAFF,MAFK,MAX,MAZ,MBD4,MEF2A,MXI1,MYC,NR3C1,PAX5,POLR3A,RAD21,RBBP5,REST,RFX5,RUNX3,SIN3A,SMC3,SP1,SP2,SPI1,SRF,STAT1,STAT3,TAF1,TAF7,TBP,TCF12,TCF7L2,TEAD4,USF1,USF2,WRNIP1,YY1,ZNF143,ZNF263	2	miR-181a,miR-186
AKAP13	66	61	ATF2,BATF,BHLHE40,CEBPB,CHD2,CREB1,CTCF,E2F1,E2F4,E2F6,EBF1,EGR1,ELF1,EP300,FOS,FOXA1,FOXM1,FOXP2,GTF2F1,IRF3,IRF4,JUN,JUND,MAFK,MAX,MAZ,MEF2A,MEF2C,MTA3,MXI1,MYC,NFYA,NFYB,NR3C1,PAX5,PBX3,POU2F2,RAD21,RBBP5,RCOR1,RELA,REST,RFX5,RUNX3,SIN3A,SMC3,SP1,SP2,SPI1,STAT1,STAT3,SUPT20H,TAF1,TAF7,TBP,TCF7L2,TFAP2C,USF1,USF2,YY1,ZNF263	5	miR-149,miR-16,miR-193b,miR-423-5p,miR-484
AKAP14	22	22	CTCF,CTCFL,FOXA1,HNF4A,HNF4G,IRF1,IRF3,MAX,MAZ,MYC,NFYA,NFYB,RAD21,RFX5,SIN3A,SMC3,SP1,SREBF1,TAL1,TBP,ZNF143,ZNF263	0
AKAP17A	77	77	ATF1,ATF2,ATF3,BATF,BHLHE40,BRCA1,CCNT2,CDKN3,CEBPB,CEBPD,CHD2,CREB1,CTCF,CTCFL,E2F1,E2F4,E2F6,EBF1,EGR1,ELF1,ELK1,ELK4,ETS1,FOS,FOSL2,FOXA1,FOXA2,FOXM1,GABPA,HMGN3,JUN,JUND,KDM5B,MAFK,MAX,MAZ,MEF2A,MTA3,MXI1,MYC,NFYA,NFYB,NR2C2,NR3C1,NRF1,PAX5,PHF8,PML,POU2F2,RAD21,RBBP5,RCOR1,RELA,REST,RUNX3,SIN3A,SIX5,SMC3,SP1,SP2,SP4,SPI1,SREBF1,SRF,STAT3,SUZ12,TAF1,TAF7,TBP,TCF12,TCF3,THAP1,USF1,YY1,ZBTB33,Z…	0
AKAP2	70	67	ARID3A,ATF2,BACH1,BATF,BHLHE40,CEBPB,CEBPD,CHD2,CREB1,CTBP2,CTCF,EBF1,EGR1,ELF1,EP300,FOS,FOSL2,FOXA1,FOXA2,FOXM1,GATA3,HNF4A,HNF4G,JUN,JUND,MAFK,MAX,MAZ,MEF2A,MEF2C,MTA3,MXI1,MYBL2,MYC,NANOG,NFYB,NR3C1,PAX5,PBX3,PML,POU2F2,PRDM1,RAD21,RBBP5,RELA,RFX5,RUNX3,RXRA,SIN3A,SMC3,SP1,SPI1,SRF,STAT3,TAF1,TAF7,TBP,TCF12,TCF7L2,TEAD4,USF1,USF2,WRNIP1,YY1,ZBTB33,ZNF143,ZNF263	3	miR-125b,miR-769-5p,miR-99a
AKAP3	55	55	BCLAF1,BHLHE40,BRCA1,CDKN3,CEBPB,CHD2,CREB1,CTCF,E2F4,E2F6,EGR1,ELF1,EP300,ETS1,FOS,GTF2F1,IRF1,IRF4,JUND,KDM5A,KDM5B,MAX,MAZ,MTA3,MXI1,MYBL2,MYC,NRF1,PAX5,PBX3,PHF8,PML,POU2F2,RAD21,RBBP5,RELA,REST,RUNX3,SIN3A,SIX5,SPI1,STAT3,TAF1,TAF7,TBP,TCF12,TCF3,TEAD4,USF1,USF2,YY1,ZBTB33,ZEB1,ZNF143,ZNF263	0
AKAP4	48	48	ARID3A,ATF3,BACH1,BHLHE40,BRCA1,CCNT2,CEBPB,CTCF,ELF1,ELK4,FOS,FOSL1,FOXM1,GABPA,GATA1,GATA2,JUN,JUNB,JUND,MAFF,MAFK,MAX,MAZ,MYC,NFYB,NR2F2,PML,RAD21,RCOR1,REST,RFX5,RUNX3,SMC3,STAT1,STAT3,TAF1,TAL1,TBL1XR1,TBP,TCF7L2,TEAD4,TRIM28,USF1,USF2,YY1,ZNF143,ZNF263,ZZZ3	0
AKAP5	37	37	ATF2,CCNT2,CDKN3,CEBPB,CEBPD,CREB1,CTCF,E2F1,E2F6,EBF1,EGR1,FOXA1,FOXM1,GATA1,GATA3,IRF4,MAFK,MAX,MEF2A,MEF2C,MXI1,MYC,NFYB,PBX3,RAD21,RBBP5,RUNX3,SIN3A,SP2,SPI1,TAF1,TBP,TCF3,TCF7L2,TEAD4,ZBTB7A,ZNF143	0
AKAP6	18	18	BACH1,CDKN3,CEBPB,CTCF,EGR1,EP300,FOS,FOXA2,GATA1,MAFF,MAFK,REST,RFX5,STAT3,SUPT20H,TAL1,TEAD4,ZNF263	0
AKAP7	43	42	BATF,CCNT2,CDKN3,CEBPB,CTCF,E2F1,E2F4,E2F6,EGR1,ELF1,FOS,FOXA1,FOXA2,FOXP2,HMGN3,HNF4A,IRF1,JUN,JUND,KDM5B,MAFF,MAFK,MAX,MAZ,MBD4,MXI1,MYC,PHF8,RAD21,REST,RFX5,SIN3A,SRF,STAT3,TAF1,TAF7,TBP,TCF7L2,TEAD4,UBTF,YY1,ZBTB7A	1	miR-484
AKAP8	68	67	ATF1,ATF2,ATF3,BCLAF1,CCNT2,CEBPB,CEBPD,CHD2,CREB1,CTCF,E2F1,E2F4,E2F6,EBF1,EGR1,ELF1,ELK4,ESR1,ETS1,FOSL1,FOSL2,FOXP2,GABPA,GTF2F1,HDAC1,HMGN3,IRF1,IRF3,MAX,MAZ,MTA3,MXI1,MYC,NFATC1,NFYA,NFYB,NRF1,PBX3,PHF8,PML,POU2F2,RBBP5,REST,RFX5,RUNX3,SAP30,SIN3A,SIX5,SMC3,SP1,SP2,SP4,SPI1,STAT1,TAF1,TAF7,TBP,TCF7L2,TFAP2C,UBTF,USF1,USF2,WRNIP1,YY1,ZBTB7A,ZNF143,ZNF263	1	miR-92b
AKAP8L	84	82	ARID3A,ATF2,BCLAF1,BRCA1,CBX3,CEBPB,CEBPD,CHD2,CREB1,CTCF,CTCFL,E2F4,E2F6,EBF1,EGR1,ELF1,ELK1,ELK4,ETS1,FOS,FOXA1,FOXA2,FOXM1,FOXP2,GABPA,GTF2F1,HDAC1,IRF1,IRF3,JUND,KDM5B,MAFK,MAX,MAZ,MEF2A,MEF2C,MXI1,MYC,NFATC1,NFYA,NFYB,NR2C2,NR3C1,NRF1,PAX5,PBX3,PHF8,PML,POU2F2,RAD21,RBBP5,RCOR1,RELA,REST,RFX5,RUNX3,SIN3A,SIX5,SMC3,SP1,SP2,SP4,SREBF1,SRF,STAT1,TAF1,TAF7,TBP,TCF12,TCF3,TCF7L2,TEAD4,TFAP2A,TFAP…	2	miR-31,miR-615-3p
AKAP9	67	67	ARID3A,BATF,BHLHE40,CBX3,CCNT2,CEBPB,CHD2,CREB1,CTCF,E2F1,E2F4,E2F6,EBF1,EGR1,ELF1,EP300,ETS1,FOS,FOXA1,FOXA2,FOXP2,GABPA,HDAC1,HMGN3,IRF1,IRF4,JUNB,JUND,KDM5B,MAX,MAZ,MTA3,MXI1,MYC,NR2C2,NR2F2,NRF1,PAX5,PHF8,PML,POU2F2,RAD21,RBBP5,RCOR1,RELA,REST,RUNX3,SAP30,SIN3A,SPI1,SRF,TAF1,TAF7,TAL1,TBL1XR1,TBP,TCF12,TCF3,TFAP2A,TFAP2C,UBTF,USF1,WRNIP1,YY1,ZBTB7A,ZEB1,ZNF263	0
AKIP1	61	61	ATF1,ATF3,BRCA1,CCNT2,CEBPB,CHD2,CREB1,CTCF,E2F1,E2F4,E2F6,EBF1,EGR1,ELF1,EP300,FOS,FOSL2,FOXA1,FOXP2,GABPA,GATA1,GTF3C2,HDAC1,HMGN3,IRF1,JUN,JUND,MAFK,MAX,MAZ,MXI1,MYC,NFYB,NRF1,PHF8,POU2F2,RAD21,RCOR1,REST,RFX5,SAP30,SIN3A,SMARCC1,SMC3,SPI1,STAT2,STAT3,TAF1,TBP,TCF12,TCF3,TCF7L2,TEAD4,TFAP2A,TFAP2C,UBTF,USF1,YY1,ZBTB7A,ZKSCAN1,ZNF143	0
AKIRIN1	89	88	ARID3A,ATF1,ATF2,ATF3,BCLAF1,BHLHE40,BRCA1,BRF2,CBX3,CCNT2,CDKN3,CEBPB,CEBPD,CHD2,CREB1,CTCF,E2F1,E2F4,EGR1,ELF1,ELK1,ELK4,ETS1,FOS,FOSL2,FOXA1,FOXA2,FOXM1,FOXP2,GABPA,HDAC1,HMGN3,HNF4A,HNF4G,IKZF1,IRF1,IRF4,JUN,JUNB,JUND,KDM5B,MAFF,MAFK,MAX,MAZ,MEF2A,MXI1,MYBL2,MYC,NANOG,NR2F2,NR3C1,NRF1,PAX5,PHF8,PML,POU2F2,POU5F1,RAD21,RBBP5,RELA,REST,RFX5,RXRA,SAP30,SIN3A,SIX5,SP1,SPI1,SRF,STAT1,STAT3,TAF1,TA…	1	miR-331-3p
AKIRIN2	100	100	ARID3A,ATF1,ATF2,ATF3,BACH1,BATF,BCLAF1,BHLHE40,CBX3,CDKN3,CEBPB,CHD2,CREB1,CTBP2,CTCF,E2F1,E2F4,E2F6,EBF1,EGR1,ELF1,ELK1,ELK4,EP300,ESR1,ETS1,FOS,FOSL2,FOXA1,FOXA2,FOXM1,FOXP2,GABPA,GATA1,GATA2,GATA3,GTF2F1,GTF3C2,HDAC1,HMGN3,IKZF1,IRF1,IRF4,JUN,JUNB,JUND,KDM5B,MAFF,MAFK,MAX,MAZ,MEF2A,MEF2C,MTA3,MXI1,MYBL2,MYC,NFATC1,NFYB,NR2F2,NRF1,PAX5,PBX3,PHF8,PML,POLR3A,POU2F2,POU5F1,RAD21,RBBP5,RCOR1,RELA,…	0
AKNA	74	74	ATF1,ATF2,BACH1,BATF,BCLAF1,BHLHE40,CCNT2,CEBPB,CHD2,CREB1,CTCF,E2F1,E2F4,E2F6,EBF1,EGR1,ELF1,ELK1,ESR1,ETS1,FOS,FOSL2,FOXA1,FOXM1,FOXP2,GATA1,GTF3C2,HNF4A,IRF4,JUN,JUND,MAX,MAZ,MTA3,MXI1,MYC,NFATC1,NFYA,NFYB,NR3C1,NRF1,PAX5,PBX3,PHF8,PML,POU2F2,RAD21,RBBP5,RCOR1,RELA,REST,RFX5,RUNX3,RXRA,SAP30,SIN3A,SMC3,SP1,SP2,SPI1,STAT3,TAF1,TBP,TCF12,TCF3,TCF7L2,TFAP2A,TFAP2C,USF1,USF2,WRNIP1,YY1,ZBTB7A,ZNF1…	0
AKNAD1	13	13	ATF1,CDKN3,CEBPB,CTCF,ESR1,JUND,MAFF,MAFK,MAX,RELA,SPI1,TCF7L2,ZNF143	0
AKR1A1	105	104	ARID3A,ATF2,ATF3,BATF,BCLAF1,BHLHE40,CBX3,CCNT2,CDKN3,CEBPB,CEBPD,CHD2,CREB1,CTCF,E2F1,E2F4,E2F6,EBF1,EGR1,ELF1,ELK1,ELK4,ETS1,FOS,FOSL2,FOXA1,FOXA2,FOXM1,GABPA,GTF2B,GTF2F1,GTF3C2,HDAC1,HDAC2,HDAC8,HMGN3,HNF4A,HNF4G,IKZF1,IRF1,IRF4,JUND,KDM5A,KDM5B,MAFF,MAFK,MAX,MAZ,MBD4,MEF2A,MEF2C,MTA3,MXI1,MYBL2,MYC,NFATC1,NFYB,NR2F2,NRF1,PAX5,PBX3,PHF8,PML,POLR3A,POU2F2,RAD21,RBBP5,RCOR1,RELA,REST,RFX5,RUNX3…	1	miR-186
AKR1B1	64	64	ATF2,BACH1,BCLAF1,BHLHE40,BRCA1,CBX3,CDKN3,CEBPB,CHD2,CREB1,CTCF,E2F1,E2F4,EBF1,EGR1,ELF1,ELK1,EP300,ETS1,FOS,FOSL1,FOSL2,FOXP2,GABPA,GTF2F1,IRF4,JUN,JUND,MAFK,MAX,MAZ,MEF2A,MEF2C,MXI1,MYC,NFYA,NFYB,NR3C1,PAX5,RAD21,RBBP5,RCOR1,REST,RFX5,RUNX3,SIN3A,SMC3,SP1,SPI1,SRF,STAT3,TAF1,TBP,TCF7L2,TEAD4,TFAP2A,TFAP2C,USF1,YY1,ZBTB33,ZBTB7A,ZEB1,ZKSCAN1,ZNF143	0
AKR1B10	38	38	ARID3A,CEBPB,CHD2,CTCF,ELF1,EP300,ESR1,ETS1,FOS,FOSL2,FOXA1,FOXA2,GTF2F1,HNF4G,JUN,JUND,MAFF,MAFK,MAX,MXI1,MYC,NR3C1,RAD21,RCOR1,REST,RFX5,SIN3A,SMC3,STAT1,STAT3,TBP,TCF7L2,TFAP2A,TFAP2C,USF1,YY1,ZBTB33,ZNF217	0
AKR1B15	53	53	ATF2,BATF,CBX3,CDKN3,CEBPB,CHD2,CTCF,CTCFL,EBF1,ELF1,EP300,ETS1,FOS,FOSL2,FOXA1,FOXA2,FOXM1,HNF4G,IRF4,MAX,MAZ,MEF2A,MEF2C,MTA3,MXI1,NFATC1,NR3C1,PAX5,PML,POU2F2,RAD21,RELA,REST,RFX5,RUNX3,SIN3A,SIX5,SMC3,SP1,SPI1,SRF,TAF1,TBP,TCF12,TCF3,TCF7L2,TFAP2A,TFAP2C,TRIM28,USF1,YY1,ZBTB33,ZNF143	0
AKR1C1	24	24	BACH1,CEBPB,EP300,FOS,FOSL2,FOXA1,FOXA2,GATA2,GTF2B,JUN,JUND,KDM5B,MAFF,MAFK,NR2F2,NR3C1,PML,SIN3A,TAF1,TAL1,TBP,TEAD4,TRIM28,ZBTB33	0
AKR1C2	40	40	ARID3A,BACH1,CEBPB,CEBPD,CREB1,CTCF,EP300,FOS,FOSL2,FOXA1,FOXA2,GATA1,GATA2,HNF4A,JUN,JUND,MAFF,MAFK,MAX,MYC,NFE2,NR3C1,PML,RAD21,REST,RXRA,SIX5,SMC3,SP1,STAT1,STAT3,TAF1,TAL1,TBP,TEAD4,TFAP2A,TFAP2C,USF1,ZBTB33,ZNF217	0
AKR1C3	42	42	ARID3A,BCLAF1,CBX3,CDKN3,CEBPB,CHD2,CTCF,EGR1,EP300,ESR1,ETS1,FOS,FOSL2,FOXA1,FOXA2,GATA1,GTF2F1,HNF4A,HNF4G,JUN,JUND,MAFK,MAX,MAZ,MBD4,MYBL2,MYC,NFYA,NFYB,NR3C1,RAD21,REST,SIN3A,SIX5,SMC3,SP1,SRF,STAT3,TAF1,TBP,YY1,ZNF143	0
AKR1C4	13	13	ARID3A,CEBPB,CTCF,EP300,FOSL2,FOXA1,FOXA2,HNF4A,HNF4G,MYC,RAD21,SP1,USF1	0
AKR1C6P	4	4	CTCF,MAFK,RAD21,SMC3	0
AKR1CL1	2	2	FOXA1,FOXA2	0
AKR1D1	24	24	ARID3A,ATF2,CDKN3,CEBPB,CEBPD,ELF1,ESR1,FOS,FOSL2,FOXA1,FOXA2,HNF4A,HNF4G,JUN,JUND,MAFF,MAFK,MYBL2,RAD21,REST,RXRA,SP1,SPI1,TEAD4	0
AKR1E2	41	41	ARID3A,ATF1,BHLHE40,CBX3,CEBPB,CHD2,CREB1,E2F4,E2F6,EGR1,ELF1,EZH2,GABPA,GATA2,HMGN3,JUND,KDM5B,MAFF,MAFK,MAX,MAZ,MYC,NFYA,NFYB,NR2F2,PHF8,PML,RBBP5,REST,SETDB1,SP1,TAF1,TAL1,TBL1XR1,TBP,TCF7L2,TEAD4,UBTF,USF1,YY1,ZNF143	0
AKR7A2	85	84	ATF2,ATF3,BATF,BCLAF1,BHLHE40,BRCA1,CCNT2,CEBPD,CHD2,CREB1,CTCF,CTCFL,E2F1,E2F4,E2F6,EBF1,EGR1,ELF1,ETS1,FOS,FOSL1,FOSL2,FOXM1,FOXP2,GABPA,GATA2,HDAC1,HDAC2,HDAC6,HMGN3,IRF1,IRF4,JUN,JUNB,JUND,KDM5B,MAFK,MAX,MAZ,MEF2A,MTA3,MXI1,MYC,NR2F2,NR3C1,NRF1,PAX5,PBX3,PHF8,PML,POU2F2,RAD21,RBBP5,RELA,REST,RFX5,RUNX3,RXRA,SAP30,SETDB1,SIN3A,SP1,SPI1,SREBF1,SRF,TAF1,TAF7,TAL1,TBP,TCF12,TCF3,TEAD4,TFAP2A,TFAP…	1	miR-20a
AKR7A2P1	6	6	CEBPB,CTCF,FOS,JUN,JUND,RAD21	0
AKR7A3	4	4	CDKN3,CEBPB,FOXA1,ZNF143	0
AKR7L	6	6	CTCF,FOSL2,FOXA1,FOXA2,MAX,REST	0
AKT1	62	61	ATF3,BRCA1,CCNT2,CEBPD,CHD2,CTBP2,CTCF,CTCFL,E2F1,E2F6,EGR1,ELF1,EP300,ESR1,ETS1,FOS,FOSL1,FOSL2,FOXA1,FOXA2,FOXP2,GABPA,HDAC1,HDAC2,HMGN3,HNF4A,HNF4G,JUN,JUNB,JUND,KDM5B,MAFK,MAX,MAZ,MEF2A,MXI1,MYC,PHF8,RAD21,RBBP5,RCOR1,REST,RFX5,RXRA,SAP30,SIN3A,SIX5,SMC3,SP1,SPI1,SRF,TAF1,TCF7L2,TFAP2A,TFAP2C,UBTF,YY1,ZBTB33,ZBTB7A,ZNF143,ZNF263	1	miR-193b
AKT1S1	110	108	ARID3A,ATF1,ATF2,ATF3,BACH1,BATF,BCLAF1,BHLHE40,BRCA1,CBX3,CCNT2,CDKN3,CEBPB,CHD2,CTCF,E2F1,E2F4,E2F6,EBF1,EGR1,ELF1,ELK1,ELK4,EP300,ETS1,FOS,FOSL2,FOXA1,FOXA2,FOXM1,FOXP2,GABPA,GATA1,GATA2,GTF2F1,GTF3C2,HDAC1,HDAC2,HDAC8,HMGN3,IRF1,IRF3,IRF4,JUN,JUND,KDM5A,KDM5B,MAFF,MAFK,MAX,MAZ,MBD4,MTA3,MXI1,MYBL2,MYC,NFATC1,NFYA,NFYB,NR2C2,NR3C1,NRF1,PAX5,PBX3,PHF8,PML,POU2F2,RBBP5,RCOR1,RELA,REST,RFX5,RUNX3…	2	miR-185,miR-484
AKT2	79	75	ATF1,ATF2,BHLHE40,CBX3,CCNT2,CDKN3,CEBPD,CHD2,CREB1,CTCF,E2F1,E2F4,EBF1,EGR1,ELF1,ELK1,EP300,ESRRA,ETS1,FOSL2,FOXA1,FOXA2,FOXP2,GABPA,HDAC1,HDAC2,HDAC8,HMGN3,HNF4A,HNF4G,JUND,KDM5B,MAX,MAZ,MXI1,MYC,NFYB,NR2F2,NR3C1,NRF1,PAX5,PHF8,PML,POU2F2,RBBP5,RCOR1,RELA,REST,RFX5,RUNX3,RXRA,SAP30,SIN3A,SIX5,SP1,SPI1,STAT2,STAT3,TAF1,TAF7,TBL1XR1,TBP,TCF12,TCF3,TCF7L2,THAP1,UBTF,USF1,USF2,WRNIP1,YY1,ZBTB33,ZBT…	4	miR-1296,miR-149,miR-423-3p,miR-744
AKT3	40	39	BACH1,CCNT2,CEBPB,CHD2,CREB1,E2F1,E2F4,E2F6,EGR1,ELF1,EZH2,FOS,FOSL2,FOXA1,FOXA2,FOXP2,GTF2F1,JUN,MAX,MAZ,MYC,PAX5,PHF8,POU2F2,RBBP5,RELA,REST,RUNX3,SIN3A,STAT3,TAF1,TBP,TCF3,TFAP2C,UBTF,USF1,YY1,ZBTB33,ZNF263	1	miR-146b-5p
AKTIP	87	86	ARID3A,ATF1,ATF3,BHLHE40,CBX3,CCNT2,CEBPB,CEBPD,CHD2,CREB1,CTCF,E2F4,E2F6,EBF1,EGR1,ELF1,ELK1,EP300,ESR1,ESRRA,FOS,FOSL2,FOXA1,FOXA2,GABPA,GATA1,GATA2,GTF2F1,HDAC1,HDAC2,HMGN3,HNF4A,HNF4G,HSF1,IRF3,JUN,JUND,KDM5B,MAFF,MAFK,MAX,MAZ,MXI1,MYBL2,MYC,NFYA,NFYB,NR2F2,NRF1,PAX5,PBX3,PHF8,PML,POU2F2,RAD21,RBBP5,RCOR1,RELA,REST,RFX5,RUNX3,RXRA,SIN3A,SMC3,SP1,SP2,SP4,SREBF1,STAT1,TAF1,TAF7,TAL1,TBP,TCF12,T…	1	miR-615-3p
AL121656.5	15	15	ATF1,CREB1,CTCF,EP300,FOXA1,FOXP2,JUN,MAFK,MAX,SIN3A,SP1,STAT2,TEAD4,USF2,YY1	0
AL592528.1	12	12	BHLHE40,CDKN3,CHD2,CTCF,MAX,NRF1,RAD21,SPI1,STAT3,USF1,ZNF143,ZNF263	0
ALAD	100	99	ARID3A,ATF1,ATF2,ATF3,BACH1,BCLAF1,BHLHE40,BRCA1,CBX3,CCNT2,CEBPB,CEBPD,CHD2,CREB1,CTCF,CTCFL,E2F1,E2F4,E2F6,EGR1,ELF1,ELK1,ELK4,EP300,ETS1,FOS,FOSL1,FOSL2,FOXA1,FOXA2,FOXM1,FOXP2,GABPA,GATA1,GATA2,GTF2F1,HDAC1,HDAC2,HMGN3,HNF4A,HNF4G,IRF1,JUN,JUNB,JUND,KDM5B,MAFF,MAFK,MAX,MAZ,MEF2A,MTA3,MXI1,MYBL2,MYC,NFYB,NR2C2,NR3C1,NRF1,PAX5,PHF8,PML,POU2F2,RAD21,RBBP5,RCOR1,RELA,REST,RFX5,RUNX3,RXRA,SAP30,SE…	1	miR-19b
ALAS1	69	67	ATF3,CCNT2,CEBPB,CEBPD,CHD2,CTCF,E2F1,E2F4,E2F6,EBF1,EGR1,ELF1,ETS1,FOS,FOSL2,FOXA1,FOXA2,FOXM1,FOXP2,GATA1,GATA2,GATA3,GTF2F1,HMGN3,IRF1,JUN,JUND,KDM5B,MAFF,MAFK,MAX,MAZ,MEF2A,MEF2C,MTA3,MXI1,MYC,NRF1,PHF8,PML,POU2F2,RAD21,RELA,REST,RUNX3,SIN3A,SMARCC2,SP1,SP4,SPI1,SRF,STAT1,STAT3,TAF1,TAL1,TBP,TCF12,TCF3,TEAD4,TFAP2A,TFAP2C,USF1,USF2,WRNIP1,ZBTB7A,ZKSCAN1,ZNF263	2	miR-423-3p,miR-484
ALAS2	26	26	ATF1,BHLHE40,CCNT2,CEBPB,EGR1,ELF1,ETS1,FOXA1,GABPA,GATA1,GATA2,HMGN3,JUND,MAX,MAZ,MYC,NR2F2,PML,REST,SPI1,STAT1,TAL1,TBL1XR1,TEAD4,TRIM28,ZBTB7A	0
ALB	20	20	ARID3A,CEBPB,CEBPD,FOXA1,FOXA2,HNF4A,HNF4G,MAFF,MAFK,MBD4,MYBL2,RAD21,REST,RXRA,SIN3A,SP1,TAF1,TBP,TEAD4,USF1	0
ALCAM	69	69	ATF2,BATF,BCLAF1,BHLHE40,BRCA1,CEBPB,CHD2,CREB1,CTCF,E2F1,E2F4,E2F6,EBF1,EGR1,ELF1,ELK4,EP300,ETS1,FOS,FOSL2,FOXA1,FOXA2,FOXM1,FOXP2,GABPA,IKZF1,IRF4,JUN,JUND,MAFF,MAFK,MAX,MAZ,MEF2A,MTA3,MXI1,MYC,NFATC1,NFYB,NR3C1,PAX5,PML,POU2F2,RAD21,RBBP5,RCOR1,RELA,REST,RFX5,RUNX3,SIN3A,SMARCC1,SMC3,SP1,SPI1,STAT3,TAF1,TBP,TCF12,TCF3,TCF7L2,TFAP2A,TFAP2C,USF1,WRNIP1,YY1,ZEB1,ZNF143,ZZZ3	0
ALDH16A1	100	98	ARID3A,ATF1,ATF2,ATF3,BCLAF1,BHLHE40,BRCA1,CBX3,CCNT2,CDKN3,CEBPB,CHD2,CREB1,CTBP2,CTCF,CTCFL,E2F1,E2F4,E2F6,EBF1,EGR1,ELF1,ELK1,ELK4,EP300,ESR1,ETS1,FOSL2,FOXA1,FOXA2,FOXM1,FOXP2,GABPA,GATA1,GATA2,GTF2B,GTF2F1,GTF3C2,HDAC1,HMGN3,HNF4G,IRF1,IRF4,JUND,KDM5B,MAX,MAZ,MTA3,MXI1,MYC,NFYA,NFYB,NRF1,PAX5,PBX3,PHF8,PML,POLR3A,POU2F2,RAD21,RBBP5,RCOR1,RELA,REST,RFX5,RUNX3,SETDB1,SIN3A,SIX5,SMARCC2,SMC3,SP…	2	miR-1247,miR-186
ALDH18A1	51	49	ARID3A,BATF,CBX3,CEBPB,CHD2,CREB1,CTCF,E2F1,E2F4,E2F6,EBF1,EGR1,ELF1,ESR1,FOSL1,FOXA1,FOXA2,FOXP2,GATA1,GATA2,GTF2B,IRF1,IRF4,KDM5B,MAX,MAZ,MXI1,MYC,NR2F2,PAX5,PHF8,PML,RBBP5,RCOR1,RELA,REST,SAP30,SIN3A,SP1,SP4,TAF1,TAL1,TBP,TCF7L2,TEAD4,TRIM28,USF1,YY1,ZBTB7A	2	miR-20a,miR-744
ALDH1A1	23	23	CEBPB,CTCF,EP300,FOS,FOSL2,FOXA1,FOXA2,HNF4G,JUND,MAFF,MAFK,MYBL2,NR3C1,RAD21,REST,SIN3A,SMC3,SPI1,TAF1,TBP,TEAD4,USF1,ZBTB33	0
ALDH1A2	53	50	ARID3A,BCLAF1,CCNT2,CEBPB,CREB1,CTCF,CTCFL,E2F4,E2F6,EGR1,ELF1,ETS1,EZH2,FOS,FOXP2,GATA1,GATA2,HDAC2,HMGN3,IRF1,JUN,MAFF,MAFK,MAX,MAZ,MYC,NANOG,NR2F2,PHF8,PML,POU5F1,RAD21,RBBP5,SMC3,SPI1,SUZ12,TAF1,TAL1,TBP,TCF7L2,TEAD4,TFAP2A,TFAP2C,TRIM28,UBTF,USF1,YY1,ZBTB7A,ZNF143,ZNF263	3	miR-10a,miR-193b,miR-615-3p
ALDH1A3	37	37	CDKN3,CEBPB,CTBP2,CTCF,E2F1,E2F6,EBF1,ELF1,EP300,EZH2,FOS,FOXA1,GATA3,GTF2F1,JUN,JUND,MAX,MAZ,MYC,NR3C1,RAD21,RBBP5,RELA,RFX5,RUNX3,SIN3A,SMC3,STAT1,STAT3,SUZ12,TAF1,TCF7L2,USF1,USF2,YY1,ZNF143,ZNF263	0
ALDH1B1	82	77	ARID3A,BACH1,BCLAF1,CCNT2,CEBPB,CEBPD,CHD2,CREB1,CTBP2,CTCF,E2F1,E2F4,E2F6,EBF1,EGR1,ELF1,ELK1,ESRRA,ETS1,FOXA1,FOXA2,GABPA,GATA2,GTF2F1,HDAC1,HDAC2,HMGN3,HNF4A,HNF4G,IRF1,JUN,JUND,KDM5B,MAFF,MAFK,MAX,MAZ,MXI1,MYBL2,MYC,NFYA,NFYB,NR3C1,NRF1,PAX5,PHF8,PML,RAD21,RBBP5,RELA,REST,RFX5,RUNX3,RXRA,SAP30,SIN3A,SMARCC1,SMC3,SP1,SP2,SP4,SPI1,SRF,STAT3,TAF1,TAL1,TBL1XR1,TBP,TEAD4,TFAP2A,TFAP2C,UBTF,USF1,WR…	5	miR-130b*,miR-186,miR-328,miR-615-3p,miR-99b
ALDH1L1	28	28	BHLHE40,CEBPD,CTCF,E2F4,ELF1,EZH2,FOS,FOSL2,FOXA1,FOXA2,HNF4A,HNF4G,JUND,MAFF,MAFK,MAX,MAZ,MXI1,MYC,RBBP5,RXRA,SIN3A,SP1,TAF1,TBP,USF1,YY1,ZBTB7A	0
ALDH1L1-AS1	15	15	ATF2,BATF,CDKN3,CEBPB,CTCF,EBF1,IRF4,MAX,MYC,PAX5,POU2F2,RAD21,RUNX3,TCF12,USF1	0
ALDH1L1-AS2	29	29	BHLHE40,CEBPB,CEBPD,CTCF,E2F4,ELF1,EZH2,FOS,FOSL2,FOXA1,FOXA2,HNF4A,HNF4G,JUND,MAFF,MAFK,MAX,MAZ,MXI1,MYC,RBBP5,RXRA,SIN3A,SP1,TAF1,TBP,USF1,YY1,ZBTB7A	0
ALDH1L2	31	31	ATF3,CCNT2,CEBPB,CREB1,CTCF,E2F1,E2F6,EGR1,EP300,FOS,FOXA1,FOXP2,HMGN3,JUND,KDM5B,MAX,MAZ,MXI1,MYC,PHF8,SIN3A,SMC3,SP1,SRF,TAF1,TAL1,TBP,TCF3,UBTF,USF1,YY1	0
ALDH2	74	74	ARID3A,ATF1,ATF2,BACH1,BATF,BHLHE40,CCNT2,CEBPB,CEBPD,CHD2,CREB1,CTCF,E2F1,E2F6,EBF1,EGR1,ELF1,EP300,EZH2,FOS,FOSL2,FOXA1,FOXA2,FOXP2,GATA1,GATA2,GATA3,HMGN3,HNF4A,HNF4G,IKZF1,IRF4,JUN,JUND,KDM5B,MAFF,MAFK,MAX,MAZ,MXI1,MYBL2,MYC,NFYB,NR3C1,PAX5,PHF8,POU2F2,RAD21,RBBP5,RELA,REST,RUNX3,RXRA,SIN3A,SMC3,SP1,SPI1,SREBF1,STAT2,STAT3,TAF1,TAF7,TBP,TCF3,TCF7L2,TEAD4,UBTF,WRNIP1,YY1,ZBTB33,ZBTB7A,ZNF143,Z…	0
ALDH3A1	61	61	BACH1,BATF,BHLHE40,CEBPB,CHD2,CREB1,CTCF,EBF1,EGR1,ELF1,ELK4,EP300,ESR1,ETS1,FOS,FOSL2,FOXA1,FOXA2,FOXP2,GABPA,GTF2F1,HNF4A,JUN,JUND,MAFK,MAX,MYC,NFATC1,NR3C1,PAX5,PBX3,POLR3A,POU2F2,RAD21,RBBP5,RCOR1,RELA,REST,RUNX3,RXRA,SIN3A,SIX5,SMARCC1,SMC3,SP1,SPI1,STAT1,STAT3,TAF1,TAF7,TBP,TCF3,TCF7L2,TEAD4,TFAP2A,TFAP2C,USF1,YY1,ZBTB33,ZNF143,ZNF263	0
ALDH3A2	76	75	ATF3,BACH1,BHLHE40,CDKN3,CEBPB,CHD2,CREB1,CTCF,E2F1,E2F4,E2F6,EBF1,EGR1,ELF1,ELK1,EP300,ESR1,ESRRA,FOS,FOSL2,FOXA1,FOXA2,GABPA,GATA3,GTF2F1,HNF4A,HNF4G,JUN,JUND,MAFF,MAFK,MAX,MAZ,MBD4,MXI1,MYBL2,MYC,NANOG,NFE2,NFYA,NFYB,NR3C1,NRF1,PAX5,PML,POU2F2,PRDM1,RAD21,RCOR1,RELA,REST,RUNX3,RXRA,SIN3A,SMARCC1,SMC3,SP1,SPI1,STAT3,TAF1,TBP,TCF3,TCF7L2,TEAD4,TFAP2A,USF1,USF2,WRNIP1,YY1,ZBTB33,ZBTB7A,ZEB1,ZKSCA…	1	miR-193b
ALDH3B1	89	89	ARID3A,ATF3,BACH1,BHLHE40,BRCA1,CBX3,CCNT2,CEBPB,CHD2,CREB1,CTCF,CTCFL,E2F1,E2F4,E2F6,EBF1,EGR1,ELF1,EP300,ESR1,ETS1,FOS,FOSL2,FOXA1,FOXA2,FOXP2,GABPA,GATA1,GATA2,GTF2F1,GTF3C2,HMGN3,HNF4A,HNF4G,HSF1,JUN,JUND,KDM5B,MAFK,MAX,MAZ,MTA3,MXI1,MYBL2,MYC,NFYA,NR2F2,NRF1,PAX5,PHF8,PML,POU2F2,PPARGC1A,PRDM1,RAD21,RBBP5,RCOR1,RELA,REST,RFX5,RUNX3,RXRA,SIN3A,SIX5,SMARCC1,SMARCC2,SMC3,SP1,SPI1,STAT2,STAT3,TA…	0
ALDH3B2	20	20	CEBPB,CTCF,E2F6,EBF1,EP300,ESR1,FOXA1,GATA3,MAX,MYC,NR3C1,PAX5,RAD21,RBBP5,REST,RUNX3,SMC3,SP1,USF1,ZNF217	0
ALDH4A1	94	94	ARID3A,ATF1,ATF3,BHLHE40,BRCA1,CBX3,CCNT2,CEBPB,CEBPD,CHD2,CREB1,CTCF,CTCFL,E2F1,E2F4,E2F6,EGR1,ELF1,ELK1,EP300,ETS1,FOS,FOSL1,FOSL2,FOXA1,FOXA2,FOXP2,GABPA,GATA1,GATA2,GATA3,GTF2B,HDAC1,HDAC2,HDAC8,HMGN3,HNF4A,HNF4G,IRF1,IRF3,JUN,JUNB,JUND,KDM5B,MAFF,MAFK,MAX,MAZ,MEF2A,MXI1,MYBL2,MYC,NFE2,NFYA,NFYB,NR2F2,PBX3,PHF8,PML,RAD21,RBBP5,RCOR1,RELA,REST,RFX5,RUNX3,RXRA,SAP30,SETDB1,SIN3A,SIX5,SMARCC2,SM…	0
ALDH5A1	62	61	ARID3A,BACH1,BHLHE40,CBX3,CCNT2,CDKN3,CEBPB,CTCF,CTCFL,E2F1,E2F4,E2F6,EBF1,EGR1,ELF1,ESR1,ETS1,FOS,FOSL2,FOXA1,FOXA2,FOXP2,GABPA,GATA1,GATA2,HMGN3,HNF4A,HNF4G,JUND,MAFF,MAFK,MAX,MAZ,MXI1,MYBL2,MYC,NFE2,PAX5,PHF8,POU2F2,RAD21,RBBP5,RCOR1,RUNX3,RXRA,SIN3A,SMC3,SP1,SPI1,TAF1,TAF7,TAL1,TBP,TEAD4,TFAP2C,UBTF,USF1,USF2,YY1,ZBTB7A,ZNF143	1	miR-30c
ALDH6A1	71	71	ARID3A,ATF1,ATF2,ATF3,BATF,BHLHE40,BRCA1,CCNT2,CEBPB,CEBPD,CHD2,CREB1,CTCF,E2F1,E2F4,E2F6,EBF1,EGR1,ELF1,FOS,FOSL2,FOXA1,FOXA2,FOXP2,GTF2F1,HDAC1,HMGN3,HNF4A,HNF4G,IRF3,IRF4,JUND,KDM5A,KDM5B,MAFF,MAFK,MAX,MAZ,MBD4,MEF2A,MXI1,MYC,NFE2,NFYA,NFYB,PBX3,PHF8,POU2F2,RCOR1,RELA,REST,RFX5,RUNX3,SAP30,SIN3A,SIX5,SP1,SP2,SP4,SPI1,SREBF1,SRF,TAF1,TAF7,TBP,TCF12,USF1,USF2,YY1,ZBTB7A,ZNF143	0
ALDH7A1	87	83	ATF2,ATF3,BACH1,BCLAF1,CBX3,CCNT2,CEBPB,CEBPD,CHD2,CREB1,CTCF,CTCFL,E2F1,E2F4,E2F6,EGR1,ELF1,ELK1,ELK4,EP300,ETS1,FOS,FOSL2,FOXA1,FOXA2,FOXP2,GABPA,GTF2F1,GTF3C2,HDAC1,HMGN3,HNF4A,IRF1,JUN,JUND,KDM5A,KDM5B,MAX,MAZ,MXI1,MYBL2,MYC,NR2C2,NR3C1,PAX5,PHF8,PML,POLR3A,POU2F2,RAD21,RBBP5,RCOR1,RELA,REST,RFX5,RUNX3,SAP30,SETDB1,SIN3A,SIX5,SMC3,SP1,SP4,STAT1,STAT3,TAF1,TAF7,TBL1XR1,TBP,TCF12,TCF7L2,TEAD4,T…	4	let-7a,let-7b,let-7f,miR-193b
ALDH8A1	16	16	ARID3A,BHLHE40,CEBPB,CTCF,HNF4A,HNF4G,MAFF,MAX,NR2F2,RAD21,SMC3,SP1,TBP,USF1,USF2,ZNF143	0
ALDH9A1	62	58	ATF2,CCNT2,CDKN3,CEBPB,CEBPD,CREB1,CTCF,CTCFL,E2F1,E2F4,E2F6,EBF1,EGR1,ELF1,ETS1,FOS,FOSL2,FOXA1,FOXP2,GABPA,GTF2B,GTF2F1,GTF3C2,HDAC1,HDAC2,IRF1,JUND,KDM5B,MAFF,MAFK,MAX,MAZ,MXI1,MYC,PBX3,PHF8,PML,POU2F2,RAD21,RBBP5,RELA,REST,RFX5,RUNX3,SAP30,SIN3A,SPI1,STAT3,TAF1,TAF7,TBP,TCF7L2,TFAP2A,TFAP2C,UBTF,USF1,YY1,ZNF143	4	miR-100,miR-128,miR-497,miR-92a
ALDOA	123	115	ARID3A,ATF2,ATF3,BACH1,BCLAF1,BHLHE40,BRCA1,CBX3,CCNT2,CDKN3,CEBPB,CEBPD,CHD2,CREB1,CTBP2,CTCF,CTCFL,E2F1,E2F4,E2F6,EBF1,EGR1,ELF1,ELK1,ELK4,EP300,ESR1,ETS1,FOS,FOSL1,FOSL2,FOXA1,FOXA2,FOXM1,FOXP2,GABPA,GATA1,GATA2,GATA3,GTF2B,GTF2F1,HDAC1,HDAC2,HMGN3,HNF4A,HNF4G,HSF1,IRF1,JUN,JUND,KDM5B,MAFF,MAFK,MAX,MAZ,MBD4,MXI1,MYBL2,MYC,NFATC1,NFE2,NFYA,NFYB,NR2C2,NR2F2,NR3C1,NRF1,PAX5,PHF8,PML,POU2F2,RAD21,…	8	miR-1260b,miR-1301,miR-196b,miR-23b,miR-324-3p,miR-324-5p,miR-615-3p,miR-92b
ALDOB	27	26	ARID3A,CEBPB,CTCF,ELF1,FOS,FOSL2,FOXA1,FOXA2,HNF4A,HNF4G,JUN,JUND,MAFF,MAFK,MBD4,MEF2A,MXI1,MYBL2,RAD21,RELA,RUNX3,RXRA,SP1,SPI1,SRF,TEAD4	1	miR-378
ALDOC	84	83	ATF2,ATF3,BATF,BHLHE40,BRCA1,CCNT2,CDKN3,CHD2,CREB1,CTBP2,CTCF,E2F1,E2F4,E2F6,EBF1,EGR1,ELF1,ELK1,ELK4,ETS1,FOSL2,FOXA1,FOXA2,FOXP2,GABPA,GATA2,GTF2B,GTF2F1,HDAC1,HDAC8,HMGN3,IRF1,IRF3,IRF4,JUND,KDM5A,KDM5B,MAFF,MAFK,MAX,MAZ,MXI1,MYBL2,MYC,NFE2,NFYA,NFYB,NR2F2,PAX5,PHF8,PML,POU2F2,RAD21,RELA,REST,RFX5,RUNX3,RXRA,SAP30,SIN3A,SIX5,SMARCC1,SP1,SP2,SP4,SPI1,SREBF1,SRF,STAT1,TAF1,TAF7,TBL1XR1,TBP,TCF3…	1	miR-615-3p
ALG1	72	72	ATF2,ATF3,BHLHE40,BRCA1,CBX3,CCNT2,CEBPB,CEBPD,CHD2,CREB1,CTCF,E2F1,E2F6,EBF1,EGR1,ELF1,ETS1,FOSL2,FOXA1,FOXA2,FOXM1,FOXP2,GABPA,GTF2F1,HDAC1,HDAC2,IRF1,JUN,KDM5A,KDM5B,MAX,MAZ,MEF2A,MTA3,MXI1,MYBL2,MYC,NRF1,PAX5,PHF8,PML,POU2F2,RAD21,RBBP5,RCOR1,RELA,REST,RFX5,RUNX3,SAP30,SIN3A,SMARCC1,SMC3,SP1,SP4,SPI1,TAF1,TAF7,TAL1,TBL1XR1,TBP,TCF12,TCF3,TEAD4,THAP1,UBTF,USF1,USF2,YY1,ZBTB7A,ZKSCAN1,ZNF263	0
ALG10	73	73	ARID3A,ATF1,ATF2,BCLAF1,BRCA1,CBX3,CEBPB,CHD2,CREB1,CTCF,E2F1,E2F4,E2F6,ELF1,ELK1,ELK4,EP300,ETS1,FOS,FOSL2,FOXA1,FOXM1,FOXP2,GABPA,GATA1,GTF2F1,HNF4A,IRF1,JUN,JUND,KDM5A,KDM5B,MAX,MAZ,MEF2A,MEF2C,MTA3,MXI1,MYBL2,MYC,PAX5,PHF8,PML,POU2F2,RAD21,RBBP5,RCOR1,RELA,REST,RUNX3,SETDB1,SIN3A,SIX5,SMARCC2,SMC3,SP1,SP4,SRF,STAT1,STAT3,TAF1,TBL1XR1,TBP,TCF7L2,TEAD4,TFAP2A,TFAP2C,THAP1,USF1,WRNIP1,YY1,ZBTB33…	0
ALG10B	78	77	ARID3A,ATF2,BATF,BCLAF1,BRCA1,CBX3,CDKN3,CEBPB,CHD2,CREB1,CTCF,E2F1,E2F4,EGR1,ELF1,ELK1,ELK4,EP300,ETS1,FOSL2,FOXA1,FOXA2,FOXM1,FOXP2,GABPA,GATA1,GTF2F1,IRF4,JUN,JUND,KDM5A,MAFK,MAX,MAZ,MEF2A,MEF2C,MTA3,MXI1,MYBL2,MYC,NR2C2,NR3C1,PAX5,PBX3,PHF8,PML,POU2F2,RAD21,RCOR1,RELA,REST,RFX5,RUNX3,RXRA,SIN3A,SIX5,SMC3,SP1,SRF,STAT1,STAT3,TAF1,TAF7,TBL1XR1,TBP,TCF12,TCF7L2,TEAD4,TFAP2A,TFAP2C,USF1,WRNIP1,YY…	1	miR-26a
ALG11	63	63	ARID3A,BACH1,CEBPB,CEBPD,CHD2,CREB1,CTCF,E2F4,E2F6,EGR1,ELF1,EZH2,FOSL2,FOXA1,FOXA2,FOXP2,GABPA,HDAC1,HNF4A,HNF4G,IRF1,IRF3,KDM5A,KDM5B,MAX,MAZ,MEF2C,MXI1,MYBL2,MYC,NFYA,NFYB,NR2C2,NR3C1,PAX5,PBX3,PHF8,PML,POU2F2,RAD21,RBBP5,RELA,REST,RFX5,RXRA,SAP30,SIN3A,SIX5,SP1,SP2,SP4,TAF1,TAF7,TBP,TCF7L2,TEAD4,TFAP2A,TFAP2C,UBTF,USF1,YY1,ZBTB7A,ZNF263	0
ALG12	57	57	BHLHE40,CCNT2,CEBPB,CHD2,CREB1,CTCF,CTCFL,E2F1,E2F4,EBF1,EGR1,ELF1,FOXM1,FOXP2,GABPA,HMGN3,KDM5B,MAFF,MAFK,MAX,MAZ,MXI1,MYC,NFYA,NFYB,NRF1,PAX5,PBX3,PHF8,PML,POU2F2,RAD21,RBBP5,RELA,REST,RFX5,RUNX3,SAP30,SIN3A,SIX5,SP1,SP2,SPI1,TAF1,TBP,TCF12,TCF3,TFAP2C,THAP1,UBTF,USF1,WRNIP1,YY1,ZBTB7A,ZEB1,ZNF143,ZNF263	0
ALG13	54	53	ATF1,ATF3,BATF,BHLHE40,CBX3,CCNT2,CEBPB,CEBPD,CHD2,CREB1,CTCF,CTCFL,E2F4,E2F6,EGR1,ELF1,ELK4,EP300,FOS,FOSL2,FOXP2,GABPA,GTF2F1,JUND,KDM5B,MAFK,MAX,MAZ,MXI1,MYC,PAX5,PHF8,PML,POU2F2,RAD21,RBBP5,RELA,REST,SIN3A,SMARCC1,SMC3,SPI1,TAF1,TAF7,TBP,TCF7L2,TFAP2C,UBTF,USF1,YY1,ZBTB7A,ZNF143,ZNF263	1	let-7e
ALG14	57	57	ARID3A,ATF2,BHLHE40,CDKN3,CEBPB,CHD2,CREB1,E2F4,E2F6,EGR1,ELF1,ELK1,ELK4,ETS1,FOXA1,FOXA2,FOXM1,FOXP2,GABPA,GTF2F1,HNF4A,HNF4G,IRF1,JUND,KDM5B,MAX,MAZ,MXI1,MYBL2,MYC,NR2C2,NRF1,PAX5,PHF8,PML,RBBP5,RELA,REST,RUNX3,RXRA,SAP30,SIN3A,SIX5,SMARCC2,SMC3,SP1,SPI1,TAF1,TBL1XR1,TBP,USF1,WRNIP1,YY1,ZBTB33,ZBTB7A,ZNF143,ZNF263	0
ALG1L	13	13	ARID3A,CEBPB,CEBPD,CTCF,FOXA1,FOXA2,MAX,RAD21,RXRA,SMC3,STAT3,TCF7L2,YY1	0
ALG1L2	11	11	BATF,BHLHE40,CTCF,FOXA1,GATA2,MAX,RAD21,SPI1,TAL1,TEAD4,USF1	0
ALG1L9P	11	11	CTCF,EBF1,MAX,MYC,RAD21,RUNX3,SMC3,TAF1,TFAP2C,YY1,ZNF143	0
ALG2	70	70	ATF1,ATF2,ATF3,CBX3,CCNT2,CDKN3,CEBPD,CHD2,CREB1,CTCF,CTCFL,E2F4,E2F6,EBF1,EGR1,ELF1,ELK4,ETS1,FOS,FOXM1,FOXP2,GABPA,HDAC1,HMGN3,IRF1,JUN,JUND,KDM5B,MAFF,MAFK,MAX,MAZ,MXI1,MYC,NFYB,NR2C2,NR3C1,NRF1,PAX5,PBX3,PHF8,PML,POU2F2,RAD21,RBBP5,RELA,REST,RUNX3,SAP30,SIN3A,SIX5,SMC3,SP1,SP4,SPI1,STAT1,TAF1,TAF7,TBP,TCF12,TCF3,TRIM28,UBTF,USF1,WRNIP1,YY1,ZBTB33,ZBTB7A,ZNF143,ZNF263	0
ALG3	93	92	BACH1,BCLAF1,BHLHE40,BRCA1,CBX3,CCNT2,CEBPB,CEBPD,CHD2,CREB1,CTCF,CTCFL,E2F1,E2F4,E2F6,EBF1,EGR1,ELF1,ELK1,ELK4,EP300,ETS1,FOS,FOSL2,FOXA1,FOXM1,FOXP2,GABPA,GTF2B,GTF2F1,HDAC1,HDAC2,HMGN3,IRF1,IRF4,JUND,KDM5A,KDM5B,MAFF,MAFK,MAX,MAZ,MEF2C,MTA3,MXI1,MYBL2,MYC,NFYA,NFYB,NR2F2,NR3C1,PAX5,PHF8,PML,POU2F2,RAD21,RBBP5,RCOR1,RELA,REST,RFX5,RUNX3,RXRA,SAP30,SIN3A,SIX5,SMC3,SP1,SP2,SPI1,SRF,STAT1,STAT3,TA…	1	miR-222
ALG5	80	80	ARID3A,ATF2,ATF3,BACH1,BATF,BCLAF1,BHLHE40,CBX3,CCNT2,CDKN3,CEBPB,CEBPD,CHD2,CREB1,CTCF,CTCFL,E2F1,E2F4,E2F6,EBF1,EGR1,ELF1,EP300,ETS1,FOXM1,FOXP2,GABPA,GATA1,GTF3C2,HDAC2,HMGN3,IRF1,IRF4,JUND,KDM5A,KDM5B,MAX,MAZ,MEF2A,MEF2C,MXI1,MYC,NFYB,NR3C1,NRF1,PAX5,PHF8,PML,POLR3A,POU2F2,RAD21,RBBP5,RELA,REST,RUNX3,SAP30,SIN3A,SIX5,SP1,SP2,SP4,SPI1,SRF,TAF1,TAF7,TAL1,TBP,TCF12,TCF3,TCF7L2,TEAD4,UBTF,USF1,WR…	0
ALG6	46	46	BACH1,CCNT2,CEBPB,CHD2,CREB1,CTCF,E2F1,E2F4,E2F6,EGR1,ELF1,ETS1,FOXP2,GABPA,HDAC8,HMGN3,JUND,KDM5B,MAFF,MAX,MAZ,MXI1,MYC,NRF1,PHF8,PML,RAD21,RBBP5,RCOR1,RELA,REST,RUNX3,SIN3A,SP4,SRF,STAT3,TAF1,TBP,TCF12,TCF3,TFAP2A,TFAP2C,UBTF,YY1,ZBTB33,ZBTB7A	0
ALG8	79	79	BHLHE40,BRCA1,CBX3,CCNT2,CDKN3,CEBPB,CHD2,CREB1,CTCF,CTCFL,E2F1,E2F4,E2F6,EBF1,EGR1,ELF1,ELK1,ELK4,ETS1,FOXA1,FOXM1,FOXP2,GABPA,GATA1,GTF2F1,HDAC1,HMGN3,IRF1,JUND,KDM5A,KDM5B,MAFF,MAFK,MAX,MAZ,MEF2A,MEF2C,MTA3,MXI1,MYBL2,MYC,NANOG,NFYA,NFYB,NR2C2,NR2F2,NRF1,PAX5,PHF8,PML,POU2F2,RAD21,RBBP5,RCOR1,RELA,REST,RFX5,RUNX3,SAP30,SIN3A,SIX5,SMC3,SP1,SRF,STAT1,TAF1,TAF7,TAL1,TBP,TCF12,TCF3,TCF7L2,TEAD4,TH…	0
ALG9	86	86	ARID3A,ATF1,ATF2,ATF3,BACH1,BATF,BHLHE40,BRCA1,CBX3,CCNT2,CDKN3,CEBPB,CHD2,CTCF,CTCFL,E2F1,E2F4,E2F6,EGR1,ELF1,ELK1,EP300,ETS1,FOS,FOSL2,FOXA1,FOXM1,FOXP2,GABPA,GTF2B,GTF2F1,HDAC1,HDAC8,HMGN3,IRF4,JUN,JUND,KDM5A,KDM5B,MAX,MAZ,MEF2A,MXI1,MYBL2,MYC,NANOG,NFYB,NRF1,PAX5,PHF8,PML,POLR3A,POU2F2,RAD21,RBBP5,RCOR1,RELA,REST,RFX5,RXRA,SAP30,SIN3A,SIX5,SMC3,SP1,SP4,SPI1,SRF,STAT1,TAF1,TAF7,TBL1XR1,TBP,TCF…	0
ALK	21	21	CTBP2,CTCF,CTCFL,EGR1,EZH2,JUND,MAZ,MXI1,NRF1,RAD21,RBBP5,REST,SIN3A,SMC3,SP2,TAF1,TAF7,TBP,YY1,ZBTB7A,ZNF143	0
ALKBH1	65	65	ARID3A,ATF2,BHLHE40,CHD2,CREB1,CTCF,E2F1,ELF1,ELK1,ELK4,EP300,ESR1,ETS1,FOXA1,FOXA2,FOXM1,GABPA,GATA1,GATA2,GATA3,GTF2F1,GTF3C2,HNF4A,HNF4G,IRF1,JUND,KDM5A,KDM5B,MAFF,MAFK,MAX,MAZ,MEF2A,MEF2C,MXI1,MYC,NR2C2,NR2F2,PAX5,PHF8,PML,POU2F2,RAD21,RBBP5,RELA,REST,RFX5,RUNX3,RXRA,SAP30,SIN3A,SIX5,SMC3,SP1,SRF,TAF1,TAF7,TAL1,TBP,TCF12,TCF7L2,USF1,YY1,ZNF217,ZZZ3	0
ALKBH2	102	102	ARID3A,ATF1,ATF2,ATF3,BACH1,BATF,BCLAF1,BHLHE40,BRCA1,CBX3,CCNT2,CDKN3,CEBPB,CHD2,CREB1,CTCF,CTCFL,E2F1,E2F4,E2F6,EBF1,EGR1,ELF1,ELK1,ELK4,ETS1,FOS,FOSL2,FOXA1,FOXA2,FOXM1,FOXP2,GABPA,GATA1,GTF2B,GTF2F1,HDAC1,HDAC8,HMGN3,HNF4A,HNF4G,IRF1,IRF3,IRF4,JUND,KDM5B,MAX,MAZ,MEF2A,MEF2C,MXI1,MYC,NANOG,NFYA,NFYB,NR3C1,NRF1,PAX5,PBX3,PHF8,PML,POU2F2,RAD21,RBBP5,RCOR1,RELA,REST,RFX5,RUNX3,RXRA,SAP30,SETDB1,S…	0
ALKBH3	75	75	ATF1,ATF2,BACH1,BATF,BCLAF1,CBX3,CDKN3,CEBPB,CEBPD,CHD2,CREB1,CTCF,E2F4,E2F6,EGR1,ELF1,ELK1,EP300,ETS1,FOSL2,FOXA1,FOXM1,FOXP2,GABPA,HMGN3,IRF1,IRF4,JUN,JUNB,JUND,KDM5A,MAFF,MAFK,MAX,MAZ,MEF2A,MTA3,MXI1,MYBL2,MYC,NFYA,NFYB,NR2C2,NR3C1,PAX5,PHF8,PML,POU2F2,RAD21,RBBP5,RCOR1,RELA,REST,RFX5,RUNX3,SETDB1,SIN3A,SIX5,SMC3,SP1,SPI1,SRF,TAF1,TAF7,TBL1XR1,TBP,TCF7L2,TEAD4,TRIM28,USF1,WRNIP1,YY1,ZBTB33,ZBT…	0
ALKBH3-AS1	53	53	ATF1,ATF3,BHLHE40,CCNT2,CDKN3,CEBPB,CHD2,CREB1,CTCF,EP300,FOS,FOSL1,FOSL2,FOXA1,FOXA2,FOXP2,GABPA,GATA2,HMGN3,HNF4A,HNF4G,JUN,JUNB,JUND,MAFF,MAFK,MAX,MXI1,MYC,NR2F2,NR3C1,PML,RAD21,RELA,REST,RFX5,SIN3A,SMARCC1,SMARCC2,SP1,STAT3,TAL1,TBL1XR1,TCF7L2,TEAD4,TFAP2A,TFAP2C,TRIM28,USF1,USF2,YY1,ZBTB33,ZNF143	0
ALKBH4	75	73	ATF2,ATF3,BACH1,BATF,BCLAF1,BHLHE40,CBX3,CCNT2,CHD2,CREB1,CTCF,CTCFL,E2F1,E2F4,E2F6,EBF1,EGR1,ELF1,ELK1,ELK4,ETS1,FOSL1,FOXM1,FOXP2,GABPA,HDAC1,HDAC2,HMGN3,HNF4G,IRF1,JUND,KDM5B,MAX,MAZ,MEF2A,MXI1,MYC,NR2F2,NR3C1,NRF1,PAX5,PHF8,PML,POU2F2,RAD21,RBBP5,RELA,REST,RUNX3,SAP30,SIN3A,SIX5,SMARCC1,SMC3,SP1,SPI1,STAT1,TAF1,TAF7,TBP,TCF12,TCF3,TCF7L2,TEAD4,TRIM28,UBTF,USF1,USF2,WRNIP1,YY1,ZBTB7A,ZKSCAN1,Z…	2	miR-193b,miR-92a
ALKBH5	87	83	ATF2,ATF3,BACH1,BATF,BCLAF1,CCNT2,CEBPB,CHD2,CREB1,CTCF,CTCFL,E2F1,E2F4,E2F6,EBF1,EGR1,ELF1,ELK1,ELK4,EP300,FOS,FOXM1,FOXP2,GABPA,GATA1,GTF2F1,GTF3C2,HDAC1,HMGN3,HNF4A,HNF4G,IRF3,IRF4,JUN,JUND,KDM5B,MAFK,MAX,MAZ,MBD4,MEF2A,MXI1,MYBL2,MYC,NFYA,NFYB,NR3C1,NRF1,PAX5,PBX3,PHF8,PML,POU2F2,RAD21,RBBP5,REST,RFX5,RUNX3,SAP30,SIN3A,SIX5,SMC3,SP1,SP2,SP4,SPI1,SRF,STAT1,STAT3,TAF1,TAF7,TBP,TCF3,TCF7L2,TFAP2…	4	miR-484,miR-615-3p,miR-92a,miR-96
ALKBH6	70	69	ARID3A,ATF1,BACH1,BHLHE40,BRCA1,CBX3,CCNT2,CEBPB,CHD2,CREB1,CTCF,E2F1,E2F4,E2F6,EBF1,EGR1,ELF1,ELK1,ELK4,EP300,ETS1,FOSL2,FOXA1,FOXA2,FOXP2,GABPA,HDAC1,HMGN3,IRF1,IRF3,JUND,KDM5B,MAX,MAZ,MXI1,MYBL2,MYC,NFYA,NFYB,NR3C1,PAX5,PHF8,PML,POU2F2,RBBP5,RCOR1,RELA,REST,RFX5,RUNX3,SAP30,SIN3A,SIX5,SP1,SP2,SP4,SPI1,SREBF1,SRF,TAF1,TBP,TCF12,TCF7L2,USF1,USF2,YY1,ZBTB7A,ZNF143,ZNF263	1	miR-320a
ALKBH7	66	66	ARID3A,ATF1,BHLHE40,CBX3,CCNT2,CHD2,CREB1,E2F4,E2F6,EGR1,ELF1,ELK1,ESRRA,FOS,FOSL2,FOXM1,FOXP2,GABPA,GATA1,GATA2,HDAC2,HNF4A,HNF4G,IRF3,JUN,JUND,KDM5B,MAFK,MAX,MAZ,MEF2A,MXI1,MYC,NANOG,NFYA,NFYB,NR2F2,NRF1,PAX5,PBX3,PHF8,PML,POLR3A,RBBP5,RELA,REST,RFX5,RXRA,SIN3A,SP1,SP2,SP4,SRF,STAT1,TAF1,TAL1,TBL1XR1,TBP,TCF7L2,TEAD4,TFAP2C,THAP1,TRIM28,USF2,YY1,ZBTB7A	0
ALKBH8	73	73	ATF2,ATF3,BCLAF1,BHLHE40,CBX3,CCNT2,CDKN3,CEBPB,CHD2,CREB1,CTCF,E2F1,E2F4,EBF1,ELF1,ELK1,EP300,ETS1,FOS,FOSL1,FOSL2,FOXM1,FOXP2,GABPA,GATA1,GATA2,GTF2F1,HDAC1,IRF4,JUN,JUNB,JUND,KDM5A,MAFF,MAX,MAZ,MEF2A,MEF2C,MXI1,MYC,NFYB,NR2F2,NRF1,PBX3,PHF8,PML,POU2F2,RAD21,RBBP5,REST,RUNX3,SAP30,SIN3A,SIX5,SMARCC2,SMC3,SPI1,SRF,STAT3,TAF1,TAL1,TBL1XR1,TBP,TCF7L2,TEAD4,TRIM28,USF1,USF2,WRNIP1,YY1,ZBTB7A,ZNF143…	0
ALLC	64	64	BACH1,BATF,BHLHE40,BRCA1,CDKN3,CEBPB,CHD2,CREB1,CTCF,E2F1,E2F4,EBF1,EGR1,ELF1,EP300,ESR1,FOS,FOSL2,FOXA1,FOXA2,FOXM1,FOXP2,GABPA,HNF4A,HNF4G,JUND,MAFK,MAX,MAZ,MTA3,MXI1,MYC,NR2C2,NR2F2,PAX5,PBX3,POU2F2,RAD21,RBBP5,RCOR1,RELA,REST,RFX5,RUNX3,RXRA,SIN3A,SMC3,SP1,SPI1,SREBF1,SRF,STAT3,TAF1,TAL1,TCF12,TCF3,TCF7L2,TEAD4,TFAP2A,TFAP2C,YY1,ZBTB33,ZBTB7A,ZNF143	0
ALMS1	61	58	ATF3,BHLHE40,CCNT2,CEBPD,CHD2,CREB1,CTCF,CTCFL,E2F1,E2F4,E2F6,EGR1,ELF1,ETS1,FOXA1,FOXA2,FOXM1,FOXP2,GABPA,GTF3C2,HDAC1,HMGN3,HNF4G,IRF1,KDM5B,MAX,MAZ,MXI1,MYC,NR3C1,PAX5,PHF8,PML,POU2F2,RAD21,RBBP5,REST,RUNX3,SAP30,SIN3A,SMC3,SP1,SP4,SREBF1,TAF1,TBP,TCF12,TCF3,TCF7L2,TEAD4,TFAP2A,TFAP2C,UBTF,USF1,USF2,YY1,ZNF143,ZNF263	3	miR-22,miR-92a,miR-99b*
ALMS1P	22	22	CEBPB,CTCF,ELF1,FOSL2,FOXA1,FOXA2,GABPA,HNF4A,HNF4G,MAFF,MAFK,MXI1,MYBL2,NR2C2,RAD21,RXRA,SIN3A,SP1,SPI1,TBP,TEAD4,YY1	0
ALOX12	41	41	ARID3A,ATF1,ATF3,BHLHE40,CCNT2,CEBPB,CTCF,E2F6,EGR1,FOS,FOSL1,GATA1,GATA2,HMGN3,JUN,JUNB,JUND,MAFF,MAFK,MAX,MAZ,MEF2A,MYC,NR2F2,PML,RAD21,REST,RUNX3,SIN3A,SMC3,SPI1,TAF1,TAL1,TBL1XR1,TCF12,TEAD4,TRIM28,USF1,YY1,ZBTB7A,ZNF143	0
ALOX12B	39	39	BACH1,BATF,CEBPB,CHD2,CREB1,CTBP2,CTCF,CTCFL,EBF1,ELF1,EZH2,GABPA,GATA2,GATA3,HNF4A,HNF4G,MAX,MAZ,NFYB,NR2F2,NR3C1,POU2F2,RAD21,RBBP5,RCOR1,RELA,REST,SMC3,SPI1,TAF1,TAL1,TBP,TCF7L2,TFAP2A,TFAP2C,YY1,ZBTB7A,ZNF143,ZNF263	0
ALOX12P2	21	21	BACH1,CEBPB,CTCF,EBF1,ELF1,FOS,FOXA1,FOXA2,GABPA,MAFF,MAFK,MYC,RAD21,RELA,REST,SIN3A,SMC3,SPI1,TAF1,YY1,ZNF143	0
ALOX15	31	31	ARID3A,ATF2,BACH1,BATF,BHLHE40,CEBPB,CTCF,EZH2,FOS,FOXA1,FOXA2,GABPA,HNF4A,HNF4G,IKZF1,MAFK,MAX,MYC,RAD21,REST,RUNX3,RXRA,SPI1,TAF1,TBP,TCF12,TCF3,TEAD4,UBTF,USF1,YY1	0
ALOX15B	22	22	CEBPB,CTCF,E2F1,FOS,FOSL2,FOXA1,FOXA2,GATA1,NFYB,NR3C1,RAD21,SIN3A,SMC3,STAT3,TBP,TCF7L2,TFAP2A,TFAP2C,USF1,USF2,YY1,ZNF143	0
ALOX15P1	60	60	ATF2,BATF,CCNT2,CDKN3,CEBPB,CEBPD,CHD2,CREB1,CTBP2,CTCF,E2F1,E2F4,E2F6,EGR1,ELF1,ELK1,ELK4,EZH2,FOS,FOXM1,FOXP2,GABPA,GTF2F1,HMGN3,HNF4A,HNF4G,JUND,KDM5B,MAX,MAZ,MTA3,MXI1,MYBL2,MYC,NRF1,PAX5,PHF8,POU2F2,RAD21,RELA,REST,RFX5,RUNX3,SIN3A,SIX5,SMC3,SP1,SP4,SPI1,SRF,TAF1,TBP,TCF12,TCF3,TFAP2A,TFAP2C,USF1,YY1,ZNF143,ZNF263	0
ALOX5	37	37	BHLHE40,CCNT2,CEBPB,CTCF,E2F1,E2F4,E2F6,EBF1,EGR1,ELF1,EZH2,FOS,FOSL2,GATA2,HDAC1,HMGN3,JUN,JUND,KDM5B,MAX,MAZ,MYC,PHF8,PML,POU2F2,PRDM1,RELA,RUNX3,SAP30,SMARCC1,SPI1,TAF1,TBP,TEAD4,UBTF,ZEB1,ZNF263	0
ALOX5AP	56	56	ATF2,BATF,BCLAF1,BHLHE40,CEBPB,CHD2,CTCF,EBF1,EGR1,ELF1,EP300,FOS,FOSL2,FOXM1,GABPA,GATA3,IKZF1,IRF4,JUN,JUNB,JUND,MAFK,MAX,MAZ,MEF2A,MEF2C,MTA3,MXI1,MYC,NFATC1,NR3C1,PAX5,PBX3,PML,POU2F2,RAD21,RELA,REST,RFX5,RUNX3,SIN3A,SMARCC1,SMC3,SP1,SPI1,STAT3,TAF1,TBP,TCF12,TCF3,TCF7L2,TFAP2C,WRNIP1,YY1,ZBTB33,ZNF217	0
ALOXE3	108	108	ARID3A,ATF2,ATF3,BACH1,BATF,BCLAF1,BDP1,BHLHE40,BRCA1,BRF1,CBX3,CCNT2,CDKN3,CEBPB,CHD2,CREB1,CTBP2,CTCF,CTCFL,E2F1,E2F4,E2F6,EBF1,EGR1,ELF1,ELK4,EP300,ETS1,EZH2,FOS,FOSL1,FOSL2,FOXA1,FOXA2,FOXM1,FOXP2,GABPA,GATA2,GATA3,GTF2B,GTF2F1,GTF3C2,HDAC8,HMGN3,HNF4A,HNF4G,HSF1,IRF1,IRF4,JUN,JUND,KDM5B,MAFK,MAX,MAZ,MBD4,MEF2A,MXI1,MYBL2,MYC,NR2F2,NR3C1,NRF1,PAX5,PHF8,PML,POLR3A,POU2F2,POU5F1,RAD21,RBBP5,RCO…	0
ALPI	8	8	CEBPB,CTCF,E2F4,ELF1,ESR1,HNF4A,RAD21,ZNF263	0
ALPK1	41	41	ATF2,BATF,CDKN3,CEBPB,EBF1,ELF1,FOS,FOXM1,IRF1,IRF4,JUND,MAFF,MAX,MAZ,MEF2A,MTA3,MYC,NFATC1,NFYB,PAX5,PBX3,PHF8,PML,POU2F2,RAD21,RELA,RFX5,RUNX3,SIN3A,SP1,SPI1,STAT1,STAT3,TAF1,TBP,TCF12,TCF3,UBTF,WRNIP1,YY1,ZNF143	0
ALPK2	19	19	ATF2,BATF,CTCF,EBF1,FOS,FOXA1,FOXM1,FOXP2,IKZF1,JUND,MAFF,MAFK,MEF2A,MEF2C,MYC,RELA,RUNX3,SPI1,STAT3	0
ALPK3	28	28	ATF2,BATF,BHLHE40,CTCF,EBF1,EGR1,ELF1,EP300,FOS,FOXA1,FOXA2,GABPA,HNF4A,HNF4G,JUND,MAX,MAZ,MXI1,MYC,RAD21,SIN3A,SMC3,SPI1,UBTF,USF1,USF2,ZBTB7A,ZNF143	0
ALPL	35	35	ATF3,BACH1,CEBPB,CTCF,CTCFL,E2F6,EBF1,EGR1,EZH2,FOXA1,GABPA,MAFF,MAFK,MAX,MAZ,MXI1,MYC,PAX5,PBX3,RAD21,REST,RUNX3,SIN3A,SMC3,SP1,SP4,SPI1,TAF1,TAF7,TEAD4,USF1,YY1,ZBTB7A,ZNF143,ZNF263	0
ALPP	24	24	CEBPB,CTCF,E2F1,EGR1,EP300,ESR1,EZH2,FOS,FOXA1,MAFF,MAFK,NR3C1,RAD21,RBBP5,REST,STAT1,STAT3,TAF7,TCF7L2,TEAD4,TFAP2A,TFAP2C,YY1,ZNF263	0
ALPPL2	9	9	ATF2,CTCF,ELF1,GABPA,JUN,JUND,MEF2C,NR2C2,SPI1	0
ALS2	75	73	ARID3A,ATF1,ATF2,ATF3,BHLHE40,BRCA1,CCNT2,CEBPB,CHD2,CREB1,CTCF,E2F1,E2F4,EGR1,ELF1,ELK1,ELK4,FOS,FOSL2,FOXA1,FOXA2,FOXP2,GABPA,GATA1,GATA2,HDAC1,HMGN3,IRF1,JUN,JUND,KDM5B,MAFF,MAFK,MAX,MAZ,MXI1,MYBL2,MYC,NFYB,NR2F2,PHF8,PML,POU5F1,PRDM1,RBBP5,RCOR1,RELA,REST,RFX5,RUNX3,SAP30,SIN3A,SIRT6,SIX5,SP1,SREBF1,SRF,TAF1,TAF7,TAL1,TBL1XR1,TBP,TCF7L2,TEAD4,TFAP2A,TFAP2C,TRIM28,UBTF,USF1,USF2,YY1,ZBTB33,ZNF…	2	miR-34a,miR-93*
ALS2CL	36	36	BACH1,BATF,BHLHE40,CEBPB,CHD2,CTCF,CTCFL,E2F1,EGR1,ELF1,EP300,ESR1,EZH2,FOS,JUN,JUND,MAX,MXI1,MYC,NFYB,RAD21,RBBP5,RCOR1,RELA,REST,SMARCC1,SMC3,SPI1,TAF1,TBP,TEAD4,TFAP2A,TFAP2C,YY1,ZNF143,ZNF263	0
ALS2CR11	5	5	CTCF,FOS,JUN,MAFK,RAD21	0
ALS2CR12	25	25	ATF3,BATF,CEBPB,CTCF,FOS,FOSL1,FOSL2,FOXA1,FOXA2,JUN,JUNB,JUND,MAFF,MAFK,MEF2A,MXI1,NFYA,NFYB,RAD21,RUNX3,SMC3,SP1,SPI1,YY1,ZNF143	0
ALS2CR4	1	0		1	miR-149
ALS2CR8	1	0		1	miR-331-3p
ALX1	37	37	ATF3,BHLHE40,CEBPB,CHD2,CTBP2,CTCF,E2F1,EGR1,EZH2,FOS,FOXP2,GTF2F1,JUN,JUND,MAX,MAZ,MXI1,MYC,NR3C1,RAD21,RBBP5,RCOR1,REST,RFX5,SIN3A,SP4,STAT3,SUZ12,TAF1,TBP,TCF7L2,TFAP2C,USF1,USF2,YY1,ZNF143,ZNF263	0
ALX3	13	13	CTBP2,EP300,ESR1,EZH2,GABPA,MAFF,MAFK,PAX5,REST,SUZ12,TCF12,USF1,USF2	0
ALX4	47	47	BHLHE40,CBX3,CEBPB,CTBP2,CTCF,E2F1,E2F6,EGR1,ELF1,EP300,ESR1,EZH2,FOS,FOSL2,FOXP2,GABPA,HDAC1,HDAC2,HDAC6,JUN,JUNB,JUND,KDM5B,MAX,MAZ,MYC,NRF1,PHF8,RAD21,RBBP5,REST,SAP30,SMARCC1,SP1,STAT1,STAT3,SUZ12,TCF12,TEAD4,TFAP2A,TFAP2C,THAP1,UBTF,USF1,YY1,ZNF143,ZNF263	0
ALYREF	74	74	BACH1,BCLAF1,BHLHE40,CBX3,CCNT2,CEBPB,CEBPD,CHD2,CREB1,CTCF,E2F1,E2F4,E2F6,EBF1,ELF1,ELK1,ELK4,ETS1,FOS,FOSL1,FOSL2,FOXM1,FOXP2,GABPA,GATA1,GTF2F1,HDAC2,HMGN3,IRF1,JUN,JUNB,JUND,MAFF,MAFK,MAX,MAZ,MXI1,MYBL2,MYC,NFYA,NFYB,NR2C2,NR3C1,NRF1,PAX5,PBX3,PHF8,PML,POU2F2,RAD21,RBBP5,RCOR1,RELA,REST,RFX5,RUNX3,SAP30,SETDB1,SIN3A,SP1,SP2,TAF1,TAF7,TBP,TCF12,TFAP2A,TFAP2C,THAP1,UBTF,USF1,USF2,YY1,ZBTB7A,ZNF…	0
AMACR	82	81	ARID3A,BACH1,BATF,BCLAF1,BHLHE40,BRCA1,CBX3,CCNT2,CDKN3,CEBPB,CHD2,CTCF,E2F1,E2F4,E2F6,EBF1,EGR1,ELF1,ETS1,FOXA1,FOXA2,GABPA,GTF2F1,HDAC1,HDAC2,HMGN3,HNF4A,HNF4G,IRF1,JUN,JUNB,JUND,KDM5B,MAFF,MAFK,MAX,MAZ,MTA3,MXI1,MYBL2,MYC,NFYA,NRF1,PAX5,PHF8,PML,POU2F2,RAD21,RBBP5,RCOR1,RELA,REST,RFX5,RUNX3,RXRA,SAP30,SETDB1,SIN3A,SMARCC1,SMARCC2,SMC3,SP1,SPI1,SRF,STAT1,STAT3,TAF1,TBP,TCF12,TCF3,TCF7L2,TEAD4,T…	1	miR-193b
AMBN	26	26	CEBPB,CTCF,EBF1,ELF1,ESR1,FOS,FOXA1,FOXM1,GATA2,JUN,JUND,MAX,MAZ,MXI1,MYC,RAD21,RELA,RUNX3,SMC3,SPI1,STAT3,TAL1,TCF7L2,USF2,YY1,ZNF143	0
AMBP	52	52	ARID3A,ATF2,BACH1,CEBPB,CEBPD,CREB1,CTCF,E2F6,ELF1,EP300,ESR1,ESRRA,ETS1,FOSL2,FOXA1,FOXA2,GABPA,GATA3,GTF2F1,HNF4A,HNF4G,MAFF,MAFK,MAX,MAZ,MBD4,MXI1,MYBL2,MYC,NFE2,NR3C1,RAD21,RCOR1,RELA,REST,RXRA,SIN3A,SMC3,SP1,SPI1,SREBF1,STAT3,TAF1,TAL1,TBP,TEAD4,USF1,YY1,ZBTB33,ZBTB7A,ZNF143,ZNF263	0
AMBRA1	85	82	ARID3A,ATF1,ATF2,ATF3,BATF,BCLAF1,BHLHE40,CBX3,CCNT2,CDKN3,CEBPB,CHD2,CREB1,CTCF,E2F1,E2F6,EGR1,ELF1,EP300,ETS1,FOS,FOSL1,FOSL2,FOXA1,FOXA2,FOXP2,GABPA,GATA1,GATA2,GTF2F1,HDAC2,HMGN3,HNF4A,HNF4G,IRF1,IRF4,JUN,JUNB,JUND,KDM5B,MAFF,MAFK,MAX,MAZ,MEF2A,MXI1,MYC,NR2C2,NR2F2,PAX5,PHF8,PML,POU2F2,RAD21,RBBP5,RCOR1,RELA,REST,RFX5,RUNX3,RXRA,SIN3A,SIX5,SMC3,SP1,SPI1,SRF,STAT2,TAF1,TAF7,TBL1XR1,TBP,TCF7L2,…	3	miR-186,miR-331-3p,miR-339-5p
AMD1	99	98	ARID3A,ATF1,ATF2,BACH1,BCLAF1,BHLHE40,BRCA1,BRF2,CCNT2,CDKN3,CEBPB,CEBPD,CHD2,CREB1,CTCF,CTCFL,E2F1,E2F4,E2F6,EGR1,ELF1,ELK1,FOS,FOSL2,FOXA1,FOXA2,FOXM1,FOXP2,GABPA,GATA1,GATA2,GTF2B,GTF2F1,HDAC1,HMGN3,IRF1,IRF3,IRF4,JUN,JUND,KDM5B,MAFF,MAFK,MAX,MAZ,MBD4,MEF2A,MTA3,MXI1,MYBL2,MYC,NELFE,NFYA,NFYB,NR2C2,NRF1,PAX5,PBX3,PHF8,PML,POU2F2,RAD21,RBBP5,RELA,REST,RFX5,RUNX3,SAP30,SIN3A,SIX5,SMARCC1,SMC3,SP…	1	miR-17
AMDHD1	56	56	ARID3A,ATF3,BCLAF1,BHLHE40,BRCA1,CEBPB,CEBPD,CHD2,CREB1,CTCF,E2F1,EBF1,EGR1,ELF1,ELK1,ELK4,EP300,FOSL2,FOXA1,FOXA2,FOXP2,GABPA,GTF2F1,HNF4A,HNF4G,MAFF,MAFK,MAX,MAZ,MBD4,MXI1,MYBL2,MYC,PAX5,POU2F2,RAD21,RCOR1,RELA,REST,RUNX3,RXRA,SIN3A,SIX5,SMC3,SP1,TAF1,TBP,TCF7L2,TEAD4,TFAP2A,TFAP2C,USF1,USF2,YY1,ZBTB7A,ZNF263	0
AMDHD2	92	92	ATF1,ATF2,ATF3,BCLAF1,BHLHE40,BRCA1,CCNT2,CEBPB,CEBPD,CHD2,CREB1,CTCF,CTCFL,E2F1,E2F4,E2F6,EBF1,EGR1,ELF1,ELK4,EP300,ETS1,FOS,FOSL2,FOXA1,FOXA2,FOXM1,FOXP2,GABPA,HDAC1,HDAC8,HMGN3,HNF4A,HNF4G,JUN,JUND,KDM5B,MAFF,MAFK,MAX,MAZ,MEF2A,MEF2C,MTA3,MXI1,MYBL2,MYC,NANOG,NFATC1,NFE2,NR2C2,NR3C1,NRF1,PAX5,PBX3,PHF8,PML,POU2F2,RAD21,RBBP5,RCOR1,RELA,REST,RUNX3,RXRA,SAP30,SIN3A,SIX5,SMARCC2,SP1,SP4,SPI1,SRF,…	0
AMELX	6	5	CEBPB,CTCF,FOS,RAD21,STAT3	1	miR-148a
AMELY	2	2	MAFF,MAFK	0
AMER1	35	35	BHLHE40,CHD2,CTCF,E2F6,EBF1,EGR1,ELF1,FOS,GTF2F1,IRF1,IRF3,KDM5B,MAX,MAZ,MXI1,MYC,NFYA,NFYB,NRF1,PBX3,PHF8,PML,POU2F2,PRDM1,RAD21,RCOR1,RELA,RUNX3,SMC3,SP1,SP2,TAF1,TBP,WRNIP1,ZBTB7A	0
AMER2	31	31	ATF2,BATF,BHLHE40,CHD2,CTCF,EBF1,EGR1,EZH2,FOS,FOXM1,IKZF1,IRF4,MAX,MAZ,MEF2A,PAX5,POU2F2,RELA,REST,RUNX3,SP1,SPI1,SUZ12,TBP,TCF12,TCF3,USF1,USF2,WRNIP1,YY1,ZNF274	0
AMER3	15	15	CTCF,EZH2,HDAC1,MAFK,MAZ,MXI1,MYC,RBBP5,REST,RFX5,SIN3A,SP2,UBTF,ZBTB7A,ZNF143	0
AMFR	50	50	ATF2,BCLAF1,CCNT2,CEBPB,CHD2,CREB1,CTBP2,CTCF,CTCFL,E2F1,E2F4,E2F6,EBF1,EGR1,ELF1,FOS,FOXA1,FOXA2,GABPA,GATA1,GATA2,HMGN3,JUND,MAX,MAZ,MXI1,MYC,NR2F2,NR3C1,PAX5,PHF8,POLR3A,RAD21,RBBP5,RUNX3,RXRA,SIN3A,SP1,SPI1,TAF1,TAL1,TBP,TCF7L2,TEAD4,TFAP2A,TFAP2C,UBTF,YY1,ZBTB7A,ZNF143	0
AMH	40	40	BACH1,CCNT2,CEBPB,CHD2,CTCF,EBF1,EGR1,ELF1,EP300,EZH2,FOSL2,FOXA1,FOXA2,GABPA,HMGN3,HNF4A,HNF4G,MAFF,MAX,MAZ,MXI1,NANOG,POU2F2,RAD21,REST,SIN3A,SMC3,SP1,TAF1,TAL1,TCF7L2,TFAP2A,TFAP2C,UBTF,USF1,YY1,ZBTB33,ZBTB7A,ZNF143,ZNF263	0
AMHR2	65	65	ARID3A,ATF1,ATF2,ATF3,BACH1,BATF,BHLHE40,CCNT2,CDKN3,CEBPB,CREB1,CTCF,E2F1,E2F4,E2F6,EBF1,EGR1,EP300,FOS,FOSL1,FOSL2,FOXA1,FOXA2,FOXM1,GABPA,GATA1,GATA2,GATA3,GTF2F1,IRF4,JUN,JUNB,JUND,MAFF,MAFK,MAX,MAZ,MEF2A,MXI1,MYC,NFATC1,NR3C1,PAX5,PHF8,PML,RAD21,RCOR1,RELA,REST,RFX5,RUNX3,SIN3A,SMARCC1,SMC3,SP1,STAT1,STAT3,TAF1,TBP,TEAD4,USF1,USF2,YY1,ZNF143,ZNF263	0
AMICA1	53	53	ARID3A,ATF2,BATF,BCLAF1,BHLHE40,CEBPB,CEBPD,CHD2,CTCF,EBF1,ELF1,FOS,FOSL2,FOXA1,FOXA2,FOXM1,HNF4A,HNF4G,IKZF1,IRF4,MAFF,MAFK,MAX,MBD4,MEF2A,MEF2C,MTA3,MXI1,MYBL2,MYC,NANOG,NFATC1,PAX5,POU2F2,RAD21,RELA,RUNX3,RXRA,SMC3,SP1,SPI1,SRF,TAF1,TBP,TCF12,TEAD4,USF1,USF2,WRNIP1,YY1,ZBTB33,ZBTB7A,ZNF143	0
AMIGO1	33	32	BATF,BHLHE40,CCNT2,CEBPB,CTCF,CTCFL,E2F1,E2F4,E2F6,EGR1,FOS,FOXP2,HDAC1,HDAC2,HMGN3,HNF4A,MAX,MAZ,MYC,NR3C1,PAX5,PHF8,RAD21,RBBP5,SAP30,SIN3A,SMC3,STAT3,TFAP2C,USF2,ZNF143,ZNF263	1	miR-92b
AMIGO2	71	71	ARID3A,ATF3,BHLHE40,BRCA1,CCNT2,CDKN3,CEBPB,CHD2,CREB1,CTCF,E2F1,E2F6,EGR1,ELF1,ELK1,EP300,ESR1,ETS1,FOS,FOSL1,FOSL2,FOXA1,FOXA2,FOXP2,GABPA,GATA1,GATA3,GTF2F1,HMGN3,HNF4A,JUN,JUND,MAFK,MAX,MAZ,MBD4,MXI1,MYC,NR3C1,PHF8,PRDM1,RAD21,RBBP5,RCOR1,REST,RFX5,SIN3A,SIX5,SMARCC1,SMARCC2,SMC3,SPI1,STAT1,STAT3,SUPT20H,TAF1,TAL1,TBP,TCF7L2,TEAD4,TFAP2A,TFAP2C,UBTF,USF1,USF2,YY1,ZBTB33,ZBTB7A,ZKSCAN1,ZNF143,…	0
AMIGO3	68	68	ATF1,ATF3,BHLHE40,CCNT2,CHD2,CREB1,CTCF,E2F1,E2F4,E2F6,EBF1,EGR1,ELF1,ELK1,ETS1,FOSL2,FOXM1,FOXP2,GABPA,HMGN3,KDM5A,KDM5B,MAX,MAZ,MTA3,MXI1,MYC,NFATC1,NFYA,NFYB,PAX5,PBX3,PHF8,PML,POU2F2,RAD21,RBBP5,RCOR1,RELA,REST,RFX5,RUNX3,SAP30,SIN3A,SIX5,SP1,SP2,SP4,SPI1,SREBF1,SRF,STAT1,STAT3,TAF1,TAF7,TBP,TCF12,TCF3,TCF7L2,TFAP2A,TFAP2C,THAP1,USF1,USF2,WRNIP1,YY1,ZEB1,ZNF143	0
AMMECR1	55	53	ATF3,BCLAF1,BHLHE40,CCNT2,CDKN3,CEBPB,CTCF,CTCFL,E2F1,E2F6,EGR1,ELF1,ETS1,FOXP2,GATA1,GATA2,HMGN3,IRF1,KDM5B,MAFF,MAFK,MAX,MAZ,MEF2A,MEF2C,MYC,NFYA,NFYB,NR2F2,PAX5,PHF8,PML,RAD21,RBBP5,RELA,REST,RUNX3,SIN3A,SMC3,SPI1,TAF1,TAF7,TAL1,TBP,TCF12,TCF7L2,TEAD4,UBTF,USF1,USF2,YY1,ZBTB7A,ZNF263	2	miR-10b*,miR-92a
AMMECR1L	29	24	CREB1,CTCF,EBF1,EGR1,ELF1,ETS1,FOS,FOXA1,FOXA2,GABPA,GATA1,MAX,MXI1,PHF8,RAD21,SIN3A,SIX5,SP2,TAF1,TAF7,TBP,USF1,USF2,ZNF143	5	miR-10a,miR-15b,miR-221,miR-423-3p,miR-484
AMN	38	38	ATF2,BACH1,BATF,BHLHE40,CEBPD,CHD2,CTBP2,CTCF,E2F6,EBF1,EGR1,ELF1,EZH2,FOS,FOSL1,GABPA,HNF4A,HNF4G,JUND,MAX,MAZ,MYBL2,MYC,RAD21,RUNX3,RXRA,SIN3A,SMC3,SP1,SUZ12,TAF1,TBP,TEAD4,USF1,USF2,YY1,ZEB1,ZNF143	0
AMN1	112	112	ARID3A,ATF1,ATF2,ATF3,BACH1,BATF,BHLHE40,BRCA1,CBX3,CCNT2,CDKN3,CEBPB,CHD2,CREB1,CTCF,E2F1,E2F4,E2F6,EBF1,EGR1,ELF1,ELK1,ELK4,EP300,ESR1,ETS1,FOS,FOSL1,FOSL2,FOXA1,FOXM1,FOXP2,GABPA,GATA1,GATA2,GTF2B,GTF2F1,GTF3C2,HDAC1,HMGN3,IKZF1,IRF1,IRF3,IRF4,JUN,JUNB,JUND,KDM5B,MAFF,MAFK,MAX,MAZ,MEF2A,MTA3,MXI1,MYBL2,MYC,NFATC1,NFE2,NFYA,NFYB,NR2F2,NR3C1,NRF1,PAX5,PBX3,PHF8,PML,POLR3A,POU2F2,RAD21,RBBP5,RCOR…	0
AMOT	31	29	ATF2,BACH1,BATF,CDKN3,CEBPB,CTBP2,CTCF,EP300,FOS,FOXP2,MAFF,MAFK,MAZ,MYC,NFYA,NFYB,PAX5,PBX3,RAD21,RUNX3,SIN3A,SP1,SP2,SPI1,TAF1,TCF7L2,USF1,ZBTB7A,ZNF263	2	miR-16,miR-221
AMOTL1	64	61	ARID3A,ATF1,ATF3,BACH1,BHLHE40,CBX3,CCNT2,CDKN3,CEBPB,CHD2,CREB1,CTBP2,CTCF,E2F1,E2F4,E2F6,EGR1,ELF1,ELK4,EP300,ETS1,FOS,FOSL1,FOXA1,FOXA2,FOXP2,GATA1,GATA2,HMGN3,JUN,JUND,MAX,MAZ,MEF2A,MXI1,MYC,PML,RAD21,RBBP5,RCOR1,REST,RFX5,SIN3A,SMC3,SP1,SPI1,STAT3,TAF1,TAL1,TBP,TCF7L2,TEAD4,TRIM28,UBTF,USF1,USF2,YY1,ZBTB7A,ZNF143,ZNF217,ZNF263	3	miR-23b,miR-484,miR-92a
AMOTL2	63	63	ATF2,ATF3,BHLHE40,BRCA1,CEBPB,CEBPD,CHD2,CREB1,CTBP2,CTCF,E2F1,E2F4,EGR1,EP300,ESR1,FOS,FOSL2,FOXA1,FOXA2,FOXP2,GABPA,GTF2F1,HNF4A,HNF4G,JUN,JUND,MAX,MAZ,MXI1,MYC,NANOG,NR3C1,RAD21,RBBP5,RCOR1,RELA,REST,RXRA,SIN3A,SMARCC1,SMC3,SP1,SP4,SPI1,STAT1,STAT3,TAF1,TAF7,TBP,TCF12,TCF7L2,TEAD4,TFAP2A,TFAP2C,USF1,USF2,YY1,ZBTB33,ZBTB7A,ZKSCAN1,ZNF143,ZNF217,ZNF263	0
AMPD1	8	6	CEBPB,FOS,MEF2A,RUNX3,SP1,SPI1	2	miR-10a,miR-16
AMPD2	74	69	ATF1,ATF3,BHLHE40,CCNT2,CDKN3,CEBPB,CHD2,CTCF,CTCFL,E2F6,EBF1,EGR1,ELF1,ELK1,EP300,ETS1,FOS,FOSL1,FOSL2,FOXA1,FOXA2,FOXP2,GABPA,GATA1,HDAC1,HDAC2,HMGN3,HNF4A,HNF4G,IRF1,JUN,JUND,KDM5B,MAX,MAZ,MXI1,MYC,NRF1,PAX5,PBX3,PHF8,PML,POU2F2,RAD21,RBBP5,RCOR1,RELA,REST,RUNX3,RXRA,SAP30,SIN3A,SMARCC1,SMARCC2,SMC3,SP1,SPI1,SREBF1,TAF1,TAL1,TBP,TCF12,TRIM28,USF1,USF2,YY1,ZBTB7A,ZNF143,ZNF263	5	let-7a,let-7e,miR-10a,miR-24,miR-484
AMPD3	86	86	ARID3A,ATF1,ATF2,BATF,BCLAF1,BHLHE40,CBX3,CCNT2,CDKN3,CEBPB,CHD2,CTBP2,CTCF,E2F4,E2F6,EBF1,EGR1,ELF1,ETS1,EZH2,FOS,FOSL1,FOSL2,FOXA1,FOXM1,FOXP2,GABPA,GATA1,GATA2,GTF2B,GTF2F1,HDAC2,IKZF1,IRF1,IRF4,JUN,JUNB,JUND,KDM5B,MAFK,MAX,MAZ,MEF2A,MEF2C,MTA3,MXI1,MYC,NFATC1,NFYB,NR2F2,PAX5,PBX3,PHF8,PML,POLR3A,POU2F2,RAD21,RBBP5,RELA,REST,RFX5,RUNX3,SAP30,SIN3A,SMC3,SP1,SPI1,STAT2,STAT3,TAF1,TAF7,TAL1,TBL1X…	0
AMPH	16	15	CTCF,E2F1,EGR1,EZH2,MAFF,MAFK,MAX,RAD21,RBBP5,SP4,TAF1,TBP,YY1,ZNF143,ZNF263	1	let-7b
AMT	75	75	ATF2,ATF3,BACH1,BATF,CBX3,CCNT2,CDKN3,CEBPB,CHD2,CREB1,CTCF,E2F4,E2F6,EBF1,EGR1,ELF1,ELK1,ELK4,EP300,ESR1,ESRRA,ETS1,FOS,FOSL2,FOXA1,FOXA2,FOXM1,FOXP2,GABPA,GTF2F1,GTF3C2,HNF4A,HNF4G,IRF4,JUN,JUND,MAFF,MAFK,MAX,MXI1,MYBL2,MYC,NFATC1,NFYA,NFYB,PAX5,PHF8,PML,POU2F2,RAD21,RELA,REST,RFX5,RUNX3,RXRA,SIN3A,SIX5,SMARCC2,SMC3,SP1,SPI1,SRF,STAT3,TAF1,TAF7,TBP,TCF12,TCF7L2,TEAD4,TFAP2A,TFAP2C,USF1,YY1,ZBTB…	0
AMTN	15	15	CEBPB,CHD2,CTCF,E2F4,FOS,FOXA1,JUN,JUND,MYC,POLR3A,SMC3,STAT3,TFAP2A,TFAP2C,USF2	0
AMY2B	7	7	ARID3A,ATF2,FOXA1,FOXA2,MEF2A,MEF2C,RUNX3	0
AMZ1	55	54	ATF2,BATF,CBX3,CDKN3,CEBPB,CHD2,CREB1,CTCF,CTCFL,E2F1,E2F4,E2F6,EBF1,ELF1,EP300,ESR1,EZH2,FOXA1,FOXA2,FOXM1,FOXP2,GABPA,GATA3,IKZF1,IRF4,JUND,MAX,MAZ,MTA3,MXI1,MYC,NR3C1,PAX5,PBX3,PML,POU2F2,RAD21,RCOR1,RELA,REST,RUNX3,SMC3,SP1,STAT1,TCF12,TCF3,TEAD4,TFAP2C,YY1,ZBTB7A,ZEB1,ZNF143,ZNF217,ZNF263	1	miR-186
AMZ2	77	76	ATF2,ATF3,BACH1,BATF,BHLHE40,CCNT2,CEBPB,CEBPD,CHD2,CREB1,CTCF,E2F1,E2F6,EBF1,EGR1,ELF1,ELK1,EP300,ESRRA,ETS1,FOSL2,FOXA1,FOXA2,FOXM1,FOXP2,GABPA,GATA1,GATA2,GATA3,HDAC1,HMGN3,HNF4A,HNF4G,IRF1,KDM5B,MAFF,MAFK,MAX,MAZ,MXI1,MYC,NFATC1,NR2C2,NR2F2,NR3C1,NRF1,PAX5,PHF8,PML,POU2F2,PRDM1,RBBP5,RELA,REST,RFX5,RUNX3,SIN3A,SP1,SP4,SPI1,SREBF1,SRF,TAF1,TBP,TCF12,TCF3,TCF7L2,TEAD4,UBTF,USF1,USF2,WRNIP1,YY1,…	1	miR-421
AMZ2P1	89	89	ARID3A,ATF1,ATF2,BACH1,BATF,BHLHE40,CCNT2,CDKN3,CEBPB,CHD2,CREB1,CTCF,E2F1,E2F4,E2F6,EBF1,EGR1,ELF1,EP300,ETS1,FOS,FOSL2,FOXA1,FOXA2,FOXM1,FOXP2,GABPA,GATA1,GATA2,GATA3,GTF3C2,HDAC1,HDAC2,HMGN3,IRF1,JUN,JUND,KDM5B,MAFK,MAX,MAZ,MEF2C,MXI1,MYBL2,MYC,NFATC1,NR2F2,NR3C1,NRF1,PAX5,PBX3,PHF8,PML,POU2F2,PRDM1,RAD21,RBBP5,RCOR1,RELA,REST,RUNX3,SAP30,SIN3A,SMC3,SP1,SPI1,SREBF1,STAT1,STAT3,TAF1,TAF7,TAL1,T…	0
ANAPC1	67	64	ARID3A,ATF3,BRCA1,CCNT2,CEBPD,CHD2,CREB1,CTCF,E2F1,E2F4,E2F6,EBF1,EGR1,ELF1,ETS1,FOS,FOXA1,FOXA2,FOXM1,FOXP2,GABPA,GTF2B,GTF2F1,HDAC1,IRF1,IRF4,KDM5A,KDM5B,MAFK,MAX,MAZ,MTA3,MXI1,MYBL2,MYC,NFATC1,NR2F2,NRF1,PAX5,PHF8,PML,RAD21,RBBP5,RELA,REST,RFX5,RUNX3,SAP30,SIN3A,SMC3,SP1,SPI1,TAF1,TAF7,TBP,TFAP2C,THAP1,USF1,USF2,YY1,ZBTB33,ZNF143,ZNF217,ZNF263	3	miR-193b,miR-484,miR-744
ANAPC10	83	83	ARID3A,ATF1,ATF2,ATF3,BATF,BHLHE40,BRCA1,CBX3,CCNT2,CDKN3,CEBPB,CHD2,CREB1,CTCF,E2F1,E2F4,E2F6,EBF1,EGR1,ELF1,ELK1,ETS1,FOS,FOSL1,FOSL2,FOXM1,FOXP2,GABPA,GATA1,GTF2B,GTF2F1,HDAC1,HMGN3,IRF1,IRF4,JUN,JUNB,JUND,KDM5A,KDM5B,MAFF,MAFK,MAX,MAZ,MEF2C,MTA3,MXI1,MYBL2,MYC,NR2F2,NRF1,PAX5,PHF8,PML,POU2F2,RAD21,RBBP5,RELA,REST,RFX5,RUNX3,SAP30,SIN3A,SIX5,SPI1,SREBF1,SRF,STAT3,TAF1,TAF7,TAL1,TBL1XR1,TBP,TCF…	0
ANAPC11	75	75	BACH1,BCLAF1,BHLHE40,BRCA1,CBX3,CCNT2,CEBPB,CEBPD,CHD2,CREB1,CTCF,E2F1,E2F4,E2F6,EBF1,ELF1,ELK1,ELK4,ETS1,FOS,FOSL1,FOSL2,FOXM1,FOXP2,GABPA,GATA1,GTF2F1,HDAC2,HMGN3,IRF1,JUN,JUNB,JUND,MAFF,MAFK,MAX,MAZ,MXI1,MYBL2,MYC,NFYA,NFYB,NR2C2,NR3C1,NRF1,PAX5,PBX3,PHF8,PML,POU2F2,RAD21,RBBP5,RCOR1,RELA,REST,RFX5,RUNX3,SAP30,SETDB1,SIN3A,SP1,SP2,TAF1,TAF7,TBP,TCF12,TFAP2A,TFAP2C,THAP1,UBTF,USF1,USF2,YY1,ZBTB…	0
ANAPC13	85	84	ARID3A,ATF2,ATF3,BACH1,BHLHE40,BRCA1,CCNT2,CDKN3,CEBPB,CEBPD,CHD2,CREB1,CTBP2,CTCF,E2F1,E2F4,E2F6,EGR1,ELF1,ELK1,ELK4,EP300,ESR1,ETS1,FOS,FOXA1,FOXA2,FOXM1,FOXP2,GABPA,GATA1,GTF2F1,HDAC1,HMGN3,IRF1,IRF4,JUN,JUND,KDM5B,MAX,MAZ,MEF2A,MEF2C,MXI1,MYBL2,MYC,NFATC1,NFYB,NRF1,PAX5,PBX3,PHF8,PML,POU2F2,RAD21,RBBP5,RELA,REST,RUNX3,SIN3A,SIX5,SMC3,SP1,SPI1,SRF,STAT3,TAF1,TAF7,TBP,TCF3,TCF7L2,TEAD4,TFAP2A,T…	1	miR-324-5p
ANAPC15	98	98	ARID3A,ATF1,ATF2,ATF3,BHLHE40,BRCA1,CBX3,CCNT2,CEBPB,CEBPD,CHD2,CREB1,CTCF,E2F1,E2F4,E2F6,EGR1,ELF1,ELK1,ELK4,EP300,ETS1,FOS,FOSL2,FOXA1,FOXA2,FOXM1,FOXP2,GABPA,GATA1,GTF2F1,HDAC1,HMGN3,IRF1,IRF3,JUN,JUNB,JUND,KDM5A,KDM5B,MAFF,MAFK,MAX,MAZ,MTA3,MXI1,MYBL2,MYC,NFATC1,NFE2,NFYA,NFYB,NR2C2,NR3C1,NRF1,PAX5,PBX3,PHF8,PML,POU2F2,RAD21,RBBP5,RCOR1,RELA,REST,RFX5,RUNX3,SAP30,SETDB1,SIN3A,SIRT6,SIX5,SMARC…	0
ANAPC16	81	81	ARID3A,ATF2,ATF3,BHLHE40,CBX3,CCNT2,CDKN3,CEBPB,CEBPD,CHD2,CREB1,CTCF,E2F1,E2F4,E2F6,EGR1,ELF1,EP300,ETS1,FOS,FOSL2,FOXP2,GATA1,GTF2F1,GTF3C2,HDAC1,HMGN3,IRF1,JUN,JUNB,JUND,KDM5B,MAFF,MAFK,MAX,MAZ,MEF2A,MEF2C,MXI1,MYBL2,MYC,NFYB,NR2F2,NR3C1,NRF1,PAX5,PHF8,PML,POU2F2,RAD21,RBBP5,RCOR1,RELA,REST,RFX5,RUNX3,SAP30,SETDB1,SIN3A,SMC3,SP1,SP4,SPI1,SRF,TAF1,TAF7,TAL1,TBL1XR1,TBP,TCF7L2,TEAD4,TFAP2C,UBTF,…	0
ANAPC1P1	3	3	ELF1,FOXA1,TEAD4	0
ANAPC2	95	95	ATF1,ATF2,ATF3,BCLAF1,BHLHE40,BRCA1,CBX3,CCNT2,CEBPB,CEBPD,CHD2,CTCF,E2F1,E2F4,E2F6,EBF1,EGR1,ELF1,ELK1,ELK4,EP300,ESR1,ETS1,FOS,FOSL1,FOSL2,FOXA1,FOXP2,GABPA,GTF2F1,HDAC1,HDAC2,HMGN3,HNF4A,HNF4G,IRF1,JUN,JUNB,JUND,KDM5A,KDM5B,MAFK,MAX,MAZ,MEF2C,MXI1,MYBL2,MYC,NFATC1,NFYA,NFYB,NR2F2,NR3C1,NRF1,PAX5,PHF8,PML,POU2F2,RAD21,RBBP5,RCOR1,RELA,REST,RFX5,RUNX3,RXRA,SAP30,SIN3A,SIX5,SMARCC2,SMC3,SP1,SP4,S…	0
ANAPC4	60	60	ARID3A,BHLHE40,BRCA1,CBX3,CCNT2,CEBPB,CEBPD,CHD2,CTBP2,CTCF,E2F1,E2F4,EGR1,ELF1,ELK1,ETS1,FOSL2,FOXA1,FOXA2,FOXP2,GABPA,HDAC1,HMGN3,JUND,KDM5B,MAFF,MAFK,MAX,MAZ,MEF2A,MXI1,MYC,NR2F2,NR3C1,PHF8,PML,POU2F2,RBBP5,RELA,REST,RXRA,SIN3A,SP1,SRF,STAT1,STAT3,TAF1,TAF7,TAL1,TBL1XR1,TBP,TCF12,TCF7L2,TEAD4,TFAP2C,TRIM28,YY1,ZBTB33,ZBTB7A,ZNF143	0
ANAPC5	100	96	ATF1,ATF2,ATF3,BACH1,BCLAF1,BDP1,BHLHE40,BRCA1,CBX3,CDKN3,CHD2,CREB1,CTCF,CTCFL,E2F1,E2F4,E2F6,EGR1,ELF1,ELK1,ELK4,EP300,ETS1,FOS,FOSL2,FOXA1,FOXA2,FOXM1,GABPA,GTF2F1,GTF3C2,HDAC1,HMGN3,HNF4A,IRF1,IRF3,IRF4,JUND,KDM5A,KDM5B,MAFF,MAFK,MAX,MAZ,MBD4,MEF2A,MXI1,MYBL2,MYC,NFE2,NFYA,NFYB,NR2C2,NR2F2,PAX5,PBX3,PHF8,PML,POLR3A,POU2F2,RAD21,RBBP5,RELA,REST,RFX5,RUNX3,RXRA,SAP30,SIN3A,SIX5,SP1,SP2,SPI1,SRF…	4	miR-26b*,miR-30a,miR-34a,miR-93
ANAPC7	56	52	BCLAF1,BHLHE40,CDKN3,CEBPB,CREB1,CTCF,E2F1,E2F4,E2F6,EGR1,ELF1,EP300,ETS1,FOS,FOXA1,GTF2F1,HDAC1,HMGN3,IRF1,JUNB,JUND,KDM5B,MAX,MAZ,MTA3,MXI1,MYC,NFYB,NRF1,PHF8,PML,RAD21,RBBP5,RCOR1,RELA,REST,RUNX3,SAP30,SIN3A,SIX5,SP4,SPI1,TAF1,TAF7,TBP,TCF7L2,TFAP2A,USF1,USF2,YY1,ZBTB7A,ZNF263	4	miR-106b,miR-484,miR-766,miR-93*
ANG	107	107	ARID3A,ATF2,ATF3,BACH1,BATF,BCLAF1,BDP1,BHLHE40,BRCA1,BRF1,CBX3,CDKN3,CEBPB,CEBPD,CHD2,CREB1,CTCF,E2F1,E2F4,E2F6,EBF1,EGR1,ELF1,ELK1,ELK4,EP300,ETS1,FOS,FOSL2,FOXA1,FOXA2,FOXM1,GABPA,GATA1,GATA2,GTF2F1,GTF3C2,HDAC2,HMGN3,HNF4A,HNF4G,HSF1,IKZF1,IRF3,IRF4,JUN,JUND,KDM5B,MAFF,MAFK,MAX,MAZ,MBD4,MEF2C,MXI1,MYBL2,MYC,NFYA,NFYB,NR3C1,NRF1,PAX5,PHF8,PML,POLR3A,POU5F1,PPARGC1A,RAD21,RBBP5,RCOR1,RELA,REST,…	0
ANGEL1	80	80	ATF1,ATF2,ATF3,BATF,BHLHE40,CCNT2,CEBPB,CHD2,CREB1,CTCF,E2F1,E2F4,E2F6,EGR1,ELF1,ELK1,EP300,ESR1,ETS1,FOS,FOXA1,FOXA2,FOXP2,GABPA,GATA2,HDAC1,HMGN3,HNF4A,HNF4G,IRF1,JUND,KDM5B,MAX,MAZ,MEF2A,MEF2C,MXI1,MYC,NR3C1,NRF1,PAX5,PHF8,PML,POU2F2,RAD21,RBBP5,RCOR1,RELA,REST,RFX5,RUNX3,SAP30,SIN3A,SIX5,SMARCC1,SMC3,SP1,SP2,SP4,SPI1,SREBF1,SRF,STAT1,TAF1,TAF7,TAL1,TBP,TCF12,TCF3,TCF7L2,TEAD4,TFAP2C,THAP1,UBT…	0
ANGEL2	73	72	BCLAF1,BDP1,BHLHE40,BRCA1,CCNT2,CEBPB,CHD2,CREB1,CTCF,E2F1,E2F4,E2F6,EBF1,EGR1,ELF1,ELK1,ETS1,FOS,FOXP2,GABPA,GTF2F1,HDAC1,HDAC8,HMGN3,IRF1,JUN,JUND,KDM5B,MAFF,MAFK,MAX,MAZ,MXI1,MYBL2,MYC,NANOG,NR2C2,NRF1,PBX3,PHF8,PML,POLR3A,POU2F2,RAD21,RBBP5,RCOR1,RELA,REST,RUNX3,SAP30,SETDB1,SIN3A,SIX5,SMC3,SPI1,STAT1,STAT3,SUPT20H,TAF1,TAF7,TBL1XR1,TBP,TCF3,TCF7L2,TEAD4,THAP1,TRIM28,UBTF,YY1,ZBTB7A,ZEB1,ZNF1…	1	let-7a
ANGPT1	26	26	ATF1,BACH1,BATF,CBX3,CDKN3,CEBPB,CTCF,EP300,ESR1,FOS,FOXA1,GATA2,HDAC2,JUN,JUND,MAFF,MAFK,MAX,MYC,NFYB,RAD21,SMC3,STAT3,TEAD4,ZKSCAN1,ZNF143	0
ANGPT2	39	39	ARID3A,ATF1,BATF,CCNT2,CDKN3,CEBPB,CTCF,EGR1,EP300,ESR1,FOS,FOSL2,FOXA1,FOXA2,FOXP2,GATA1,GATA2,JUN,JUND,MAFF,MAFK,MAZ,MBD4,MYBL2,MYC,NR2C2,PML,RAD21,REST,RFX5,RXRA,SIN3A,SMC3,SP1,SPI1,TAL1,TEAD4,YY1,ZNF143	0
ANGPT4	11	11	CEBPB,CTCF,EGR1,FOS,JUN,JUND,MAFK,MAX,RAD21,USF1,USF2	0
ANGPTL1	9	9	CEBPB,CTCF,FOXA1,FOXA2,IRF1,JUND,RXRA,STAT1,TEAD4	0
ANGPTL2	44	44	ATF1,ATF2,BATF,BHLHE40,CCNT2,CEBPB,CTBP2,CTCF,E2F4,E2F6,EBF1,EP300,EZH2,FOS,FOSL2,GATA2,IRF4,JUN,JUND,MAX,MAZ,MXI1,MYC,NFYB,PAX5,POU2F2,RAD21,RBBP5,REST,RUNX3,SIN3A,SPI1,STAT3,TAF1,TAL1,TBP,TCF3,TCF7L2,TEAD4,TFAP2A,TFAP2C,USF1,USF2,ZNF263	0
ANGPTL3	9	9	BATF,CEBPB,FOXA1,FOXA2,MAFF,MAFK,RUNX3,SRF,TEAD4	0
ANGPTL4	76	76	ARID3A,ATF1,ATF3,BHLHE40,CBX3,CCNT2,CDKN3,CEBPB,CEBPD,CHD2,CREB1,CTCF,E2F6,EGR1,ELF1,EP300,FOS,FOSL1,FOSL2,FOXA1,FOXA2,FOXP2,GABPA,GATA1,GATA2,GTF3C2,HDAC1,HDAC2,HDAC6,HMGN3,HNF4A,HNF4G,JUN,JUNB,JUND,KDM5B,MAFF,MAFK,MAX,MAZ,MBD4,MXI1,MYBL2,MYC,NR2C2,NR2F2,NR3C1,PBX3,PHF8,PRDM1,RAD21,RBBP5,RCOR1,REST,RFX5,RXRA,SIN3A,SMARCC1,SMC3,SP1,STAT3,TAF1,TAL1,TBL1XR1,TBP,TCF7L2,TEAD4,TFAP2A,TFAP2C,UBTF,USF1,…	0
ANGPTL5	53	53	CDKN3,CEBPB,CHD2,CREB1,CTBP2,CTCF,CTCFL,E2F1,E2F4,E2F6,EBF1,ELF1,ELK1,ELK4,EP300,FOS,FOSL2,FOXA1,FOXA2,FOXP2,GABPA,GTF2F1,GTF3C2,IRF3,IRF4,JUN,MAFK,MAX,MAZ,MBD4,MXI1,MYC,NFYA,NFYB,NR3C1,RAD21,RBBP5,RCOR1,REST,RFX5,SIN3A,SMC3,SP1,SP4,SPI1,STAT3,TAF1,TBP,USF1,YY1,ZBTB33,ZNF143,ZNF263	0
ANGPTL6	93	93	ATF1,ATF2,ATF3,BACH1,BATF,BCLAF1,BHLHE40,BRCA1,CBX3,CCNT2,CEBPB,CHD2,CREB1,CTCF,E2F1,E2F4,E2F6,EBF1,EGR1,ELF1,ELK1,ELK4,ESR1,ETS1,FOS,FOSL2,FOXM1,FOXP2,GABPA,GATA1,GATA2,GTF3C2,HDAC1,HDAC2,HMGN3,HSF1,IRF1,IRF4,JUND,KDM5A,KDM5B,MAFF,MAFK,MAX,MAZ,MEF2A,MTA3,MXI1,MYC,NFATC1,NFYB,NR2F2,NR3C1,NRF1,PAX5,PBX3,PHF8,PML,POU2F2,RAD21,RBBP5,RCOR1,RELA,REST,RFX5,RUNX3,SAP30,SETDB1,SIN3A,SIX5,SMC3,SP1,SP2,SP4…	0
ANGPTL7	7	7	CEBPB,EP300,REST,RFX5,SP2,TCF7L2,USF1	0
ANK1	94	94	ARID3A,ATF1,ATF2,ATF3,BATF,BHLHE40,CBX3,CCNT2,CDKN3,CEBPB,CHD2,CREB1,CTCF,E2F1,E2F4,E2F6,EBF1,EGR1,ELF1,EP300,ESR1,ETS1,EZH2,FOS,FOSL1,FOSL2,FOXA1,FOXP2,GABPA,GATA1,GATA2,GTF2B,GTF2F1,HDAC1,HDAC2,HDAC8,HMGN3,IRF1,IRF4,JUN,JUNB,JUND,KDM5B,MAFF,MAFK,MAX,MAZ,MEF2A,MXI1,MYC,NFYA,NFYB,NR2F2,NR3C1,PBX3,PHF8,PML,POU2F2,PRDM1,RAD21,RBBP5,RCOR1,REST,RFX5,RXRA,SAP30,SIN3A,SMARCC1,SMC3,SP1,SP2,SPI1,SRF,STAT…	0
ANK2	39	39	ATF2,BATF,CDKN3,CEBPB,CTBP2,CTCF,EBF1,EGR1,ELF1,FOS,FOXM1,IRF4,MAX,MXI1,MYC,NFATC1,NFYB,PAX5,PBX3,PML,POU2F2,RAD21,RBBP5,REST,RUNX3,SIN3A,SIX5,SPI1,STAT3,TAF1,TBP,TCF12,TCF3,TCF7L2,TEAD4,USF1,USF2,YY1,ZNF143	0
ANK3	60	60	ATF1,ATF2,ATF3,BACH1,BATF,BHLHE40,CDKN3,CEBPB,CHD2,CTCF,E2F1,EP300,ESR1,EZH2,FOS,FOSL2,FOXA1,GABPA,GATA2,HNF4A,HNF4G,JUN,JUNB,JUND,MAFF,MAFK,MAX,MAZ,MYC,NFE2,NR2F2,NR3C1,RAD21,RBBP5,RCOR1,RELA,REST,RFX5,RUNX3,SIN3A,SIX5,SMARCC1,SP1,SPI1,STAT1,STAT3,TAF1,TAF7,TAL1,TBP,TCF7L2,TEAD4,TFAP2A,TFAP2C,UBTF,USF1,YY1,ZEB1,ZNF143,ZNF263	0
ANKAR	56	56	BHLHE40,CEBPB,CHD2,CREB1,CTBP2,CTCF,E2F1,EBF1,EGR1,ELF1,ELK1,FOS,FOSL1,FOXM1,FOXP2,GABPA,GATA1,MAFF,MAFK,MAX,MAZ,MBD4,MTA3,MXI1,MYBL2,MYC,NFATC1,NR3C1,PAX5,PML,POU2F2,RAD21,RCOR1,RELA,REST,RFX5,RUNX3,RXRA,SIN3A,SMARCC1,SMC3,SPI1,TAF1,TAF7,TBP,TCF12,TCF7L2,TEAD4,TFAP2A,TFAP2C,USF1,YY1,ZBTB33,ZBTB7A,ZNF143,ZNF263	0
ANKDD1A	26	26	BACH1,CTCF,E2F1,ELF1,FOXA1,FOXM1,IRF4,MAFK,MAX,MAZ,RAD21,RBBP5,RUNX3,SIN3A,SMC3,SP1,SRF,TAF1,TBP,TCF12,TCF3,USF1,YY1,ZBTB7A,ZNF143,ZNF263	0
ANKDD1B	28	28	ARID3A,CCNT2,CEBPB,CTCF,EGR1,FOS,FOSL1,FOSL2,FOXA1,FOXA2,GATA1,GATA2,GATA3,JUN,JUND,MAX,MYC,NR2F2,NR3C1,POU2F2,RAD21,TAF1,TAL1,TBP,TEAD4,USF1,YY1,ZBTB7A	0
ANKEF1	41	41	CCNT2,CEBPB,CEBPD,CHD2,CREB1,CTCF,E2F1,E2F4,E2F6,EGR1,ELF1,EP300,ETS1,FOS,FOSL2,FOXA2,FOXP2,GABPA,JUN,JUNB,JUND,MAX,MAZ,MXI1,MYC,NFYB,NR3C1,PAX5,PHF8,RAD21,REST,SIN3A,SP1,SREBF1,TAF1,TBP,TCF3,TCF7L2,TEAD4,UBTF,YY1	0
ANKFN1	25	25	CEBPB,CHD2,EP300,FOS,FOXA1,FOXA2,JUN,JUND,MAFK,MXI1,MYC,POLR3A,PRDM1,RAD21,RCOR1,REST,RXRA,SMARCC1,SP2,STAT1,TAF1,TBP,TCF7L2,TFAP2C,USF1	0
ANKFY1	57	56	ATF2,BACH1,BRCA1,CBX3,CEBPD,CHD2,CREB1,CTCF,E2F1,E2F4,E2F6,EGR1,ELF1,ETS1,FOS,FOXM1,FOXP2,GTF2F1,HMGN3,IRF1,JUN,JUND,KDM5A,KDM5B,MAFF,MAFK,MAX,MAZ,MXI1,MYC,NFATC1,NR3C1,PAX5,PHF8,PML,POU2F2,RAD21,RBBP5,RCOR1,RELA,REST,RUNX3,SAP30,SIN3A,SMC3,SP2,STAT2,TAF1,TAF7,TBP,TCF7L2,UBTF,USF1,WRNIP1,YY1,ZBTB33	1	miR-106b
ANKH	49	48	CCNT2,CEBPB,CEBPD,CHD2,CREB1,CTCF,CTCFL,E2F1,E2F6,EBF1,EGR1,ELF1,ESR1,FOS,FOSL2,FOXA1,GABPA,GATA1,GATA3,GTF2F1,HMGN3,JUN,JUND,MAX,MAZ,MXI1,MYC,NR3C1,NRF1,PHF8,RAD21,RCOR1,RFX5,SMARCC1,SMC3,SRF,TAF1,TAL1,TBP,TCF7L2,TFAP2A,TFAP2C,UBTF,USF1,USF2,YY1,ZBTB7A,ZNF143	1	miR-92a
ANKHD1	105	102	ARID3A,ATF1,ATF2,ATF3,BACH1,BCLAF1,BHLHE40,BRCA1,CBX3,CCNT2,CDKN3,CEBPB,CHD2,CREB1,CTCF,E2F1,E2F4,E2F6,EBF1,EGR1,ELF1,ELK1,ELK4,ETS1,FOS,FOSL1,FOSL2,FOXA1,FOXA2,FOXM1,FOXP2,GABPA,GATA1,GTF2F1,HDAC1,HDAC2,HMGN3,HNF4A,HNF4G,IRF1,IRF3,IRF4,JUN,JUND,KDM5B,MAFF,MAFK,MAX,MAZ,MXI1,MYBL2,MYC,NFYA,NFYB,NR2C2,NR2F2,NR3C1,NRF1,PAX5,PBX3,PHF8,PML,POU2F2,RAD21,RBBP5,RCOR1,RELA,REST,RFX5,RUNX3,SAP30,SIN3A,SIX5…	3	miR-185,miR-320a,miR-424
ANKHD1-EIF4EBP3	102	102	ARID3A,ATF1,ATF2,ATF3,BACH1,BCLAF1,BHLHE40,BRCA1,CBX3,CCNT2,CDKN3,CEBPB,CHD2,CREB1,CTCF,E2F1,E2F4,E2F6,EBF1,EGR1,ELF1,ELK1,ELK4,ETS1,FOS,FOSL1,FOSL2,FOXA1,FOXA2,FOXM1,FOXP2,GABPA,GATA1,GTF2F1,HDAC1,HDAC2,HMGN3,HNF4A,HNF4G,IRF1,IRF3,IRF4,JUN,JUND,KDM5B,MAFF,MAFK,MAX,MAZ,MXI1,MYBL2,MYC,NFYA,NFYB,NR2C2,NR2F2,NR3C1,NRF1,PAX5,PBX3,PHF8,PML,POU2F2,RAD21,RBBP5,RCOR1,RELA,REST,RFX5,RUNX3,SAP30,SIN3A,SIX5…	0
ANKIB1	67	66	ARID3A,ATF2,BHLHE40,BRCA1,CBX3,CCNT2,CEBPB,CHD2,CREB1,CTCF,E2F1,E2F4,E2F6,EBF1,EGR1,ELF1,ELK1,ETS1,FOS,FOXM1,FOXP2,GABPA,GTF2F1,HDAC1,HMGN3,IRF1,JUND,KDM5B,MAFF,MAFK,MAX,MAZ,MEF2A,MTA3,MXI1,MYC,NR2C2,NR2F2,NR3C1,PAX5,PHF8,PML,POLR3A,RAD21,RBBP5,RCOR1,REST,RUNX3,SAP30,SETDB1,SIN3A,SIX5,SMARCC1,TAF1,TAF7,TBP,TCF7L2,TFAP2C,TRIM28,UBTF,USF2,WRNIP1,YY1,ZBTB33,ZBTB7A,ZNF263	1	miR-25
ANKK1	19	19	CEBPB,CTBP2,CTCF,EP300,ESR1,EZH2,FOS,FOSL1,FOXA1,JUN,MYC,RAD21,STAT3,TAF1,TBP,TCF12,USF1,YY1,ZNF143	0
ANKLE1	53	53	ATF2,ATF3,CBX3,CCNT2,CEBPB,CHD2,CTCF,CTCFL,E2F4,E2F6,EBF1,EGR1,ELF1,ETS1,EZH2,FOXM1,FOXP2,GABPA,GATA1,HMGN3,JUND,MAX,MAZ,MXI1,MYC,NFYA,NFYB,NRF1,PAX5,PBX3,PHF8,RAD21,RBBP5,REST,RFX5,RUNX3,SIN3A,SMC3,SP1,SP2,SPI1,TAF1,TAF7,TAL1,TBP,TCF7L2,TFAP2A,TFAP2C,UBTF,YY1,ZBTB7A,ZNF143,ZNF263	0
ANKLE2	69	68	ATF2,ATF3,BACH1,BATF,BHLHE40,CBX3,CCNT2,CEBPB,CHD2,CTCF,CTCFL,E2F1,E2F4,E2F6,EBF1,EGR1,ELF1,ELK1,ETS1,FOS,FOSL1,FOSL2,FOXM1,FOXP2,GABPA,GATA1,GATA2,HDAC1,HMGN3,JUN,JUND,KDM5B,MAX,MAZ,MTA3,MXI1,MYC,NR3C1,PAX5,PHF8,PML,POU2F2,RAD21,RELA,REST,RUNX3,SIN3A,SIX5,SMARCC1,SMC3,SP1,SPI1,STAT1,STAT3,TAF1,TAF7,TAL1,TBP,TCF12,TCF3,UBTF,USF1,USF2,WRNIP1,YY1,ZBTB7A,ZEB1,ZNF143	1	miR-92a
ANKMY1	92	92	ATF1,ATF2,ATF3,BACH1,BATF,BCLAF1,BHLHE40,CBX3,CCNT2,CEBPB,CEBPD,CHD2,CREB1,CTCF,CTCFL,E2F1,E2F4,E2F6,EBF1,EGR1,ELF1,ELK1,ELK4,ETS1,FOS,FOSL1,FOSL2,FOXA1,FOXA2,FOXP2,GABPA,GATA1,GATA2,GTF2B,HDAC1,HMGN3,HNF4A,IRF1,IRF4,JUN,JUNB,JUND,KDM5B,MAX,MAZ,MBD4,MEF2A,MXI1,MYBL2,MYC,NFYB,NR2F2,NR3C1,NRF1,PAX5,PBX3,PHF8,PML,POU2F2,RAD21,RBBP5,RELA,REST,RFX5,RUNX3,SAP30,SIN3A,SIX5,SMC3,SP1,SP4,SPI1,SRF,TAF1,TAL…	0
ANKMY2	91	91	ARID3A,ATF2,ATF3,BATF,BHLHE40,BRCA1,CBX3,CCNT2,CDKN3,CEBPB,CEBPD,CHD2,CTCF,E2F4,E2F6,EGR1,ELF1,ELK4,EP300,ETS1,FOS,FOXA1,FOXM1,FOXP2,GABPA,GATA1,GTF2B,GTF2F1,HDAC1,HDAC2,HMGN3,HNF4G,IRF1,IRF3,IRF4,JUN,JUNB,JUND,KDM5B,MAFF,MAX,MAZ,MXI1,MYBL2,MYC,NELFE,NFATC1,NFYA,NFYB,NR2F2,NRF1,PAX5,PHF8,PML,PPARGC1A,RAD21,RBBP5,RCOR1,RELA,REST,RUNX3,RXRA,SAP30,SIN3A,SIX5,SMARCC1,SMARCC2,SMC3,SP1,SP2,SP4,SPI1,STA…	0
ANKRA2	63	63	ATF1,ATF2,ATF3,BHLHE40,BRCA1,CBX3,CHD2,CREB1,CTCF,E2F1,E2F4,EGR1,ELF1,ELK1,ETS1,FOXP2,GABPA,GATA1,GTF2F1,HDAC1,IRF1,JUND,KDM5A,KDM5B,MAX,MAZ,MXI1,MYC,NFATC1,NR2F2,NRF1,PAX5,PHF8,PML,POU2F2,RAD21,RBBP5,RELA,REST,RUNX3,SAP30,SIN3A,SIX5,SP1,SP4,SPI1,SRF,STAT1,SUPT20H,TAF1,TAL1,TBL1XR1,TBP,TCF12,TCF3,TCF7L2,TFAP2A,TFAP2C,USF1,USF2,YY1,ZBTB33,ZBTB7A	0
ANKRD1	69	69	ARID3A,ATF2,ATF3,BHLHE40,BRCA1,CDKN3,CEBPB,CEBPD,CHD2,CTCF,EGR1,ELF1,ELK4,EP300,ESR1,FOS,FOSL2,FOXA1,FOXA2,FOXM1,GABPA,GATA3,GTF2F1,HNF4A,HNF4G,JUN,JUND,MAFF,MAFK,MAX,MAZ,MEF2A,MXI1,MYBL2,MYC,NANOG,NFYB,NR3C1,PAX5,PBX3,POU2F2,POU5F1,RAD21,RCOR1,RELA,REST,RFX5,RUNX3,RXRA,SIN3A,SIX5,SMC3,SP1,SRF,STAT1,STAT3,TAF1,TBP,TCF12,TCF7L2,TEAD4,TFAP2A,TFAP2C,USF1,USF2,YY1,ZBTB33,ZNF143,ZNF263	0
ANKRD10	69	69	ARID3A,ATF2,ATF3,BACH1,BATF,CCNT2,CEBPB,CHD2,CREB1,CTCF,CTCFL,E2F1,E2F4,E2F6,EBF1,EGR1,ELF1,FOS,FOSL2,FOXA1,FOXM1,FOXP2,GABPA,HMGN3,IRF4,JUN,JUND,KDM5B,MAFF,MAFK,MAX,MAZ,MXI1,MYC,NFATC1,NR3C1,NRF1,PAX5,PHF8,RAD21,RBBP5,RCOR1,RELA,REST,RUNX3,SIN3A,SIX5,SMARCC1,SMC3,SP1,STAT1,STAT3,TAF1,TAF7,TBP,TCF12,TCF3,TCF7L2,TEAD4,TFAP2A,TFAP2C,UBTF,USF1,USF2,WRNIP1,YY1,ZBTB7A,ZNF143,ZNF263	0
ANKRD11	95	90	ARID3A,ATF1,ATF2,ATF3,BATF,BHLHE40,BRCA1,CCNT2,CEBPB,CHD2,CREB1,CTCF,E2F1,E2F4,E2F6,EBF1,EGR1,ELF1,ELK1,ELK4,ETS1,FOS,FOSL1,FOXA1,FOXM1,FOXP2,GABPA,GTF2F1,HDAC1,HMGN3,HNF4A,HNF4G,IRF1,IRF3,IRF4,JUND,KDM5A,KDM5B,MAX,MAZ,MEF2A,MEF2C,MTA3,MXI1,MYC,NFYA,NFYB,NR2F2,NR3C1,NRF1,PAX5,PBX3,PHF8,PML,POU2F2,RAD21,RBBP5,RCOR1,RELA,REST,RFX5,RUNX3,SAP30,SIN3A,SIX5,SMARCC1,SMC3,SP1,SP2,SPI1,SRF,TAF1,TAF7,TAL1,…	5	miR-149,miR-186,miR-1914*,miR-193b,miR-615-3p
ANKRD12	94	93	ARID3A,ATF1,ATF2,ATF3,BACH1,BATF,BCLAF1,BHLHE40,BRCA1,CCNT2,CEBPB,CHD2,CREB1,CTBP2,CTCF,E2F1,E2F4,E2F6,EBF1,EGR1,ELF1,ELK1,ELK4,EP300,ESR1,ETS1,FOS,FOSL2,FOXA1,FOXA2,FOXM1,FOXP2,GABPA,GTF2F1,GTF3C2,HDAC1,HDAC2,HMGN3,IRF1,IRF4,JUN,JUND,KDM5B,MAFF,MAFK,MAX,MAZ,MBD4,MTA3,MXI1,MYBL2,MYC,NFATC1,NFE2,NFYA,NFYB,NR3C1,PAX5,PHF8,PML,POU2F2,RAD21,RBBP5,RCOR1,RELA,REST,RFX5,RUNX3,SAP30,SIN3A,SIRT6,SIX5,SP1,…	1	miR-365
ANKRD13A	91	91	ARID3A,ATF2,ATF3,BACH1,BATF,BCLAF1,BHLHE40,BRCA1,CBX3,CCNT2,CDKN3,CEBPB,CHD2,CREB1,CTCF,E2F1,E2F4,E2F6,EBF1,EGR1,ELF1,ELK1,ELK4,EP300,ETS1,FOS,FOXA1,FOXA2,FOXM1,FOXP2,GABPA,GATA1,GTF2F1,HDAC1,HMGN3,IRF1,IRF4,JUN,JUNB,JUND,KDM5B,MAFF,MAFK,MAX,MAZ,MEF2A,MEF2C,MTA3,MXI1,MYBL2,MYC,NR2F2,NRF1,PAX5,PBX3,PHF8,PML,POU2F2,RBBP5,RELA,REST,RUNX3,SAP30,SIN3A,SIX5,SMARCC1,SMARCC2,SP1,SPI1,SRF,STAT1,TAF1,TAF7,…	0
ANKRD13B	68	67	BHLHE40,CCNT2,CEBPD,CHD2,CREB1,CTBP2,CTCF,CTCFL,E2F1,E2F4,E2F6,EBF1,EGR1,ELF1,EP300,ETS1,FOS,FOSL2,FOXA1,FOXA2,FOXM1,FOXP2,GABPA,GTF2F1,HDAC1,HMGN3,JUN,JUND,KDM5B,MAX,MAZ,MEF2A,MTA3,MXI1,MYC,NR2F2,NR3C1,NRF1,PAX5,PHF8,RAD21,RCOR1,REST,RUNX3,SAP30,SIN3A,SIX5,SMARCC1,SMC3,SP1,SP2,SPI1,TAF1,TAF7,TBP,TCF12,TCF3,TCF7L2,TFAP2A,TFAP2C,UBTF,USF1,USF2,YY1,ZBTB7A,ZNF143,ZNF263	1	miR-505
ANKRD13C	81	81	ARID3A,ATF1,ATF2,ATF3,BATF,BHLHE40,BRCA1,CBX3,CDKN3,CEBPB,CHD2,CREB1,CTCF,E2F1,E2F4,E2F6,EBF1,EGR1,ELF1,ELK1,ELK4,ETS1,FOS,FOSL2,FOXM1,FOXP2,GABPA,GTF2F1,HDAC2,HMGN3,IKZF1,IRF1,JUN,JUNB,JUND,KDM5A,KDM5B,MAFF,MAFK,MAX,MAZ,MEF2A,MEF2C,MTA3,MXI1,MYBL2,MYC,NFYA,NFYB,NR2F2,PHF8,PML,POU2F2,RAD21,RBBP5,RCOR1,RELA,REST,RUNX3,SAP30,SIN3A,SIX5,SMARCC1,SP4,STAT1,STAT3,TAF1,TAF7,TBL1XR1,TBP,TCF12,TCF3,TCF7L2…	0
ANKRD13D	74	72	BACH1,BHLHE40,CBX3,CCNT2,CEBPB,CEBPD,CHD2,CREB1,CTCF,CTCFL,E2F6,EBF1,EGR1,ELF1,ELK1,ELK4,EP300,ETS1,FOS,FOSL2,FOXM1,FOXP2,GABPA,HDAC1,HDAC2,HMGN3,IRF1,IRF4,JUND,KDM5B,MAX,MAZ,MEF2A,MEF2C,MTA3,MXI1,MYBL2,MYC,NR2F2,NRF1,PAX5,PHF8,PML,POU2F2,RAD21,RBBP5,RCOR1,RELA,REST,RUNX3,SAP30,SIN3A,SMC3,SP1,SP4,SPI1,SREBF1,STAT3,TAF1,TAF7,TBP,TCF12,TCF3,TEAD4,TRIM28,USF1,USF2,WRNIP1,YY1,ZBTB7A,ZNF143,ZNF263	2	miR-331-3p,miR-505
ANKRD16	87	87	ARID3A,ATF3,BHLHE40,CCNT2,CEBPB,CEBPD,CHD2,CREB1,CTCF,E2F1,E2F4,E2F6,EBF1,EGR1,ELF1,ELK1,ELK4,ETS1,FOSL1,FOXA1,FOXM1,FOXP2,GABPA,GATA1,GATA2,GTF2B,GTF2F1,HDAC1,HDAC2,HDAC6,HMGN3,HSF1,IRF3,IRF4,JUN,JUND,KDM5B,MAX,MAZ,MXI1,MYBL2,MYC,NFYA,NFYB,NR2F2,NR3C1,NRF1,PAX5,PBX3,PHF8,PML,POU2F2,RAD21,RBBP5,RCOR1,RELA,REST,RFX5,RUNX3,SAP30,SIN3A,SIX5,SMC3,SP1,SP2,SP4,SPI1,SREBF1,SRF,TAF1,TAF7,TAL1,TBL1XR1,TBP…	0
ANKRD17	92	87	ARID3A,ATF1,ATF2,ATF3,BCLAF1,BHLHE40,BRCA1,CBX3,CCNT2,CEBPB,CHD2,CREB1,CTCF,CTCFL,E2F1,E2F4,E2F6,EGR1,ELF1,ELK1,ELK4,EP300,ETS1,FOS,FOSL2,FOXM1,FOXP2,GABPA,GATA1,GTF2B,GTF2F1,HDAC1,HMGN3,IRF1,IRF4,JUND,KDM5A,KDM5B,MAFK,MAX,MAZ,MEF2A,MXI1,MYC,NELFE,NFATC1,NRF1,PAX5,PHF8,PML,POU2F2,PRDM1,RAD21,RBBP5,RCOR1,RELA,REST,RFX5,RUNX3,SAP30,SIN3A,SIX5,SMC3,SP1,SPI1,SRF,STAT3,TAF1,TAF7,TBL1XR1,TBP,TCF3,TCF7L…	5	let-7a,let-7b,let-7c,miR-186,miR-424
ANKRD18A	40	39	BHLHE40,BRCA1,CHD2,CREB1,CTCF,E2F1,E2F4,E2F6,ELF1,ELK1,EP300,EZH2,FOSL2,GABPA,GTF2F1,MAFK,MAX,MXI1,MYC,NR3C1,RAD21,REST,SIN3A,SMC3,SP4,STAT3,SUZ12,TAF1,TAF7,TBP,TCF3,TCF7L2,TFAP2A,TFAP2C,USF1,YY1,ZBTB33,ZNF143,ZNF263	1	miR-25
ANKRD18B	30	30	CEBPB,CHD2,CTCF,E2F1,E2F4,E2F6,ELF1,EZH2,FOS,FOSL2,MAX,MAZ,MYC,PHF8,RAD21,RBBP5,REST,SMC3,STAT3,TAF1,TAF7,TBP,TCF12,TEAD4,TFAP2C,UBTF,YY1,ZBTB7A,ZNF143,ZNF263	0
ANKRD18DP	51	51	ATF1,ATF3,BATF,CCNT2,CTBP2,CTCF,CTCFL,E2F1,E2F4,E2F6,EGR1,ELF1,EP300,ETS1,EZH2,FOS,FOSL1,FOSL2,FOXA1,GABPA,GATA2,JUN,JUNB,JUND,KDM5B,MAFF,MAFK,MAX,MAZ,MEF2A,MYC,NR2F2,PHF8,PML,RAD21,RBBP5,RCOR1,RUNX3,SIN3A,SMC3,STAT3,TAF1,TBP,TCF7L2,TEAD4,THAP1,UBTF,USF2,YY1,ZBTB7A,ZNF143	0
ANKRD19P	20	20	BACH1,CDKN3,CTCF,CTCFL,E2F1,E2F6,ELF1,EZH2,GABPA,MAX,MYC,RAD21,RBBP5,RUNX3,SPI1,SUZ12,TCF12,TCF7L2,UBTF,ZNF263	0
ANKRD2	53	52	BATF,BHLHE40,CBX3,CEBPB,CHD2,CREB1,CTCF,E2F4,ELF1,EP300,ESR1,FOS,FOSL2,FOXA1,FOXP2,GABPA,GATA3,GTF2F1,JUN,JUND,MAFK,MAX,MAZ,MXI1,MYC,NFYA,NFYB,NR3C1,RAD21,RCOR1,REST,RFX5,RUNX3,SIN3A,SMARCC1,SMC3,SPI1,STAT1,STAT3,TBP,TCF7L2,TEAD4,TFAP2A,TFAP2C,TRIM28,USF1,USF2,YY1,ZBTB33,ZKSCAN1,ZNF143,ZNF217	1	miR-27b
ANKRD20A1	1	1	CTCF	0
ANKRD20A11P	16	16	CTCF,E2F6,ELF1,GABPA,JUND,MAFF,MAFK,MAX,PHF8,RAD21,SMC3,TAF1,TAL1,TCF12,TCF3,ZBTB7A	0
ANKRD20A19P	9	9	CTCF,EP300,FOS,MYC,NFYB,PAX5,RUNX3,WRNIP1,ZNF143	0
ANKRD20A2	4	4	CTCF,CTCFL,ELF1,RAD21	0
ANKRD20A3	4	4	CTCF,CTCFL,ELF1,RAD21	0
ANKRD20A4	4	4	CTCF,CTCFL,ELF1,RAD21	0
ANKRD20A5P	9	9	BHLHE40,CTCF,ELF1,GABPA,MAX,MAZ,RAD21,SMC3,TCF12	0
ANKRD20A8P	5	5	CTCF,E2F1,ELF1,EZH2,SUZ12	0
ANKRD20A9P	7	7	CTCF,E2F1,FOXA1,GATA2,MYC,TAL1,TEAD4	0
ANKRD22	25	25	ATF2,BATF,CEBPB,CTCF,EP300,ESR1,FOS,FOSL2,FOXA1,JUN,JUND,MAX,MYC,NFYB,RELA,RFX5,RUNX3,SPI1,STAT1,STAT3,TBP,TCF7L2,TFAP2A,TFAP2C,YY1	0
ANKRD23	18	18	BHLHE40,CEBPB,CTCF,E2F6,EBF1,EGR1,FOSL2,MAX,MXI1,MYC,RUNX3,TAF1,TAL1,TCF3,TFAP2C,USF1,USF2,ZNF263	0
ANKRD24	82	82	ARID3A,ATF2,ATF3,CBX3,CCNT2,CEBPB,CHD2,CREB1,CTCF,E2F4,EBF1,EGR1,ELF1,ELK1,ELK4,EP300,ESR1,ETS1,FOS,FOSL2,FOXA1,FOXA2,FOXP2,GABPA,GATA1,GTF2F1,GTF3C2,HDAC1,IRF1,JUN,JUND,KDM5B,MAX,MAZ,MXI1,MYBL2,MYC,NFE2,NFYA,NFYB,NRF1,PAX5,PHF8,PML,POLR3A,POU2F2,RAD21,RBBP5,RCOR1,RELA,REST,RUNX3,SAP30,SIN3A,SIX5,SMARCC1,SMARCC2,SMC3,SP1,SPI1,SRF,STAT1,TAF1,TAF7,TAL1,TBL1XR1,TBP,TCF12,TCF7L2,TEAD4,TFAP2A,TFAP2C,T…	0
ANKRD26	51	50	ATF3,BACH1,BATF,CBX3,CCNT2,CEBPD,CHD2,CTCF,E2F1,E2F4,E2F6,EGR1,ELF1,HNF4A,IRF1,IRF4,JUN,JUND,KDM5B,MAFK,MAX,MAZ,MXI1,MYC,NFYA,NR2C2,NRF1,PAX5,PHF8,PML,POU2F2,RBBP5,RCOR1,RELA,REST,RUNX3,SIN3A,SP1,SP4,TAF1,TBP,TRIM28,UBTF,USF1,YY1,ZBTB33,ZBTB7A,ZKSCAN1,ZNF143,ZNF263	1	miR-30a
ANKRD26P1	5	5	CTCF,FOS,FOSL2,JUND,MAX	0
ANKRD26P3	2	2	CTCF,EBF1	0
ANKRD27	77	73	ATF1,ATF3,BACH1,BHLHE40,CBX3,CCNT2,CEBPB,CHD2,CREB1,CTCF,E2F1,E2F4,E2F6,EBF1,EGR1,ELF1,ETS1,EZH2,FOXA1,FOXA2,FOXP2,GABPA,GATA1,GATA2,HDAC2,HMGN3,IRF3,JUN,JUND,KDM5B,MAFF,MAFK,MAX,MAZ,MTA3,MXI1,MYC,NFYA,NFYB,NR2F2,NR3C1,NRF1,PAX5,PBX3,PHF8,PML,RBBP5,REST,RUNX3,RXRA,SIN3A,SIRT6,SP1,SP2,SREBF1,STAT2,SUZ12,TAF1,TAL1,TBL1XR1,TBP,TCF7L2,TEAD4,TFAP2A,TFAP2C,TRIM28,UBTF,USF1,USF2,YY1,ZBTB7A,ZEB1,ZNF263	4	miR-17,miR-324-3p,miR-500a*,miR-93*
ANKRD28	98	97	ARID3A,ATF1,ATF2,BACH1,BATF,BHLHE40,CBX3,CCNT2,CEBPB,CEBPD,CHD2,CREB1,CTCF,E2F1,E2F4,E2F6,EBF1,EGR1,ELF1,ELK1,EP300,FOS,FOSL2,FOXA1,FOXA2,FOXM1,GABPA,GATA1,GATA2,GATA3,HDAC1,HDAC2,HMGN3,HNF4A,HNF4G,IKZF1,IRF1,IRF4,JUN,JUNB,JUND,KDM5B,MAFF,MAFK,MAX,MAZ,MBD4,MEF2A,MEF2C,MTA3,MXI1,MYBL2,MYC,NFATC1,NFYA,NFYB,NR2C2,NR2F2,NR3C1,PAX5,PHF8,PML,POU2F2,POU5F1,RAD21,RBBP5,RCOR1,RELA,REST,RFX5,RUNX3,RXRA,SAP…	1	miR-221
ANKRD29	23	23	BACH1,CEBPB,CTBP2,CTCF,EBF1,EGR1,EZH2,FOS,FOSL2,GTF2F1,GTF3C2,JUN,JUND,MAX,MYC,RAD21,RBBP5,REST,RUNX3,SMC3,SPI1,TAF1,TFAP2C	0
ANKRD30A	1	1	CTCF	0
ANKRD30B	1	1	FOS	0
ANKRD30BL	7	7	CTCF,JUNB,MAFK,MYC,NR2C2,PAX5,ZNF263	0
ANKRD30BP3	11	11	CEBPB,CTCF,FOS,MYC,NR3C1,RAD21,REST,SRF,STAT3,TAL1,ZNF143	0
ANKRD31	62	62	ATF3,BACH1,BHLHE40,CCNT2,CHD2,CREB1,CTCF,CTCFL,E2F1,E2F4,E2F6,EGR1,ELF1,ELK1,ELK4,EP300,ETS1,FOS,FOXA1,FOXA2,FOXP2,GABPA,HDAC1,HDAC2,HMGN3,IRF1,JUND,KDM5B,MAFF,MAFK,MAX,MAZ,MXI1,MYC,NR3C1,NRF1,PAX5,PHF8,PML,POU2F2,RAD21,RBBP5,RCOR1,RELA,REST,RUNX3,SIN3A,SMC3,SP1,SPI1,SRF,TAF1,TAF7,TBP,TEAD4,USF1,USF2,WRNIP1,YY1,ZBTB7A,ZNF143,ZNF217	0
ANKRD32	63	63	ATF2,BCLAF1,BRCA1,CEBPB,CHD2,CREB1,CTCF,CTCFL,E2F1,E2F4,E2F6,EGR1,ELF1,EP300,ETS1,FOXM1,FOXP2,GABPA,GATA1,GATA2,GTF2F1,HDAC1,IRF4,JUN,JUND,KDM5A,KDM5B,MAFK,MAX,MAZ,MXI1,MYC,NFE2,NFYA,NFYB,NR2C2,NR3C1,PAX5,PHF8,PML,POU2F2,RAD21,RBBP5,RCOR1,RELA,REST,RFX5,SAP30,SIN3A,SIX5,SMC3,SPI1,SRF,TAF1,TBP,TCF12,TCF7L2,TFAP2C,UBTF,USF1,YY1,ZBTB7A,ZNF263	0
ANKRD33	46	46	ARID3A,ATF1,ATF3,BACH1,BHLHE40,CBX3,CCNT2,CEBPB,CTCF,CTCFL,E2F6,EGR1,ELF1,FOS,FOSL1,FOSL2,FOXA1,FOXP2,GABPA,GATA2,GATA3,JUN,JUNB,JUND,MAFF,MAFK,MAX,MAZ,MYC,NR2F2,PML,PRDM1,RAD21,RXRA,SIRT6,SMC3,STAT3,TAL1,TBL1XR1,TEAD4,TRIM28,USF1,USF2,YY1,ZBTB7A,ZNF143	0
ANKRD33B	74	74	ATF2,BATF,BCLAF1,BHLHE40,CEBPB,CHD2,CTBP2,CTCF,E2F1,E2F4,E2F6,EBF1,EGR1,ELF1,ELK1,EP300,FOS,FOSL2,FOXA1,FOXM1,FOXP2,GABPA,GTF2F1,HDAC2,HDAC6,HMGN3,IRF4,JUN,JUND,MAFF,MAFK,MAX,MAZ,MEF2A,MEF2C,MTA3,MXI1,MYC,NFATC1,NFYB,NR3C1,PAX5,PML,POU2F2,RAD21,RBBP5,RCOR1,RELA,REST,RFX5,RUNX3,SIN3A,SMARCC1,SMARCC2,SMC3,SP1,SPI1,STAT3,TAF1,TBP,TCF12,TCF3,TCF7L2,UBTF,USF1,USF2,WRNIP1,YY1,ZBTB33,ZBTB7A,ZEB1,ZKSCAN1…	0
ANKRD34A	84	84	ATF2,BHLHE40,CBX3,CDKN3,CEBPB,CEBPD,CHD2,CREB1,CTBP2,CTCF,E2F1,E2F4,E2F6,EBF1,EGR1,ELF1,ELK1,ELK4,EZH2,FOS,FOSL2,FOXA1,FOXA2,FOXP2,GABPA,GATA2,GTF2B,GTF2F1,HDAC1,HNF4A,HNF4G,IRF3,JUN,JUND,KDM5B,MAFF,MAX,MAZ,MEF2A,MEF2C,MXI1,MYBL2,MYC,NFYA,NFYB,NRF1,PBX3,PHF8,PML,POU2F2,RAD21,RBBP5,RCOR1,RELA,REST,RFX5,RUNX3,SAP30,SETDB1,SIN3A,SMARCC1,SMC3,SP1,SP2,SP4,SPI1,SRF,SUZ12,TAF1,TAF7,TAL1,TBP,TCF12,TCF7L2…	0
ANKRD34B	17	17	BACH1,BATF,CTCF,E2F1,EZH2,GABPA,GATA2,IRF4,RAD21,RBBP5,SPI1,SUZ12,TAF1,TBP,TEAD4,ZEB1,ZNF263	0
ANKRD34C	17	17	BACH1,CTCF,EGR1,EZH2,FOS,MXI1,MYC,RAD21,RCOR1,REST,SIN3A,SP2,SUZ12,TEAD4,YY1,ZNF143,ZNF263	0
ANKRD35	66	66	ARID3A,CDKN3,CEBPB,CHD2,CREB1,CTCF,E2F1,E2F4,EGR1,ELF1,EP300,ESR1,ETS1,EZH2,FOS,FOSL2,FOXA1,FOXA2,FOXP2,GABPA,GATA1,GATA2,GATA3,GTF2F1,JUN,JUNB,JUND,MAFK,MAX,MAZ,MBD4,MXI1,MYBL2,MYC,NFYA,NR3C1,RAD21,RBBP5,RCOR1,REST,RFX5,SIN3A,SIX5,SMARCC1,SMC3,SP1,SPI1,SRF,STAT1,STAT2,STAT3,SUZ12,TAF1,TAL1,TBP,TCF7L2,TEAD4,TFAP2A,TFAP2C,USF1,USF2,YY1,ZBTB7A,ZNF143,ZNF217,ZNF263	0
ANKRD36	40	40	ARID3A,ATF3,CHD2,CREB1,CTCF,CTCFL,E2F1,E2F4,E2F6,EBF1,EGR1,ELF1,FOXA1,FOXP2,GABPA,HDAC2,KDM5B,MAX,MAZ,MYC,PHF8,PML,POU2F2,RAD21,RBBP5,SIN3A,SMC3,SP2,SRF,STAT3,TAF1,TBP,TCF12,TFAP2A,TFAP2C,UBTF,YY1,ZBTB7A,ZNF143,ZNF263	0
ANKRD36B	29	28	ARID3A,ATF3,CTCF,E2F1,E2F6,FOXA1,FOXA2,FOXM1,JUND,MAX,MEF2A,MXI1,MYC,NFYA,PHF8,POU2F2,RAD21,RFX5,SMC3,TAF1,TBP,TFAP2A,TFAP2C,UBTF,USF1,YY1,ZNF143,ZNF263	1	miR-615-3p
ANKRD36BP1	14	14	BATF,CBX3,CEBPB,ESR1,FOXA1,FOXA2,HNF4A,HNF4G,MAX,RUNX3,SMARCC1,SMARCC2,SP1,STAT1	0
ANKRD36BP2	9	9	CTCF,E2F1,EZH2,MAFF,MAFK,MAX,MYC,RAD21,USF1	0
ANKRD37	82	82	ATF1,ATF2,ATF3,BACH1,BATF,BHLHE40,BRCA1,CBX3,CCNT2,CEBPD,CHD2,CREB1,CTBP2,CTCF,E2F1,E2F4,E2F6,EBF1,EGR1,ELF1,ELK1,ELK4,ETS1,FOSL2,FOXA1,FOXA2,FOXM1,FOXP2,GABPA,GATA1,GTF2F1,HDAC1,HDAC2,HMGN3,IRF1,IRF4,JUN,JUND,KDM5B,MAX,MAZ,MBD4,MEF2A,MTA3,MXI1,MYC,NFATC1,NFYA,NRF1,PHF8,PML,POU2F2,RAD21,RBBP5,RCOR1,REST,RFX5,RUNX3,SAP30,SETDB1,SIN3A,SP1,SP2,SP4,SPI1,TAF1,TBL1XR1,TBP,TCF3,TCF7L2,TFAP2A,TFAP2C,TRIM…	0
ANKRD39	81	81	ARID3A,ATF3,BACH1,BHLHE40,CBX3,CCNT2,CEBPB,CEBPD,CHD2,CREB1,CTCF,CTCFL,E2F1,E2F4,E2F6,EBF1,EGR1,ELF1,ELK1,FOS,FOSL2,FOXA1,FOXA2,FOXM1,FOXP2,GABPA,HMGN3,HNF4A,HNF4G,IRF1,IRF3,JUN,JUND,KDM5B,MAFF,MAFK,MAX,MAZ,MBD4,MXI1,MYBL2,MYC,NFYA,NFYB,PAX5,PHF8,PML,POLR3A,POU2F2,RAD21,RBBP5,RCOR1,RELA,REST,RFX5,RXRA,SAP30,SIN3A,SMC3,SP1,SP2,SP4,SRF,STAT1,STAT3,TAF1,TBP,TCF12,TCF7L2,TEAD4,TFAP2A,TFAP2C,UBTF,USF1…	0
ANKRD40	101	100	ARID3A,ATF2,ATF3,BACH1,BCLAF1,BHLHE40,BRCA1,CBX3,CCNT2,CDKN3,CEBPB,CEBPD,CHD2,CREB1,CTCF,E2F1,E2F4,E2F6,EGR1,ELF1,ELK1,ELK4,EP300,ESR1,ETS1,FOS,FOSL1,FOSL2,FOXA1,FOXA2,FOXM1,FOXP2,GABPA,GATA1,GATA2,GTF2F1,HDAC1,HDAC2,HMGN3,HNF4A,HNF4G,HSF1,IRF1,IRF4,JUN,JUNB,JUND,KDM5A,KDM5B,MAFF,MAFK,MAX,MAZ,MEF2A,MEF2C,MXI1,MYBL2,MYC,NFATC1,NR3C1,PAX5,PHF8,PML,POU2F2,POU5F1,RAD21,RBBP5,RCOR1,RELA,REST,RFX5,RUNX…	1	let-7e
ANKRD42	61	61	ATF1,ATF2,ATF3,BHLHE40,BRCA1,CBX3,CEBPB,CEBPD,CREB1,CTCF,E2F1,E2F4,E2F6,EGR1,ELF1,ELK1,ELK4,ETS1,FOS,FOXA1,FOXA2,FOXM1,FOXP2,GABPA,GATA2,GTF2F1,HDAC1,HDAC2,IRF1,IRF4,JUN,JUND,KDM5B,MAX,MAZ,MXI1,MYC,NR2F2,PAX5,PHF8,PML,RBBP5,RELA,REST,RUNX3,SAP30,SIN3A,SIX5,SMARCC1,SPI1,STAT3,TAF1,TBL1XR1,TBP,TRIM28,UBTF,USF1,USF2,WRNIP1,YY1,ZNF263	0
ANKRD44	42	42	ATF2,BATF,CEBPB,CHD2,CREB1,CTCF,E2F1,E2F4,EBF1,EGR1,ELF1,ETS1,EZH2,FOS,FOXA1,FOXA2,FOXM1,FOXP2,GABPA,MAZ,MEF2C,MXI1,MYC,NFYB,NR3C1,PBX3,POU2F2,RAD21,RELA,RUNX3,SIN3A,SMC3,SPI1,SRF,TAF1,TBP,TCF12,TCF3,WRNIP1,YY1,ZNF143,ZNF263	0
ANKRD45	34	34	BHLHE40,CBX3,CEBPB,CTCF,E2F6,EBF1,FOS,GABPA,GATA1,GATA2,IRF1,JUND,MAX,MAZ,MYC,NR2F2,PML,RAD21,RBBP5,REST,SIN3A,SIRT6,SPI1,SRF,STAT2,TAF1,TAL1,TBL1XR1,TBP,TEAD4,TRIM28,YY1,ZBTB33,ZNF143	0
ANKRD46	75	75	ATF2,ATF3,BACH1,BATF,BCLAF1,CBX3,CCNT2,CEBPB,CHD2,CREB1,CTBP2,CTCF,CTCFL,E2F1,E2F4,EBF1,EGR1,ELF1,ELK1,EP300,ETS1,FOS,FOSL1,FOSL2,FOXA1,FOXM1,FOXP2,GABPA,HMGN3,IRF4,JUN,JUND,KDM5B,MAFF,MAFK,MAX,MAZ,MXI1,MYBL2,MYC,NR3C1,PAX5,PHF8,PML,POU5F1,RAD21,RBBP5,RCOR1,RELA,REST,RFX5,RUNX3,RXRA,SAP30,SIN3A,SMARCC1,SMC3,SP1,SP2,STAT1,STAT3,TAF1,TAF7,TBP,TCF12,TCF3,TCF7L2,TFAP2C,TRIM28,UBTF,YY1,ZBTB33,ZBTB7A,Z…	0
ANKRD49	65	65	ATF1,ATF2,BHLHE40,BRCA1,CDKN3,CHD2,CREB1,CTCF,E2F1,E2F4,E2F6,EGR1,ELF1,ELK1,ELK4,ETS1,FOXA1,FOXA2,FOXM1,GABPA,GTF2F1,HDAC1,IRF1,IRF3,JUND,KDM5A,KDM5B,MAFF,MAFK,MAX,MAZ,MXI1,MYC,NFYA,NFYB,NRF1,PAX5,PHF8,PML,POU2F2,RAD21,RBBP5,RCOR1,RELA,RFX5,SAP30,SIN3A,SMC3,SP1,SPI1,TAF1,TAF7,TBP,TCF12,TCF7L2,TEAD4,TFAP2C,TRIM28,UBTF,USF1,USF2,YY1,ZBTB33,ZBTB7A,ZNF143	0
ANKRD50	57	57	ARID3A,ATF2,ATF3,BACH1,BHLHE40,CBX3,CCNT2,CDKN3,CEBPB,CHD2,CREB1,CTCF,CTCFL,E2F1,E2F4,E2F6,EGR1,ELF1,EP300,ETS1,FOS,FOSL2,FOXP2,GTF2F1,HDAC2,HMGN3,JUND,KDM5B,MAFF,MAFK,MAX,MAZ,MBD4,MYC,NR3C1,PHF8,RAD21,RBBP5,REST,SIN3A,SMARCC1,SMC3,TAF1,TAF7,TBP,TCF7L2,TEAD4,TFAP2A,TFAP2C,TRIM28,UBTF,USF1,USF2,YY1,ZBTB33,ZBTB7A,ZNF143	0
ANKRD52	77	70	BACH1,BCLAF1,BHLHE40,CCNT2,CEBPD,CHD2,CREB1,CTCF,CTCFL,E2F1,E2F4,EBF1,EGR1,ELF1,EP300,ETS1,FOS,FOSL2,FOXA1,FOXA2,FOXM1,FOXP2,GABPA,GATA1,HDAC1,HMGN3,HNF4A,JUN,JUND,KDM5B,MAX,MAZ,MXI1,MYBL2,MYC,NFYB,NR2F2,NR3C1,PAX5,PHF8,PML,RAD21,RBBP5,RCOR1,RELA,REST,RFX5,RUNX3,RXRA,SAP30,SIN3A,SIX5,SMC3,SP1,SPI1,SREBF1,TAF1,TAF7,TBP,TCF3,TCF7L2,THAP1,TRIM28,UBTF,USF1,USF2,YY1,ZBTB7A,ZNF143,ZNF263	7	let-7b,miR-27b,miR-320a,miR-331-3p,miR-339-5p,miR-744,miR-92b
ANKRD53	43	43	ATF3,BHLHE40,CEBPB,CREB1,CTCF,CTCFL,E2F6,EBF1,EGR1,ELF1,FOS,FOSL1,FOSL2,FOXM1,GABPA,GATA1,GATA2,IRF1,JUN,JUND,MAX,MXI1,MYC,NRF1,PAX5,POU2F2,RAD21,RBBP5,RUNX3,SIN3A,SMC3,SRF,STAT3,TAL1,TCF7L2,TEAD4,USF1,USF2,WRNIP1,YY1,ZBTB33,ZBTB7A,ZNF143	0
ANKRD54	73	72	ATF1,ATF3,BRCA1,CBX3,CCNT2,CDKN3,CEBPB,CHD2,CREB1,E2F1,E2F4,E2F6,EGR1,ELF1,ELK1,ELK4,ETS1,FOS,FOXP2,GABPA,GTF2B,GTF2F1,GTF3C2,HDAC1,IRF1,IRF3,JUND,KDM5A,KDM5B,MAX,MAZ,MXI1,MYBL2,MYC,NFYA,NFYB,NRF1,PAX5,PBX3,PHF8,PML,POU2F2,RBBP5,RELA,REST,RFX5,RUNX3,SAP30,SIN3A,SIX5,SMARCC1,SP1,SP2,SP4,SPI1,SREBF1,SRF,STAT3,TAF1,TAF7,TBP,TFAP2A,TFAP2C,TRIM28,UBTF,USF1,USF2,WRNIP1,YY1,ZBTB33,ZBTB7A,ZNF143	1	miR-484
ANKRD55	5	5	EGR1,FOXP2,SIN3A,SPI1,USF1	0
ANKRD57	1	0		1	miR-193b
ANKRD6	46	46	BRCA1,CCNT2,CDKN3,CEBPB,CHD2,CTCF,CTCFL,E2F6,EBF1,EGR1,ELF1,ESR1,EZH2,FOS,FOXA1,FOXA2,FOXP2,GABPA,HNF4A,HNF4G,MAX,MAZ,MXI1,NFYB,PAX5,RAD21,RBBP5,REST,RUNX3,RXRA,SMC3,SP1,SP2,SPI1,SRF,TAF1,TCF7L2,TEAD4,USF1,USF2,YY1,ZBTB33,ZBTB7A,ZEB1,ZNF143,ZNF263	0
ANKRD61	47	47	ARID3A,ATF1,ATF3,BHLHE40,CBX3,CCNT2,CEBPB,CTCF,E2F6,EBF1,ELF1,ETS1,FOS,GABPA,GATA1,GATA2,HDAC2,HMGN3,JUN,JUNB,JUND,MAFF,MAFK,MAX,MAZ,MEF2A,MXI1,MYC,NR2F2,PML,RAD21,RELA,REST,SIN3A,SMC3,SP1,SPI1,STAT2,STAT3,TAL1,TBL1XR1,TBP,TEAD4,TRIM28,UBTF,ZNF143,ZNF263	0
ANKRD62	19	19	ATF1,BATF,CEBPB,CTCF,CTCFL,E2F6,FOXP2,JUN,JUND,MAX,MYC,PBX3,RAD21,SMARCC1,SMC3,TFAP2A,TFAP2C,YY1,ZNF143	0
ANKRD62P1-PARP4P3	9	9	BHLHE40,BRF2,CTCF,ELF1,ESR1,MAX,RAD21,USF1,YY1	0
ANKRD63	65	65	ATF2,ATF3,BCLAF1,BHLHE40,BRCA1,CBX3,CCNT2,CEBPB,CHD2,CTCF,CTCFL,E2F1,E2F6,EBF1,EGR1,ELF1,EZH2,FOS,FOSL1,FOXA1,FOXM1,FOXP2,GABPA,GTF2F1,HDAC1,HDAC2,HNF4A,JUN,JUNB,JUND,KDM5B,MAFK,MAX,MAZ,MYC,NFYA,PAX5,PHF8,POU2F2,RAD21,RBBP5,RCOR1,RELA,REST,RFX5,RUNX3,SMC3,SP1,SP4,SPI1,SRF,SUZ12,TAF7,TBL1XR1,TCF12,TCF7L2,TEAD4,TFAP2C,UBTF,USF1,WRNIP1,YY1,ZBTB7A,ZNF143,ZNF263	0
ANKRD65	49	49	BATF,BHLHE40,CBX3,CDKN3,CEBPD,CHD2,CTCF,E2F6,EBF1,EGR1,ELF1,FOSL2,FOXA1,FOXA2,FOXP2,GABPA,HNF4A,HNF4G,IRF4,KDM5B,MEF2A,MXI1,MYBL2,NR2C2,PAX5,POU2F2,RAD21,RELA,RUNX3,RXRA,SETDB1,SIN3A,SP1,SPI1,SRF,STAT1,STAT2,TAF1,TBP,TCF12,TCF7L2,TEAD4,TRIM28,UBTF,USF1,YY1,ZBTB7A,ZNF143,ZNF263	0
ANKRD66	6	6	CEBPB,HNF4G,RBBP5,SRF,USF1,YY1	0
ANKRD7	10	10	ATF1,CEBPB,CTCF,EBF1,FOS,GATA1,JUND,REST,SPI1,TEAD4	0
ANKRD9	62	62	BACH1,BHLHE40,CCNT2,CDKN3,CEBPB,CEBPD,CHD2,CREB1,CTCF,CTCFL,E2F1,E2F4,E2F6,EGR1,ELF1,FOS,FOSL1,FOXA1,FOXA2,FOXP2,GABPA,GATA1,GATA2,HDAC1,HDAC2,HMGN3,HNF4A,HNF4G,JUN,JUND,MAFF,MAFK,MAX,MAZ,MXI1,MYBL2,MYC,NFYB,NR2F2,NR3C1,NRF1,PHF8,PML,RAD21,RBBP5,RFX5,SAP30,SIN3A,SMC3,SP1,SPI1,STAT1,TAF1,TAL1,TBL1XR1,TBP,TEAD4,UBTF,USF1,YY1,ZBTB7A,ZNF143	0
ANKS1A	96	95	ARID3A,ATF1,ATF2,ATF3,BACH1,BCLAF1,BHLHE40,BRCA1,CBX3,CCNT2,CDKN3,CEBPB,CEBPD,CHD2,CTCF,E2F1,E2F4,E2F6,EBF1,EGR1,ELF1,ELK1,ELK4,EP300,ETS1,FOS,FOSL2,FOXA1,FOXP2,GABPA,GTF2B,GTF2F1,HDAC1,HDAC6,HDAC8,HMGN3,HNF4A,HNF4G,IRF1,IRF4,JUN,JUNB,JUND,KDM5A,KDM5B,MAFF,MAFK,MAX,MAZ,MXI1,MYBL2,MYC,NR2C2,NR3C1,PAX5,PHF8,PML,POU2F2,RAD21,RBBP5,RCOR1,RELA,REST,RFX5,RUNX3,SAP30,SIN3A,SIX5,SMARCC1,SMARCC2,SMC3,SP1,…	1	miR-92a
ANKS1B	23	23	BACH1,CCNT2,CEBPB,CTCF,E2F1,E2F6,EGR1,EZH2,FOS,MAX,MYC,RAD21,RBBP5,REST,SIN3A,SP2,SPI1,STAT3,SUZ12,TEAD4,YY1,ZNF143,ZNF263	0
ANKS3	59	59	BCLAF1,BHLHE40,CCNT2,CEBPD,CHD2,CREB1,CTCF,E2F1,E2F4,E2F6,EGR1,ELF1,ELK1,ELK4,EP300,ESR1,ETS1,FOXP2,GABPA,HDAC1,HDAC2,HMGN3,KDM5B,MAFF,MAFK,MAX,MAZ,MXI1,MYC,NFYA,NFYB,NR2C2,NR3C1,PAX5,PBX3,PHF8,POU2F2,RBBP5,REST,RFX5,SAP30,SIN3A,SIX5,SP1,SP2,SP4,SPI1,TAF1,TAL1,TBP,TCF12,TCF3,TCF7L2,TEAD4,USF1,YY1,ZBTB7A,ZKSCAN1,ZNF143	0
ANKS4B	27	27	ARID3A,BHLHE40,CEBPB,ELF1,EZH2,FOSL2,FOXA1,FOXA2,HNF4A,HNF4G,JUND,MAFF,MAFK,MXI1,MYBL2,MYC,RAD21,RXRA,SMC3,SP1,SRF,STAT1,TAF1,TAL1,TBP,TEAD4,YY1	0
ANKS6	61	61	ATF2,ATF3,BCLAF1,BHLHE40,CBX3,CCNT2,CEBPB,CHD2,CREB1,CTBP2,CTCF,CTCFL,E2F1,E2F4,E2F6,EBF1,EGR1,ELF1,ESR1,ETS1,FOS,FOSL1,FOXP2,GABPA,GTF2B,GTF2F1,HDAC2,HMGN3,IRF4,JUN,JUNB,JUND,KDM5B,MAFK,MAX,MAZ,MXI1,MYC,PHF8,PML,RAD21,RBBP5,RCOR1,REST,RFX5,RUNX3,SETDB1,SIN3A,SMC3,STAT3,TAF1,TAF7,TBP,TCF7L2,TEAD4,TFAP2C,UBTF,YY1,ZKSCAN1,ZNF143,ZNF263	0
ANKUB1	18	18	ARID3A,BATF,BRCA1,CEBPB,EP300,FOS,FOSL2,FOXA1,FOXA2,JUN,JUND,MAFK,NR3C1,SPI1,STAT3,TEAD4,USF1,USF2	0
ANKZF1	66	65	ATF1,BHLHE40,BRCA1,CCNT2,CEBPB,CEBPD,CHD2,CREB1,CTBP2,E2F1,E2F4,E2F6,EGR1,ELF1,ELK1,FOS,FOSL2,FOXP2,GABPA,GTF2B,HDAC1,HNF4A,IRF1,IRF3,JUND,KDM5B,MAX,MAZ,MBD4,MXI1,MYBL2,MYC,NFYA,NFYB,NRF1,PAX5,PBX3,PHF8,PML,POU2F2,RBBP5,RELA,REST,RFX5,RXRA,SAP30,SIN3A,SIX5,SMC3,SP1,SP2,SP4,SPI1,SREBF1,SRF,TAF1,TAF7,TBP,UBTF,USF1,YY1,ZBTB33,ZBTB7A,ZEB1,ZNF263	1	miR-186
ANLN	81	81	ARID3A,ATF3,BATF,BCLAF1,BHLHE40,CCNT2,CEBPB,CEBPD,CHD2,CREB1,CTCF,E2F1,E2F4,E2F6,EGR1,ELF1,EP300,ESR1,ETS1,FOS,FOSL1,FOSL2,FOXA1,FOXA2,FOXM1,FOXP2,GABPA,GTF2B,GTF2F1,HDAC1,HMGN3,IRF1,IRF4,JUN,JUNB,JUND,KDM5B,MAX,MAZ,MTA3,MXI1,MYBL2,MYC,NR3C1,NRF1,PAX5,PHF8,PML,POU2F2,RAD21,RBBP5,RCOR1,RELA,REST,RFX5,RUNX3,SAP30,SIN3A,SP1,SP2,SPI1,SREBF1,SRF,STAT3,TAF1,TAF7,TBP,TCF12,TCF7L2,TEAD4,TFAP2A,TFAP2C,THA…	0
ANO1	22	22	ATF2,CEBPB,CTCF,E2F6,EGR1,EZH2,FOS,GABPA,JUN,MAX,MEF2A,MEF2C,MYC,NANOG,RAD21,REST,RUNX3,SMC3,SUZ12,TCF12,TEAD4,ZNF143	0
ANO10	54	54	CCNT2,CEBPB,CHD2,CREB1,E2F1,E2F4,E2F6,EBF1,EGR1,ELF1,FOS,FOSL2,FOXA1,FOXA2,GATA2,GTF2F1,HDAC1,HMGN3,IKZF1,IRF1,IRF3,JUND,KDM5B,MAFF,MAFK,MAX,MAZ,MEF2A,MXI1,MYC,NFYA,NFYB,NR2F2,PBX3,PHF8,RBBP5,RCOR1,RELA,REST,RFX5,SAP30,SIN3A,SP1,SP2,SPI1,SREBF1,STAT3,TAF1,TAF7,TBP,UBTF,USF1,USF2,ZBTB7A	0
ANO1-AS2	30	30	ATF2,CEBPB,CTCF,E2F6,EGR1,EP300,ESR1,EZH2,FOS,FOXA1,GABPA,HNF4A,JUN,MAX,MEF2A,MEF2C,MYC,NANOG,RAD21,REST,RFX5,RUNX3,RXRA,SMC3,SP1,SUZ12,TCF12,TEAD4,ZNF143,ZNF217	0
ANO2	9	9	CEBPB,E2F1,EBF1,EZH2,FOXA1,MAX,SPI1,TAF1,YY1	0
ANO3	31	28	CDKN3,CEBPB,CHD2,CTCF,E2F1,EGR1,EP300,FOS,FOXA1,FOXP2,JUN,JUND,MAFF,MAFK,MAX,MXI1,NFYB,RAD21,REST,SIN3A,SMC3,SP1,SREBF1,STAT3,TAF1,TBP,ZKSCAN1,ZNF143	3	miR-186,miR-18a*,miR-26a
ANO4	9	8	BACH1,CDKN3,CEBPB,FOS,MAFF,MAFK,STAT3,TCF7L2	1	miR-378c
ANO5	24	24	BACH1,CDKN3,CTBP2,CTCF,E2F6,EBF1,ELF1,EP300,EZH2,FOXA1,FOXA2,MAX,MEF2A,PHF8,RAD21,RBBP5,RELA,REST,RUNX3,SPI1,TAF1,USF2,ZNF143,ZNF263	0
ANO6	91	87	ATF1,ATF2,BATF,BHLHE40,CCNT2,CDKN3,CEBPB,CHD2,CREB1,CTCF,CTCFL,E2F1,E2F4,E2F6,EBF1,EGR1,ELF1,ELK4,EP300,ESR1,FOS,FOSL1,FOSL2,FOXA1,FOXA2,FOXP2,GABPA,GATA2,GATA3,GTF2F1,HDAC1,HDAC2,HNF4A,IRF1,JUN,JUND,KDM5B,MAFF,MAFK,MAX,MAZ,MTA3,MXI1,MYBL2,MYC,NFYB,NR3C1,NRF1,PAX5,PHF8,PML,POU2F2,RAD21,RBBP5,RCOR1,RELA,REST,RFX5,RUNX3,SAP30,SIN3A,SMARCC1,SMARCC2,SMC3,SP1,SP4,SPI1,SRF,STAT1,STAT3,TAF1,TAF7,TAL1,TB…	4	let-7a,miR-10a,miR-182,miR-615-3p
ANO7	13	13	BATF,CTCF,ELF1,GATA3,MAFK,MYC,RAD21,RUNX3,SP1,TCF12,TCF7L2,ZNF143,ZNF263	0
ANO8	112	112	ARID3A,ATF1,ATF2,ATF3,BACH1,BATF,BCLAF1,BHLHE40,BRCA1,CBX3,CCNT2,CDKN3,CEBPB,CEBPD,CHD2,CREB1,CTCF,CTCFL,E2F1,E2F4,E2F6,EGR1,ELF1,ELK1,ELK4,ESR1,ESRRA,ETS1,EZH2,FOS,FOSL1,FOSL2,FOXP2,GABPA,GATA1,GTF2F1,GTF3C2,HDAC1,HDAC2,HDAC8,HMGN3,HNF4G,IKZF1,IRF1,IRF3,IRF4,JUN,JUNB,JUND,KDM5A,KDM5B,MAFF,MAFK,MAX,MAZ,MEF2A,MTA3,MXI1,MYC,NFYA,NFYB,NR2C2,NR2F2,NR3C1,NRF1,PAX5,PBX3,PHF8,PML,POU2F2,RAD21,RBBP5,RCOR…	0
ANO9	88	88	ATF3,BCLAF1,BHLHE40,CCNT2,CDKN3,CEBPD,CHD2,CREB1,CTCF,CTCFL,E2F1,E2F4,E2F6,EBF1,EGR1,ELF1,EP300,ESR1,ETS1,FOSL2,FOXA1,FOXM1,FOXP2,GABPA,GATA2,GTF2F1,HDAC1,HDAC2,HMGN3,HNF4A,HNF4G,IRF4,JUN,JUND,KDM5B,MAFF,MAFK,MAX,MAZ,MXI1,MYBL2,MYC,NFYB,NR2C2,NR2F2,NRF1,PAX5,PHF8,PML,POU2F2,RAD21,RBBP5,RCOR1,RELA,REST,RFX5,RUNX3,RXRA,SAP30,SIN3A,SIX5,SMARCC2,SMC3,SP1,SP4,SREBF1,STAT1,STAT3,TAF1,TAF7,TBL1XR1,TBP,T…	0
ANP32A	80	76	ARID3A,ATF3,BATF,BHLHE40,CCNT2,CEBPB,CHD2,CREB1,CTBP2,CTCF,E2F1,E2F4,E2F6,EBF1,EGR1,ELF1,ELK1,EP300,FOS,FOXA1,FOXA2,FOXM1,FOXP2,GABPA,GATA3,GTF2F1,HDAC1,HMGN3,HNF4G,IRF1,IRF3,JUND,KDM5B,MAX,MAZ,MXI1,MYC,NANOG,NFYA,NFYB,NR3C1,PAX5,PBX3,PHF8,PML,POU2F2,RAD21,RBBP5,RELA,REST,RUNX3,SIN3A,SIX5,SMC3,SP1,SP2,SPI1,SRF,STAT3,TAF1,TAF7,TBP,TCF7L2,TEAD4,TFAP2A,TFAP2C,THAP1,UBTF,USF1,USF2,WRNIP1,YY1,ZBTB7A,Z…	4	miR-320a,miR-615-3p,miR-877,miR-940
ANP32A-IT1	30	30	ARID3A,ATF2,BATF,BCLAF1,CEBPB,CTCF,EBF1,ELF1,EP300,FOS,FOXA1,GATA3,HNF4G,IRF4,JUND,MAFK,MEF2A,MYC,PAX5,POU2F2,RELA,RUNX3,SP1,SPI1,STAT3,TAF1,TCF7L2,USF1,YY1,ZNF263	0
ANP32AP1	2	2	JUND,MAFK	0
ANP32B	77	75	ATF3,BCLAF1,BHLHE40,CBX3,CCNT2,CEBPB,CEBPD,CHD2,CREB1,CTCF,CTCFL,E2F1,E2F4,E2F6,EBF1,EGR1,ELF1,ESR1,ETS1,FOS,FOSL1,FOSL2,FOXP2,GABPA,GATA2,GTF2B,GTF2F1,HDAC1,HDAC2,HDAC8,HMGN3,IRF1,JUN,JUND,MAX,MAZ,MXI1,MYBL2,MYC,NR2F2,NR3C1,PAX5,PHF8,PML,RAD21,RBBP5,RCOR1,RELA,REST,RUNX3,SAP30,SETDB1,SIN3A,SMC3,SP1,SPI1,SRF,TAF1,TAF7,TBL1XR1,TBP,TCF12,TCF3,TCF7L2,TEAD4,TFAP2A,TFAP2C,USF1,WRNIP1,YY1,ZBTB33,ZBTB7A…	2	miR-193b,miR-320a
ANP32C	9	8	CEBPB,ESR1,FOS,JUN,JUND,NANOG,STAT3,TEAD4	1	let-7f
ANP32D	5	5	CDKN3,CTCF,FOXA1,FOXA2,SETDB1	0
ANP32E	90	90	ARID3A,ATF1,ATF2,BCLAF1,BHLHE40,BRCA1,CBX3,CCNT2,CDKN3,CEBPB,CEBPD,CHD2,CREB1,CTCF,CTCFL,E2F1,E2F4,E2F6,EBF1,EGR1,ELF1,ELK1,EP300,ETS1,FOS,FOSL1,FOSL2,FOXA1,FOXA2,FOXM1,FOXP2,GABPA,GTF2F1,HDAC1,HMGN3,IRF1,IRF3,IRF4,JUND,KDM5B,MAX,MAZ,MEF2A,MXI1,MYBL2,MYC,NFATC1,NFYA,NFYB,NR2F2,NR3C1,NRF1,PAX5,PBX3,PHF8,PML,POU2F2,RAD21,RBBP5,RCOR1,RELA,REST,RFX5,RUNX3,SIN3A,SMARCC1,SP1,SP2,SP4,SPI1,SRF,STAT1,STAT…	0
ANPEP	61	61	ARID3A,BCLAF1,BHLHE40,CBX3,CCNT2,CEBPB,CEBPD,CREB1,CTCF,E2F6,EGR1,ELF1,EP300,ESR1,ETS1,EZH2,FOS,FOSL2,FOXA1,FOXA2,GABPA,GATA1,GATA2,HDAC1,HMGN3,HNF4A,HNF4G,JUN,JUND,MAFF,MAFK,MAX,MAZ,MXI1,MYBL2,MYC,NR2C2,NR2F2,NR3C1,PHF8,RAD21,RELA,REST,RXRA,SIN3A,SIX5,SP1,STAT3,TAF1,TAL1,TBL1XR1,TBP,TCF12,TEAD4,TFAP2A,TFAP2C,TRIM28,USF1,USF2,ZBTB7A,ZNF143	0
ANTXR1	48	47	BACH1,BATF,CEBPB,CHD2,CREB1,CTCF,EGR1,ELK1,ELK4,EP300,FOS,FOSL2,FOXA1,FOXA2,GABPA,GTF2F1,HDAC1,JUN,JUNB,JUND,MAFF,MAFK,MAX,MAZ,MYC,NFE2,NR2C2,PHF8,RAD21,RBBP5,RCOR1,REST,RXRA,SIN3A,SIX5,SMC3,SPI1,STAT1,STAT3,TAF1,TBP,TCF7L2,TFAP2C,USF1,YY1,ZBTB7A,ZNF263	1	let-7b
ANTXR2	60	59	ATF2,ATF3,BATF,BCLAF1,BHLHE40,CCNT2,CDKN3,CEBPB,CTCF,E2F4,E2F6,EBF1,EGR1,EP300,FOS,FOSL1,FOXA1,FOXA2,FOXP2,HDAC2,HMGN3,HNF4A,HNF4G,IKZF1,JUN,JUND,MAFF,MAFK,MAX,MAZ,MXI1,MYC,NRF1,PAX5,PHF8,PML,RAD21,RBBP5,RELA,REST,RUNX3,SAP30,SIN3A,SPI1,STAT3,TAF1,TAF7,TAL1,TBP,TCF12,TCF7L2,TEAD4,TFAP2A,TFAP2C,UBTF,WRNIP1,ZBTB7A,ZNF143,ZNF263	1	miR-186
ANTXRL	49	49	BATF,CCNT2,CEBPB,CHD2,CREB1,CTCF,CTCFL,E2F1,E2F4,E2F6,EGR1,ELF1,EZH2,FOS,GABPA,GATA1,GTF2F1,HDAC8,HMGN3,JUND,KDM5B,MAX,MAZ,MYC,NFATC1,NFYA,NR3C1,PHF8,RAD21,RBBP5,REST,RFX5,RUNX3,SIN3A,SMARCC1,SMC3,SP1,SPI1,STAT3,SUZ12,TAF1,TAF7,TCF7L2,TFAP2A,TFAP2C,USF1,YY1,ZBTB7A,ZNF263	0
ANTXRLP1	21	21	ATF2,CEBPB,CTCF,EGR1,ESR1,MAX,MYC,NFATC1,PAX5,POU2F2,RAD21,RELA,RUNX3,SMC3,SP1,SPI1,TAF1,TAL1,TCF12,USF1,YY1	0
ANXA1	67	67	ARID3A,ATF1,ATF2,ATF3,BACH1,BATF,BHLHE40,BRCA1,CDKN3,CEBPB,CHD2,EBF1,ELF1,ELK1,ELK4,EP300,ESR1,ETS1,FOS,FOSL1,FOSL2,FOXA1,FOXM1,GABPA,GATA2,GTF2B,GTF2F1,IKZF1,IRF1,IRF4,JUN,JUNB,JUND,KDM5B,MAFF,MAFK,MAX,MEF2A,MYC,NFATC1,NFYA,NFYB,NR2F2,NR3C1,PAX5,PML,PRDM1,RAD21,RCOR1,REST,RFX5,RUNX3,SIN3A,SMARCC1,SMARCC2,SMC3,SPI1,STAT3,TAF1,TBP,TCF7L2,TEAD4,USF1,YY1,ZBTB33,ZNF217,ZZZ3	0
ANXA10	11	11	CDKN3,CEBPB,EP300,FOS,FOSL2,JUN,JUND,SRF,STAT3,TCF7L2,YY1	0
ANXA11	98	94	ARID3A,ATF3,BATF,BCLAF1,BHLHE40,BRCA1,CBX3,CCNT2,CDKN3,CEBPB,CEBPD,CHD2,CREB1,CTCF,CTCFL,E2F1,E2F4,E2F6,EBF1,EGR1,ELF1,ELK1,EP300,ESR1,ETS1,FOS,FOSL2,GABPA,GATA1,GATA2,GTF2F1,HDAC1,HDAC2,HDAC8,HMGN3,HNF4G,IRF1,JUN,JUND,KDM5B,MAFF,MAFK,MAX,MAZ,MBD4,MEF2A,MTA3,MXI1,MYBL2,MYC,NR2C2,NR2F2,NR3C1,PAX5,PHF8,PML,POU2F2,RAD21,RBBP5,RCOR1,RELA,REST,RUNX3,SAP30,SIN3A,SIRT6,SMARCC1,SMC3,SP1,SP4,SPI1,SRF,STAT…	4	miR-1301,miR-25,miR-484,miR-92a
ANXA13	13	13	CEBPB,FOS,FOXA1,FOXA2,GATA1,HNF4A,HNF4G,JUND,MAX,MYC,SPI1,TCF7L2,USF2	0
ANXA2	101	99	ARID3A,ATF3,BATF,BCLAF1,BRCA1,CCNT2,CDKN3,CEBPB,CEBPD,CHD2,CREB1,CTCF,CTCFL,E2F1,E2F4,E2F6,EBF1,EGR1,ELF1,ELK1,ELK4,EP300,ESR1,ETS1,FOS,FOSL1,FOSL2,FOXA1,FOXA2,FOXP2,GABPA,GATA2,GATA3,GTF2B,GTF2F1,HDAC1,HDAC2,HMGN3,HNF4A,HNF4G,IRF1,JUN,JUNB,JUND,KDM5B,MAFF,MAFK,MAX,MAZ,MBD4,MXI1,MYBL2,MYC,NANOG,NFYB,NR3C1,PAX5,PHF8,PML,POU2F2,POU5F1,PRDM1,RAD21,RBBP5,RCOR1,RELA,REST,RFX5,RUNX3,RXRA,SAP30,SETDB1,S…	2	miR-132,miR-769-3p
ANXA2P1	2	2	CTCF,RAD21	0
ANXA2P2	29	29	ARID3A,BACH1,CEBPB,CTCF,ESR1,EZH2,FOS,FOXM1,GATA1,GATA2,IRF1,JUN,JUND,MAFF,MAFK,MAX,MAZ,MYC,NFE2,RAD21,RELA,REST,RFX5,SMC3,STAT3,USF1,YY1,ZNF143,ZNF263	0
ANXA2P3	2	2	CEBPB,SPI1	0
ANXA2R	98	98	ATF2,ATF3,BACH1,BATF,BCLAF1,BHLHE40,BRCA1,CBX3,CCNT2,CDKN3,CEBPB,CHD2,CREB1,CTBP2,CTCF,CTCFL,E2F1,E2F4,E2F6,EBF1,EGR1,ELF1,ELK1,ELK4,EZH2,FOS,FOSL1,FOSL2,FOXA1,FOXM1,FOXP2,GABPA,GATA1,GATA2,GTF2F1,HDAC1,HDAC2,HMGN3,IKZF1,IRF1,JUN,JUND,KDM5B,MAFF,MAFK,MAX,MAZ,MEF2A,MEF2C,MXI1,MYC,NFATC1,NR2F2,NR3C1,NRF1,PAX5,PHF8,PML,POU2F2,RAD21,RBBP5,RCOR1,RELA,REST,RFX5,RUNX3,RXRA,SAP30,SETDB1,SIN3A,SMARCC1,SMA…	0
ANXA3	43	43	ATF2,ATF3,BACH1,CCNT2,CEBPB,CHD2,CTCF,E2F1,E2F6,EGR1,EP300,ESR1,FOS,FOSL2,FOXA1,GABPA,GATA3,GTF2F1,HDAC1,JUN,JUNB,JUND,KDM5B,MAFK,MAX,MAZ,MYC,NR3C1,PHF8,SRF,STAT1,STAT3,TAF1,TBP,TCF7L2,TEAD4,TFAP2A,TFAP2C,USF1,YY1,ZBTB33,ZNF217,ZNF263	0
ANXA4	71	71	ATF2,BATF,BHLHE40,CCNT2,CEBPB,CHD2,CTBP2,CTCF,E2F1,E2F4,E2F6,EBF1,EGR1,ELF1,EP300,ETS1,FOSL2,FOXA1,FOXA2,GABPA,GATA2,GTF2F1,HDAC1,HMGN3,HNF4G,IRF4,JUND,MAFK,MAX,MAZ,MBD4,MXI1,MYBL2,MYC,NFYB,NR2F2,NR3C1,PAX5,PHF8,PML,RAD21,RBBP5,RELA,REST,RFX5,RUNX3,RXRA,SIN3A,SIX5,SMARCC1,SMARCC2,SMC3,SP1,SPI1,STAT3,TAF1,TAF7,TAL1,TBP,TCF12,TCF3,TEAD4,TFAP2C,UBTF,USF1,USF2,WRNIP1,YY1,ZBTB33,ZBTB7A,ZNF263	0
ANXA5	78	77	ARID3A,BACH1,BATF,BCLAF1,CBX3,CCNT2,CEBPB,CHD2,CREB1,CTCF,E2F1,E2F4,E2F6,EBF1,EGR1,ELF1,ELK4,EP300,ESR1,ETS1,FOS,FOSL2,FOXA1,FOXA2,FOXP2,GABPA,GTF2F1,HDAC2,HMGN3,JUN,JUND,KDM5B,MAFF,MAFK,MAX,MAZ,MBD4,MXI1,MYBL2,MYC,NR3C1,NRF1,PHF8,PML,POU2F2,RAD21,RBBP5,RCOR1,RELA,REST,RUNX3,SAP30,SIN3A,SMARCC1,SMC3,SP1,SP2,SPI1,SRF,STAT3,TAF1,TAF7,TBP,TCF12,TCF3,TEAD4,TFAP2A,TFAP2C,UBTF,USF1,USF2,YY1,ZBTB33,ZBTB…	1	miR-330-5p
ANXA6	79	78	ATF2,ATF3,BATF,BHLHE40,CCNT2,CEBPB,CEBPD,CHD2,CTBP2,CTCF,E2F1,E2F4,E2F6,EBF1,EGR1,ELF1,EP300,ESR1,ETS1,FOXA1,FOXM1,FOXP2,GATA3,HDAC1,HDAC2,HMGN3,HNF4A,HNF4G,IKZF1,IRF4,JUN,JUND,KDM5B,MAX,MAZ,MEF2A,MEF2C,MTA3,MXI1,MYC,NFATC1,NFYA,NFYB,NR2F2,NR3C1,PAX5,PBX3,PHF8,PML,POU2F2,RAD21,RBBP5,RCOR1,RELA,REST,RUNX3,RXRA,SIN3A,SMC3,SP1,SP4,SPI1,STAT1,TAF1,TBP,TCF12,TCF3,TEAD4,TFAP2A,TFAP2C,UBTF,USF1,USF2,WRN…	1	miR-324-5p
ANXA7	77	75	ARID3A,ATF2,ATF3,BACH1,BRCA1,CCNT2,CDKN3,CEBPB,CHD2,CTCF,CTCFL,E2F1,E2F4,E2F6,EGR1,ELF1,ETS1,FOS,FOSL1,FOSL2,FOXA1,FOXA2,FOXP2,GABPA,GTF2F1,HDAC1,HDAC2,HMGN3,JUN,JUND,KDM5B,MAFF,MAFK,MAX,MAZ,MBD4,MXI1,MYC,NFE2,NR2F2,NRF1,PAX5,PBX3,PHF8,PML,RBBP5,RCOR1,RELA,REST,SAP30,SIN3A,SMC3,SP1,SP2,SPI1,SREBF1,STAT1,STAT2,STAT3,TAF1,TAF7,TAL1,TBP,TCF12,TCF3,TEAD4,TFAP2C,UBTF,USF1,WRNIP1,YY1,ZBTB33,ZBTB7A,ZEB1…	2	miR-196a,miR-324-5p
ANXA8L1	1	1	NR3C1	0
ANXA9	97	97	ARID3A,ATF2,ATF3,BACH1,BATF,BCLAF1,BHLHE40,BRCA1,CBX3,CCNT2,CDKN3,CEBPB,CEBPD,CHD2,CREB1,CTBP2,CTCF,CTCFL,E2F1,E2F4,E2F6,EBF1,EGR1,ELF1,ELK1,EP300,ESR1,ETS1,FOS,FOSL1,FOSL2,FOXA1,FOXA2,FOXM1,GABPA,GATA1,GATA2,GATA3,GTF2F1,HDAC1,HDAC2,HDAC8,HMGN3,HNF4A,HNF4G,IRF1,JUN,JUND,MAFK,MAX,MAZ,MEF2A,MXI1,MYBL2,MYC,NFYA,NR2F2,NR3C1,PAX5,PHF8,PML,RAD21,RBBP5,RCOR1,RELA,REST,RFX5,RUNX3,RXRA,SAP30,SIN3A,SMARCC…	0
AOAH	14	14	CTCF,ELF1,EP300,JUN,JUND,MAFF,MAFK,MAX,MYC,PML,POU2F2,RELA,RUNX3,SPI1	0
AOAH-IT1	9	9	CTCF,EP300,FOS,FOSL2,RAD21,RELA,REST,SP2,STAT2	0
AOC1	10	10	CTCF,FOS,JUN,JUND,MYC,RAD21,REST,SIN3A,SMC3,STAT3	0
AOC2	27	26	CEBPB,CEBPD,CTCF,E2F4,ELF1,FOS,FOSL2,GABPA,HNF4A,HNF4G,MAX,MAZ,NR3C1,RAD21,REST,RFX5,RXRA,SIN3A,SMC3,SP1,SPI1,STAT3,TAF1,ZBTB7A,ZNF143,ZNF263	1	let-7a
AOC3	31	31	CEBPB,CEBPD,CTCF,E2F4,EGR1,ELF1,ESR1,FOS,FOSL2,FOXA1,GABPA,HNF4A,HNF4G,MAX,MAZ,NR3C1,RAD21,REST,RFX5,RXRA,SIN3A,SMC3,SP1,SPI1,STAT3,TAF1,USF1,YY1,ZBTB7A,ZNF143,ZNF263	0
AOC4P	23	23	CDKN3,CEBPB,CEBPD,CTCF,EGR1,ELF1,ESR1,FOSL2,FOXA1,FOXA2,HNF4A,HNF4G,MAFF,MAFK,MAZ,MYBL2,RAD21,RXRA,SIN3A,SP1,TEAD4,ZBTB7A,ZNF143	0
AOX1	34	34	ARID3A,BHLHE40,CEBPB,CTCF,EGR1,ELF1,EP300,FOSL2,FOXA1,FOXA2,HNF4A,HNF4G,MAFK,MAX,MAZ,MBD4,MXI1,MYBL2,MYC,NR3C1,RAD21,RCOR1,REST,RUNX3,RXRA,SIN3A,SMC3,SP1,SP2,TAF1,TCF7L2,TEAD4,USF1,USF2	0
AOX2P	22	22	ARID3A,BATF,CEBPB,CEBPD,CTCF,FOSL2,FOXA1,FOXA2,HNF4A,HNF4G,JUND,MAX,MBD4,MYBL2,MYC,NR3C1,RAD21,RXRA,SMC3,SP1,TEAD4,ZBTB33	0
AP000330.8	41	41	ARID3A,ATF1,BHLHE40,CEBPB,CTCF,CTCFL,ELF1,ELK1,ELK4,EP300,ESR1,FOS,FOXA1,FOXA2,GABPA,GATA2,HNF4G,JUNB,JUND,MAFK,MAX,MAZ,MYC,NR2C2,NR3C1,PAX5,RAD21,RELA,RFX5,RUNX3,RXRA,SMC3,SPI1,SRF,STAT1,STAT3,TBP,TCF7L2,TEAD4,YY1,ZNF143	0
AP000688.14	36	36	BACH1,BATF,CDKN3,CTCF,CTCFL,E2F1,E2F4,E2F6,EGR1,EP300,EZH2,FOS,FOXA1,FOXP2,JUN,JUND,MAFF,MAFK,MAX,MAZ,MXI1,MYC,PAX5,RAD21,RUNX3,SIN3A,SMC3,SPI1,STAT1,SUZ12,TFAP2A,TFAP2C,USF1,YY1,ZNF143,ZNF263	0
AP001107-3	1	0		1	miR-423-3p
AP1AR	84	83	ARID3A,ATF1,ATF2,ATF3,BHLHE40,BRCA1,CBX3,CCNT2,CEBPB,CEBPD,CHD2,CREB1,CTCF,CTCFL,E2F1,E2F4,E2F6,EGR1,ELF1,ELK1,ELK4,ETS1,FOS,FOSL1,FOSL2,FOXA1,FOXA2,FOXP2,GABPA,GTF2F1,HDAC1,HMGN3,HNF4A,HNF4G,IRF1,JUN,JUNB,JUND,KDM5B,MAFF,MAFK,MAX,MAZ,MEF2A,MTA3,MXI1,MYBL2,MYC,NFYA,NFYB,NR2C2,PAX5,PHF8,PML,POU2F2,RAD21,RBBP5,RCOR1,RELA,REST,RFX5,RUNX3,SAP30,SIN3A,SMC3,SP1,SP2,SP4,SPI1,SRF,STAT1,TAF1,TAF7,TBP,TCF7…	1	miR-93
AP1B1	63	57	ARID3A,BHLHE40,CCNT2,CHD2,CREB1,CTCF,CTCFL,E2F4,E2F6,EBF1,EGR1,ELF1,ELK1,ESR1,ETS1,FOS,FOXA1,FOXP2,GABPA,GATA1,HDAC1,HNF4A,HNF4G,IRF4,KDM5B,MAX,MAZ,MBD4,MXI1,MYC,NFATC1,NR2C2,NR2F2,PAX5,PHF8,PML,POU2F2,RAD21,RBBP5,RELA,RUNX3,SAP30,SIN3A,SMC3,SP1,SPI1,TAF1,TAL1,TFAP2A,TFAP2C,THAP1,USF1,YY1,ZBTB7A,ZEB1,ZNF143,ZNF263	6	miR-18a*,miR-222,miR-455-3p,miR-484,miR-769-3p,miR-92b
AP1B1P1	7	7	CTCF,HNF4G,MAZ,NFYA,NFYB,RAD21,ZNF143	0
AP1G1	99	96	ATF1,ATF2,ATF3,BATF,BCLAF1,BHLHE40,BRCA1,CDKN3,CEBPB,CEBPD,CHD2,CREB1,CTCF,E2F4,EBF1,EGR1,ELF1,ELK1,EP300,ESR1,ETS1,FOS,FOSL2,FOXA1,FOXA2,FOXM1,FOXP2,GABPA,GATA1,GTF2B,GTF2F1,HDAC1,IKZF1,IRF1,IRF4,JUNB,JUND,KDM5A,KDM5B,MAFF,MAFK,MAX,MAZ,MEF2A,MEF2C,MTA3,MXI1,MYBL2,MYC,NFATC1,NFE2,NFYB,NR2C2,PAX5,PBX3,PHF8,PML,POU2F2,RAD21,RBBP5,RCOR1,RELA,REST,RFX5,RUNX3,SAP30,SIN3A,SIX5,SMARCC1,SMARCC2,SP1,SP4,S…	3	miR-106b,miR-484,miR-652
AP1G2	63	63	ARID3A,ATF3,BHLHE40,CEBPB,CEBPD,CHD2,CTCF,CTCFL,E2F1,E2F6,EBF1,ELF1,EZH2,FOXM1,GABPA,HMGN3,HNF4A,HNF4G,IRF1,JUND,KDM5B,MAX,MAZ,MBD4,MTA3,MXI1,MYBL2,MYC,NFATC1,NRF1,PAX5,PHF8,PML,POU2F2,RAD21,RBBP5,RCOR1,RELA,REST,RFX5,RUNX3,SIN3A,SMC3,SP1,SPI1,SRF,STAT1,STAT2,TAF1,TAF7,TBP,TCF3,TEAD4,TFAP2A,TFAP2C,USF1,USF2,WRNIP1,YY1,ZBTB7A,ZEB1,ZNF143,ZNF263	0
AP1M1	87	86	ARID3A,ATF1,BATF,BHLHE40,BRCA1,CCNT2,CEBPB,CEBPD,CHD2,CTCF,E2F1,E2F4,E2F6,EBF1,EGR1,ELF1,ELK1,ELK4,ESRRA,ETS1,FOS,FOSL1,FOSL2,FOXA1,FOXA2,FOXP2,GABPA,GATA1,GATA2,GTF2F1,HDAC1,HDAC2,HMGN3,HNF4A,HNF4G,IRF1,IRF4,JUN,JUNB,JUND,KDM5B,MAFK,MAX,MAZ,MXI1,MYBL2,MYC,NR2F2,NRF1,PAX5,PHF8,PML,POU2F2,PPARGC1A,RAD21,RBBP5,RCOR1,RELA,REST,RFX5,RUNX3,SAP30,SIN3A,SIX5,SMARCC1,SMC3,SP1,SPI1,SRF,STAT2,SUZ12,TAF1,TA…	1	miR-181a
AP1M2	57	57	ARID3A,ATF3,BHLHE40,BRCA1,CEBPB,CEBPD,CTCF,E2F1,E2F4,E2F6,EBF1,EGR1,EZH2,FOSL2,FOXA1,FOXA2,FOXM1,GTF2F1,IRF4,JUN,JUND,MAFK,MAX,MAZ,MTA3,MXI1,MYC,NFYA,PAX5,PBX3,POU2F2,RAD21,RBBP5,RCOR1,RELA,REST,RFX5,RUNX3,SIN3A,SMC3,SPI1,STAT1,STAT3,TAF1,TBL1XR1,TBP,TCF12,TCF3,TEAD4,TFAP2A,TFAP2C,USF1,USF2,YY1,ZEB1,ZNF143,ZNF263	0
AP1S1	65	65	ATF3,BACH1,BHLHE40,CBX3,CCNT2,CEBPB,CHD2,CTCF,E2F1,E2F4,E2F6,EGR1,ELF1,EP300,ESR1,ETS1,EZH2,FOS,FOSL2,FOXM1,FOXP2,GABPA,GATA1,HDAC1,HDAC2,HMGN3,HSF1,JUND,KDM5B,MAFF,MAFK,MAX,MAZ,MXI1,MYC,NR2F2,NR3C1,NRF1,PAX5,PHF8,RAD21,RCOR1,RELA,REST,RFX5,RUNX3,SAP30,SIN3A,SP1,SP4,SREBF1,STAT3,TAF1,TBL1XR1,TBP,TCF7L2,THAP1,UBTF,USF1,USF2,YY1,ZBTB33,ZBTB7A,ZNF143,ZNF263	0
AP1S2	56	56	ATF3,BHLHE40,CCNT2,CDKN3,CHD2,CREB1,CTCF,CTCFL,E2F1,E2F4,E2F6,EBF1,EGR1,ELF1,ELK1,ELK4,ETS1,FOS,GABPA,HDAC1,HMGN3,JUND,MAX,MAZ,MYC,NFYA,NFYB,PAX5,PHF8,PML,RAD21,RBBP5,RELA,REST,RFX5,RUNX3,SIN3A,SMARCC1,SMC3,SP1,SPI1,STAT3,SUPT20H,TAF1,TBP,TCF12,TCF3,TCF7L2,TFAP2A,TFAP2C,UBTF,USF1,USF2,YY1,ZBTB7A,ZNF263	0
AP1S3	45	45	ATF2,BACH1,BATF,BHLHE40,CDKN3,CEBPB,CHD2,CTCF,E2F1,EBF1,EGR1,ELF1,FOS,FOXM1,IRF4,MAX,MAZ,MEF2A,MXI1,MYC,NFATC1,NR3C1,PAX5,POU2F2,RAD21,RBBP5,RELA,REST,RUNX3,SIN3A,SP1,SPI1,SRF,STAT3,TAF1,TBP,TCF12,TCF3,UBTF,USF1,USF2,YY1,ZEB1,ZNF143,ZNF263	0
AP2A1	97	96	ARID3A,ATF1,ATF2,ATF3,BCLAF1,BHLHE40,BRCA1,CBX3,CCNT2,CDKN3,CEBPB,CEBPD,CHD2,CREB1,CTCF,CTCFL,E2F1,E2F4,E2F6,EBF1,EGR1,ELF1,ELK1,ELK4,EP300,ETS1,FOS,FOXA1,FOXA2,FOXM1,FOXP2,GABPA,GATA1,GATA2,GTF2B,GTF2F1,HDAC2,HMGN3,HNF4A,HNF4G,IRF1,IRF3,JUN,JUNB,JUND,KDM5B,MAFF,MAFK,MAX,MAZ,MBD4,MXI1,MYBL2,MYC,NFYA,NFYB,NR2F2,NRF1,PBX3,PHF8,PML,RAD21,RBBP5,RCOR1,RELA,REST,RFX5,RUNX3,RXRA,SIN3A,SIX5,SMARCC2,SMC3,…	1	miR-221
AP2A2	78	74	ATF3,BACH1,BCLAF1,BHLHE40,CBX3,CCNT2,CEBPB,CHD2,CREB1,CTBP2,CTCF,CTCFL,E2F6,EBF1,EGR1,ELF1,EP300,ETS1,FOS,FOSL1,FOSL2,FOXA1,FOXP2,GABPA,GATA1,GATA2,GTF3C2,HDAC2,HMGN3,HNF4A,IRF1,JUN,JUND,MAFF,MAFK,MAX,MAZ,MXI1,MYC,NFYB,NR2C2,NR2F2,NR3C1,NRF1,PAX5,PHF8,POU2F2,RAD21,RBBP5,RCOR1,RELA,REST,RUNX3,SIN3A,SIX5,SMC3,SP1,SREBF1,SRF,TAF1,TAF7,TBP,TCF12,TCF7L2,TFAP2A,TFAP2C,UBTF,USF1,USF2,YY1,ZBTB33,ZBTB7A,Z…	4	miR-331-3p,miR-744,miR-92b,miR-93
AP2B1	110	103	ARID3A,ATF1,ATF2,ATF3,BACH1,BATF,BCLAF1,BHLHE40,BRCA1,CBX3,CCNT2,CDKN3,CEBPB,CEBPD,CHD2,CTBP2,CTCF,CTCFL,E2F1,E2F4,E2F6,EGR1,ELF1,ELK1,ELK4,EP300,ETS1,FOS,FOSL2,FOXA1,FOXA2,FOXM1,FOXP2,GABPA,GATA1,GATA2,GTF2B,GTF2F1,HDAC1,HMGN3,IRF1,IRF4,JUN,JUNB,JUND,KDM5A,KDM5B,MAFF,MAX,MAZ,MEF2A,MTA3,MXI1,MYBL2,MYC,NFATC1,NR2C2,NR2F2,NR3C1,NRF1,PAX5,PHF8,PML,POU2F2,RAD21,RBBP5,RCOR1,RELA,REST,RFX5,RUNX3,SAP30,…	7	miR-106b,miR-19b,miR-532-3p,miR-615-3p,miR-744,miR-92a,miR-99a
AP2M1	87	82	ATF3,BATF,BHLHE40,BRCA1,CBX3,CCNT2,CDKN3,CEBPB,CEBPD,CHD2,CREB1,CTCF,E2F1,E2F4,E2F6,EBF1,EGR1,ELF1,ELK1,EP300,ESR1,ETS1,FOS,FOSL1,FOSL2,FOXA1,FOXP2,GABPA,GATA1,GTF2F1,HDAC1,HMGN3,IRF1,JUN,JUNB,JUND,KDM5B,MAFF,MAFK,MAX,MAZ,MEF2A,MXI1,MYC,NRF1,PAX5,PHF8,PML,POU2F2,RAD21,RBBP5,RCOR1,RELA,REST,RFX5,RUNX3,SAP30,SIN3A,SIX5,SMARCC1,SMC3,SP1,SP4,SPI1,SRF,STAT3,TAF1,TAL1,TBP,TCF7L2,TEAD4,TFAP2A,TFAP2C,THA…	5	miR-1226,miR-1229,miR-15b,miR-423-3p,miR-484
AP2S1	105	105	ATF1,ATF2,ATF3,BCLAF1,BRCA1,BRF2,CBX3,CCNT2,CDKN3,CEBPB,CEBPD,CHD2,CREB1,CTCF,E2F1,E2F4,E2F6,EBF1,EGR1,ELF1,ELK1,ELK4,EP300,ESR1,ETS1,FOS,FOSL1,FOSL2,FOXA1,FOXA2,FOXM1,FOXP2,GABPA,GATA1,GATA2,GATA3,GTF2B,GTF2F1,GTF3C2,HDAC1,HMGN3,IRF1,JUN,JUND,KDM5B,MAFF,MAFK,MAX,MAZ,MEF2A,MEF2C,MTA3,MXI1,MYBL2,MYC,NFYA,NFYB,NR2F2,NR3C1,NRF1,PAX5,PBX3,PHF8,PML,POU2F2,RAD21,RBBP5,RCOR1,RELA,REST,RFX5,RUNX3,RXRA,SA…	0
AP3B1	94	92	ARID3A,ATF2,ATF3,BACH1,BCLAF1,BHLHE40,BRCA1,CBX3,CCNT2,CDKN3,CEBPB,CEBPD,CHD2,CREB1,CTCF,E2F1,E2F4,E2F6,EBF1,EGR1,ELF1,ELK1,EP300,ETS1,FOS,FOSL2,FOXM1,FOXP2,GABPA,GATA2,GTF2B,GTF2F1,GTF3C2,HDAC1,HDAC2,HMGN3,IRF1,JUN,JUND,KDM5B,MAFK,MAX,MAZ,MEF2A,MXI1,MYBL2,MYC,NANOG,NRF1,PAX5,PHF8,PML,POLR3A,POU2F2,RAD21,RBBP5,RCOR1,RELA,REST,RFX5,RUNX3,SAP30,SIN3A,SIX5,SMARCC1,SMARCC2,SMC3,SP1,SP4,SPI1,SRF,STAT2…	2	miR-221,miR-421
AP3B2	38	38	BACH1,CCNT2,CEBPB,CTCF,E2F1,E2F4,E2F6,EBF1,EGR1,ELF1,ELK4,ETS1,GABPA,HDAC1,MAFK,MAX,MAZ,POU2F2,RBBP5,RCOR1,RELA,REST,SAP30,SIN3A,SIX5,SP1,SP2,STAT3,TAF1,TAF7,TBP,TCF12,UBTF,USF1,USF2,YY1,ZNF143,ZNF263	0
AP3D1	90	84	ATF1,ATF3,BACH1,BHLHE40,CCNT2,CEBPB,CHD2,CREB1,CTCF,E2F1,E2F4,E2F6,EBF1,EGR1,ELF1,ELK1,ELK4,EP300,ESR1,ETS1,FOS,FOSL1,FOSL2,FOXA1,FOXA2,FOXP2,GABPA,GATA1,GATA2,GATA3,GTF3C2,HDAC1,HDAC2,HMGN3,JUN,JUNB,JUND,KDM5B,MAX,MAZ,MXI1,MYC,NFYA,NFYB,NR2F2,NRF1,PAX5,PBX3,PHF8,POU2F2,RAD21,RBBP5,RCOR1,REST,RFX5,RUNX3,SAP30,SIN3A,SMC3,SP1,SP2,SP4,SPI1,SREBF1,SRF,STAT1,STAT3,TAF1,TAL1,TBP,TCF12,TCF3,TEAD4,TFAP2A…	6	miR-18a*,miR-20a,miR-484,miR-615-3p,miR-744,miR-92a
AP3M1	94	88	ARID3A,ATF2,ATF3,BCLAF1,BHLHE40,CCNT2,CEBPB,CEBPD,CHD2,CTCF,CTCFL,E2F1,E2F4,E2F6,EBF1,EGR1,ELF1,ELK1,ELK4,EP300,ESR1,ETS1,FOS,FOXA1,FOXM1,FOXP2,GABPA,GATA1,GATA2,GTF2F1,HDAC1,HDAC2,HMGN3,IRF1,JUN,JUNB,KDM5B,MAX,MAZ,MEF2A,MXI1,MYC,NFYA,NFYB,NR2F2,PAX5,PHF8,PML,POU2F2,PRDM1,RAD21,RBBP5,RCOR1,RELA,REST,RFX5,RUNX3,SAP30,SIN3A,SIX5,SMARCC2,SMC3,SP1,SP4,SPI1,SRF,STAT1,STAT3,TAF1,TAF7,TAL1,TBL1XR1,TBP,T…	6	let-7b,miR-10b,miR-185,miR-25,miR-423-5p,miR-615-3p
AP3M2	96	95	ATF2,ATF3,BACH1,BATF,BHLHE40,CBX3,CCNT2,CEBPB,CHD2,CREB1,CTBP2,CTCF,CTCFL,E2F1,E2F4,E2F6,EBF1,EGR1,ELF1,ELK1,EP300,ETS1,EZH2,FOS,FOSL2,FOXA1,FOXA2,FOXM1,FOXP2,GABPA,GATA1,GTF3C2,HDAC1,HDAC2,HNF4A,IKZF1,IRF3,IRF4,JUN,JUND,MAFK,MAX,MAZ,MEF2A,MTA3,MXI1,MYC,NANOG,NFATC1,NFYA,NFYB,NRF1,PAX5,PBX3,PHF8,PML,POU2F2,PPARGC1A,RAD21,RBBP5,RCOR1,RELA,REST,RFX5,RUNX3,SAP30,SETDB1,SIN3A,SMC3,SP1,SP2,SP4,SPI1,SR…	1	miR-193b
AP3S1	87	84	ARID3A,ATF1,ATF2,BATF,BHLHE40,CCNT2,CDKN3,CEBPB,CEBPD,CHD2,CREB1,CTCF,CTCFL,E2F1,E2F4,E2F6,EBF1,EGR1,ELF1,ELK1,ELK4,ETS1,FOS,FOXA1,FOXA2,FOXM1,FOXP2,GABPA,GATA1,GATA2,GTF2F1,HMGN3,IRF1,IRF3,IRF4,JUN,JUNB,JUND,KDM5A,KDM5B,MAFK,MAX,MAZ,MEF2A,MTA3,MXI1,MYBL2,MYC,NFATC1,NR3C1,PAX5,PHF8,PML,POU2F2,RAD21,RBBP5,RELA,REST,RFX5,RUNX3,SAP30,SETDB1,SIN3A,SIX5,SMC3,SP1,SPI1,STAT1,SUPT20H,TAF1,TAF7,TBP,TCF12,…	3	miR-18a*,miR-30c-2*,miR-877
AP3S2	107	106	ARID3A,ATF1,ATF2,BACH1,BATF,BCLAF1,BHLHE40,BRCA1,CBX3,CCNT2,CDKN3,CEBPB,CEBPD,CHD2,CREB1,CTBP2,CTCF,CTCFL,E2F1,E2F4,E2F6,EBF1,EGR1,ELF1,ELK1,ELK4,EP300,ETS1,FOS,FOSL2,FOXA1,FOXA2,FOXM1,FOXP2,GABPA,GTF2B,GTF2F1,GTF3C2,HDAC1,HDAC2,HMGN3,HNF4A,IRF1,IRF4,JUN,JUND,KDM5A,KDM5B,MAFK,MAX,MAZ,MEF2A,MEF2C,MTA3,MXI1,MYBL2,MYC,NFATC1,NFYA,NR2C2,NR3C1,PAX5,PHF8,PML,POU2F2,RAD21,RBBP5,RCOR1,RELA,REST,RFX5,RUNX…	1	miR-20a
AP4B1	110	109	ARID3A,ATF1,ATF2,ATF3,BACH1,BCLAF1,BHLHE40,BRCA1,CBX3,CCNT2,CDKN3,CEBPB,CHD2,CREB1,CTCF,CTCFL,E2F1,E2F4,E2F6,EBF1,EGR1,ELF1,ELK1,ELK4,EP300,ETS1,FOS,FOSL1,FOSL2,FOXM1,FOXP2,GABPA,GATA1,GATA2,GTF2F1,HDAC1,HDAC2,HMGN3,HNF4A,HNF4G,IRF1,IRF4,JUN,JUNB,JUND,KDM5B,MAFF,MAFK,MAX,MAZ,MEF2A,MEF2C,MTA3,MXI1,MYBL2,MYC,NFATC1,NFYA,NFYB,NR2C2,NR2F2,NR3C1,NRF1,PAX5,PBX3,PHF8,PML,POU2F2,RAD21,RBBP5,RCOR1,RELA,RE…	1	miR-23b
AP4B1-AS1	41	41	ATF2,BATF,BHLHE40,CBX3,CEBPB,CTCF,EBF1,ELF1,FOS,FOXM1,GATA3,IKZF1,IRF1,IRF4,JUN,MAFF,MAFK,MAX,MEF2A,MEF2C,MXI1,MYC,NFATC1,NR2F2,PAX5,PML,RAD21,RELA,REST,RFX5,RUNX3,SETDB1,SP1,SPI1,TCF12,TCF7L2,TRIM28,USF1,ZEB1,ZNF143,ZNF217	0
AP4E1	92	92	ARID3A,ATF1,ATF2,ATF3,BACH1,BATF,BCLAF1,BHLHE40,BRCA1,CBX3,CCNT2,CEBPB,CHD2,CREB1,CTCF,CTCFL,E2F1,E2F4,E2F6,EBF1,EGR1,ELF1,ELK1,ELK4,EP300,ESR1,ETS1,FOS,FOXA1,FOXM1,FOXP2,GABPA,GTF2F1,GTF3C2,HDAC1,HDAC2,HDAC6,HMGN3,HNF4G,IRF1,IRF4,JUN,JUND,MAFK,MAX,MAZ,MEF2A,MEF2C,MXI1,MYC,PAX5,PBX3,PHF8,PML,POU2F2,POU5F1,RAD21,RBBP5,RCOR1,RELA,REST,RFX5,RUNX3,RXRA,SAP30,SETDB1,SIN3A,SIX5,SMC3,SP1,SPI1,SRF,TAF1,T…	0
AP4M1	91	91	ATF2,ATF3,BACH1,BCLAF1,BHLHE40,CBX3,CCNT2,CEBPB,CHD2,CREB1,CTCF,E2F1,E2F4,E2F6,EBF1,EGR1,ELF1,ELK1,ELK4,EP300,ETS1,FOS,FOSL1,FOXA1,FOXA2,FOXM1,FOXP2,GABPA,GTF2B,GTF2F1,GTF3C2,HDAC1,HDAC2,HMGN3,HNF4A,IRF1,IRF4,JUNB,JUND,KDM5B,MAFF,MAFK,MAX,MAZ,MXI1,MYC,NFATC1,NFE2,NFYA,NFYB,NR3C1,NRF1,PAX5,PBX3,PHF8,PML,POU2F2,RAD21,RBBP5,RELA,REST,RFX5,RUNX3,RXRA,SAP30,SIN3A,SMC3,SP1,SP2,SP4,SPI1,SREBF1,SRF,TAF1,…	0
AP4S1	83	82	ARID3A,ATF1,ATF2,BATF,BHLHE40,CCNT2,CDKN3,CEBPB,CEBPD,CHD2,CREB1,CTCF,E2F4,EGR1,ELF1,EP300,FOS,FOSL1,FOSL2,FOXA1,FOXA2,FOXM1,GABPA,GATA1,GATA2,GTF2B,GTF3C2,HMGN3,HNF4A,HNF4G,IKZF1,IRF4,JUN,JUNB,JUND,KDM5B,MAFF,MAFK,MAX,MAZ,MBD4,MEF2A,MEF2C,MXI1,MYBL2,MYC,NFYB,NR2C2,NR3C1,NRF1,PAX5,PHF8,PML,RAD21,RBBP5,RCOR1,REST,RFX5,RUNX3,RXRA,SIN3A,SMC3,SP1,SPI1,SRF,STAT1,STAT3,TAF1,TAF7,TAL1,TBP,TCF12,TCF3,TCF…	1	miR-15b
AP5B1	82	82	ATF2,ATF3,BACH1,BCLAF1,BHLHE40,CBX3,CCNT2,CEBPB,CHD2,CTBP2,CTCF,CTCFL,E2F1,E2F4,E2F6,EGR1,ELF1,EP300,ETS1,EZH2,FOS,FOXA1,FOXM1,FOXP2,GABPA,GTF2F1,HDAC1,HDAC2,HMGN3,HNF4A,HNF4G,JUND,KDM5B,MAFK,MAX,MAZ,MEF2A,MXI1,MYBL2,MYC,NANOG,NFYA,NR3C1,NRF1,PAX5,PHF8,PML,RAD21,RBBP5,RCOR1,RELA,REST,RUNX3,SAP30,SETDB1,SIN3A,SMC3,SP1,SP4,SRF,STAT1,STAT2,STAT3,SUZ12,TAF1,TAF7,TAL1,TBL1XR1,TBP,TCF12,TCF3,TFAP2A,TFA…	0
AP5M1	59	59	ATF2,ATF3,BATF,CEBPB,CHD2,CREB1,CTCF,E2F1,E2F4,EBF1,EGR1,ELF1,ELK1,ELK4,EP300,ETS1,FOS,FOSL1,FOSL2,FOXA1,FOXA2,FOXP2,GABPA,GTF2F1,HDAC1,IRF1,JUND,KDM5B,MAFF,MAFK,MAX,MAZ,MXI1,MYC,PAX5,PHF8,PML,POU2F2,RBBP5,RELA,REST,RUNX3,SAP30,SIN3A,SIX5,SP1,TAF1,TAF7,TBP,TCF7L2,TEAD4,TFAP2A,TFAP2C,UBTF,USF1,WRNIP1,YY1,ZBTB33,ZNF143	0
AP5S1	99	99	ARID3A,ATF1,ATF2,ATF3,BACH1,BHLHE40,BRCA1,CBX3,CCNT2,CDKN3,CEBPB,CEBPD,CHD2,CTBP2,CTCF,CTCFL,E2F1,E2F4,E2F6,EBF1,EGR1,ELF1,EP300,ESR1,ESRRA,ETS1,FOS,FOSL2,FOXA1,FOXA2,FOXM1,FOXP2,GABPA,GATA1,HDAC1,HMGN3,HNF4A,HSF1,IRF4,JUN,JUNB,JUND,KDM5B,MAFF,MAFK,MAX,MAZ,MBD4,MEF2C,MTA3,MXI1,MYBL2,MYC,NFYB,NR2C2,NR2F2,NR3C1,NRF1,PAX5,PHF8,PML,POU2F2,PPARGC1A,RAD21,RBBP5,RCOR1,RELA,REST,RFX5,RUNX3,RXRA,SAP30,SIN…	0
AP5Z1	88	88	ATF1,ATF2,ATF3,BATF,BCLAF1,BHLHE40,BRCA1,CBX3,CCNT2,CEBPB,CHD2,CREB1,CTCF,CTCFL,E2F1,E2F4,E2F6,EBF1,EGR1,ELF1,ELK1,ELK4,EP300,ETS1,FOS,FOSL1,FOSL2,FOXA1,FOXP2,GABPA,GTF2F1,HDAC1,HMGN3,HNF4A,HNF4G,IRF1,IRF3,JUN,JUND,KDM5A,KDM5B,MAFK,MAX,MAZ,MEF2A,MTA3,MXI1,MYBL2,MYC,NFATC1,NFE2,NFYA,NFYB,NR2C2,NR2F2,NR3C1,PAX5,PBX3,PHF8,PML,POU2F2,RAD21,RBBP5,RCOR1,RELA,REST,SAP30,SIN3A,SIRT6,SIX5,SMARCC2,SP1,SP2,…	0
APAF1	67	67	ARID3A,BACH1,BATF,CCNT2,CDKN3,CEBPB,CHD2,CREB1,CTCF,E2F1,E2F4,E2F6,EBF1,EGR1,ELF1,EP300,FOS,FOSL2,FOXA1,FOXA2,FOXM1,FOXP2,GABPA,GTF3C2,HDAC1,HMGN3,JUN,JUND,KDM5B,MAFF,MAFK,MAX,MAZ,MEF2A,MXI1,MYBL2,MYC,NFYB,NR3C1,NRF1,PAX5,PHF8,PML,POU2F2,RAD21,RBBP5,RCOR1,REST,RFX5,RUNX3,SAP30,SIN3A,SMC3,SP1,SPI1,STAT1,STAT3,TAF1,TBP,TCF7L2,TFAP2A,TFAP2C,WRNIP1,YY1,ZBTB7A,ZKSCAN1,ZNF143	0
APBA1	28	28	CDKN3,CTBP2,CTCF,CTCFL,E2F4,E2F6,EGR1,FOS,FOXP2,JUN,MAFF,MAFK,MAX,NRF1,PBX3,RAD21,REST,SIN3A,SMC3,TAF1,TAF7,TBP,TEAD4,UBTF,USF1,YY1,ZNF143,ZNF263	0
APBA2	14	14	BACH1,CEBPB,CTCF,EGR1,ELF1,ESR1,MAX,RAD21,REST,SIN3A,SMC3,TBP,YY1,ZNF143	0
APBA3	90	89	ARID3A,ATF1,ATF2,ATF3,BACH1,BCLAF1,BHLHE40,BRCA1,CBX3,CCNT2,CDKN3,CEBPB,CEBPD,CHD2,CREB1,CTCF,CTCFL,E2F4,E2F6,EBF1,EGR1,ELF1,ELK1,ELK4,ESR1,ETS1,EZH2,FOS,FOSL1,FOSL2,FOXM1,FOXP2,GABPA,GATA1,GTF2F1,GTF3C2,HDAC1,HDAC6,HMGN3,IRF1,JUN,JUND,KDM5B,MAFK,MAX,MAZ,MXI1,MYBL2,MYC,NR2F2,NRF1,PAX5,PHF8,PML,POU2F2,RAD21,RCOR1,RELA,REST,RFX5,RUNX3,SAP30,SIN3A,SIX5,SMC3,SP1,SP4,SPI1,SREBF1,SRF,STAT1,STAT3,TAF1,T…	1	miR-615-3p
APBB1	49	48	ATF2,ATF3,BATF,BHLHE40,CEBPB,CTCF,EBF1,EGR1,ESR1,ETS1,EZH2,FOXM1,FOXP2,GABPA,HDAC1,HNF4A,IKZF1,IRF4,KDM5B,MAX,MAZ,MTA3,MXI1,MYC,NFATC1,NR3C1,PAX5,PHF8,PML,POU2F2,RAD21,RBBP5,RELA,REST,RUNX3,SIN3A,SMC3,SP1,SPI1,SRF,SUZ12,TAF1,TCF12,TCF3,TEAD4,USF1,USF2,YY1	1	miR-331-3p
APBB1IP	39	39	ATF2,BATF,BCLAF1,BHLHE40,CEBPB,CHD2,CTCF,EBF1,EGR1,ELF1,FOXM1,IKZF1,IRF4,MAFK,MAX,MAZ,MEF2A,MTA3,MXI1,MYC,NFYB,PML,POU2F2,RAD21,RBBP5,RELA,REST,RUNX3,SIN3A,SPI1,SRF,TAF1,TBP,TCF12,TCF3,USF1,USF2,WRNIP1,YY1	0
APBB2	83	79	ARID3A,BHLHE40,BRCA1,CEBPB,CEBPD,CHD2,CREB1,CTCF,CTCFL,E2F1,E2F4,E2F6,EBF1,EGR1,ELF1,ELK1,ELK4,EP300,FOS,FOXA2,FOXM1,FOXP2,GABPA,GTF2F1,HNF4G,IRF4,JUN,JUND,MAFF,MAFK,MAX,MAZ,MXI1,MYBL2,MYC,NFYA,NFYB,NR2C2,NR3C1,NRF1,PAX5,PBX3,PML,POU2F2,RAD21,RBBP5,RCOR1,RELA,REST,RUNX3,RXRA,SIN3A,SMARCC1,SMARCC2,SMC3,SP1,SP4,SPI1,STAT1,STAT3,TAF1,TAF7,TBP,TCF12,TCF3,TCF7L2,TEAD4,TFAP2A,TFAP2C,UBTF,USF1,USF2,YY1,…	4	miR-1260b,miR-27a,miR-424,miR-93
APBB3	94	94	ATF1,ATF2,ATF3,BACH1,BATF,BCLAF1,BHLHE40,BRCA1,CBX3,CCNT2,CDKN3,CEBPB,CHD2,CREB1,CTBP2,CTCF,E2F1,E2F4,E2F6,EBF1,EGR1,ELF1,ELK1,ELK4,ETS1,FOS,FOSL2,FOXA1,FOXP2,GABPA,GATA1,GATA2,GTF2F1,HDAC1,HDAC2,HMGN3,IRF1,JUN,JUNB,JUND,KDM5B,MAFK,MAX,MAZ,MXI1,MYC,NFATC1,NFYA,NR2C2,NR2F2,NRF1,PAX5,PBX3,PHF8,PML,POU2F2,RAD21,RBBP5,RCOR1,RELA,REST,RUNX3,SAP30,SIN3A,SIX5,SMARCC1,SMC3,SP1,SP4,SPI1,SRF,STAT1,STAT2,ST…	0
APC	85	83	ATF1,ATF2,ATF3,BHLHE40,CBX3,CCNT2,CDKN3,CEBPB,CEBPD,CHD2,CTCF,E2F1,E2F4,E2F6,EGR1,ELF1,ELK4,EP300,ETS1,FOS,FOXM1,FOXP2,GABPA,GATA1,GATA2,GTF2B,GTF2F1,HDAC1,HDAC2,HMGN3,IRF4,JUN,JUNB,JUND,KDM5B,MAX,MAZ,MTA3,MXI1,MYBL2,MYC,NFATC1,NFE2,NFYA,NFYB,NR2F2,NRF1,PAX5,PHF8,PML,POU2F2,RBBP5,RCOR1,RELA,REST,RUNX3,SAP30,SETDB1,SIN3A,SMARCC1,SP1,SP4,SRF,STAT1,STAT3,TAF1,TAF7,TAL1,TBP,TCF12,TCF7L2,TEAD4,TFAP2A,…	2	miR-148a,miR-186
APC2	71	71	ATF3,BACH1,BHLHE40,CCNT2,CEBPB,CHD2,CTBP2,CTCF,CTCFL,E2F1,E2F4,E2F6,EGR1,ELF1,ELK1,EP300,ETS1,EZH2,FOS,FOSL2,FOXA1,FOXA2,FOXM1,FOXP2,GABPA,HDAC2,HMGN3,KDM5B,MAFF,MAX,MAZ,MXI1,MYC,NFATC1,NFYA,NFYB,NR2F2,NR3C1,NRF1,PAX5,PHF8,RAD21,RBBP5,RELA,REST,RFX5,RUNX3,SAP30,SIN3A,SMC3,SP1,SP2,SP4,SPI1,STAT1,STAT3,SUZ12,TAF1,TAL1,TBP,TCF7L2,TFAP2A,TFAP2C,UBTF,USF1,USF2,YY1,ZBTB7A,ZKSCAN1,ZNF143,ZNF263	0
APCDD1	14	14	CEBPB,CTCF,EZH2,FOXA1,FOXA2,HNF4A,HNF4G,JUND,MYBL2,RAD21,RXRA,SP1,TCF7L2,ZNF263	0
APCDD1L	20	20	CEBPB,CTBP2,CTCF,EBF1,EGR1,FOS,FOXP2,GATA2,JUN,JUND,MYC,NFATC1,PBX3,RBBP5,SIN3A,SUZ12,TCF3,USF1,YY1,ZNF143	0
APCDD1L-AS1	23	23	CEBPB,CTBP2,CTCF,EBF1,EGR1,FOS,FOSL2,FOXP2,GATA2,JUN,JUND,MAFF,MAFK,MYC,NFATC1,PBX3,RBBP5,SIN3A,SUZ12,TCF3,USF1,YY1,ZNF143	0
APCS	6	6	EBF1,FOS,JUND,NR3C1,RUNX3,STAT3	0
APEH	77	75	ARID3A,ATF2,BCLAF1,BHLHE40,CCNT2,CEBPB,CHD2,CREB1,CTCF,CTCFL,E2F4,E2F6,EBF1,EGR1,ELF1,ELK1,ELK4,FOS,FOSL2,FOXA1,FOXA2,FOXM1,FOXP2,GABPA,GATA1,GTF2F1,HDAC1,HNF4A,HNF4G,JUND,KDM5A,MAX,MAZ,MXI1,MYBL2,MYC,NFYA,NFYB,NRF1,PAX5,PBX3,PHF8,PML,POU2F2,RAD21,RBBP5,RCOR1,RELA,REST,RFX5,RUNX3,RXRA,SAP30,SIN3A,SMC3,SP1,SP2,SP4,SPI1,SREBF1,SRF,TAF1,TAL1,TBP,TCF3,TCF7L2,TEAD4,TFAP2A,TFAP2C,USF1,USF2,YY1,ZBTB7A,Z…	2	miR-186,miR-193b
APELA	27	27	ATF2,CEBPB,CHD2,CTCF,EP300,FOXA1,GATA3,IKZF1,MAFF,MAFK,MAZ,MEF2A,MXI1,NFYB,PBX3,RAD21,RELA,RUNX3,SIN3A,SP1,TAF1,TAF7,TBP,TCF12,TCF3,YY1,ZNF217	0
APEX1	106	102	ATF1,ATF2,ATF3,BACH1,BCLAF1,BHLHE40,BRCA1,CBX3,CCNT2,CDKN3,CEBPB,CEBPD,CHD2,CREB1,E2F1,E2F4,E2F6,EBF1,EGR1,ELF1,ELK1,ELK4,ETS1,EZH2,FOS,FOSL2,FOXA1,FOXM1,FOXP2,GABPA,GATA1,GATA2,GTF2B,GTF2F1,HDAC1,HMGN3,HSF1,IRF1,IRF3,JUN,JUND,KDM5B,MAFF,MAFK,MAX,MAZ,MTA3,MXI1,MYBL2,MYC,NFE2,NFYA,NFYB,NR2C2,NR2F2,NR3C1,NRF1,PAX5,PBX3,PHF8,PML,POU2F2,RAD21,RBBP5,RCOR1,RELA,REST,RFX5,RUNX3,SAP30,SETDB1,SIN3A,SIRT6,…	4	miR-17,miR-185,miR-935,miR-99a
APEX2	63	63	ATF1,BHLHE40,CDKN3,CEBPB,CHD2,CREB1,CTCF,E2F1,E2F4,E2F6,EGR1,ELF1,ELK1,ELK4,EP300,FOS,FOSL2,FOXA1,FOXA2,FOXP2,GABPA,GATA1,GATA2,HDAC1,HNF4A,HNF4G,IRF1,JUN,JUND,KDM5B,MAFF,MAFK,MAX,MAZ,MXI1,MYC,NFYB,NR2C2,NR2F2,NRF1,PHF8,PML,RAD21,RBBP5,RCOR1,RELA,RFX5,RXRA,SAP30,SIN3A,SMARCC1,SP1,SPI1,STAT1,TAF1,TAL1,TBP,TCF7L2,TEAD4,TFAP2A,TFAP2C,YY1,ZNF263	0
APH1A	79	79	ATF1,ATF2,ATF3,BACH1,BATF,BHLHE40,BRCA1,CDKN3,CEBPB,CEBPD,CHD2,CREB1,CTCF,E2F1,E2F4,E2F6,EGR1,ELF1,ELK1,ELK4,ETS1,FOS,FOSL2,FOXM1,FOXP2,GABPA,GTF2F1,HDAC1,HNF4A,HNF4G,IRF1,IRF4,JUN,JUND,KDM5B,MAFK,MAX,MAZ,MEF2A,MXI1,MYBL2,MYC,NANOG,NFYA,NFYB,PHF8,PML,RAD21,RBBP5,RCOR1,RELA,REST,RFX5,RUNX3,SAP30,SIN3A,SIX5,SMARCC1,SMC3,SP1,SP4,SPI1,SRF,STAT1,TAF1,TAF7,TBP,TCF12,TEAD4,TFAP2A,TFAP2C,USF1,USF2,WRNIP1…	0
APH1B	39	39	ATF3,BACH1,CCNT2,CEBPB,CREB1,CTCF,E2F6,EGR1,ELF1,ETS1,FOS,FOSL2,FOXA1,FOXA2,FOXP2,GABPA,HMGN3,JUN,JUND,MAX,MAZ,MYC,NR3C1,PAX5,PHF8,PML,RAD21,RBBP5,REST,RFX5,RUNX3,SIN3A,SMC3,SPI1,TAF1,TBP,UBTF,YY1,ZBTB7A	0
API5	82	82	ARID3A,ATF1,ATF2,BCLAF1,BDP1,BRCA1,CBX3,CCNT2,CEBPB,CEBPD,CHD2,CREB1,CTCF,CTCFL,E2F1,E2F4,E2F6,EBF1,EGR1,ELF1,ELK1,EP300,ETS1,FOS,FOXA1,FOXM1,FOXP2,GABPA,GTF2F1,GTF3C2,HDAC1,HDAC2,HMGN3,IRF1,IRF4,JUN,JUND,KDM5B,MAX,MAZ,MXI1,MYBL2,MYC,NFYB,NRF1,PAX5,PBX3,PHF8,PML,POLR3A,POU2F2,RAD21,RBBP5,RCOR1,RELA,REST,RFX5,RUNX3,RXRA,SAP30,SIN3A,SIX5,SMARCC1,SMC3,SP1,SP2,SRF,TAF1,TAF7,TAL1,TBL1XR1,TBP,TCF12,TCF…	0
APIP	74	74	ARID3A,ATF1,ATF2,ATF3,BHLHE40,CCNT2,CEBPB,CEBPD,CHD2,CTCF,E2F1,E2F4,E2F6,EBF1,EGR1,ELF1,ELK1,ELK4,FOS,FOSL1,FOSL2,FOXM1,GTF2F1,HDAC1,HMGN3,IRF1,JUN,JUNB,JUND,KDM5B,MAFF,MAFK,MAX,MAZ,MXI1,MYC,NFYA,NFYB,NR3C1,NRF1,PAX5,PHF8,PML,POU2F2,RAD21,RBBP5,RCOR1,RELA,REST,RFX5,RUNX3,SAP30,SIN3A,SMARCC1,SMC3,SP1,SP4,SPI1,SRF,STAT1,STAT3,TAF1,TBP,TCF12,TCF7L2,TEAD4,TFAP2C,UBTF,USF1,USF2,YY1,ZBTB7A,ZEB1,ZNF143	0
APITD1	93	92	ARID3A,ATF2,ATF3,BCLAF1,BHLHE40,CBX3,CCNT2,CDKN3,CEBPB,CEBPD,CHD2,CREB1,CTCF,CTCFL,E2F1,E2F4,E2F6,EBF1,EGR1,ELF1,ELK1,ETS1,FOS,FOXA1,FOXA2,FOXM1,FOXP2,GABPA,GTF2F1,GTF3C2,HDAC1,HDAC2,HMGN3,HNF4A,HNF4G,IRF4,JUN,JUNB,JUND,KDM5B,MAFF,MAFK,MAX,MAZ,MEF2A,MEF2C,MTA3,MXI1,MYBL2,MYC,NFATC1,NFYB,NR2F2,NRF1,PAX5,PHF8,PML,POU2F2,RAD21,RBBP5,RCOR1,RELA,REST,RUNX3,SAP30,SIN3A,SIX5,SMC3,SP1,SPI1,SREBF1,SRF,STA…	1	miR-182
APITD1-CORT	92	92	ARID3A,ATF2,ATF3,BCLAF1,BHLHE40,CBX3,CCNT2,CDKN3,CEBPB,CEBPD,CHD2,CREB1,CTCF,CTCFL,E2F1,E2F4,E2F6,EBF1,EGR1,ELF1,ELK1,ETS1,FOS,FOXA1,FOXA2,FOXM1,FOXP2,GABPA,GTF2F1,GTF3C2,HDAC1,HDAC2,HMGN3,HNF4A,HNF4G,IRF4,JUN,JUNB,JUND,KDM5B,MAFF,MAFK,MAX,MAZ,MEF2A,MEF2C,MTA3,MXI1,MYBL2,MYC,NFATC1,NFYB,NR2F2,NRF1,PAX5,PHF8,PML,POU2F2,RAD21,RBBP5,RCOR1,RELA,REST,RUNX3,SAP30,SIN3A,SIX5,SMC3,SP1,SPI1,SREBF1,SRF,STA…	0
APLF	68	68	ATF1,ATF2,ATF3,BACH1,BATF,CCNT2,CDKN3,CEBPB,CEBPD,CHD2,CREB1,CTBP2,CTCF,E2F1,E2F4,E2F6,EGR1,ELF1,ESR1,ETS1,FOS,FOSL2,FOXA1,FOXP2,GABPA,GATA1,HDAC1,HDAC2,HMGN3,JUN,JUND,KDM5B,MAFK,MAX,MAZ,MXI1,MYBL2,MYC,NANOG,NR2C2,NRF1,PHF8,PML,RAD21,RBBP5,RCOR1,RELA,REST,RUNX3,SAP30,SETDB1,SIN3A,SIX5,SMARCC2,SMC3,SP1,SPI1,STAT3,TAF1,TAL1,TBP,TCF7L2,TEAD4,UBTF,YY1,ZBTB33,ZBTB7A,ZNF143	0
APLN	16	14	CEBPB,CTCF,E2F1,E2F6,EGR1,MAX,RAD21,REST,RUNX3,SIN3A,SMC3,UBTF,USF1,ZNF263	2	miR-30b,miR-30c
APLNR	27	25	BHLHE40,CCNT2,CEBPB,EBF1,EGR1,ELF1,EP300,FOXP2,GATA1,GATA2,HMGN3,IRF1,JUND,MAZ,MYC,NR2F2,NRF1,PHF8,RAD21,REST,SPI1,TAL1,TEAD4,ZBTB7A,ZNF143	2	miR-10b,miR-16
APLP1	41	40	BHLHE40,CBX3,CCNT2,CEBPD,CHD2,CREB1,CTCF,E2F1,E2F6,EBF1,EGR1,ELF1,ETS1,EZH2,FOSL2,FOXP2,HDAC2,HMGN3,MAX,MAZ,MXI1,MYC,NFYA,NFYB,NR3C1,RAD21,RBBP5,REST,RXRA,SIN3A,SIX5,SP1,SP2,TBP,UBTF,USF1,YY1,ZBTB7A,ZNF143,ZNF263	1	miR-484
APLP2	76	73	ARID3A,ATF1,ATF3,CBX3,CCNT2,CEBPB,CEBPD,CHD2,CREB1,CTBP2,CTCF,E2F1,E2F4,E2F6,EGR1,ELF1,EP300,ETS1,FOS,FOSL2,FOXA1,FOXA2,GABPA,GATA1,GATA2,GTF2B,GTF2F1,HMGN3,HNF4A,HNF4G,IRF1,JUN,JUND,KDM5B,MAFF,MAFK,MAX,MAZ,MXI1,MYBL2,MYC,NFYA,NFYB,NR2F2,PAX5,PHF8,PML,POU2F2,RAD21,RBBP5,RELA,REST,RUNX3,SIN3A,SP1,SP2,SP4,SPI1,SRF,TAF1,TAF7,TAL1,TBP,TCF12,TCF7L2,TEAD4,TFAP2A,TFAP2C,TRIM28,UBTF,YY1,ZBTB7A,ZNF263	3	miR-106b,miR-1260b,miR-93
APMAP	78	78	ARID3A,ATF1,ATF2,BCLAF1,BHLHE40,BRCA1,CBX3,CEBPB,CEBPD,CHD2,CREB1,CTCF,E2F1,E2F4,E2F6,EBF1,EGR1,ELF1,ELK1,ELK4,EP300,EZH2,FOS,FOSL2,FOXA1,FOXA2,FOXM1,FOXP2,GABPA,GATA1,GATA3,GTF2F1,HMGN3,HNF4A,JUN,JUND,KDM5B,MAFF,MAX,MAZ,MEF2A,MXI1,MYBL2,MYC,NFYB,NR3C1,PAX5,PBX3,PHF8,PML,POU2F2,RAD21,RBBP5,RCOR1,RELA,REST,RFX5,RUNX3,RXRA,SETDB1,SIN3A,SIX5,SMC3,SP1,SP2,SRF,STAT3,TAF1,TAF7,TBP,TCF7L2,TEAD4,TFAP2A,T…	0
APOA1	70	70	ARID3A,BACH1,BHLHE40,CBX3,CCNT2,CDKN3,CEBPB,CEBPD,CHD2,CTBP2,CTCF,CTCFL,E2F4,E2F6,ELF1,ESR1,FOSL2,FOXA1,FOXA2,FOXM1,FOXP2,GABPA,GATA2,HDAC6,HMGN3,HNF4A,HNF4G,IRF4,MAX,MAZ,MBD4,MXI1,MYBL2,MYC,NR2C2,NR2F2,NRF1,PAX5,PHF8,PML,RAD21,RBBP5,RCOR1,REST,RFX5,RUNX3,RXRA,SIN3A,SMC3,SP1,SPI1,SREBF1,SRF,TAF1,TBP,TCF12,TCF3,TCF7L2,TEAD4,TFAP2A,TFAP2C,TRIM28,USF1,USF2,WRNIP1,YY1,ZBTB33,ZBTB7A,ZNF143,ZNF263	0
APOA1BP	84	83	ATF2,BACH1,BCLAF1,BHLHE40,BRCA1,CCNT2,CDKN3,CEBPB,CEBPD,CHD2,CREB1,CTCF,E2F1,E2F4,E2F6,EBF1,EGR1,ELF1,ELK1,ELK4,EP300,ETS1,FOSL2,FOXP2,GABPA,GTF2F1,HDAC1,HDAC2,HMGN3,IRF1,JUND,KDM5A,KDM5B,MAX,MAZ,MXI1,MYBL2,MYC,NR3C1,NRF1,PAX5,PHF8,PML,POU2F2,RAD21,RBBP5,RCOR1,RELA,REST,RFX5,RUNX3,RXRA,SAP30,SIN3A,SIX5,SMC3,SP1,SP2,SP4,SPI1,SRF,STAT1,STAT3,TAF1,TAF7,TBL1XR1,TBP,TCF12,TCF3,TCF7L2,TEAD4,TFAP2A,TFAP…	1	miR-20a
APOA2	95	95	ARID3A,ATF1,ATF2,ATF3,BHLHE40,BRCA1,CBX3,CDKN3,CEBPB,CEBPD,CHD2,CREB1,CTBP2,CTCF,CTCFL,E2F4,EBF1,ELF1,ETS1,FOS,FOSL2,FOXA1,FOXA2,FOXM1,GABPA,GATA1,GTF2F1,HDAC1,HNF4A,HNF4G,IKZF1,IRF1,IRF3,IRF4,JUN,JUND,KDM5A,KDM5B,MAFF,MAFK,MAX,MAZ,MBD4,MEF2A,MEF2C,MTA3,MXI1,MYBL2,MYC,NANOG,NFYA,NFYB,NR2F2,PAX5,PBX3,PHF8,PML,POU2F2,RAD21,RCOR1,RELA,REST,RFX5,RUNX3,RXRA,SAP30,SIN3A,SIX5,SMC3,SP1,SP2,SPI1,SREBF1,SR…	0
APOA4	42	42	ARID3A,BHLHE40,CEBPB,CEBPD,CHD2,CTCF,E2F6,ELF1,ESRRA,FOSL2,FOXA1,FOXA2,GABPA,HNF4A,HNF4G,MAX,MAZ,MBD4,MXI1,MYBL2,MYC,NR2C2,NR3C1,PPARGC1A,RAD21,RCOR1,REST,RFX5,RXRA,SIN3A,SMC3,SP1,SPI1,SREBF1,TAF1,TBP,TEAD4,TFAP2A,TFAP2C,USF1,YY1,ZBTB7A	0
APOA5	69	69	BACH1,BATF,BHLHE40,CBX3,CEBPB,CHD2,CREB1,CTCF,CTCFL,EBF1,ELF1,ELK1,ETS1,FOS,FOXA1,FOXA2,FOXM1,FOXP2,GABPA,GATA2,HDAC1,HMGN3,HNF4A,HNF4G,IRF4,JUND,KDM5B,MAFF,MAFK,MAX,MAZ,MTA3,MXI1,MYBL2,MYC,NFE2,NFYB,NR2C2,PAX5,PBX3,PHF8,PML,POU2F2,RAD21,RBBP5,RCOR1,RELA,REST,RUNX3,RXRA,SAP30,SIN3A,SIX5,SMC3,SP1,SPI1,STAT3,TAF1,TAF7,TAL1,TBP,TCF12,TCF3,USF1,YY1,ZBTB33,ZBTB7A,ZNF143,ZNF263	0
APOB	54	54	ARID3A,ATF3,BHLHE40,BRCA1,CEBPB,CEBPD,CHD2,CTBP2,CTCF,EGR1,ELF1,EP300,EZH2,FOS,FOSL2,FOXA1,FOXA2,GTF2F1,HNF4A,HNF4G,HSF1,JUN,JUND,MAFK,MAX,MAZ,MBD4,MXI1,MYBL2,MYC,NR2C2,NR2F2,PPARGC1A,RAD21,RBBP5,RCOR1,REST,RFX5,RXRA,SIN3A,SMC3,SP1,SRF,STAT1,TAF1,TBP,TCF12,TEAD4,USF1,YY1,ZBTB33,ZBTB7A,ZNF143,ZNF263	0
APOBEC1	12	12	CTCF,FOS,FOSL2,FOXA1,HNF4A,JUND,MAFF,MAFK,RAD21,RXRA,SPI1,STAT3	0
APOBEC2	16	16	ATF1,BHLHE40,CTCF,EGR1,ELF1,FOSL2,FOXA1,FOXA2,GATA1,GATA2,JUND,SP1,SPI1,TCF7L2,TEAD4,ZNF263	0
APOBEC3A	30	30	BHLHE40,BRCA1,CEBPB,CTCF,EBF1,ELF1,ESR1,FOS,GATA1,GTF2F1,HNF4A,HNF4G,JUND,MAFF,MAFK,MAZ,POU2F2,RAD21,RELA,RFX5,RUNX3,SMC3,SP1,STAT2,STAT3,TAF1,TAL1,TBP,USF1,YY1	0
APOBEC3A_B	30	30	BHLHE40,BRCA1,CEBPB,CTCF,EBF1,ELF1,ESR1,FOS,GATA1,GTF2F1,HNF4A,HNF4G,JUND,MAFF,MAFK,MAZ,POU2F2,RAD21,RELA,RFX5,RUNX3,SMC3,SP1,STAT2,STAT3,TAF1,TAL1,TBP,USF1,YY1	0
APOBEC3B	74	74	ARID3A,ATF1,ATF2,ATF3,BATF,BHLHE40,CBX3,CDKN3,CEBPB,CHD2,CREB1,CTCF,E2F4,E2F6,EBF1,EGR1,ELF1,ESR1,FOS,FOSL1,FOSL2,FOXM1,FOXP2,GABPA,GATA1,IKZF1,IRF4,JUN,JUNB,JUND,MAFF,MAFK,MAX,MAZ,MEF2A,MEF2C,MTA3,MXI1,MYC,NFATC1,NFYA,NFYB,PAX5,PBX3,PML,POU2F2,RAD21,RCOR1,RELA,REST,RUNX3,SETDB1,SIN3A,SMC3,SP1,SPI1,STAT3,TAF1,TAL1,TBP,TCF12,TCF3,TCF7L2,TFAP2A,TFAP2C,TRIM28,USF1,USF2,WRNIP1,YY1,ZBTB7A,ZEB1,ZNF143,…	0
APOBEC3B-AS1	24	24	ARID3A,CEBPB,CTCF,EBF1,ELK1,FOXM1,MAX,MAZ,PAX5,POU2F2,RAD21,RELA,RFX5,RUNX3,SMC3,SP1,SPI1,SRF,TCF12,TEAD4,WRNIP1,YY1,ZNF143,ZNF263	0
APOBEC3C	44	43	ARID3A,BHLHE40,CTCF,E2F4,EGR1,ELF1,FOS,FOSL2,GATA1,GATA2,IRF1,JUND,KDM5B,MAX,MAZ,MEF2A,MTA3,MYC,NR2F2,PBX3,PHF8,PML,POU2F2,POU5F1,RAD21,RELA,RUNX3,SIN3A,SMC3,SP1,SPI1,STAT2,TAF1,TAL1,TBL1XR1,TBP,TCF7L2,TEAD4,TRIM28,UBTF,USF1,YY1,ZNF263	1	miR-92a
APOBEC3D	44	44	BHLHE40,CEBPB,CTCF,E2F4,EGR1,ELF1,FOS,FOSL2,GATA1,GATA2,IRF1,JUND,KDM5B,MAX,MAZ,MEF2A,MTA3,MYC,NR2F2,PAX5,PBX3,PHF8,PML,POU2F2,POU5F1,RAD21,RELA,RUNX3,SIN3A,SMC3,SP1,SPI1,STAT2,TAF1,TAL1,TBL1XR1,TBP,TCF7L2,TEAD4,TRIM28,UBTF,USF1,YY1,ZNF263	0
APOBEC3F	15	15	CEBPB,CTCF,EBF1,EGR1,FOXA1,IRF1,KDM5B,NANOG,PHF8,POU2F2,RAD21,SPI1,TAF1,TCF7L2,ZNF263	0
APOBEC3G	24	24	BHLHE40,CHD2,CTCF,EBF1,ELF1,KDM5B,MAZ,MEF2A,MEF2C,NFATC1,PHF8,POU2F2,RELA,RUNX3,SP1,SPI1,TAF1,TBP,TCF12,USF1,USF2,WRNIP1,YY1,ZNF263	0
APOBEC3H	36	36	ATF2,BHLHE40,CEBPB,CHD2,CTCF,EBF1,EGR1,ELF1,FOS,HNF4A,IKZF1,IRF4,MAZ,MXI1,MYC,PAX5,PBX3,PML,POU2F2,RAD21,RELA,RFX5,RUNX3,SIN3A,SMC3,SP1,SPI1,TAF1,TBP,TCF12,TCF3,USF1,USF2,WRNIP1,YY1,ZNF263	0
APOBEC4	28	28	CDKN3,CTCF,FOXA1,FOXM1,GABPA,GATA1,GATA2,HDAC2,IKZF1,MAFF,MAFK,MAZ,MYC,NR2F2,POU2F2,RAD21,RELA,RFX5,RUNX3,SMC3,SP4,SPI1,TAL1,TBP,TEAD4,USF1,YY1,ZNF143	0
APOBR	75	75	ATF2,ATF3,BATF,BHLHE40,CDKN3,CEBPB,CHD2,CREB1,CTCF,CTCFL,E2F1,E2F6,EBF1,EGR1,ELF1,ELK1,ELK4,EP300,ETS1,FOS,FOSL2,FOXA1,FOXA2,FOXM1,GABPA,GATA3,GTF2F1,HSF1,IRF4,JUND,KDM5A,KDM5B,MAX,MAZ,MXI1,MYBL2,MYC,NFATC1,NFE2,NFYB,NR2F2,NR3C1,PAX5,PHF8,POU2F2,RAD21,RBBP5,RCOR1,RELA,REST,RUNX3,SAP30,SIN3A,SIX5,SMARCC2,SMC3,SP1,SP4,SPI1,STAT1,SUZ12,TAF1,TBL1XR1,TBP,TCF12,TEAD4,TFAP2A,TFAP2C,THAP1,TRIM28,USF1,USF…	0
APOC1	81	81	ARID3A,ATF1,ATF3,BHLHE40,BRCA1,CCNT2,CEBPB,CEBPD,CHD2,CREB1,CTCF,E2F1,E2F4,E2F6,EGR1,ELF1,EP300,ESRRA,ETS1,EZH2,FOS,FOSL1,FOSL2,FOXA1,FOXA2,GATA1,GATA2,GTF2F1,GTF3C2,HDAC1,HMGN3,HNF4A,HNF4G,IRF1,JUN,JUNB,JUND,KDM5B,MAFF,MAFK,MAX,MAZ,MXI1,MYBL2,MYC,NFE2,NFYA,NFYB,NR2C2,NR2F2,NRF1,PBX3,PHF8,PML,POLR3A,RAD21,RBBP5,REST,RFX5,RUNX3,RXRA,SAP30,SIN3A,SMC3,SP1,SPI1,SRF,STAT3,TAF1,TAF7,TAL1,TBP,TEAD4,UBTF…	0
APOC1P1	55	55	ARID3A,ATF1,ATF3,BACH1,BHLHE40,BRCA1,CEBPB,CEBPD,CHD2,CREB1,CTCF,EGR1,ELF1,ESRRA,FOSL2,FOXA1,FOXA2,FOXP2,GTF2F1,HNF4A,HNF4G,IRF3,JUND,MAFF,MAFK,MAX,MAZ,MBD4,MXI1,MYBL2,MYC,NFYA,NFYB,NR2C2,PAX5,PHF8,PPARGC1A,RAD21,RCOR1,REST,RFX5,RXRA,SIN3A,SMC3,SP1,SREBF1,SRF,TAF1,TBP,TEAD4,USF1,USF2,YY1,ZBTB7A,ZNF143	0
APOC2	92	92	ARID3A,ATF2,BHLHE40,BRCA1,CBX3,CDKN3,CEBPB,CEBPD,CHD2,CREB1,CTCF,CTCFL,E2F6,EBF1,EGR1,ELF1,ELK1,ELK4,EP300,ESRRA,ETS1,FOS,FOSL2,FOXA1,FOXA2,FOXM1,FOXP2,GABPA,GATA2,GTF2F1,HDAC1,HDAC2,HNF4A,HNF4G,IRF4,JUND,KDM5A,KDM5B,MAFF,MAX,MAZ,MTA3,MXI1,MYBL2,MYC,NFATC1,NFYB,NR2C2,NR2F2,NR3C1,NRF1,PAX5,PBX3,PHF8,PML,POU2F2,PPARGC1A,RAD21,RBBP5,RCOR1,RELA,REST,RFX5,RUNX3,RXRA,SAP30,SIN3A,SIX5,SMC3,SP1,SP4,SPI1,…	0
APOC3	70	70	ARID3A,BACH1,BHLHE40,CBX3,CCNT2,CDKN3,CEBPB,CEBPD,CHD2,CTBP2,CTCF,CTCFL,E2F4,E2F6,ELF1,ESR1,ESRRA,FOSL2,FOXA1,FOXA2,FOXM1,FOXP2,GABPA,HDAC6,HMGN3,HNF4A,HNF4G,IRF4,MAX,MAZ,MBD4,MXI1,MYBL2,MYC,NR2C2,NRF1,PAX5,PHF8,PML,PPARGC1A,RAD21,RBBP5,RCOR1,REST,RFX5,RUNX3,RXRA,SIN3A,SMC3,SP1,SPI1,SREBF1,SRF,TAF1,TBP,TCF12,TCF3,TCF7L2,TEAD4,TFAP2A,TFAP2C,TRIM28,USF1,USF2,WRNIP1,YY1,ZBTB33,ZBTB7A,ZNF143,ZNF263	0
APOC4	60	60	ARID3A,BHLHE40,CBX3,CEBPB,CEBPD,CHD2,CTCF,CTCFL,E2F6,EBF1,EGR1,ELF1,ESRRA,ETS1,FOS,FOSL2,FOXA1,FOXA2,GABPA,GATA2,HDAC1,HDAC2,HNF4A,HNF4G,IRF4,JUND,MAX,MAZ,MXI1,MYBL2,MYC,NFATC1,NFYB,NR2C2,PBX3,POU2F2,PPARGC1A,RAD21,RCOR1,REST,RUNX3,RXRA,SIN3A,SMC3,SP1,SPI1,SRF,STAT3,SUZ12,TAF1,TAL1,TBL1XR1,TBP,TCF3,TEAD4,USF1,USF2,YY1,ZBTB7A,ZNF143	0
APOC4-APOC2	60	60	ARID3A,BHLHE40,CBX3,CEBPB,CEBPD,CHD2,CTCF,CTCFL,E2F6,EBF1,EGR1,ELF1,ESRRA,ETS1,FOS,FOSL2,FOXA1,FOXA2,GABPA,GATA2,HDAC1,HDAC2,HNF4A,HNF4G,IRF4,JUND,MAX,MAZ,MXI1,MYBL2,MYC,NFATC1,NFYB,NR2C2,PBX3,POU2F2,PPARGC1A,RAD21,RCOR1,REST,RUNX3,RXRA,SIN3A,SMC3,SP1,SPI1,SRF,STAT3,SUZ12,TAF1,TAL1,TBL1XR1,TBP,TCF3,TEAD4,USF1,USF2,YY1,ZBTB7A,ZNF143	0
APOD	16	16	CEBPB,CTCF,EGR1,ELF1,ESR1,FOXA1,FOXA2,FOXP2,MAFF,MAFK,NR3C1,RAD21,RELA,TAL1,TEAD4,YY1	0
APOE	81	81	ARID3A,ATF1,ATF2,ATF3,BHLHE40,BRCA1,CCNT2,CEBPB,CEBPD,CHD2,CREB1,CTCF,CTCFL,E2F1,E2F4,E2F6,EGR1,ELF1,EP300,ESRRA,ETS1,EZH2,FOS,FOSL1,FOSL2,FOXA1,GATA1,GATA2,GTF2F1,GTF3C2,HDAC1,HMGN3,HNF4A,HNF4G,IRF1,JUN,JUNB,JUND,KDM5B,MAFF,MAFK,MAX,MAZ,MBD4,MXI1,MYBL2,MYC,NFE2,NFYA,NFYB,NR2F2,NRF1,PBX3,PHF8,PML,POLR3A,RAD21,RBBP5,REST,RFX5,RUNX3,RXRA,SAP30,SIN3A,SMC3,SP1,SPI1,STAT3,TAF1,TAF7,TAL1,TBP,TEAD4,UBTF…	0
APOF	83	82	ARID3A,ATF1,BHLHE40,BRCA1,CBX3,CCNT2,CEBPB,CHD2,CREB1,CTCF,E2F1,E2F4,E2F6,EBF1,EGR1,ELF1,ELK1,ELK4,EP300,ETS1,FOSL1,FOXA1,FOXA2,FOXP2,GABPA,GTF2F1,HMGN3,HNF4A,HNF4G,IRF1,IRF3,IRF4,JUND,KDM5B,MAFK,MAX,MAZ,MBD4,MXI1,MYBL2,MYC,NFYA,NFYB,NR2C2,NRF1,PAX5,PBX3,PHF8,PML,POU2F2,PRDM1,RAD21,RBBP5,RELA,REST,RFX5,RUNX3,RXRA,SIN3A,SIX5,SP1,SP2,SP4,SPI1,SRF,STAT1,STAT2,STAT3,TAF1,TAF7,TBL1XR1,TBP,TCF12,TCF3,T…	1	miR-324-5p
APOH	25	25	ARID3A,CEBPB,ELF1,EP300,FOSL2,FOXA1,FOXA2,HNF4A,HNF4G,HSF1,JUN,JUND,MBD4,MYBL2,NR3C1,PPARGC1A,RAD21,RXRA,SIN3A,SP1,SRF,TAF1,TBP,TEAD4,USF1	0
APOL1	49	49	ARID3A,CBX3,CEBPB,CEBPD,CHD2,CTCF,EGR1,ELF1,FOSL2,FOXA1,FOXA2,GABPA,GATA1,HNF4A,HNF4G,IRF1,IRF4,JUND,MAFK,MAX,MAZ,MXI1,MYBL2,MYC,NR3C1,PAX5,PHF8,PRDM1,RAD21,RBBP5,RELA,REST,RUNX3,RXRA,SIN3A,SP1,SPI1,STAT1,STAT2,STAT3,TAF1,TBP,TCF12,UBTF,USF1,WRNIP1,YY1,ZBTB7A,ZNF143	0
APOL2	64	64	ATF2,BACH1,BATF,BCLAF1,BHLHE40,CBX3,CDKN3,CHD2,CTCF,EBF1,ELF1,EP300,ETS1,FOS,FOSL2,FOXA1,FOXA2,FOXP2,GTF2F1,HDAC1,IRF1,IRF4,JUN,JUND,MAFF,MAFK,MAX,MAZ,MXI1,MYBL2,MYC,PAX5,PHF8,PML,POU2F2,PRDM1,RAD21,RBBP5,RCOR1,RELA,REST,RFX5,RUNX3,SETDB1,SIN3A,SMC3,SP1,SPI1,STAT1,STAT2,STAT3,TAF1,TBL1XR1,TBP,TCF12,TCF3,TEAD4,TFAP2C,USF1,USF2,WRNIP1,YY1,ZNF143,ZNF263	0
APOL3	44	44	ARID3A,ATF2,BATF,CBX3,CEBPB,CHD2,CTCF,EBF1,ELF1,FOS,FOXA1,FOXA2,FOXM1,GATA1,GATA2,IRF1,IRF4,JUN,JUND,MAFK,MAX,MEF2A,MEF2C,MXI1,MYC,PBX3,PHF8,PML,POU2F2,PRDM1,RELA,RUNX3,SIN3A,SP1,SPI1,STAT1,STAT2,STAT3,TAF1,TAL1,TBP,TCF3,TEAD4,YY1	0
APOL4	36	36	CBX3,CEBPB,CTCF,E2F6,ELF1,ETS1,FOXA1,GATA1,HNF4A,HNF4G,IRF1,JUND,KDM5B,MAX,MAZ,MYC,PHF8,POU2F2,RAD21,REST,RFX5,RUNX3,SETDB1,SMC3,SPI1,STAT1,STAT2,STAT3,TAL1,TBL1XR1,TBP,TCF12,TRIM28,USF1,YY1,ZNF143	0
APOL5	19	19	ATF1,CEBPB,CTCF,EGR1,FOXA1,FOXA2,GABPA,HNF4A,HNF4G,JUN,JUNB,JUND,MYC,RAD21,REST,RXRA,SP1,SRF,YY1	0
APOL6	49	49	ARID3A,ATF1,ATF3,CCNT2,CDKN3,CEBPB,CEBPD,EBF1,ELF1,EP300,FOXA1,FOXA2,FOXP2,GATA2,GATA3,HNF4A,HNF4G,IKZF1,IRF1,JUNB,JUND,MAX,MAZ,MXI1,MYC,NFYB,PAX5,PHF8,PML,RELA,REST,RFX5,RUNX3,SIN3A,SP1,STAT1,STAT2,STAT3,TAF1,TAL1,TBL1XR1,TBP,TCF3,TCF7L2,TEAD4,TFAP2A,USF1,WRNIP1,YY1	0
APOLD1	107	104	ARID3A,ATF2,ATF3,BACH1,BATF,BCLAF1,BHLHE40,CCNT2,CDKN3,CEBPB,CEBPD,CHD2,CREB1,CTBP2,CTCF,E2F1,E2F4,E2F6,EBF1,EGR1,ELF1,EP300,ESR1,ETS1,FOS,FOSL1,FOSL2,FOXA1,FOXA2,FOXM1,FOXP2,GABPA,GATA1,GTF2F1,HDAC1,HMGN3,HNF4A,HNF4G,IRF1,JUN,JUNB,JUND,KDM5B,MAX,MAZ,MEF2A,MEF2C,MTA3,MXI1,MYBL2,MYC,NFATC1,NFYA,NFYB,NR2F2,NR3C1,NRF1,PAX5,PBX3,PHF8,PML,POU2F2,PRDM1,RAD21,RBBP5,RCOR1,RELA,REST,RFX5,RUNX3,RXRA,SAP30,…	3	miR-324-3p,miR-92a,miR-92b
APOM	118	118	ARID3A,ATF1,ATF2,ATF3,BACH1,BCLAF1,BHLHE40,BRCA1,CBX3,CCNT2,CDKN3,CEBPB,CEBPD,CHD2,CREB1,CTCF,CTCFL,E2F1,E2F4,E2F6,EBF1,EGR1,ELF1,ELK1,ELK4,ETS1,FOS,FOSL1,FOSL2,FOXA1,FOXA2,FOXM1,FOXP2,GABPA,GATA1,GATA2,GTF2F1,HDAC1,HDAC2,HDAC6,HDAC8,HMGN3,HNF4A,HNF4G,IRF1,IRF4,JUN,JUNB,JUND,KDM5B,MAFF,MAFK,MAX,MAZ,MBD4,MEF2A,MEF2C,MTA3,MXI1,MYBL2,MYC,NFYA,NFYB,NR2C2,NR2F2,NR3C1,NRF1,PAX5,PBX3,PHF8,PML,POU2F2,PPA…	0
APOO	72	72	ARID3A,ATF3,BACH1,CCNT2,CDKN3,CEBPB,CREB1,CTCF,CTCFL,E2F1,E2F4,E2F6,EBF1,EGR1,ELF1,ELK1,ELK4,EP300,ESR1,ETS1,FOS,FOSL1,FOSL2,FOXA1,FOXM1,GABPA,GATA1,GTF2F1,HDAC2,HMGN3,HNF4A,HNF4G,JUN,JUNB,JUND,MAX,MAZ,MEF2C,MXI1,MYC,NFYA,NR2F2,NR3C1,NRF1,PHF8,PRDM1,RAD21,RBBP5,RCOR1,REST,RFX5,RUNX3,SAP30,SIN3A,SMC3,SP1,SPI1,SRF,STAT3,TAF1,TAF7,TBP,TCF12,TCF3,TCF7L2,TFAP2A,TFAP2C,USF1,WRNIP1,YY1,ZNF143,ZNF263	0
APOOL	30	30	ATF2,CEBPB,CREB1,E2F4,FOXP2,GTF2F1,GTF3C2,JUND,MAX,MAZ,MYBL2,MYC,NR2F2,PAX5,PBX3,PHF8,PML,POLR3A,REST,RFX5,RUNX3,SP1,SPI1,STAT1,STAT3,TAF1,TBP,USF1,YY1,ZBTB33	0
APOOP5	3	3	MAX,SPI1,USF1	0
APOPT1	57	57	ATF3,CCNT2,CDKN3,CEBPB,CHD2,CREB1,CTCF,E2F1,E2F4,E2F6,EGR1,ELF1,ELK1,ELK4,ESR1,ETS1,FOS,FOSL1,GABPA,HDAC1,KDM5A,KDM5B,MAX,MAZ,MXI1,MYC,NR3C1,PAX5,PHF8,PML,POU2F2,RAD21,RBBP5,RELA,REST,RFX5,RUNX3,SAP30,SIN3A,SIX5,SMC3,SP1,SPI1,SRF,TAF1,TAL1,TBP,TCF3,TCF7L2,TFAP2A,TFAP2C,UBTF,YY1,ZBTB33,ZBTB7A,ZNF143,ZNF263	0
APP	65	57	ARID3A,ATF1,ATF3,BHLHE40,CDKN3,CEBPB,CREB1,CTCF,E2F1,E2F4,E2F6,EBF1,EGR1,ELF1,EP300,FOS,FOSL2,FOXA1,FOXA2,FOXP2,GTF2F1,IRF4,JUN,JUND,MAFK,MAX,MAZ,MXI1,MYC,NFATC1,NFYA,NFYB,NR3C1,PAX5,PBX3,RAD21,RBBP5,REST,RUNX3,SIN3A,SMC3,STAT1,STAT3,TAF1,TAF7,TBP,TCF12,TCF3,TCF7L2,TEAD4,USF1,USF2,YY1,ZBTB7A,ZEB1,ZNF143,ZNF263	8	miR-1260b,miR-17,miR-196a,miR-222,miR-328,miR-423-3p,miR-484,miR-500a
APPBP2	63	62	ATF1,ATF2,ATF3,BACH1,BRCA1,CCNT2,CDKN3,CEBPB,CEBPD,CHD2,CREB1,E2F4,E2F6,EGR1,ELF1,ELK1,EP300,ETS1,FOSL2,FOXA1,FOXA2,FOXP2,GABPA,GTF2F1,GTF3C2,HDAC1,HMGN3,IKZF1,IRF1,JUN,JUND,KDM5B,MAX,MAZ,MXI1,MYBL2,MYC,NR3C1,PAX5,PHF8,PML,RAD21,RBBP5,RCOR1,RELA,REST,RFX5,SAP30,SIN3A,SMARCC1,SP1,SPI1,TAF1,TAF7,TBP,TCF7L2,TEAD4,TFAP2C,WRNIP1,YY1,ZBTB7A,ZNF263	1	miR-148a
APPL1	77	74	ATF1,BACH1,BATF,BHLHE40,BRCA1,CCNT2,CDKN3,CEBPB,CHD2,CREB1,CTCF,E2F1,E2F4,E2F6,EBF1,EGR1,ELF1,ELK1,EP300,ESR1,FOS,FOSL1,FOXA1,FOXM1,GABPA,GATA1,GATA2,GTF2F1,HDAC1,HMGN3,JUN,JUNB,JUND,KDM5B,MAX,MAZ,MEF2A,MEF2C,MXI1,MYBL2,MYC,NFYA,NFYB,NR2F2,PAX5,PBX3,PHF8,PML,POU2F2,RAD21,RBBP5,RELA,REST,RUNX3,SAP30,SIN3A,SMC3,SP1,SP2,SP4,SPI1,SRF,STAT2,STAT3,TAF1,TAL1,TBL1XR1,TBP,TCF3,TEAD4,TRIM28,UBTF,YY1,ZBTB33	3	let-7b,let-7e,miR-423-3p
APPL2	57	57	BACH1,BCLAF1,CCNT2,CEBPB,CHD2,CREB1,CTCF,E2F1,E2F4,E2F6,EGR1,ELF1,ELK1,ELK4,EP300,ETS1,FOS,FOXA1,FOXA2,FOXP2,GABPA,GATA1,GATA3,GTF2F1,HMGN3,IRF1,JUN,KDM5B,MAFK,MAX,MAZ,MXI1,MYC,NR3C1,PHF8,PML,POU2F2,RAD21,RBBP5,RCOR1,RELA,RUNX3,SIN3A,SIX5,SPI1,STAT3,TAF1,TAF7,TBP,TCF12,TFAP2A,TFAP2C,USF1,YY1,ZBTB7A,ZNF143,ZNF263	0
APRT	95	91	ATF2,ATF3,BACH1,BCLAF1,BHLHE40,CCNT2,CDKN3,CEBPB,CEBPD,CHD2,CREB1,CTBP2,CTCF,CTCFL,E2F1,E2F4,E2F6,EBF1,EGR1,ELF1,ELK1,ELK4,EP300,ESR1,ESRRA,ETS1,FOSL2,FOXA1,FOXM1,GABPA,GATA1,GATA3,HDAC1,HDAC2,HMGN3,HNF4A,IRF1,JUN,JUND,KDM5B,MAFF,MAFK,MAX,MAZ,MEF2A,MTA3,MXI1,MYC,NR3C1,NRF1,PAX5,PBX3,PHF8,PML,POU2F2,RAD21,RBBP5,RCOR1,RELA,REST,RUNX3,SAP30,SIN3A,SIX5,SMARCC1,SMARCC2,SMC3,SP1,SP4,SPI1,SRF,STAT2,TAF1…	4	miR-10a,miR-15b,miR-324-3p,miR-484
APTX	69	68	ATF1,ATF2,ATF3,BACH1,BATF,BCLAF1,BHLHE40,BRCA1,CEBPB,CHD2,CTCF,E2F4,E2F6,EGR1,ELF1,ELK1,ELK4,ETS1,FOS,FOSL2,FOXP2,GABPA,GATA1,GTF2F1,HDAC1,IRF1,IRF4,JUN,JUNB,JUND,KDM5A,KDM5B,MAX,MEF2A,MXI1,MYC,NFYA,NFYB,PHF8,PML,POU2F2,RBBP5,RCOR1,RELA,REST,RFX5,RUNX3,SAP30,SIN3A,SIX5,SP1,SPI1,SREBF1,SRF,STAT3,TAF1,TAL1,TBL1XR1,TBP,TCF3,TCF7L2,TEAD4,UBTF,USF1,WRNIP1,YY1,ZBTB33,ZNF263	1	miR-342-3p
AQP1	60	60	ATF1,ATF3,BCLAF1,BHLHE40,CBX3,CCNT2,CEBPB,CTCF,CTCFL,E2F4,E2F6,EGR1,ELF1,EP300,ETS1,FOS,FOSL1,GABPA,GATA1,GATA2,HDAC1,HDAC2,HMGN3,JUN,JUNB,JUND,KDM5B,MAFF,MAFK,MAX,MAZ,MEF2A,MXI1,MYC,NFATC1,NR2F2,PHF8,PML,PRDM1,RAD21,RBBP5,REST,SMARCC1,SPI1,STAT2,TAF1,TAF7,TAL1,TBL1XR1,TBP,TCF3,TEAD4,TFAP2A,TFAP2C,TRIM28,USF1,USF2,YY1,ZBTB7A,ZNF143	0
AQP10	70	70	ARID3A,ATF1,ATF2,BHLHE40,CBX3,CCNT2,CDKN3,CREB1,CTCF,CTCFL,E2F1,E2F6,EBF1,EGR1,ELF1,EP300,ESR1,ETS1,FOS,FOSL1,FOXA1,FOXM1,GABPA,GATA1,GATA2,HDAC1,HDAC2,JUN,JUNB,JUND,KDM5B,MAX,MAZ,MEF2A,MTA3,MXI1,MYC,NFYB,NR2F2,PAX5,PHF8,PML,RAD21,RBBP5,REST,RUNX3,SIN3A,SIRT6,SMC3,SP1,SPI1,STAT2,TAF1,TAF7,TAL1,TBL1XR1,TBP,TCF12,TEAD4,TFAP2A,TFAP2C,TRIM28,UBTF,USF1,WRNIP1,YY1,ZBTB7A,ZEB1,ZNF143,ZNF263	0
AQP11	54	54	ARID3A,ATF3,CBX3,CCNT2,CDKN3,CEBPB,CEBPD,CHD2,CREB1,CTCF,CTCFL,E2F1,E2F4,E2F6,EGR1,ELF1,EP300,ETS1,FOS,FOXA1,FOXA2,GTF3C2,HDAC1,HDAC2,HMGN3,HNF4A,HNF4G,JUN,JUND,KDM5B,MAX,MAZ,MXI1,MYBL2,MYC,NRF1,PHF8,RAD21,RBBP5,REST,SETDB1,SIN3A,SP1,TAF1,TBP,TCF7L2,TEAD4,TFAP2A,TFAP2C,USF1,YY1,ZBTB7A,ZNF143,ZNF217	0
AQP12A	3	3	CDKN3,CTCF,RELA	0
AQP12B	7	5	CDKN3,CTCF,GABPA,RELA,ZNF263	2	miR-10a,miR-16
AQP2	62	62	ATF2,ATF3,BACH1,BHLHE40,BRCA1,CBX3,CDKN3,CEBPB,CHD2,CREB1,CTBP2,CTCF,CTCFL,E2F6,ELF1,EP300,ESR1,ETS1,EZH2,FOS,FOSL2,FOXA1,FOXP2,GABPA,GTF2F1,HNF4A,HNF4G,JUN,JUNB,JUND,MAX,MAZ,MXI1,MYC,NR2F2,PBX3,RAD21,RBBP5,RCOR1,REST,RFX5,RUNX3,SIN3A,SMARCC1,SMARCC2,SMC3,SP1,TAF1,TAF7,TBP,TCF7L2,TEAD4,TFAP2A,TFAP2C,UBTF,USF1,USF2,WRNIP1,YY1,ZBTB7A,ZNF143,ZNF263	0
AQP3	75	74	ATF2,BATF,BHLHE40,CCNT2,CEBPB,CEBPD,CHD2,CTBP2,CTCF,CTCFL,E2F6,EGR1,ELF1,EP300,ESR1,ETS1,FOS,FOSL1,FOSL2,FOXA1,FOXM1,FOXP2,GATA1,GATA2,GATA3,HDAC1,HMGN3,HNF4G,JUN,JUND,MAFF,MAFK,MAX,MAZ,MXI1,MYC,NANOG,NFYB,NR2C2,NR3C1,PAX5,PBX3,POU2F2,RAD21,RBBP5,RCOR1,RELA,RUNX3,RXRA,SAP30,SIN3A,SMC3,SP1,SP2,SPI1,STAT1,STAT3,TAF1,TAF7,TAL1,TBL1XR1,TBP,TCF12,TCF3,TCF7L2,TEAD4,TFAP2A,TFAP2C,USF1,USF2,YY1,ZBTB7A,ZN…	1	miR-615-3p
AQP4	19	19	CDKN3,CEBPB,CEBPD,CTBP2,CTCF,EZH2,FOS,FOXA1,FOXA2,HNF4A,HNF4G,JUND,MYC,RBBP5,REST,RUNX3,SPI1,TAF1,ZNF263	0
AQP4-AS1	12	12	CDKN3,CTBP2,CTCF,EZH2,FOS,MYC,RBBP5,REST,RUNX3,SPI1,TAF1,ZNF263	0
AQP5	54	54	BACH1,BHLHE40,CBX3,CCNT2,CDKN3,CEBPB,CHD2,CREB1,CTCF,CTCFL,E2F6,EBF1,EGR1,EP300,ESR1,EZH2,FOS,FOSL2,FOXA1,FOXP2,GABPA,GTF2F1,GTF3C2,JUND,MAX,MAZ,MXI1,MYC,NR3C1,PAX5,PHF8,RAD21,RBBP5,RCOR1,REST,RFX5,RUNX3,SAP30,SIX5,SMARCC1,SMC3,SP1,SUZ12,TAF1,TBP,TCF7L2,TFAP2A,USF1,USF2,YY1,ZBTB33,ZBTB7A,ZNF143,ZNF263	0
AQP6	56	56	ARID3A,BACH1,BHLHE40,CBX3,CCNT2,CDKN3,CEBPB,CHD2,CREB1,CTCF,CTCFL,E2F6,EBF1,EGR1,EP300,ESR1,FOS,FOSL2,FOXA1,FOXA2,FOXP2,GATA2,GTF2F1,GTF3C2,HMGN3,HNF4A,JUND,MAX,MAZ,MYC,NR2F2,NR3C1,PAX5,PHF8,RAD21,RBBP5,RCOR1,REST,RFX5,RUNX3,RXRA,SAP30,SIX5,SMARCC1,SMC3,SP1,SPI1,TAL1,TCF7L2,TEAD4,USF1,YY1,ZBTB33,ZBTB7A,ZNF143,ZNF263	0
AQP7	18	18	CTCF,EBF1,EGR1,ELF1,FOS,GABPA,MAFF,MAFK,MAZ,MYC,NR3C1,RAD21,SMC3,TAF1,TFAP2C,YY1,ZBTB7A,ZNF143	0
AQP7P1	21	21	ARID3A,ATF1,CTCF,EP300,ESR1,FOS,FOSL2,FOXA1,FOXA2,HNF4A,JUN,JUND,MAFF,MAFK,MYC,NR3C1,RAD21,SP1,STAT3,TCF7L2,USF1	0
AQP8	39	39	ATF3,BHLHE40,CCNT2,CEBPB,CTCF,E2F4,EGR1,FOSL1,FOXA1,FOXA2,GABPA,GATA1,GATA2,HDAC2,HMGN3,HNF4A,HNF4G,JUNB,JUND,MAFK,MAX,MAZ,MEF2A,MXI1,MYC,NFYA,NR2F2,PAX5,PML,RAD21,REST,SMC3,TAL1,TBL1XR1,TEAD4,TRIM28,USF1,YY1,ZNF143	0
AQP9	10	10	CEBPB,ESR1,FOS,FOXA1,JUND,MAX,MYC,PAX5,RELA,STAT3	0
AQPEP	10	10	CTCF,EP300,EZH2,FOXP2,GABPA,MAFF,MAFK,RAD21,REST,SUZ12	0
AQR	89	89	ARID3A,ATF1,ATF2,ATF3,BATF,BCLAF1,BHLHE40,BRCA1,CBX3,CEBPB,CEBPD,CHD2,CREB1,CTCF,E2F1,E2F4,E2F6,EBF1,EGR1,ELF1,ELK1,ELK4,EP300,ETS1,FOSL2,FOXA1,FOXA2,FOXM1,FOXP2,GABPA,GATA1,GTF2F1,GTF3C2,HDAC1,HDAC2,IRF1,IRF4,JUN,JUNB,JUND,KDM5A,KDM5B,MAFK,MAX,MAZ,MEF2A,MTA3,MXI1,MYBL2,MYC,NR2C2,PAX5,PHF8,PML,POU2F2,RAD21,RBBP5,RELA,REST,RFX5,RUNX3,SAP30,SIN3A,SIX5,SMC3,SP1,SP2,SP4,SPI1,SRF,STAT1,TAF1,TAF7,TAL1,…	0
AR	12	11	CTCF,EGR1,EZH2,FOS,GATA3,MAFK,MYC,NR3C1,SRF,STAT3,TAF1	1	let-7b
ARAF	77	76	ARID3A,ATF1,ATF3,BATF,BHLHE40,BRCA1,CBX3,CCNT2,CEBPB,CHD2,CREB1,CTCF,E2F1,E2F6,EBF1,EGR1,ELF1,ELK1,ETS1,FOS,FOSL1,FOXA1,GABPA,GATA1,GATA2,GTF2F1,HMGN3,IRF1,IRF3,IRF4,JUN,JUNB,JUND,MAFF,MAFK,MAX,MAZ,MXI1,MYC,NFYA,NFYB,NR2F2,NR3C1,NRF1,PAX5,PBX3,PHF8,PML,PRDM1,RAD21,RBBP5,RCOR1,RELA,REST,RUNX3,SIN3A,SIX5,SMARCC1,SMARCC2,SMC3,SP1,SP2,SPI1,STAT1,STAT3,TAF1,TAF7,TAL1,TBP,TCF7L2,TEAD4,TRIM28,USF1,YY1,Z…	1	miR-331-3p
ARAP1	83	82	ATF1,ATF2,ATF3,BATF,BHLHE40,BRCA1,CBX3,CCNT2,CEBPB,CEBPD,CHD2,CREB1,CTCF,E2F1,E2F6,EBF1,EGR1,ELF1,ELK1,ELK4,EP300,ETS1,FOS,FOSL1,FOSL2,FOXA1,FOXA2,FOXM1,FOXP2,GABPA,GTF2F1,HDAC1,HDAC2,HMGN3,HNF4A,HNF4G,IRF4,JUN,JUNB,JUND,KDM5B,MAX,MAZ,MEF2A,MTA3,MXI1,MYBL2,MYC,NFYA,NFYB,PAX5,PBX3,PHF8,POU2F2,RAD21,RBBP5,RCOR1,RELA,REST,RFX5,RUNX3,RXRA,SIN3A,SMC3,SP1,SPI1,SRF,STAT3,TAF1,TBP,TCF12,TCF3,TFAP2A,TFAP2…	1	miR-484
ARAP2	39	39	BATF,BHLHE40,CDKN3,CTCF,E2F1,E2F6,EBF1,EGR1,ELF1,EP300,FOS,FOXA1,FOXA2,GATA1,MAFK,MAX,MAZ,MEF2A,MEF2C,MXI1,MYC,NFE2,PAX5,PML,RAD21,RBBP5,RELA,RUNX3,SPI1,STAT3,TAF1,TCF3,TEAD4,TFAP2A,TFAP2C,USF1,USF2,YY1,ZEB1	0
ARAP3	66	66	ARID3A,ATF1,ATF3,BHLHE40,CBX3,CCNT2,CEBPB,CHD2,CTCF,E2F4,E2F6,EGR1,ELF1,ELK1,EP300,FOS,FOSL1,FOXP2,GABPA,GATA1,GATA2,GTF2F1,HDAC2,HMGN3,IRF1,JUN,JUNB,JUND,MAFF,MAFK,MAX,MAZ,MYC,NANOG,NFYA,NR2F2,NRF1,PHF8,PML,POU5F1,RAD21,RBBP5,RCOR1,REST,SIN3A,SMARCC1,SP1,SP4,SPI1,SRF,STAT1,STAT2,TAF1,TAL1,TBL1XR1,TBP,TCF12,TCF7L2,TEAD4,TFAP2A,TFAP2C,UBTF,YY1,ZBTB7A,ZNF143,ZNF263	0
ARC	45	45	ATF3,CCNT2,CEBPB,CREB1,CTBP2,CTCF,CTCFL,E2F1,E2F6,EGR1,ELF1,ELK1,ELK4,EP300,EZH2,FOS,FOSL1,FOSL2,FOXP2,GABPA,GTF2F1,HMGN3,JUND,KDM5B,MAFK,MAX,MAZ,MXI1,MYC,NR3C1,RAD21,REST,SIN3A,SMC3,SRF,STAT3,TAF1,TBP,TCF7L2,USF1,USF2,YY1,ZBTB7A,ZNF143,ZNF263	0
ARCN1	83	77	ARID3A,ATF1,ATF2,ATF3,BACH1,BCLAF1,BHLHE40,BRCA1,CBX3,CCNT2,CDKN3,CEBPB,CHD2,CTCF,CTCFL,E2F1,E2F4,EGR1,ELF1,ELK1,EP300,ETS1,FOXA1,FOXA2,FOXM1,FOXP2,GABPA,GATA1,GATA2,HDAC1,HDAC2,IRF1,JUN,JUNB,JUND,KDM5B,MAFF,MAFK,MAX,MAZ,MEF2A,MXI1,MYC,NR2C2,NR2F2,NRF1,PAX5,PHF8,PML,POU2F2,RAD21,RBBP5,RCOR1,RELA,REST,RFX5,RUNX3,SAP30,SIN3A,SIRT6,SMC3,SP1,SP2,TAF1,TAL1,TBL1XR1,TBP,TCF3,TCF7L2,TEAD4,TRIM28,WRNIP1,Y…	6	let-7e,miR-193b,miR-26a,miR-30c,miR-652,miR-92a
AREL1	61	61	ATF1,ATF2,ATF3,BRCA1,CBX3,CEBPB,CEBPD,CHD2,CREB1,EBF1,EGR1,ELF1,ELK1,ELK4,EP300,ETS1,FOSL2,FOXM1,GABPA,GATA1,GATA2,GTF2F1,IRF1,JUND,KDM5A,KDM5B,MAX,MAZ,MTA3,MXI1,MYBL2,MYC,NR2C2,NR2F2,PHF8,PML,POU2F2,RAD21,RBBP5,RCOR1,RELA,REST,RFX5,RUNX3,SIN3A,SIX5,SP1,SP4,SPI1,SRF,TAF1,TAL1,TBL1XR1,TBP,TCF7L2,TEAD4,TRIM28,UBTF,WRNIP1,YY1,ZBTB7A	0
ARF1	86	79	ATF3,BATF,CBX3,CCNT2,CDKN3,CEBPB,CREB1,CTCF,CTCFL,E2F1,E2F4,E2F6,EBF1,EGR1,ELF1,ESR1,ETS1,FOS,FOSL1,FOSL2,FOXA1,FOXP2,GABPA,GATA1,GATA2,GTF2F1,HDAC1,HDAC2,HMGN3,IRF1,JUN,JUND,KDM5B,MAFK,MAX,MAZ,MXI1,MYC,NR2F2,NRF1,PBX3,PHF8,PML,POU2F2,RAD21,RBBP5,RELA,REST,RFX5,RUNX3,SAP30,SIN3A,SIX5,SMC3,SP1,SP4,SPI1,STAT1,STAT2,STAT3,TAF1,TAF7,TAL1,TBP,TCF12,TEAD4,TFAP2A,TFAP2C,THAP1,TRIM28,UBTF,USF1,USF2,WRNIP…	7	miR-296-3p,miR-30b,miR-30c,miR-320b,miR-324-5p,miR-615-3p,miR-92a
ARF3	68	64	ATF2,BACH1,BRCA1,CCNT2,CEBPB,CHD2,CREB1,CTBP2,CTCF,E2F4,EBF1,EGR1,ELF1,ELK1,ELK4,ETS1,FOXP2,GABPA,GATA2,KDM5B,MAFF,MAX,MAZ,MEF2A,MTA3,MXI1,MYC,NFYA,NFYB,NR3C1,PAX5,PHF8,PML,POU5F1,RAD21,RBBP5,RCOR1,RELA,REST,RFX5,RUNX3,SAP30,SIN3A,SIX5,SMC3,SP1,SP4,SPI1,SREBF1,SRF,STAT1,STAT3,TAF1,TAF7,TBP,TCF7L2,TEAD4,USF1,WRNIP1,YY1,ZBTB33,ZBTB7A,ZNF143,ZNF263	4	miR-10a,miR-125b,miR-30c,miR-320a
ARF4	95	95	ARID3A,ATF1,ATF2,ATF3,BATF,BHLHE40,BRCA1,CCNT2,CEBPB,CEBPD,CHD2,CREB1,CTCF,E2F1,E2F4,E2F6,EGR1,ELF1,ELK1,ELK4,ESRRA,ETS1,FOS,FOSL1,FOSL2,FOXP2,GABPA,GATA1,GATA2,GTF2B,GTF2F1,HDAC1,HDAC2,HMGN3,IRF1,IRF4,JUN,JUND,KDM5B,MAFF,MAFK,MAX,MAZ,MEF2A,MTA3,MXI1,MYBL2,MYC,NFATC1,NFYA,NFYB,NR2F2,NR3C1,NRF1,PAX5,PHF8,PML,POLR3A,POU2F2,RAD21,RBBP5,RELA,REST,RFX5,RUNX3,SAP30,SETDB1,SIN3A,SIX5,SMC3,SP1,SPI1,SRF,S…	0
ARF5	79	78	ATF1,ATF2,ATF3,BHLHE40,BRCA1,CBX3,CCNT2,CHD2,CREB1,CTCF,CTCFL,E2F1,E2F4,E2F6,EBF1,EGR1,ELF1,ELK1,ETS1,FOXP2,GABPA,GATA1,GATA2,GTF2F1,HDAC1,HDAC2,HDAC8,HMGN3,HNF4A,HNF4G,IRF1,JUN,JUND,KDM5A,KDM5B,MAX,MAZ,MXI1,MYBL2,MYC,NR2F2,NR3C1,PAX5,PHF8,PML,POU2F2,RAD21,RBBP5,RCOR1,RELA,REST,RFX5,RUNX3,SAP30,SETDB1,SIN3A,SMC3,SP1,SPI1,SRF,STAT1,TAF1,TAF7,TBL1XR1,TBP,TCF12,TCF7L2,TEAD4,TFAP2A,TFAP2C,THAP1,UBTF,…	1	miR-99a*
ARF6	73	73	ATF1,ATF2,ATF3,BATF,BHLHE40,CBX3,CCNT2,CEBPB,CEBPD,CHD2,CREB1,CTCF,E2F1,E2F4,E2F6,EBF1,EGR1,ELF1,EP300,FOSL1,FOXA1,FOXP2,GABPA,GTF2B,GTF2F1,HDAC1,HMGN3,HNF4A,HNF4G,IRF4,JUND,KDM5B,MAFK,MAX,MAZ,MXI1,MYBL2,MYC,NFYB,NRF1,PAX5,PHF8,PML,POU2F2,POU5F1,RAD21,RBBP5,RELA,REST,RUNX3,SIN3A,SIX5,SMC3,SP1,SPI1,SRF,STAT1,STAT3,TAF1,TAF7,TBP,TCF12,TCF3,TCF7L2,TEAD4,UBTF,USF1,USF2,WRNIP1,YY1,ZBTB33,ZBTB7A,ZNF263	0
ARFGAP1	70	67	ATF2,ATF3,BHLHE40,BRCA1,CCNT2,CEBPB,CHD2,CREB1,CTCF,CTCFL,E2F4,E2F6,EBF1,EGR1,ELF1,ELK1,ETS1,FOS,FOSL1,FOSL2,FOXA1,FOXP2,GABPA,HDAC1,HMGN3,JUN,JUND,KDM5B,MAFK,MAX,MAZ,MXI1,MYC,NR3C1,NRF1,PAX5,PHF8,POU2F2,RAD21,RBBP5,RCOR1,REST,RFX5,RUNX3,SAP30,SIN3A,SIX5,SMC3,SP1,SP2,SPI1,SREBF1,SRF,SUZ12,TAF1,TBP,TCF3,TEAD4,TFAP2A,TFAP2C,USF1,WRNIP1,YY1,ZBTB33,ZBTB7A,ZNF143,ZNF263	3	miR-30c,miR-423-3p,miR-93*
ARFGAP2	83	82	ATF2,BACH1,BCLAF1,BRCA1,CCNT2,CEBPB,CEBPD,CHD2,CREB1,CTCF,CTCFL,E2F1,E2F4,E2F6,EBF1,EGR1,ELF1,ELK1,EP300,FOS,FOSL2,FOXA1,FOXA2,FOXP2,GABPA,GATA1,GATA2,GTF2F1,HDAC1,HDAC2,HMGN3,HNF4A,HNF4G,IRF1,JUND,KDM5A,MAFK,MAX,MAZ,MXI1,MYBL2,MYC,NFYA,NFYB,NR3C1,PAX5,PBX3,PHF8,PML,RAD21,RBBP5,RCOR1,RELA,REST,RFX5,RUNX3,RXRA,SAP30,SIN3A,SIX5,SMARCC1,SMC3,SP1,SP2,SPI1,SREBF1,STAT1,STAT3,TAF1,TAF7,TBP,TCF7L2,TEAD4…	1	miR-324-5p
ARFGAP3	53	52	ATF1,BATF,BHLHE40,BRCA1,CBX3,CCNT2,CEBPB,CHD2,E2F1,E2F4,E2F6,EBF1,EGR1,ELF1,ETS1,FOS,FOSL2,FOXP2,GTF3C2,HMGN3,IRF4,JUN,JUND,KDM5B,MAFK,MAX,MAZ,MXI1,MYC,NR3C1,NRF1,PAX5,PHF8,RBBP5,RELA,RUNX3,SAP30,SETDB1,SIN3A,SP1,SRF,STAT3,TAF1,TBP,TCF12,TCF7L2,TFAP2C,UBTF,USF1,USF2,YY1,ZKSCAN1	1	miR-93*
ARFGEF1	54	51	CCNT2,CHD2,CREB1,CTCF,E2F1,E2F4,E2F6,EBF1,EGR1,ELF1,ESR1,FOXA1,FOXA2,FOXP2,GABPA,GATA1,HMGN3,JUN,JUND,KDM5B,MAFF,MAFK,MAX,MAZ,MEF2A,MXI1,MYC,NR2C2,NR3C1,PHF8,RAD21,RBBP5,RCOR1,REST,SIN3A,SMC3,SPI1,SRF,TAF1,TAL1,TBP,TCF7L2,TEAD4,TFAP2A,TFAP2C,UBTF,USF1,YY1,ZBTB33,ZBTB7A,ZNF143	3	miR-10a,miR-10b,miR-125a-3p
ARFGEF2	89	87	ARID3A,ATF2,ATF3,BHLHE40,CBX3,CCNT2,CEBPB,CEBPD,CHD2,CREB1,CTCF,CTCFL,E2F1,E2F6,EBF1,EGR1,ELF1,ELK1,ESRRA,ETS1,FOS,FOSL2,FOXA1,FOXA2,FOXP2,GABPA,GATA2,GATA3,GTF2F1,GTF3C2,HDAC1,HDAC2,HMGN3,HNF4A,HNF4G,IRF1,JUN,JUND,KDM5A,KDM5B,MAFF,MAX,MAZ,MXI1,MYBL2,MYC,NFE2,NFYB,NR2C2,NR2F2,NR3C1,PAX5,PHF8,PML,POLR3A,POU2F2,RAD21,RBBP5,RCOR1,RELA,REST,RXRA,SAP30,SIN3A,SIX5,SMARCC1,SMC3,SP1,SP4,SPI1,SREBF1,SRF,S…	2	miR-20a,miR-484
ARFIP1	59	59	ATF2,BCLAF1,CCNT2,CDKN3,CHD2,CREB1,CTBP2,CTCF,E2F1,E2F4,E2F6,EBF1,EGR1,ELF1,ELK1,ELK4,ETS1,FOS,FOXM1,FOXP2,GABPA,GATA1,GTF2F1,HDAC2,JUND,MAFF,MAFK,MAX,MAZ,MXI1,MYBL2,MYC,NRF1,PAX5,PHF8,PML,POU2F2,RAD21,RBBP5,RCOR1,RELA,REST,RUNX3,SAP30,SIN3A,SMC3,SP1,SP2,SPI1,SREBF1,TAF1,TBP,TCF12,TCF3,TEAD4,TRIM28,WRNIP1,YY1,ZNF143	0
ARFIP2	86	86	ARID3A,ATF1,ATF2,ATF3,BATF,BHLHE40,BRCA1,CBX3,CCNT2,CDKN3,CEBPB,CHD2,CTCF,E2F1,E2F6,EBF1,EGR1,ELF1,ELK1,ELK4,EP300,ETS1,FOS,FOSL2,FOXA1,FOXA2,FOXM1,FOXP2,GABPA,GATA1,GTF2B,GTF2F1,HDAC1,HMGN3,IRF1,JUN,JUND,KDM5A,KDM5B,MAFK,MAX,MAZ,MXI1,MYC,NFATC1,NFYA,NFYB,NR2C2,NRF1,PAX5,PHF8,PML,POU2F2,RAD21,RBBP5,RCOR1,RELA,REST,RFX5,RUNX3,SAP30,SIN3A,SIX5,SP1,SP4,SPI1,SREBF1,SRF,TAF1,TAF7,TBP,TCF12,TCF7L2,TEAD…	0
ARFRP1	89	89	ATF2,ATF3,BATF,BCLAF1,BHLHE40,CBX3,CCNT2,CEBPD,CHD2,CREB1,CTCF,CTCFL,E2F1,E2F4,E2F6,EBF1,EGR1,ELF1,ELK1,ELK4,EP300,ESR1,ETS1,FOS,FOSL1,FOSL2,FOXA1,FOXM1,FOXP2,GABPA,GATA1,GATA3,HDAC1,HMGN3,HNF4A,IRF4,JUN,JUNB,JUND,KDM5B,MAFF,MAFK,MAX,MAZ,MEF2A,MEF2C,MXI1,MYBL2,MYC,NFATC1,NR2C2,NR2F2,NR3C1,PAX5,PHF8,PML,POU2F2,RAD21,RBBP5,RCOR1,RELA,REST,RUNX3,RXRA,SAP30,SETDB1,SIN3A,SIX5,SMC3,SP1,SP2,SPI1,SRF,STA…	0
ARG1	19	19	CEBPB,CEBPD,ELF1,FOXA1,FOXA2,GATA1,HNF4A,HNF4G,MAFF,MAFK,MBD4,MYBL2,REST,RXRA,SP1,SRF,TAF1,TAL1,TBP	0
ARG2	60	60	ARID3A,ATF1,ATF2,ATF3,BHLHE40,BRCA1,CBX3,CCNT2,CDKN3,CEBPB,CHD2,CREB1,CTBP2,CTCF,E2F1,E2F4,E2F6,EGR1,ELF1,FOS,FOSL2,FOXA1,FOXP2,GABPA,GATA2,HMGN3,JUN,JUNB,JUND,KDM5B,MAFF,MAFK,MAX,MAZ,MXI1,MYC,NFYA,NFYB,NR3C1,PAX5,PHF8,RAD21,RBBP5,RCOR1,REST,RFX5,SIN3A,SMC3,SP1,SPI1,SRF,STAT3,TAF1,TBP,TCF7L2,TEAD4,UBTF,YY1,ZKSCAN1,ZNF143	0
ARGFX	23	23	ARID3A,ATF1,ATF3,CEBPB,CTCF,ESR1,FOS,FOSL1,FOSL2,FOXA1,GATA2,GATA3,JUN,JUND,MAFF,MAFK,MYC,NFE2,NR2F2,RFX5,TAL1,TEAD4,ZBTB7A	0
ARGFXP2	68	68	ARID3A,ATF3,BHLHE40,CCNT2,CDKN3,CEBPB,CHD2,CREB1,CTCF,CTCFL,E2F1,E2F6,EGR1,ELF1,EP300,ESR1,FOS,FOXA1,FOXP2,GABPA,GATA1,GATA2,GATA3,GTF2F1,HDAC2,HMGN3,IRF1,JUN,JUNB,JUND,KDM5B,MAX,MAZ,MEF2A,MXI1,MYC,NFYA,NFYB,NR2F2,NR3C1,NRF1,PAX5,PHF8,PML,RCOR1,RELA,REST,RUNX3,RXRA,SIN3A,SP1,SP4,STAT1,STAT3,TAF1,TAL1,TBL1XR1,TBP,TCF7L2,TEAD4,TRIM28,UBTF,YY1,ZBTB33,ZBTB7A,ZNF143,ZNF217,ZNF263	0
ARGLU1	50	50	ATF1,ATF2,BATF,BHLHE40,CEBPB,CREB1,E2F4,EBF1,EGR1,ELF1,FOS,FOSL2,FOXP2,GABPA,GATA1,GTF2F1,HNF4G,KDM5B,MAFK,MAX,MAZ,MEF2A,MEF2C,MTA3,MXI1,MYC,PAX5,PHF8,PML,POU2F2,RBBP5,RELA,REST,RFX5,RUNX3,RXRA,SIN3A,SP4,SPI1,SRF,STAT3,TAF1,TAF7,TBP,TCF12,TCF3,TEAD4,WRNIP1,YY1,ZNF143	0
ARHGAP1	94	94	ATF2,BATF,BCLAF1,BHLHE40,CBX3,CCNT2,CDKN3,CEBPD,CHD2,CREB1,E2F1,E2F4,E2F6,EGR1,ELF1,ELK1,ELK4,EP300,ETS1,FOSL2,FOXA1,FOXA2,FOXM1,FOXP2,GABPA,GTF2F1,HDAC1,HDAC8,HMGN3,HNF4A,HNF4G,IRF1,IRF4,JUN,JUNB,JUND,KDM5A,KDM5B,MAFF,MAFK,MAX,MAZ,MBD4,MEF2C,MTA3,MXI1,MYBL2,MYC,NFATC1,NR2C2,NR2F2,NR3C1,NRF1,PAX5,PBX3,PHF8,PML,POU2F2,RAD21,RBBP5,RELA,REST,RFX5,RUNX3,SAP30,SIN3A,SIX5,SMC3,SP1,SP4,SPI1,SRF,STAT1,ST…	0
ARHGAP10	51	50	ATF2,BATF,BHLHE40,CEBPB,CHD2,CTCF,E2F1,E2F4,E2F6,EGR1,ELF1,EP300,FOS,FOSL1,FOSL2,FOXA1,FOXA2,FOXM1,GABPA,HDAC1,JUN,MAFK,MAX,MAZ,MEF2A,MEF2C,MXI1,MYC,NANOG,PAX5,RBBP5,RCOR1,RELA,RUNX3,SIN3A,SP1,TAF1,TBP,TCF3,TCF7L2,TEAD4,TFAP2A,TFAP2C,USF1,USF2,YY1,ZBTB33,ZNF143,ZNF217,ZNF263	1	miR-17
ARHGAP11A	27	27	CEBPB,CTCF,CTCFL,E2F1,E2F4,EGR1,ELF1,FOXA1,FOXM1,HDAC1,MAX,MAZ,MXI1,MYC,PHF8,RAD21,RBBP5,SAP30,SIN3A,SP4,STAT2,STAT3,TAF1,TBP,TCF7L2,YY1,ZBTB33	0
ARHGAP11B	33	33	CEBPB,CREB1,CTCF,E2F1,E2F4,EGR1,ELF1,ELK1,EP300,ETS1,FOXM1,HDAC1,MAX,MAZ,MXI1,MYC,NFYB,PHF8,PML,REST,SAP30,SIN3A,SIX5,SP4,STAT1,STAT2,STAT3,TAF1,TBP,TCF7L2,WRNIP1,YY1,ZBTB33	0
ARHGAP12	73	72	ARID3A,ATF3,BACH1,BHLHE40,CCNT2,CEBPB,CEBPD,CHD2,CREB1,CTCF,CTCFL,E2F1,E2F4,E2F6,EBF1,EGR1,ELF1,ETS1,FOS,FOSL2,FOXA1,FOXA2,FOXP2,GABPA,GATA1,GATA2,HDAC1,IKZF1,IRF1,JUN,JUNB,JUND,KDM5B,MAFF,MAFK,MAX,MAZ,MTA3,MXI1,MYC,NFE2,NFYB,NR3C1,PHF8,PML,POU2F2,RAD21,RBBP5,RELA,REST,RUNX3,SAP30,SIN3A,SP1,SPI1,SREBF1,STAT3,TAF1,TAF7,TAL1,TBP,TCF3,TCF7L2,TEAD4,TFAP2C,THAP1,TRIM28,USF1,USF2,YY1,ZBTB7A,ZNF263	1	miR-125a-5p
ARHGAP15	38	38	ATF2,BATF,BCLAF1,BHLHE40,CHD2,CTCF,EBF1,ELF1,ETS1,FOXA1,FOXA2,FOXM1,GATA1,IRF4,MAX,MAZ,MTA3,MXI1,MYC,NFATC1,NFYB,PAX5,PML,POU2F2,RELA,RUNX3,SIN3A,SMC3,SP1,SPI1,TAF1,TBP,TCF12,TCF3,USF1,USF2,WRNIP1,YY1	0
ARHGAP17	68	65	ARID3A,ATF1,ATF2,BATF,BHLHE40,CCNT2,CDKN3,CEBPB,CHD2,CREB1,CTCF,E2F4,EBF1,EGR1,ELF1,FOS,FOSL2,FOXA2,FOXM1,FOXP2,GABPA,GTF2F1,HMGN3,HNF4A,IKZF1,IRF4,JUN,JUND,KDM5B,MAX,MAZ,MEF2A,MEF2C,MTA3,MXI1,MYC,PAX5,PHF8,PML,POU2F2,RAD21,RBBP5,RCOR1,RELA,REST,RFX5,RUNX3,SIN3A,SMC3,SPI1,STAT3,TAF1,TAF7,TBP,TCF12,TCF7L2,TFAP2A,TFAP2C,UBTF,USF1,USF2,WRNIP1,YY1,ZBTB7A,ZNF263	3	miR-25,miR-320a,miR-324-3p
ARHGAP18	66	66	ARID3A,ATF1,BCLAF1,BHLHE40,CBX3,CDKN3,CEBPB,CEBPD,CHD2,CTCF,E2F6,EBF1,EGR1,ELF1,EP300,FOS,FOSL2,FOXA1,FOXA2,FOXP2,GATA1,GATA2,GTF2B,GTF2F1,HNF4A,HNF4G,IRF1,JUN,JUND,KDM5B,MAFF,MAFK,MAX,MAZ,MBD4,MXI1,MYBL2,MYC,NFYA,NFYB,NR2F2,PHF8,PML,POU2F2,RAD21,RBBP5,REST,RFX5,RUNX3,RXRA,SAP30,SIN3A,SMC3,SP1,SPI1,TAF1,TAL1,TBP,TCF7L2,TEAD4,UBTF,USF1,WRNIP1,YY1,ZBTB7A,ZNF263	0
ARHGAP19	84	80	ARID3A,ATF1,ATF3,CCNT2,CEBPB,CEBPD,CHD2,CREB1,CTCF,E2F1,E2F4,EBF1,EGR1,ELF1,ELK4,EP300,ETS1,FOS,FOSL1,FOSL2,FOXA1,FOXA2,FOXM1,FOXP2,GABPA,GATA1,GATA2,GTF2F1,IRF1,IRF3,JUN,JUND,KDM5B,MAFF,MAFK,MAX,MAZ,MXI1,MYBL2,MYC,NFYA,NFYB,NR2F2,NR3C1,PBX3,PHF8,PML,PRDM1,RAD21,RBBP5,RELA,REST,RFX5,RUNX3,SAP30,SIN3A,SIX5,SMARCC1,SMARCC2,SMC3,SP1,SP2,SP4,SPI1,STAT1,STAT3,TAF1,TAF7,TAL1,TBL1XR1,TBP,TCF7L2,TEAD4,TF…	4	let-7e,miR-10a,miR-193b,miR-615-3p
ARHGAP19-SLIT1	73	73	ATF1,CCNT2,CEBPB,CEBPD,CHD2,CREB1,CTCF,E2F1,E2F4,EBF1,EGR1,ELF1,ELK4,EP300,ETS1,FOS,FOXA1,FOXA2,FOXM1,FOXP2,GABPA,GATA1,GATA2,GTF2F1,IRF1,IRF3,JUN,JUND,KDM5B,MAFF,MAX,MAZ,MXI1,MYBL2,MYC,NFYA,NFYB,NR2F2,NR3C1,PBX3,PHF8,PML,RAD21,RBBP5,RELA,REST,RFX5,RUNX3,SAP30,SIN3A,SIX5,SMARCC1,SMARCC2,SMC3,SP1,SP2,SP4,SPI1,STAT1,TAF1,TAF7,TAL1,TBL1XR1,TBP,TCF7L2,TEAD4,TFAP2A,TFAP2C,TRIM28,YY1,ZBTB7A,ZNF143,ZNF2…	0
ARHGAP20	16	16	CDKN3,CEBPB,CTCF,E2F6,EBF1,EGR1,EP300,EZH2,FOS,RAD21,RBBP5,STAT3,SUZ12,TCF7L2,USF1,ZNF263	0
ARHGAP21	73	71	ATF2,BHLHE40,CBX3,CCNT2,CEBPB,CHD2,CREB1,CTCF,E2F1,E2F4,E2F6,EBF1,EGR1,ELF1,EP300,EZH2,FOS,FOSL2,FOXA1,FOXA2,GATA1,GTF2B,HDAC1,HMGN3,HNF4G,IRF1,JUN,JUND,KDM5B,MAFF,MAFK,MAX,MAZ,MXI1,MYC,NFYA,NFYB,NR2F2,PAX5,PBX3,PHF8,PML,RAD21,RBBP5,RELA,REST,RFX5,RUNX3,SAP30,SIN3A,SMC3,SP1,SP2,SP4,SPI1,SREBF1,STAT2,STAT3,TAF1,TAL1,TBP,TCF7L2,TEAD4,TFAP2A,TFAP2C,UBTF,USF1,WRNIP1,YY1,ZBTB7A,ZNF263	2	miR-183,miR-361-3p
ARHGAP22	72	71	ATF3,BCLAF1,BHLHE40,BRCA1,CBX3,CCNT2,CEBPB,CHD2,CREB1,CTCF,CTCFL,E2F1,E2F4,E2F6,EBF1,EGR1,ELF1,ELK1,EP300,ETS1,FOS,FOSL2,FOXA1,FOXA2,FOXM1,FOXP2,GABPA,GATA1,HDAC2,HMGN3,IRF4,JUN,JUND,KDM5B,MAFK,MAX,MAZ,MEF2A,MEF2C,MXI1,MYC,NFYA,NR3C1,PAX5,POU2F2,RAD21,RBBP5,RELA,REST,RUNX3,RXRA,SIN3A,SIX5,SMARCC1,SMC3,SP1,SPI1,SRF,STAT3,TBL1XR1,TCF12,TCF3,TCF7L2,TEAD4,UBTF,USF1,YY1,ZBTB33,ZBTB7A,ZNF143,ZNF263	1	miR-615-3p
ARHGAP23	35	34	BHLHE40,CEBPB,CHD2,CTCF,EBF1,EGR1,ELF1,EP300,ESR1,EZH2,FOS,FOSL2,FOXM1,GATA2,JUN,MAX,MAZ,MXI1,MYC,RAD21,RBBP5,RELA,RFX5,RUNX3,RXRA,SIN3A,SMC3,TAF1,TCF12,TCF3,TCF7L2,YY1,ZNF143,ZNF263	1	miR-1274b
ARHGAP24	54	54	ATF2,BATF,BHLHE40,CDKN3,CEBPB,CEBPD,CHD2,CREB1,CTBP2,CTCF,E2F1,E2F4,EBF1,EGR1,EP300,FOS,FOSL2,FOXA1,FOXA2,FOXM1,FOXP2,IKZF1,IRF4,JUN,JUND,MAFK,MAX,MAZ,MEF2A,MYBL2,MYC,NR3C1,PAX5,PML,RAD21,RBBP5,RELA,REST,RFX5,RUNX3,RXRA,SIN3A,SIX5,SMC3,SP1,SPI1,STAT3,TCF12,TCF3,TCF7L2,TEAD4,USF1,ZNF143,ZNF263	0
ARHGAP25	45	45	ATF2,BATF,BHLHE40,CEBPB,CTCF,EBF1,EGR1,ELF1,ETS1,FOS,FOSL2,FOXM1,GABPA,GATA1,GATA2,HDAC1,HMGN3,IRF1,JUNB,JUND,KDM5B,MAFF,MAFK,MAX,MEF2A,MYC,PAX5,PBX3,PHF8,POU2F2,RAD21,RELA,RUNX3,SPI1,STAT2,STAT3,TAF1,TBP,TCF12,TCF3,TEAD4,USF1,USF2,YY1,ZBTB7A	0
ARHGAP26	53	51	ATF1,ATF2,BACH1,BHLHE40,CCNT2,CEBPB,CHD2,CREB1,CTCF,E2F1,E2F4,E2F6,EBF1,EGR1,ELF1,ELK4,EP300,FOSL2,FOXP2,GABPA,HMGN3,IRF1,JUND,MAX,MAZ,MYC,NFYA,NFYB,NR3C1,PAX5,RAD21,RBBP5,RCOR1,RELA,REST,RFX5,SIN3A,SMC3,SP1,SP2,SP4,SPI1,SRF,TAF1,TBP,UBTF,USF1,YY1,ZBTB7A,ZNF143,ZNF263	2	let-7b,miR-324-3p
ARHGAP26-AS1	39	39	ATF2,CDKN3,CEBPB,CREB1,CTCF,EGR1,ELF1,ELK4,EP300,ESR1,FOS,FOSL2,FOXA1,FOXA2,FOXP2,GABPA,GTF2F1,IRF1,JUN,JUND,MAX,MYC,NR3C1,PRDM1,RAD21,RCOR1,RELA,REST,SIN3A,SMARCC1,SMC3,STAT3,TCF7L2,TFAP2A,TFAP2C,USF1,YY1,ZNF143,ZNF263	0
ARHGAP27	69	69	BHLHE40,CBX3,CDKN3,CEBPB,CEBPD,CREB1,CTBP2,CTCF,CTCFL,E2F1,E2F4,E2F6,EBF1,EGR1,ELF1,EP300,EZH2,FOS,FOSL2,FOXA1,FOXM1,FOXP2,GABPA,HDAC1,HNF4A,IKZF1,IRF4,KDM5B,MAFF,MAFK,MAX,MAZ,MYBL2,MYC,NR3C1,PAX5,PBX3,PHF8,PML,POU2F2,RAD21,RBBP5,RELA,REST,RFX5,RUNX3,RXRA,SIN3A,SMC3,SP1,SP4,SPI1,STAT1,STAT3,SUZ12,TAF1,TBP,TCF12,TCF3,TCF7L2,TEAD4,TFAP2A,TFAP2C,UBTF,YY1,ZBTB33,ZBTB7A,ZNF143,ZNF263	0
ARHGAP28	16	16	ATF1,ATF3,CEBPB,E2F6,EGR1,FOS,FOSL1,FOXA1,FOXA2,GATA2,JUN,JUNB,JUND,STAT3,TAL1,TEAD4	0
ARHGAP29	37	37	BACH1,CEBPB,CEBPD,CHD2,CREB1,CTBP2,CTCF,E2F1,E2F4,EGR1,FOS,FOSL1,FOXA1,FOXA2,MAFF,MAFK,MAX,MXI1,MYC,NFYB,NR3C1,RAD21,RBBP5,REST,RFX5,RUNX3,SIN3A,SMARCC1,SMC3,STAT3,SUZ12,TAF1,TBP,TCF7L2,YY1,ZBTB33,ZNF263	0
ARHGAP30	51	51	ATF2,BCLAF1,BHLHE40,CDKN3,CHD2,CTCF,EBF1,EGR1,ELF1,ELK1,ETS1,FOS,FOXA1,FOXA2,GABPA,HNF4A,HNF4G,IRF4,JUN,JUND,MAX,MAZ,MEF2A,MEF2C,MTA3,MXI1,MYC,NFYB,PAX5,PML,POU2F2,RAD21,RELA,RFX5,RUNX3,SMC3,SP1,SPI1,SRF,STAT3,TAF1,TBP,TCF12,USF1,USF2,WRNIP1,YY1,ZBTB33,ZEB1,ZNF143,ZNF263	0
ARHGAP31	32	32	BATF,E2F1,EBF1,EGR1,ELF1,EP300,FOS,IKZF1,MAFK,MAX,MEF2C,MXI1,MYC,NR3C1,PAX5,PBX3,PML,POU2F2,RAD21,RBBP5,RELA,REST,RUNX3,SIN3A,SPI1,TAF1,TBP,TCF12,TCF3,TCF7L2,UBTF,WRNIP1	0
ARHGAP32	22	19	CEBPB,CTCF,EBF1,EP300,ESR1,FOS,FOXA1,GATA3,JUN,MYC,RAD21,SP1,STAT3,TAF1,TBP,TCF7L2,TEAD4,YY1,ZNF217	3	miR-183,miR-423-5p,miR-93
ARHGAP33	45	44	BACH1,BHLHE40,CCNT2,CEBPB,CHD2,CREB1,CTCF,E2F1,E2F4,E2F6,EGR1,ELF1,ETS1,FOS,FOSL1,FOSL2,FOXP2,HDAC1,HMGN3,HNF4A,HNF4G,JUND,MAFF,MAFK,MAX,MAZ,MXI1,MYC,NFYA,NFYB,NR2C2,PAX5,PHF8,RAD21,RFX5,SAP30,SIN3A,SP1,SP2,TAF1,TCF12,TCF3,YY1,ZBTB7A	1	miR-193b
ARHGAP35	38	38	BACH1,CDKN3,CEBPB,EBF1,ELF1,EP300,ESR1,ETS1,FOS,FOSL2,FOXA1,GABPA,GATA3,HNF4A,HNF4G,IRF1,JUN,JUND,MAFF,MAFK,MAX,MXI1,MYBL2,MYC,NR2F2,NR3C1,PRDM1,RAD21,SIN3A,SMC3,SP1,SPI1,STAT3,TAL1,TCF7L2,TEAD4,ZNF217,ZNF263	0
ARHGAP36	9	9	CTCF,EGR1,EZH2,RAD21,RBBP5,REST,SP2,USF1,ZBTB7A	0
ARHGAP39	9	8	CBX3,CDKN3,CTCF,MYC,SUZ12,TRIM28,USF1,ZNF143	1	miR-186
ARHGAP4	79	79	ATF2,ATF3,BACH1,BCLAF1,BHLHE40,CCNT2,CEBPB,CHD2,CREB1,CTCF,CTCFL,E2F1,E2F4,E2F6,EBF1,EGR1,ELF1,ELK1,ELK4,ETS1,FOXP2,GABPA,GTF2B,GTF2F1,HDAC1,HDAC2,HMGN3,KDM5B,MAFF,MAFK,MAX,MAZ,MTA3,MXI1,MYC,NFATC1,NFYA,NFYB,NR2F2,NR3C1,NRF1,PAX5,PBX3,PHF8,PML,POU2F2,RAD21,RBBP5,RELA,RFX5,RUNX3,SAP30,SETDB1,SIN3A,SMC3,SP1,SP2,SPI1,SREBF1,SRF,STAT3,TAF1,TAF7,TBP,TCF12,TCF3,TCF7L2,TEAD4,TFAP2A,TFAP2C,THAP1,TRIM28,U…	0
ARHGAP40	43	43	ARID3A,BHLHE40,CEBPB,CEBPD,CTCF,EGR1,ELF1,EP300,ESR1,EZH2,FOS,FOSL2,FOXA1,FOXA2,GABPA,GATA2,HNF4A,HNF4G,HSF1,JUN,JUND,MAFF,MAFK,MAX,MBD4,MXI1,MYBL2,MYC,NR3C1,RAD21,RCOR1,REST,RFX5,RXRA,SMC3,SP1,STAT3,TCF7L2,TEAD4,USF1,ZBTB33,ZBTB7A,ZNF217	0
ARHGAP42	62	61	ATF2,BATF,BCLAF1,BHLHE40,CDKN3,CEBPB,CHD2,CTCF,E2F1,E2F6,EBF1,EGR1,ELF1,EP300,ETS1,FOS,FOXA1,FOXA2,FOXM1,FOXP2,GABPA,IRF4,JUN,JUND,MAX,MAZ,MEF2A,MEF2C,MTA3,MXI1,MYC,NFATC1,NFYB,NRF1,PAX5,PBX3,PHF8,PML,POU2F2,POU5F1,RAD21,RBBP5,RCOR1,RELA,REST,RFX5,RUNX3,SIN3A,SMC3,SP1,SPI1,TAF1,TBP,TCF12,TCF3,TFAP2A,TFAP2C,USF1,YY1,ZNF143,ZNF263	1	miR-221
ARHGAP44	22	21	ATF3,CTCF,E2F1,E2F6,EBF1,ETS1,FOSL1,MYC,NR3C1,NRF1,RBBP5,REST,RUNX3,SIN3A,SIX5,TAF1,TAF7,YY1,ZEB1,ZNF143,ZNF263	1	miR-30c
ARHGAP5	68	66	ARID3A,BACH1,BHLHE40,CCNT2,CEBPB,CEBPD,CHD2,CREB1,CTCF,E2F1,E2F4,E2F6,EBF1,EGR1,ELF1,EP300,FOS,FOSL2,FOXA1,FOXA2,FOXM1,GABPA,GTF2F1,HNF4A,HNF4G,JUN,JUND,MAX,MAZ,MBD4,MXI1,MYBL2,MYC,NFYB,NR2C2,NR3C1,NRF1,PHF8,POU2F2,PRDM1,RAD21,RBBP5,RELA,REST,RFX5,RUNX3,RXRA,SIN3A,SMC3,SP1,SP4,SPI1,SREBF1,SRF,STAT3,TAF1,TAF7,TBP,TCF7L2,TEAD4,UBTF,USF1,YY1,ZBTB7A,ZNF143,ZNF263	2	miR-106a,miR-17
ARHGAP5-AS1	66	66	ARID3A,BACH1,BHLHE40,CCNT2,CEBPB,CEBPD,CHD2,CREB1,CTCF,E2F1,E2F4,E2F6,EBF1,EGR1,ELF1,EP300,FOS,FOSL2,FOXA1,FOXA2,FOXM1,GABPA,GTF2F1,HNF4A,HNF4G,JUN,JUND,MAX,MAZ,MBD4,MXI1,MYBL2,MYC,NFYB,NR2C2,NR3C1,NRF1,PHF8,POU2F2,PRDM1,RAD21,RBBP5,RELA,REST,RFX5,RUNX3,RXRA,SIN3A,SMC3,SP1,SP4,SPI1,SREBF1,SRF,STAT3,TAF1,TAF7,TBP,TCF7L2,TEAD4,UBTF,USF1,YY1,ZBTB7A,ZNF143,ZNF263	0
ARHGAP6	16	16	BATF,CEBPB,CTCF,EP300,EZH2,FOS,HDAC6,JUN,JUNB,JUND,MAX,MEF2A,MYC,SPI1,TAL1,TEAD4	0
ARHGAP8	25	25	CDKN3,CEBPB,CTBP2,CTCF,E2F1,E2F4,E2F6,EGR1,EP300,ESR1,EZH2,FOS,FOSL1,GATA3,MAX,MYC,REST,SIN3A,SP1,STAT1,STAT3,TEAD4,YY1,ZNF217,ZNF263	0
ARHGAP9	76	76	ARID3A,ATF1,ATF2,ATF3,BCLAF1,BHLHE40,CBX3,CDKN3,CEBPB,CEBPD,CHD2,CREB1,CTCF,E2F4,EBF1,EGR1,ELF1,ELK1,ELK4,EP300,ESR1,ETS1,EZH2,FOS,FOSL2,FOXM1,FOXP2,GABPA,GATA1,GTF2F1,HDAC1,HNF4A,IRF1,JUN,JUND,KDM5B,MAFK,MAX,MAZ,MXI1,MYBL2,MYC,NFATC1,NFYB,NR2C2,NR3C1,PHF8,PML,POU2F2,RAD21,RBBP5,RELA,RFX5,RUNX3,RXRA,SAP30,SIN3A,SIX5,SP1,SP2,SP4,SPI1,SRF,SUZ12,TAF1,TAF7,TBL1XR1,TBP,TCF12,TCF7L2,THAP1,USF1,WRNIP1,Y…	0
ARHGDIA	105	100	ATF1,ATF2,ATF3,BACH1,BATF,BHLHE40,BRCA1,CCNT2,CEBPB,CEBPD,CHD2,CREB1,CTCF,CTCFL,E2F1,E2F4,E2F6,EBF1,EGR1,ELF1,ELK1,ELK4,EP300,ETS1,FOS,FOSL2,FOXA1,FOXA2,FOXM1,FOXP2,GABPA,GATA2,GTF2F1,HDAC1,HDAC2,HDAC6,HDAC8,HMGN3,HNF4A,HNF4G,IRF4,JUN,JUNB,JUND,KDM5A,KDM5B,MAX,MAZ,MTA3,MXI1,MYBL2,MYC,NFATC1,NR2C2,NR2F2,NR3C1,NRF1,PAX5,PBX3,PHF8,PML,POU2F2,PPARGC1A,RAD21,RBBP5,RCOR1,RELA,REST,RFX5,RUNX3,SAP30,SIN3…	5	miR-183,miR-423-5p,miR-484,miR-744,miR-92a
ARHGDIB	57	57	ATF1,ATF2,BACH1,BATF,BCLAF1,BHLHE40,CEBPB,CHD2,CTCF,E2F6,EBF1,EGR1,ELF1,ELK1,EP300,FOS,FOSL2,FOXA1,FOXM1,FOXP2,GATA1,GATA2,IRF1,IRF4,JUN,JUND,MAFF,MAFK,MAX,MEF2A,MXI1,MYC,NFATC1,NFE2,NFYB,PAX5,PBX3,PML,POU2F2,RAD21,RELA,REST,RUNX3,SIN3A,SP1,SPI1,STAT3,TAF1,TBP,TCF12,TFAP2A,TFAP2C,USF1,USF2,WRNIP1,YY1,ZNF143	0
ARHGDIG	28	28	BHLHE40,CHD2,CTCF,E2F6,ELF1,EZH2,GABPA,GATA1,MAX,MXI1,MYC,NFYA,NFYB,PAX5,PBX3,PHF8,RAD21,RUNX3,SIN3A,SP1,SP2,SUZ12,TAL1,TCF12,TFAP2C,YY1,ZBTB7A,ZNF263	0
ARHGEF1	101	99	ARID3A,ATF2,BCLAF1,BHLHE40,CBX3,CCNT2,CDKN3,CEBPB,CEBPD,CHD2,CREB1,CTCF,CTCFL,E2F1,E2F4,E2F6,EBF1,EGR1,ELF1,ELK1,ELK4,EP300,ESR1,ETS1,EZH2,FOS,FOSL2,FOXA1,FOXA2,FOXM1,FOXP2,GABPA,GATA1,GTF2F1,HDAC1,HDAC2,HMGN3,HNF4A,HNF4G,IKZF1,IRF4,JUN,JUND,KDM5B,MAX,MAZ,MEF2A,MEF2C,MTA3,MXI1,MYBL2,MYC,NFYB,NR2C2,NR2F2,NR3C1,PAX5,PBX3,PHF8,PML,POU2F2,RAD21,RBBP5,RCOR1,RELA,REST,RFX5,RUNX3,RXRA,SIN3A,SIX5,SMC3,SP…	2	miR-26a,miR-331-3p
ARHGEF10	42	42	ATF3,BACH1,BHLHE40,CBX3,CCNT2,CEBPB,CHD2,CREB1,CTBP2,CTCF,E2F1,E2F4,E2F6,EGR1,ELF1,FOS,FOSL2,FOXP2,HDAC1,JUN,JUND,MAFF,MAFK,MAX,MAZ,MYC,NFYA,NFYB,NR3C1,NRF1,PHF8,RAD21,RBBP5,SETDB1,SP1,SP2,STAT3,TEAD4,UBTF,USF1,USF2,ZBTB7A	0
ARHGEF10L	56	55	ARID3A,ATF2,BHLHE40,CDKN3,CEBPB,CEBPD,CHD2,CTBP2,CTCF,E2F1,E2F4,EGR1,ELF1,EP300,ESR1,FOS,FOSL2,FOXA1,FOXA2,FOXP2,GABPA,HNF4A,HNF4G,IRF4,JUN,JUND,MAX,MAZ,MXI1,MYBL2,MYC,NR3C1,PAX5,POU2F2,RAD21,RELA,REST,RUNX3,RXRA,SIN3A,SMC3,SP1,SP4,SPI1,TAF1,TAF7,TBP,TCF12,TCF7L2,TEAD4,TFAP2C,USF1,YY1,ZBTB7A,ZNF143	1	miR-324-5p
ARHGEF11	42	42	BHLHE40,CCNT2,CEBPB,CEBPD,CHD2,CREB1,E2F1,E2F4,E2F6,EBF1,EGR1,ELF1,FOXA2,GABPA,GATA2,HDAC1,HMGN3,JUND,KDM5B,MAX,MAZ,MXI1,MYC,NR3C1,PHF8,RBBP5,RELA,RFX5,SIN3A,STAT1,TAF1,TAF7,TAL1,TBP,TCF7L2,TEAD4,UBTF,USF1,USF2,YY1,ZBTB7A,ZKSCAN1	0
ARHGEF12	104	103	ARID3A,ATF1,ATF2,ATF3,BATF,BCLAF1,BHLHE40,CBX3,CCNT2,CDKN3,CEBPB,CEBPD,CHD2,CREB1,CTBP2,CTCF,E2F1,E2F4,E2F6,EBF1,EGR1,ELF1,ELK1,EP300,ESR1,ETS1,FOS,FOSL1,FOSL2,FOXA1,FOXA2,FOXM1,FOXP2,GABPA,GATA1,GATA2,GTF2F1,GTF3C2,HDAC2,HMGN3,HNF4A,IKZF1,IRF1,IRF4,JUN,JUNB,JUND,MAFF,MAFK,MAX,MAZ,MEF2A,MEF2C,MTA3,MXI1,MYBL2,MYC,NFATC1,NFE2,NFYB,NR2F2,NR3C1,PAX5,PBX3,PHF8,PML,POU2F2,PRDM1,RAD21,RBBP5,RCOR1,RELA,R…	1	miR-30c
ARHGEF15	33	33	ARID3A,ATF3,BRCA1,CREB1,CTCF,ELF1,EZH2,FOSL1,FOXM1,FOXP2,GABPA,GTF2F1,MAX,MAZ,MYC,NFYB,POLR3A,RAD21,RCOR1,RFX5,RUNX3,SIX5,SMC3,SP4,SPI1,TAF1,TBP,TCF12,USF1,USF2,WRNIP1,YY1,ZNF143	0
ARHGEF16	48	48	ARID3A,BACH1,BHLHE40,CCNT2,CDKN3,CEBPB,CEBPD,CREB1,CTCF,CTCFL,E2F1,E2F4,E2F6,EGR1,ELF1,EZH2,FOS,FOSL2,GABPA,HDAC2,HMGN3,HNF4A,HNF4G,JUND,MAX,MAZ,MXI1,MYBL2,MYC,RAD21,RXRA,SIN3A,SMC3,SP1,SPI1,STAT3,TAF1,TBL1XR1,TBP,TCF7L2,TEAD4,UBTF,USF1,USF2,YY1,ZBTB7A,ZNF143,ZNF263	0
ARHGEF17	64	64	BACH1,BRCA1,CEBPB,CHD2,CREB1,CTCF,CTCFL,E2F1,E2F6,EBF1,EGR1,ELF1,ELK1,EP300,FOSL2,FOXA1,FOXA2,FOXM1,FOXP2,GABPA,GTF2F1,HNF4A,HNF4G,JUND,KDM5B,MAFK,MAX,MAZ,MXI1,MYBL2,MYC,NFYB,NR3C1,NRF1,PAX5,PHF8,PML,POU2F2,RAD21,RBBP5,RCOR1,REST,RFX5,RUNX3,RXRA,SIN3A,SIX5,SMARCC1,SMARCC2,SMC3,SP1,SPI1,STAT1,STAT3,TAF1,TBP,TCF12,TEAD4,UBTF,WRNIP1,YY1,ZBTB7A,ZNF143,ZNF263	0
ARHGEF18	84	83	ATF2,BATF,CCNT2,CEBPB,CHD2,CREB1,CTCF,E2F4,E2F6,EBF1,EGR1,ELF1,ELK1,ELK4,EP300,ESR1,FOS,FOSL1,FOSL2,FOXA1,FOXA2,FOXM1,FOXP2,GABPA,GATA3,GTF2F1,HDAC1,HNF4G,IRF1,IRF4,JUN,JUNB,JUND,KDM5B,MAFK,MAX,MAZ,MEF2A,MTA3,MXI1,MYC,NR2C2,NR3C1,NRF1,PAX5,PBX3,PHF8,PML,POU2F2,RAD21,RBBP5,RELA,REST,RUNX3,RXRA,SAP30,SIN3A,SMARCC1,SMARCC2,SMC3,SP1,SP2,SPI1,SRF,STAT1,STAT3,TAF1,TAF7,TBP,TCF12,TCF3,TCF7L2,TEAD4,TFAP2…	1	miR-221
ARHGEF19	68	68	CBX3,CCNT2,CEBPB,CEBPD,CHD2,CTBP2,CTCF,CTCFL,E2F1,E2F4,E2F6,EBF1,EGR1,ELF1,ESR1,ETS1,FOS,FOSL1,FOSL2,FOXP2,GABPA,GTF2F1,GTF3C2,HDAC1,HDAC2,HDAC8,HMGN3,IRF1,JUN,JUNB,JUND,KDM5B,MAX,MAZ,MXI1,MYC,NFYB,NR2F2,PAX5,PHF8,RAD21,RBBP5,RCOR1,REST,SAP30,SIN3A,SMARCC1,SMC3,SP1,SP4,SRF,STAT3,TAF1,TAF7,TAL1,TBP,TCF12,TCF7L2,TFAP2A,TFAP2C,UBTF,USF1,YY1,ZBTB33,ZBTB7A,ZKSCAN1,ZNF143,ZNF263	0
ARHGEF2	95	92	ATF1,ATF2,ATF3,BACH1,BATF,BHLHE40,CCNT2,CDKN3,CEBPB,CEBPD,CHD2,CREB1,CTBP2,CTCF,E2F1,E2F6,EBF1,EGR1,ELF1,ELK1,ELK4,ETS1,FOS,FOSL1,FOSL2,FOXA1,FOXA2,FOXP2,GABPA,GATA1,GATA2,GTF2F1,HDAC1,HDAC2,HMGN3,HNF4G,IRF1,IRF4,JUN,JUNB,JUND,KDM5B,MAFK,MAX,MAZ,MEF2A,MEF2C,MTA3,MXI1,MYBL2,MYC,NFYB,NR2C2,NR2F2,PAX5,PHF8,PML,POU2F2,RAD21,RBBP5,RCOR1,RELA,REST,RFX5,RUNX3,SAP30,SIN3A,SMARCC1,SMARCC2,SMC3,SP1,SP4,SPI…	3	miR-320a,miR-423-3p,miR-744
ARHGEF25	50	48	ATF3,BHLHE40,CCNT2,CEBPB,CEBPD,CTCF,E2F6,EBF1,EGR1,ELF1,ETS1,EZH2,FOSL1,FOXM1,GABPA,HMGN3,HNF4A,HNF4G,KDM5B,MAX,MAZ,MYC,NANOG,NFYA,NFYB,PBX3,PHF8,PML,POU2F2,RBBP5,RELA,REST,RUNX3,SIN3A,SP1,SP2,SUZ12,TAF1,TBL1XR1,TBP,TCF12,TCF3,USF1,USF2,YY1,ZBTB7A,ZNF143,ZNF263	2	miR-328,miR-92a
ARHGEF26	21	21	CDKN3,CTCF,E2F1,E2F4,E2F6,EGR1,FOXA1,FOXP2,MAFK,MAX,MYC,NR3C1,RAD21,RBBP5,SIN3A,TAF1,TAF7,TBP,TEAD4,YY1,ZNF263	0
ARHGEF26-AS1	21	21	CDKN3,CTCF,E2F1,E2F4,E2F6,EGR1,FOXA1,FOXP2,MAFK,MAX,MYC,NR3C1,RAD21,RBBP5,SIN3A,TAF1,TAF7,TBP,TEAD4,YY1,ZNF263	0
ARHGEF28	50	50	ARID3A,BHLHE40,CDKN3,CEBPB,CEBPD,CTCF,E2F1,E2F4,EBF1,ELF1,EP300,ESR1,EZH2,FOS,FOSL2,FOXA1,FOXA2,GABPA,GATA1,HNF4A,HNF4G,JUN,JUND,MAFF,MAFK,MAX,MAZ,MBD4,MYBL2,MYC,RAD21,RCOR1,REST,RXRA,SIN3A,SMC3,SP1,STAT3,SUZ12,TAF1,TAL1,TBP,TEAD4,TFAP2A,TFAP2C,USF1,YY1,ZBTB33,ZBTB7A,ZNF217	0
ARHGEF3	78	77	ARID3A,ATF2,ATF3,BACH1,BATF,BHLHE40,CBX3,CCNT2,CDKN3,CEBPB,CEBPD,CHD2,CTCF,E2F1,E2F6,EBF1,EGR1,ELF1,EP300,EZH2,FOS,FOXA1,FOXA2,FOXM1,FOXP2,GATA1,GATA2,HNF4A,HNF4G,IKZF1,IRF4,JUN,JUND,MAFF,MAFK,MAX,MAZ,MEF2A,MEF2C,MTA3,MXI1,MYBL2,MYC,NFATC1,PAX5,PML,POU2F2,RAD21,RBBP5,RCOR1,RELA,REST,RFX5,RUNX3,RXRA,SIN3A,SMARCC2,SMC3,SP1,SP4,SPI1,STAT3,TAF1,TBP,TCF12,TCF3,TCF7L2,TEAD4,TFAP2A,TFAP2C,USF1,USF2,WRNI…	1	miR-769-5p
ARHGEF33	11	10	ARID3A,CEBPB,CTCF,FOXA1,FOXA2,RAD21,SMC3,SP1,SPI1,ZNF143	1	miR-93*
ARHGEF37	21	21	CEBPB,CTCF,E2F1,E2F4,EBF1,EP300,ESR1,FOS,FOXA1,FOXA2,GATA1,MYC,REST,RUNX3,SIN3A,TAL1,TCF12,TCF7L2,TEAD4,ZNF217,ZNF263	0
ARHGEF38	20	20	ATF2,ATF3,CEBPB,EGR1,EP300,ESR1,FOS,FOXA1,JUND,NANOG,POU5F1,RAD21,RBBP5,RXRA,SIN3A,SP1,SP4,SPI1,TCF12,TEAD4	0
ARHGEF38-IT1	15	15	ATF2,ATF3,EGR1,EP300,ESR1,FOS,FOXA1,NANOG,POU5F1,RBBP5,RXRA,SP1,SP4,TCF12,TEAD4	0
ARHGEF39	108	108	ATF1,ATF2,ATF3,BACH1,BATF,BCLAF1,BDP1,BHLHE40,BRCA1,BRF2,CBX3,CCNT2,CDKN3,CEBPB,CHD2,CREB1,CTCF,CTCFL,E2F1,E2F4,E2F6,EBF1,EGR1,ELF1,ELK1,ELK4,EP300,ESR1,ETS1,FOS,FOSL2,FOXA1,FOXA2,FOXM1,FOXP2,GABPA,GTF2F1,GTF3C2,HDAC1,HDAC2,HDAC6,HMGN3,HNF4A,HNF4G,HSF1,IKZF1,IRF4,JUN,JUNB,JUND,KDM5B,MAFK,MAX,MAZ,MBD4,MEF2A,MEF2C,MTA3,MXI1,MYBL2,MYC,NFATC1,NR3C1,NRF1,PAX5,PHF8,PML,POLR3A,POU2F2,RAD21,RBBP5,RCOR1,R…	0
ARHGEF3-AS1	18	18	ATF2,BACH1,BATF,EP300,FOS,FOXA1,FOXA2,FOXM1,GATA3,IKZF1,IRF4,MAFK,MAX,MTA3,NFYB,RUNX3,STAT3,ZNF217	0
ARHGEF4	12	12	CTCF,GABPA,JUND,PML,RAD21,SIN3A,SMC3,TAF7,TBP,TEAD4,YY1,ZNF143	0
ARHGEF40	44	44	CEBPB,CTBP2,CTCF,E2F1,E2F4,EBF1,EGR1,ELF1,EP300,EZH2,FOSL2,FOXA1,FOXA2,FOXP2,GTF2F1,HNF4A,MAX,MAZ,MBD4,MYBL2,MYC,PAX5,PHF8,RAD21,RBBP5,REST,RUNX3,RXRA,SIN3A,SMC3,SP1,SPI1,TAF1,TAF7,TBP,TCF12,TEAD4,TFAP2A,TFAP2C,UBTF,USF1,YY1,ZBTB7A,ZNF263	0
ARHGEF5	3	1	FOS	2	let-7b,miR-183
ARHGEF6	12	11	CEBPB,EP300,FOXA1,GATA3,MAX,MYC,RUNX3,SPI1,TAF1,TCF7L2,ZNF217	1	miR-877
ARHGEF7	83	80	ATF1,ATF2,ATF3,BATF,BCLAF1,BHLHE40,BRCA1,CCNT2,CEBPB,CHD2,CREB1,CTCF,CTCFL,E2F1,E2F4,E2F6,EBF1,EGR1,ELF1,ELK1,ELK4,ETS1,EZH2,FOS,FOXM1,FOXP2,GABPA,GTF2F1,HMGN3,HNF4G,IKZF1,IRF4,JUN,JUND,KDM5B,MAFF,MAFK,MAX,MAZ,MEF2A,MEF2C,MTA3,MXI1,MYC,NFATC1,NFYB,NR3C1,PAX5,PHF8,PML,POU2F2,RAD21,RBBP5,RELA,REST,RUNX3,SIN3A,SIX5,SMC3,SP1,SPI1,SRF,STAT1,STAT3,SUZ12,TAF1,TAF7,TBP,TCF12,TCF3,TFAP2A,TFAP2C,UBTF,USF1,…	3	miR-17,miR-18a*,miR-20a
ARHGEF9	41	41	ATF2,BATF,BHLHE40,CHD2,CREB1,CTCF,E2F4,EBF1,EGR1,FOS,FOXM1,GATA1,IRF4,JUN,MAFF,MAFK,MEF2A,MEF2C,MTA3,MXI1,MYC,NFYB,NRF1,PAX5,PBX3,PML,RAD21,RBBP5,RELA,RFX5,RUNX3,SIN3A,SP1,SP2,TAF1,TBP,TCF12,TCF3,TCF7L2,USF1,USF2	0
ARID1A	120	111	ARID3A,ATF1,ATF2,ATF3,BACH1,BATF,BCLAF1,BHLHE40,BRCA1,BRF2,CBX3,CCNT2,CDKN3,CEBPB,CEBPD,CHD2,CREB1,CTCF,E2F1,E2F4,E2F6,EBF1,EGR1,ELF1,ELK1,EP300,ESR1,ETS1,FOS,FOSL2,FOXA1,FOXA2,FOXM1,FOXP2,GABPA,GATA1,GATA2,GATA3,GTF2B,GTF2F1,HDAC1,HDAC2,HDAC8,HMGN3,HNF4A,HNF4G,IRF1,IRF3,IRF4,JUN,JUNB,JUND,KDM5B,MAFF,MAFK,MAX,MAZ,MBD4,MEF2A,MEF2C,MTA3,MXI1,MYBL2,MYC,NFYA,NFYB,NR2F2,NR3C1,NRF1,PAX5,PBX3,PHF8,PML,P…	9	let-7e,miR-181a-2*,miR-18a*,miR-193b,miR-296-3p,miR-331-3p,miR-484,miR-877*,miR-92a
ARID1B	80	77	ARID3A,ATF1,ATF2,BHLHE40,CBX3,CCNT2,CDKN3,CEBPB,CEBPD,CHD2,CTCF,E2F1,E2F4,E2F6,EBF1,EGR1,ELF1,FOS,FOSL2,FOXA1,FOXA2,FOXM1,GABPA,GATA1,GATA2,GTF2B,GTF2F1,HDAC1,HMGN3,IRF1,JUND,KDM5B,MAFF,MAFK,MAX,MAZ,MEF2A,MEF2C,MTA3,MXI1,MYBL2,MYC,NFATC1,NFYA,NFYB,NR2F2,NR3C1,PAX5,PBX3,PHF8,PML,POU2F2,RAD21,RBBP5,RELA,REST,RFX5,RUNX3,SAP30,SIN3A,SMC3,SP1,SPI1,STAT3,TAF1,TAF7,TBL1XR1,TBP,TCF7L2,TEAD4,UBTF,USF1,USF…	3	miR-324-5p,miR-92a,miR-92b
ARID2	116	114	ARID3A,ATF1,ATF2,ATF3,BACH1,BCLAF1,BHLHE40,BRCA1,CBX3,CCNT2,CDKN3,CEBPB,CEBPD,CHD2,CREB1,CTBP2,CTCF,CTCFL,E2F1,E2F4,E2F6,EBF1,EGR1,ELF1,ELK1,ELK4,EP300,ESR1,ESRRA,ETS1,FOS,FOSL2,FOXA1,FOXA2,FOXM1,FOXP2,GABPA,GATA1,GATA2,GTF2B,GTF2F1,GTF3C2,HDAC1,HDAC2,HMGN3,HNF4A,HNF4G,IRF1,IRF3,IRF4,JUN,JUND,KDM5B,MAFF,MAFK,MAX,MAZ,MEF2A,MEF2C,MTA3,MXI1,MYBL2,MYC,NANOG,NFATC1,NFYB,NR3C1,NRF1,PAX5,PBX3,PHF8,PML,P…	2	miR-15b,miR-424*
ARID3A	88	86	ARID3A,ATF1,ATF2,ATF3,BACH1,BHLHE40,CBX3,CCNT2,CEBPB,CEBPD,CHD2,CTCF,CTCFL,E2F1,E2F4,E2F6,EBF1,EGR1,ELF1,EP300,ESR1,ETS1,EZH2,FOSL1,FOSL2,FOXA1,FOXA2,FOXM1,FOXP2,GABPA,GATA1,GTF3C2,HDAC1,HDAC2,HMGN3,HNF4A,HNF4G,IRF3,JUNB,JUND,KDM5B,MAFF,MAFK,MAX,MAZ,MEF2A,MXI1,MYBL2,MYC,NFYA,NR3C1,NRF1,PAX5,PBX3,PHF8,POU2F2,RAD21,REST,RFX5,RUNX3,RXRA,SAP30,SIN3A,SMC3,SP1,SP4,SPI1,SRF,STAT1,SUZ12,TAF1,TBP,TCF12,TC…	2	miR-425*,miR-484
ARID3B	117	113	ARID3A,ATF1,ATF2,ATF3,BACH1,BATF,BCLAF1,BHLHE40,BRCA1,CBX3,CCNT2,CDKN3,CEBPB,CEBPD,CHD2,CREB1,CTCF,CTCFL,E2F1,E2F4,E2F6,EBF1,EGR1,ELF1,ELK1,ELK4,EP300,ETS1,FOS,FOSL1,FOSL2,FOXA1,FOXM1,FOXP2,GABPA,GATA1,GATA2,GATA3,GTF2F1,HDAC1,HDAC2,HMGN3,IRF1,IRF4,JUN,JUNB,JUND,KDM5B,MAFF,MAFK,MAX,MAZ,MBD4,MEF2A,MEF2C,MTA3,MXI1,MYBL2,MYC,NFATC1,NFYA,NFYB,NR2F2,NRF1,PAX5,PBX3,PHF8,PML,POU2F2,PRDM1,RAD21,RBBP5,REL…	4	let-7a,let-7b,let-7f,miR-181d
ARID3C	76	76	ATF1,BACH1,BHLHE40,BRCA1,CDKN3,CEBPB,CHD2,CREB1,CTBP2,CTCF,E2F1,E2F4,E2F6,EBF1,EGR1,ELF1,ELK1,EP300,ESR1,EZH2,FOS,FOXA1,FOXA2,FOXM1,FOXP2,GABPA,GATA1,GTF2F1,HNF4A,HNF4G,IRF3,JUND,KDM5B,MAX,MAZ,MXI1,MYBL2,MYC,NFYA,NFYB,PAX5,PBX3,PHF8,PML,POU2F2,RAD21,RBBP5,RCOR1,RELA,REST,RFX5,RUNX3,SAP30,SIN3A,SIX5,SMC3,SP1,SP2,SP4,SREBF1,SUZ12,TAF1,TAF7,TAL1,TBP,TCF7L2,TFAP2A,TFAP2C,UBTF,USF1,USF2,WRNIP1,YY1,ZBT…	0
ARID4A	73	73	ARID3A,ATF1,ATF2,ATF3,CEBPB,CHD2,CREB1,CTCF,E2F1,E2F4,EGR1,ELF1,ELK1,ELK4,EP300,ETS1,EZH2,FOS,FOXA1,FOXA2,FOXM1,FOXP2,GABPA,GATA1,GTF2F1,HDAC1,HMGN3,IRF1,IRF3,JUN,JUND,KDM5A,KDM5B,MAFF,MAFK,MAX,MAZ,MXI1,MYC,NFYA,NFYB,NR2F2,NRF1,PAX5,PBX3,PHF8,PML,POU2F2,RBBP5,RELA,REST,RFX5,RUNX3,SAP30,SIN3A,SIX5,SP1,SP2,SPI1,STAT1,STAT3,TAF1,TAF7,TBP,TCF12,TCF3,TEAD4,UBTF,USF1,USF2,WRNIP1,YY1,ZBTB7A	0
ARID4B	93	92	ARID3A,ATF1,ATF2,BCLAF1,BRCA1,CBX3,CCNT2,CDKN3,CEBPB,CEBPD,CHD2,CREB1,CTCF,CTCFL,E2F4,E2F6,EGR1,ELF1,ELK1,ELK4,EP300,ESR1,ETS1,FOS,FOXA1,FOXA2,FOXM1,FOXP2,GABPA,GATA2,GTF2B,GTF2F1,HDAC1,HDAC2,HMGN3,IRF1,IRF3,JUN,JUNB,JUND,KDM5B,MAFK,MAX,MAZ,MTA3,MXI1,MYC,NFYA,NFYB,NR2C2,NRF1,PAX5,PBX3,PHF8,PML,POLR3A,POU2F2,PRDM1,RAD21,RBBP5,RELA,REST,RFX5,RUNX3,SAP30,SIN3A,SIX5,SMC3,SP1,SP2,SPI1,SREBF1,SRF,STAT1…	1	miR-17*
ARID5A	99	98	ARID3A,ATF1,ATF2,ATF3,BATF,BCLAF1,BHLHE40,BRCA1,CBX3,CCNT2,CDKN3,CEBPB,CEBPD,CHD2,CREB1,CTBP2,CTCF,E2F1,E2F4,E2F6,EBF1,EGR1,ELF1,ELK1,EP300,ETS1,EZH2,FOS,FOSL1,FOSL2,FOXA1,FOXA2,FOXM1,FOXP2,GABPA,GATA1,HMGN3,IRF4,JUN,JUNB,JUND,KDM5B,MAFK,MAX,MAZ,MEF2A,MEF2C,MTA3,MXI1,MYC,NFYA,NFYB,NRF1,PAX5,PBX3,PHF8,PML,POU2F2,RAD21,RBBP5,RCOR1,RELA,RFX5,RUNX3,SAP30,SIN3A,SIX5,SMARCC1,SMC3,SP1,SP2,SP4,SPI1,SRF,S…	1	miR-324-5p
ARID5B	102	102	ARID3A,ATF1,ATF2,ATF3,BACH1,BATF,BHLHE40,BRCA1,BRF2,CBX3,CCNT2,CDKN3,CEBPB,CEBPD,CHD2,CTBP2,CTCF,E2F1,E2F4,E2F6,EBF1,EGR1,ELF1,ELK1,EP300,ETS1,FOS,FOSL1,FOSL2,FOXA1,FOXA2,FOXM1,FOXP2,GABPA,GTF2B,GTF2F1,GTF3C2,HDAC1,HMGN3,HNF4A,HNF4G,IKZF1,IRF4,JUN,JUNB,JUND,KDM5B,MAFF,MAFK,MAX,MAZ,MBD4,MEF2A,MEF2C,MTA3,MXI1,MYBL2,MYC,NFATC1,NR2F2,NR3C1,PAX5,PBX3,PHF8,PML,POU2F2,PPARGC1A,RAD21,RBBP5,RCOR1,RELA,RES…	0
ARIH1	90	88	ARID3A,ATF1,ATF2,ATF3,BHLHE40,BRCA1,CCNT2,CDKN3,CEBPB,CEBPD,CHD2,CTCF,CTCFL,E2F1,E2F4,E2F6,EBF1,EGR1,ELF1,ELK1,ELK4,EP300,ETS1,FOS,FOSL2,FOXA1,FOXA2,FOXM1,FOXP2,GABPA,GTF2B,GTF2F1,HDAC1,HMGN3,IRF1,JUN,JUNB,JUND,KDM5B,MAFF,MAFK,MAX,MAZ,MTA3,MXI1,MYBL2,MYC,NR3C1,NRF1,PAX5,PHF8,PML,POU2F2,RAD21,RBBP5,RCOR1,RELA,REST,RFX5,RUNX3,SAP30,SIN3A,SIX5,SMC3,SP1,SP4,SPI1,SRF,STAT1,STAT3,TAF1,TAF7,TBL1XR1,TBP,…	2	miR-17,miR-425
ARIH2	78	76	ATF1,ATF2,ATF3,BACH1,BATF,CCNT2,CEBPB,CEBPD,CHD2,CREB1,CTCF,CTCFL,E2F1,E2F4,E2F6,EBF1,EGR1,ELF1,ELK1,ELK4,ETS1,FOS,FOSL2,FOXA1,FOXA2,FOXM1,FOXP2,GABPA,GATA1,GATA2,GTF2B,HMGN3,HNF4A,IRF4,JUN,JUND,KDM5B,MAFF,MAFK,MAX,MAZ,MXI1,MYC,NELFE,NR2C2,NR2F2,PAX5,PHF8,PML,POU2F2,RAD21,RBBP5,RCOR1,RELA,REST,RUNX3,RXRA,SAP30,SIN3A,SMC3,SP1,SPI1,STAT1,TAF1,TAL1,TBP,TCF12,TCF3,TCF7L2,TFAP2A,TFAP2C,UBTF,USF1,USF2,…	2	miR-1301,miR-342-3p
ARIH2OS	76	76	ATF1,ATF2,ATF3,BACH1,BATF,CCNT2,CEBPB,CEBPD,CHD2,CREB1,CTCF,CTCFL,E2F1,E2F4,E2F6,EBF1,EGR1,ELF1,ELK1,ELK4,ETS1,FOS,FOSL2,FOXA1,FOXA2,FOXM1,FOXP2,GABPA,GATA1,GATA2,GTF2B,HMGN3,HNF4A,IRF4,JUN,JUND,KDM5B,MAFF,MAFK,MAX,MAZ,MXI1,MYC,NELFE,NR2C2,NR2F2,PAX5,PHF8,PML,POU2F2,RAD21,RBBP5,RCOR1,RELA,REST,RUNX3,RXRA,SAP30,SIN3A,SMC3,SP1,SPI1,STAT1,TAF1,TAL1,TBP,TCF12,TCF3,TCF7L2,TFAP2A,TFAP2C,UBTF,USF1,USF2,…	0
ARL1	70	69	ATF1,ATF2,ATF3,BHLHE40,CBX3,CCNT2,CEBPB,CEBPD,CHD2,CREB1,CTCF,E2F1,E2F6,EGR1,ELF1,ELK1,EP300,ETS1,FOS,FOSL1,FOSL2,FOXM1,FOXP2,GTF2F1,HDAC1,HDAC2,IRF1,JUN,JUNB,JUND,KDM5B,MAFF,MAFK,MAX,MAZ,MXI1,MYBL2,MYC,NR3C1,NRF1,PAX5,PHF8,PML,POU2F2,RAD21,RBBP5,RCOR1,RELA,REST,RFX5,RUNX3,SAP30,SIN3A,SIX5,SMC3,TAF1,TAF7,TBL1XR1,TBP,TCF7L2,TEAD4,TFAP2C,TRIM28,UBTF,USF1,WRNIP1,YY1,ZBTB7A,ZNF263	1	miR-769-5p
ARL10	74	73	ATF1,ATF2,BACH1,BRCA1,BRF2,CCNT2,CDKN3,CEBPB,CEBPD,CHD2,CTCF,CTCFL,E2F4,E2F6,EBF1,EGR1,ELF1,ELK1,ETS1,FOXA1,FOXM1,FOXP2,GABPA,GATA1,GTF2B,GTF2F1,HDAC1,HMGN3,IRF1,JUN,JUND,KDM5B,MAFF,MAX,MAZ,MXI1,MYBL2,MYC,NELFE,NR3C1,NRF1,PAX5,PHF8,PML,POU2F2,RAD21,RBBP5,RCOR1,RELA,REST,RUNX3,SIN3A,SIX5,SMC3,SP1,SP4,SPI1,SRF,TAF1,TAF7,TBP,TCF12,TCF3,TCF7L2,TFAP2A,TFAP2C,USF1,YY1,ZBTB33,ZBTB7A,ZKSCAN1,ZNF143,ZNF263	1	miR-16
ARL11	51	51	ATF2,CEBPB,CHD2,CTCF,E2F1,EBF1,EGR1,ELF1,FOS,FOSL1,FOSL2,FOXA1,GATA2,HNF4A,JUN,JUND,MAFF,MAFK,MAX,MAZ,MEF2A,MEF2C,MXI1,MYC,NFYB,NR2C2,NR2F2,PAX5,PBX3,PHF8,PML,POU2F2,RAD21,REST,RFX5,RUNX3,RXRA,SIN3A,SMARCC1,SP1,SP2,SPI1,TAF1,TBP,TCF12,TCF3,TFAP2A,TFAP2C,USF1,YY1,ZNF143	0
ARL13A	7	7	CEBPB,FOS,JUN,JUND,NR3C1,STAT3,TBP	0
ARL13B	79	79	ATF1,ATF3,BCLAF1,BRCA1,CCNT2,CDKN3,CEBPB,CHD2,CREB1,CTCF,E2F1,E2F4,E2F6,EGR1,ELF1,EP300,ESR1,ETS1,FOSL1,FOXA1,FOXA2,FOXM1,FOXP2,GABPA,GATA1,GATA2,GATA3,HDAC1,HDAC2,HDAC8,HMGN3,HNF4A,HNF4G,IRF1,IRF3,JUNB,JUND,KDM5B,MAFK,MAX,MAZ,MBD4,MXI1,MYBL2,MYC,NFYA,NFYB,NR3C1,NRF1,PHF8,PML,RAD21,RBBP5,RELA,REST,RFX5,RUNX3,SAP30,SIN3A,SP1,SP2,SPI1,SREBF1,STAT1,STAT2,STAT3,TAF1,TAL1,TBL1XR1,TBP,TCF12,TCF3,TCF7L2…	0
ARL14	39	38	BATF,CEBPB,CHD2,CTCF,EP300,FOS,FOSL2,FOXA1,FOXA2,FOXP2,GTF2F1,HNF4A,IRF1,JUN,JUND,MAFK,MAX,MAZ,NR3C1,POU2F2,RAD21,RCOR1,REST,RFX5,SIN3A,SMARCC1,SMARCC2,SMC3,SP1,SRF,STAT1,STAT3,TAF1,TBP,TCF7L2,TFAP2A,TFAP2C,YY1	1	miR-186
ARL14EP	87	87	ATF2,ATF3,BCLAF1,BHLHE40,CBX3,CCNT2,CDKN3,CEBPB,CHD2,CREB1,CTBP2,CTCF,E2F4,E2F6,EBF1,EGR1,ELF1,ELK1,ELK4,EP300,ETS1,FOS,FOSL2,FOXA1,FOXM1,FOXP2,GABPA,GATA1,GTF2B,GTF2F1,HDAC1,HNF4A,IRF1,IRF4,JUND,KDM5B,MAFK,MAX,MAZ,MEF2A,MEF2C,MXI1,MYBL2,MYC,NFATC1,NFYB,NR3C1,PAX5,PHF8,PML,POU2F2,RAD21,RBBP5,RCOR1,RELA,REST,RFX5,RUNX3,RXRA,SETDB1,SIN3A,SIX5,SMC3,SP1,SP2,SPI1,STAT1,SUPT20H,TAF1,TAF7,TBL1XR1,TBP,TC…	0
ARL14EPL	2	2	FOS,NR3C1	0
ARL15	84	84	ARID3A,ATF1,ATF3,BHLHE40,CCNT2,CDKN3,CEBPB,CEBPD,CHD2,CREB1,CTCF,CTCFL,E2F1,E2F4,E2F6,EGR1,ELF1,EP300,ETS1,FOS,FOXA1,FOXA2,FOXP2,GABPA,GATA1,GATA2,GTF2B,GTF2F1,HDAC6,HMGN3,HNF4A,HNF4G,IRF1,JUN,JUND,KDM5B,MAFF,MAFK,MAX,MAZ,MEF2A,MTA3,MXI1,MYC,NELFE,NFYA,NFYB,NR2F2,NR3C1,PBX3,PHF8,PML,POU2F2,RAD21,RBBP5,RELA,REST,RFX5,RUNX3,RXRA,SIN3A,SIRT6,SMC3,SP1,SPI1,TAF1,TAF7,TAL1,TBL1XR1,TBP,TCF12,TCF3,TCF7L2…	0
ARL16	77	76	ATF3,BACH1,BHLHE40,BRCA1,CBX3,CHD2,CREB1,CTCF,CTCFL,E2F1,E2F4,E2F6,EGR1,ELF1,ELK1,ELK4,EP300,ESR1,ETS1,FOS,FOSL1,FOXA1,FOXP2,GABPA,HDAC1,HNF4A,HNF4G,IRF3,JUN,JUNB,JUND,KDM5B,MAX,MAZ,MXI1,MYBL2,MYC,NFYA,NFYB,NR2F2,NR3C1,NRF1,PAX5,PBX3,PHF8,POU2F2,RAD21,RBBP5,RCOR1,REST,RFX5,RUNX3,SAP30,SIN3A,SIX5,SMC3,SP1,SP2,SP4,SPI1,SREBF1,TAF1,TBP,TCF7L2,TEAD4,TFAP2A,TFAP2C,UBTF,USF1,USF2,YY1,ZBTB33,ZBTB7A,ZKSC…	1	miR-185
ARL17A	4	4	CREB1,PBX3,SP1,SP2	0
ARL17B	4	4	CREB1,PBX3,SP1,SP2	0
ARL2	86	84	ATF3,BACH1,BCLAF1,BHLHE40,BRCA1,CCNT2,CEBPB,CHD2,CREB1,CTCF,CTCFL,E2F1,E2F4,E2F6,EGR1,ELF1,ETS1,FOS,FOSL2,FOXA1,FOXA2,FOXM1,FOXP2,GABPA,GATA2,GTF2F1,HDAC1,HDAC2,HMGN3,HNF4A,HSF1,IRF1,JUN,JUND,KDM5B,MAX,MAZ,MTA3,MXI1,MYC,NFYA,NFYB,NR3C1,PAX5,PBX3,PHF8,PML,RAD21,RBBP5,RCOR1,RELA,REST,RFX5,RUNX3,RXRA,SAP30,SIN3A,SMARCC1,SMC3,SP1,SP2,SP4,SPI1,STAT1,STAT3,TAF1,TAF7,TAL1,TBP,TCF12,TCF3,TCF7L2,TEAD4,TFA…	2	miR-877*,miR-92a
ARL2BP	88	87	ARID3A,ATF1,ATF2,ATF3,BATF,BHLHE40,CBX3,CCNT2,CDKN3,CEBPB,CEBPD,CHD2,CREB1,CTCF,E2F1,E2F4,E2F6,EBF1,EGR1,ELF1,ELK1,ETS1,FOS,FOSL1,FOSL2,FOXA1,FOXA2,FOXP2,GABPA,GATA1,GTF2F1,HDAC1,HMGN3,JUN,JUNB,JUND,KDM5B,MAFF,MAFK,MAX,MAZ,MEF2A,MTA3,MXI1,MYC,NFATC1,NFYA,NFYB,NRF1,PAX5,PBX3,PHF8,PML,POU2F2,RAD21,RBBP5,RCOR1,RELA,REST,RFX5,RUNX3,RXRA,SAP30,SETDB1,SIN3A,SMC3,SP1,SP2,SPI1,SREBF1,SRF,STAT1,STAT3,TAF1…	1	miR-16
ARL2-SNX15	84	84	ATF3,BACH1,BCLAF1,BHLHE40,BRCA1,CCNT2,CEBPB,CHD2,CREB1,CTCF,CTCFL,E2F1,E2F4,E2F6,EGR1,ELF1,ETS1,FOS,FOSL2,FOXA1,FOXA2,FOXM1,FOXP2,GABPA,GATA2,GTF2F1,HDAC1,HDAC2,HMGN3,HNF4A,HSF1,IRF1,JUN,JUND,KDM5B,MAX,MAZ,MTA3,MXI1,MYC,NFYA,NFYB,NR3C1,PAX5,PBX3,PHF8,PML,RAD21,RBBP5,RCOR1,RELA,REST,RFX5,RUNX3,RXRA,SAP30,SIN3A,SMARCC1,SMC3,SP1,SP2,SP4,SPI1,STAT1,STAT3,TAF1,TAF7,TAL1,TBP,TCF12,TCF3,TCF7L2,TEAD4,TFA…	0
ARL3	71	71	ATF3,BATF,BCLAF1,BHLHE40,BRCA1,CCNT2,CDKN3,CEBPB,CHD2,CREB1,CTCF,CTCFL,E2F1,E2F4,E2F6,EBF1,EGR1,ELF1,EP300,ESR1,FOXP2,GATA1,GATA3,GTF2F1,HDAC1,HDAC2,IRF4,JUNB,JUND,KDM5B,MAFF,MAFK,MAX,MAZ,MXI1,MYC,NFYA,NFYB,NRF1,PAX5,PHF8,PML,POU2F2,RAD21,RBBP5,REST,RUNX3,SAP30,SIN3A,SMARCC1,SMC3,SP1,SP4,SPI1,SREBF1,TAF1,TAF7,TBP,TCF7L2,TFAP2A,TFAP2C,UBTF,USF1,USF2,YY1,ZBTB33,ZBTB7A,ZEB1,ZNF143,ZNF217,ZNF263	0
ARL4A	94	94	ARID3A,ATF1,BACH1,BCLAF1,BHLHE40,CBX3,CCNT2,CDKN3,CEBPB,CHD2,CREB1,CTCF,CTCFL,E2F1,E2F4,E2F6,EBF1,EGR1,ELF1,ELK1,ELK4,EP300,ETS1,FOS,FOSL2,FOXA1,FOXP2,GABPA,GATA1,GATA2,GTF2B,GTF2F1,HDAC1,HDAC2,HMGN3,HNF4A,IRF1,IRF3,JUND,KDM5B,MAFF,MAFK,MAX,MAZ,MEF2A,MXI1,MYBL2,MYC,NFYA,NFYB,NR2F2,NR3C1,PBX3,PHF8,PML,POU2F2,PRDM1,RAD21,RBBP5,RCOR1,REST,RFX5,RUNX3,SAP30,SETDB1,SIN3A,SMARCC1,SMC3,SP1,SP2,SPI1,SREBF…	0
ARL4C	31	31	BACH1,CDKN3,CEBPB,CTCF,CTCFL,E2F1,E2F6,EGR1,EP300,ESR1,ETS1,FOS,FOSL2,JUN,JUND,MAX,NRF1,PAX5,POU2F2,RAD21,RBBP5,RELA,REST,SIN3A,SMC3,SPI1,TAF1,TAF7,TBP,TCF12,TCF7L2	0
ARL4D	63	63	ARID3A,BACH1,BHLHE40,BRCA1,CEBPB,CEBPD,CHD2,CREB1,CTCF,E2F1,E2F4,EBF1,ELF1,FOS,FOSL2,FOXA1,FOXP2,GABPA,GATA1,GATA2,GTF2F1,HDAC2,HNF4A,HNF4G,JUND,MAFF,MAFK,MAX,MAZ,MXI1,MYBL2,MYC,NR2F2,NR3C1,PAX5,PHF8,PML,POU2F2,RAD21,RBBP5,RCOR1,REST,RFX5,RUNX3,SIN3A,SMC3,SP1,SP4,SPI1,SREBF1,TAF1,TAF7,TAL1,TBL1XR1,TBP,TCF7L2,TEAD4,USF1,YY1,ZBTB33,ZBTB7A,ZNF143,ZNF263	0
ARL5A	82	82	ARID3A,ATF1,ATF2,BATF,BCLAF1,BHLHE40,CBX3,CCNT2,CEBPB,CEBPD,CREB1,CTCF,E2F1,E2F4,E2F6,EGR1,ELF1,ELK1,ETS1,FOXA1,FOXA2,FOXM1,FOXP2,GABPA,GATA1,GATA2,GTF2B,HDAC1,HDAC2,HMGN3,HNF4A,HNF4G,IRF4,JUNB,JUND,KDM5B,MAFF,MAFK,MAX,MAZ,MEF2C,MTA3,MXI1,MYBL2,MYC,NR2F2,NR3C1,NRF1,PAX5,PHF8,PML,POU2F2,RAD21,RBBP5,RCOR1,RELA,REST,RFX5,RUNX3,SAP30,SIN3A,SIRT6,SMC3,SP1,SPI1,SRF,TAF1,TAF7,TAL1,TBL1XR1,TBP,TCF3,TEAD4…	0
ARL5B	99	98	ARID3A,ATF1,ATF2,ATF3,BACH1,BHLHE40,BRCA1,CBX3,CCNT2,CEBPB,CEBPD,CHD2,CREB1,CTCF,E2F1,E2F4,E2F6,EBF1,EGR1,ELF1,ELK1,ELK4,EP300,ETS1,FOS,FOSL2,FOXA1,FOXA2,FOXM1,FOXP2,GABPA,GATA1,GATA2,GATA3,GTF2F1,HDAC1,HMGN3,HNF4G,IRF1,IRF4,JUN,JUND,KDM5A,KDM5B,MAFF,MAFK,MAX,MAZ,MEF2A,MEF2C,MXI1,MYBL2,MYC,NFATC1,NFYB,NR2C2,NR2F2,NRF1,PAX5,PHF8,PML,POU2F2,RBBP5,RCOR1,RELA,REST,RFX5,RUNX3,SAP30,SIN3A,SIX5,SP1,SPI1…	1	miR-186
ARL5C	40	40	ATF2,CEBPB,CHD2,CTBP2,CTCF,CTCFL,ELF1,EZH2,FOS,FOSL1,FOXA1,FOXM1,FOXP2,GABPA,JUN,JUNB,JUND,MAX,MAZ,MYC,NFYA,NFYB,NR2F2,PBX3,POU2F2,RAD21,RBBP5,SIN3A,SMC3,SP1,SP2,SPI1,TAF1,TBP,TCF3,TFAP2A,YY1,ZBTB7A,ZNF143,ZNF263	0
ARL6	44	43	ATF3,CEBPB,CHD2,CREB1,CTCF,E2F1,E2F6,ELF1,ELK1,ELK4,ESR1,ETS1,FOXM1,FOXP2,GABPA,MAX,MAZ,MXI1,MYC,NRF1,PAX5,PHF8,PML,RAD21,RBBP5,RCOR1,RELA,REST,RFX5,RUNX3,SETDB1,SIN3A,SIX5,SMARCC1,SMARCC2,TAF1,TAL1,TBP,TFAP2A,TFAP2C,YY1,ZBTB33,ZNF143	1	miR-218
ARL6IP1	110	105	ARID3A,ATF2,BATF,BCLAF1,BHLHE40,BRCA1,CBX3,CCNT2,CDKN3,CEBPB,CEBPD,CHD2,CREB1,CTCF,CTCFL,E2F1,E2F4,E2F6,EBF1,EGR1,ELF1,ELK1,EP300,ETS1,FOS,FOSL1,FOSL2,FOXA1,FOXM1,FOXP2,GABPA,GATA1,GATA2,GTF2B,GTF2F1,GTF3C2,HDAC1,HMGN3,HSF1,IRF1,IRF3,JUN,JUND,KDM5B,MAFF,MAFK,MAX,MAZ,MTA3,MXI1,MYBL2,MYC,NELFE,NFE2,NFYA,NFYB,NR2C2,NR2F2,NR3C1,NRF1,PAX5,PHF8,PML,POU2F2,PPARGC1A,RAD21,RBBP5,RCOR1,RELA,REST,RFX5,RUNX3…	5	let-7b,let-7c,let-7f,miR-1229,miR-423-5p
ARL6IP4	101	98	ARID3A,ATF1,ATF2,ATF3,BCLAF1,BHLHE40,BRCA1,CBX3,CCNT2,CEBPB,CEBPD,CHD2,CREB1,CTBP2,CTCF,E2F1,E2F4,E2F6,EBF1,EGR1,ELF1,ELK1,ELK4,EP300,ETS1,FOXA1,FOXM1,FOXP2,GABPA,GATA1,GATA2,GTF2B,GTF2F1,HDAC1,HDAC2,HMGN3,HNF4A,HNF4G,IRF1,IRF3,IRF4,JUN,JUND,KDM5B,MAFF,MAFK,MAX,MAZ,MEF2A,MXI1,MYBL2,MYC,NFE2,NFYB,NR2F2,NR3C1,NRF1,PAX5,PHF8,PML,POU2F2,PPARGC1A,RAD21,RBBP5,RCOR1,RELA,REST,RFX5,RUNX3,RXRA,SAP30,SIN3A…	3	miR-186,miR-484,miR-92b
ARL6IP5	78	78	ARID3A,ATF2,BATF,BCLAF1,BHLHE40,CBX3,CDKN3,CEBPB,CHD2,CTCF,E2F4,E2F6,EBF1,EGR1,ELF1,EP300,FOS,FOSL1,FOSL2,FOXA1,FOXM1,FOXP2,GATA1,GATA2,GTF2B,GTF2F1,HDAC2,HMGN3,IRF1,IRF4,JUN,JUNB,JUND,KDM5B,MAFK,MAX,MAZ,MEF2A,MEF2C,MTA3,MXI1,MYBL2,MYC,NANOG,NFATC1,NFYB,PAX5,PBX3,PHF8,PML,POU2F2,PRDM1,RCOR1,RELA,REST,RUNX3,SIN3A,SP1,SPI1,STAT1,STAT3,TAF1,TAF7,TAL1,TBP,TCF12,TCF7L2,TEAD4,TFAP2A,TFAP2C,TRIM28,USF1,…	0
ARL6IP6	92	91	ATF1,ATF2,BCLAF1,BHLHE40,CBX3,CCNT2,CDKN3,CEBPB,CEBPD,CHD2,CREB1,CTCF,CTCFL,E2F1,E2F4,E2F6,EBF1,EGR1,ELF1,ELK1,EP300,ETS1,FOSL1,FOXA1,FOXM1,FOXP2,GABPA,GATA1,GTF2F1,HDAC1,HMGN3,HNF4A,HNF4G,IRF1,IRF3,JUND,KDM5B,MAFF,MAFK,MAX,MAZ,MBD4,MXI1,MYBL2,MYC,NFYA,NFYB,NR2C2,NR2F2,NR3C1,NRF1,PAX5,PBX3,PHF8,PML,POU2F2,RAD21,RBBP5,RCOR1,RELA,REST,RFX5,RUNX3,RXRA,SAP30,SIN3A,SIX5,SMARCC1,SMC3,SP1,SP2,SPI1,SREBF…	1	let-7a
ARL8A	48	48	ATF2,BHLHE40,CCNT2,CEBPB,CHD2,CREB1,CTCF,E2F1,E2F6,EBF1,EGR1,ELF1,ELK1,FOXA1,FOXA2,FOXP2,GABPA,HMGN3,HNF4A,HNF4G,KDM5B,MAX,MAZ,MXI1,MYC,NFATC1,NR2C2,PAX5,PHF8,PML,RAD21,RBBP5,RUNX3,RXRA,SIN3A,SMARCC1,SMC3,SPI1,TAF1,TBP,TCF7L2,UBTF,USF1,USF2,YY1,ZBTB7A,ZNF143,ZNF263	0
ARL8B	87	87	ATF2,ATF3,BACH1,BCLAF1,BHLHE40,CBX3,CCNT2,CEBPB,CHD2,CREB1,CTCF,CTCFL,E2F1,E2F4,E2F6,EBF1,EGR1,ELF1,ELK1,EP300,ETS1,FOS,FOSL1,FOSL2,FOXM1,FOXP2,GABPA,HDAC1,HDAC2,HMGN3,IRF1,IRF4,JUN,JUND,KDM5B,MAFK,MAX,MAZ,MEF2A,MEF2C,MXI1,MYBL2,MYC,NFATC1,NR3C1,NRF1,PAX5,PBX3,PHF8,PML,POU2F2,RAD21,RBBP5,RELA,REST,RFX5,RUNX3,SAP30,SIN3A,SIX5,SMC3,SP1,SP2,SPI1,SRF,STAT1,STAT3,TAF1,TAF7,TBL1XR1,TBP,TCF12,TCF3,TCF7L…	0
ARL9	25	18	CCNT2,CEBPB,EBF1,GATA1,GATA2,JUND,MAX,MXI1,MYC,NR2F2,PAX5,PML,RBBP5,REST,SIN3A,TAL1,TEAD4,USF1	7	miR-106a,miR-17,miR-185,miR-20a,miR-320a,miR-877,miR-93
ARMC1	82	82	ARID3A,ATF1,ATF2,ATF3,BCLAF1,BRCA1,CBX3,CCNT2,CDKN3,CEBPB,CHD2,CREB1,CTCF,E2F1,E2F4,E2F6,EGR1,ELF1,ELK4,EP300,ETS1,FOS,FOSL2,FOXA1,FOXM1,FOXP2,GABPA,GATA1,GTF2B,GTF2F1,HMGN3,HNF4A,HNF4G,IRF1,IRF3,JUN,JUND,KDM5A,KDM5B,MAX,MAZ,MEF2A,MXI1,MYBL2,MYC,NELFE,NFYA,NFYB,PHF8,PML,POU2F2,RAD21,RBBP5,RCOR1,RELA,REST,RFX5,RUNX3,SAP30,SIN3A,SIX5,SMC3,SP1,SRF,STAT1,STAT3,SUPT20H,TAF1,TAF7,TBP,TCF7L2,TEAD4,TFAP2…	0
ARMC10	65	64	ATF3,BACH1,BHLHE40,CCNT2,CEBPB,CEBPD,CREB1,CTCF,CTCFL,E2F1,E2F4,E2F6,EBF1,EGR1,ELF1,ELK1,ETS1,FOXP2,GABPA,GATA1,HDAC1,HMGN3,JUND,KDM5B,MAFF,MAFK,MAX,MAZ,MXI1,MYBL2,MYC,PHF8,PML,PRDM1,RAD21,RBBP5,RCOR1,RELA,REST,RUNX3,SAP30,SIN3A,SMC3,SP1,SP4,SREBF1,SRF,STAT2,STAT3,TAF1,TAF7,TBP,TCF3,TCF7L2,TFAP2A,TFAP2C,THAP1,UBTF,USF1,USF2,YY1,ZBTB7A,ZNF143,ZNF263	1	miR-149
ARMC12	100	100	ARID3A,ATF2,ATF3,BACH1,BATF,BCLAF1,BHLHE40,CBX3,CCNT2,CEBPB,CEBPD,CHD2,CREB1,CTBP2,CTCF,E2F1,E2F4,E2F6,EBF1,EGR1,ELF1,ELK4,EP300,ETS1,FOS,FOSL2,FOXA1,FOXA2,FOXM1,FOXP2,GABPA,GATA2,GTF2F1,HDAC1,HDAC2,HMGN3,HNF4A,HNF4G,IRF1,JUN,JUNB,JUND,KDM5B,MAFF,MAFK,MAX,MAZ,MBD4,MEF2A,MTA3,MXI1,MYBL2,MYC,NANOG,NR2F2,NR3C1,PAX5,PHF8,PML,POU2F2,PRDM1,RAD21,RBBP5,RELA,REST,RUNX3,RXRA,SAP30,SETDB1,SIN3A,SMARCC1,SMC…	0
ARMC2	38	38	BHLHE40,CBX3,CCNT2,CDKN3,CEBPB,CTCF,E2F1,E2F4,E2F6,EBF1,EGR1,FOXP2,GABPA,GTF2F1,HDAC1,HDAC2,KDM5B,MAX,MAZ,MXI1,MYBL2,MYC,NR2F2,NRF1,PAX5,PHF8,RBBP5,RCOR1,REST,SAP30,SIN3A,SP4,TAF1,TBP,TCF7L2,THAP1,USF1,YY1	0
ARMC2-AS1	19	19	ATF3,CTCF,CTCFL,EP300,FOS,MAFK,MAZ,MYC,NANOG,RAD21,RUNX3,SMC3,SPI1,STAT3,TEAD4,USF1,YY1,ZNF143,ZNF217	0
ARMC3	21	21	CEBPB,E2F1,E2F6,EBF1,FOS,JUN,MAFF,MAFK,MAX,MXI1,MYC,NRF1,RAD21,RBBP5,SETDB1,SIN3A,SREBF1,STAT3,TAF1,USF1,ZNF263	0
ARMC4	12	12	CHD2,CTBP2,E2F1,EGR1,EZH2,FOS,FOXA1,JUN,RBBP5,TAF1,ZNF143,ZNF263	0
ARMC5	97	97	ARID3A,ATF1,ATF2,ATF3,BACH1,BHLHE40,BRCA1,CBX3,CCNT2,CDKN3,CEBPB,CHD2,CREB1,CTCF,CTCFL,E2F1,E2F4,E2F6,EBF1,EGR1,ELF1,ELK1,ELK4,ETS1,FOS,FOSL2,FOXA1,FOXA2,FOXM1,FOXP2,GABPA,GATA1,GATA2,GATA3,GTF2F1,HDAC1,HMGN3,HNF4A,HNF4G,IRF1,IRF4,JUN,JUND,KDM5B,MAFF,MAFK,MAX,MAZ,MBD4,MXI1,MYBL2,MYC,NFE2,NR2C2,NR2F2,NR3C1,NRF1,PAX5,PHF8,PML,POU2F2,RAD21,RBBP5,RCOR1,RELA,REST,RFX5,RUNX3,RXRA,SAP30,SIN3A,SIX5,SMARC…	0
ARMC6	68	67	ATF2,ATF3,BACH1,BHLHE40,CBX3,CEBPB,CEBPD,CHD2,CTCF,CTCFL,E2F1,E2F4,E2F6,EGR1,ELF1,ELK1,ETS1,FOXA1,FOXA2,FOXP2,GABPA,HDAC1,HMGN3,IRF1,JUN,JUND,MAX,MAZ,MTA3,MXI1,MYC,NFATC1,NFYA,NFYB,NRF1,PAX5,PBX3,PHF8,PML,POU2F2,RAD21,RBBP5,REST,RUNX3,SAP30,SETDB1,SIN3A,SIRT6,SP1,SP2,SP4,SPI1,SRF,TAF1,TBP,TCF7L2,TEAD4,TFAP2A,TFAP2C,USF1,USF2,WRNIP1,YY1,ZBTB33,ZBTB7A,ZKSCAN1,ZNF143	1	miR-484
ARMC7	82	80	ATF3,BCLAF1,BHLHE40,CBX3,CCNT2,CDKN3,CEBPB,CEBPD,CHD2,CREB1,CTCF,CTCFL,E2F1,E2F4,E2F6,EBF1,EGR1,ELF1,ELK1,ELK4,EP300,ETS1,EZH2,FOXA1,FOXA2,FOXM1,FOXP2,GABPA,GATA1,GATA2,GTF2B,GTF2F1,GTF3C2,HDAC1,HMGN3,IRF1,IRF4,JUND,KDM5B,MAX,MAZ,MXI1,MYBL2,MYC,NR3C1,NRF1,PAX5,PBX3,PHF8,PML,POLR3A,POU2F2,RAD21,RBBP5,RCOR1,RELA,REST,RFX5,RUNX3,SIN3A,SIRT6,SMC3,SP4,SPI1,TAF1,TBP,TCF12,TCF3,TCF7L2,TEAD4,THAP1,TRIM28…	2	miR-193b,miR-941
ARMC8	61	58	ARID3A,ATF2,BHLHE40,CCNT2,CEBPB,CHD2,CTCF,E2F1,E2F4,EGR1,ELF1,ELK1,EP300,FOS,FOXA2,FOXM1,FOXP2,GATA1,GATA2,GTF2F1,HDAC2,HMGN3,IRF1,IRF4,JUND,KDM5A,MAX,MAZ,MXI1,MYC,NR3C1,NRF1,PHF8,PML,POU2F2,RAD21,RBBP5,RELA,REST,RFX5,RUNX3,SIN3A,SMC3,SRF,STAT1,TAF1,TAF7,TAL1,TBP,TCF12,TCF7L2,TEAD4,TRIM28,USF1,WRNIP1,YY1,ZBTB7A,ZNF143	3	let-7a*,let-7c,let-7f
ARMC9	63	63	ATF3,CDKN3,CEBPB,CHD2,CREB1,CTCF,E2F1,E2F6,EGR1,ELF1,ELK4,EP300,ETS1,EZH2,FOS,FOSL1,FOXP2,GABPA,GATA3,HDAC1,HMGN3,HSF1,JUN,JUNB,JUND,KDM5B,MAFF,MAFK,MAX,MAZ,MTA3,MXI1,MYBL2,MYC,NFE2,NFYA,NFYB,PAX5,PHF8,PML,POU2F2,RAD21,RBBP5,RELA,REST,RUNX3,SAP30,SIN3A,SMC3,SP1,SPI1,SREBF1,SRF,STAT3,TAF1,TBP,TFAP2C,USF1,USF2,YY1,ZBTB33,ZBTB7A,ZNF143	0
ARMCX1	8	8	BHLHE40,MAX,MYC,TAF1,TBP,USF1,USF2,YY1	0
ARMCX2	18	17	ATF3,ELF1,MAX,MAZ,MYC,NRF1,PML,POU2F2,RBBP5,REST,TAF1,TBP,TCF7L2,USF1,USF2,YY1,ZNF263	1	miR-16
ARMCX3	40	39	ATF1,ATF2,ATF3,BHLHE40,CDKN3,CHD2,CREB1,CTCF,E2F1,E2F6,EGR1,ELF1,JUN,JUND,MAFK,MAX,MAZ,MEF2A,MYC,NFE2,NR3C1,PHF8,RAD21,REST,RUNX3,SIN3A,SIX5,SMARCC1,SMC3,SPI1,TAF1,TBP,TEAD4,TFAP2A,TFAP2C,USF1,USF2,YY1,ZBTB7A	1	miR-10a
ARMCX4	39	39	CEBPB,CHD2,CTCF,E2F6,EBF1,EGR1,ELF1,FOXP2,GATA1,GATA3,MAX,MAZ,MEF2A,MXI1,MYC,PHF8,PML,RAD21,RELA,REST,RUNX3,SIN3A,SIRT6,SMC3,SPI1,STAT1,STAT3,TAF1,TAF7,TAL1,TBP,TCF12,TCF7L2,USF1,USF2,WRNIP1,YY1,ZNF143,ZNF263	0
ARMCX5	31	31	ARID3A,CDKN3,CHD2,CREB1,CTCF,E2F4,EBF1,ELF1,ELK4,GTF2F1,KDM5B,MAX,MAZ,MXI1,MYC,PBX3,PHF8,PML,RAD21,RELA,REST,RUNX3,SIN3A,SP1,TAF1,TBP,TCF7L2,TEAD4,USF1,YY1,ZNF143	0
ARMCX5-GPRASP2	31	31	ARID3A,CDKN3,CHD2,CREB1,CTCF,E2F4,EBF1,ELF1,ELK4,GTF2F1,KDM5B,MAX,MAZ,MXI1,MYC,PBX3,PHF8,PML,RAD21,RELA,REST,RUNX3,SIN3A,SP1,TAF1,TBP,TCF7L2,TEAD4,USF1,YY1,ZNF143	0
ARMCX6	39	39	ATF1,ATF2,ATF3,BHLHE40,CDKN3,CHD2,CREB1,CTCF,E2F1,E2F6,EGR1,ELF1,JUN,JUND,MAFK,MAX,MAZ,MEF2A,MYC,NFE2,NR3C1,PHF8,RAD21,REST,RUNX3,SIN3A,SIX5,SMARCC1,SMC3,SPI1,TAF1,TBP,TEAD4,TFAP2A,TFAP2C,USF1,USF2,YY1,ZBTB7A	0
ARMS2	17	17	ATF3,CDKN3,CEBPB,CREB1,CTBP2,CTCF,E2F1,E2F6,EZH2,GABPA,MAX,MYC,RBBP5,TAF1,TFAP2C,USF1,USF2	0
ARNT	77	75	ARID3A,ATF1,ATF2,ATF3,BDP1,CBX3,CDKN3,CEBPB,CEBPD,CHD2,CREB1,CTCF,E2F1,E2F4,E2F6,EBF1,EGR1,EP300,FOS,FOSL2,FOXA1,FOXA2,GATA1,GATA2,GATA3,GTF2F1,GTF3C2,HMGN3,HNF4G,IRF1,IRF3,JUN,JUNB,JUND,KDM5B,MAX,MAZ,MEF2A,MYBL2,MYC,NFYA,NFYB,NR2F2,NRF1,PBX3,PHF8,PML,POLR3A,POU2F2,RCOR1,RELA,REST,RFX5,RUNX3,RXRA,SIN3A,SP1,SP4,STAT3,TAF1,TAL1,TBP,TCF12,TCF3,TCF7L2,TEAD4,TFAP2A,TFAP2C,TRIM28,USF1,USF2,YY1,ZBTB7A,Z…	2	miR-324-5p,miR-877*
ARNT2	14	13	CHD2,CTBP2,E2F1,EGR1,EZH2,FOXA1,MYC,NR3C1,TAF1,TBP,USF1,ZBTB33,ZNF263	1	let-7e
ARNTL	50	50	ATF3,CEBPB,CHD2,CREB1,CTBP2,CTCF,E2F1,E2F4,EBF1,EGR1,ELF1,EZH2,FOS,FOXA1,FOXM1,FOXP2,GABPA,GTF2F1,IRF3,MAX,MAZ,MXI1,MYC,NFYA,NFYB,NR3C1,PAX5,PBX3,RAD21,RCOR1,RELA,REST,RFX5,SIN3A,SIX5,SP1,SP2,SPI1,SREBF1,STAT3,SUZ12,TAF1,TBP,TCF7L2,TFAP2A,TFAP2C,USF2,YY1,ZEB1,ZNF263	0
ARNTL2	48	48	BATF,BHLHE40,CEBPB,E2F1,E2F4,EBF1,ELF1,EP300,FOS,FOSL1,FOSL2,FOXA2,FOXM1,GATA1,GTF2F1,IKZF1,JUN,JUNB,JUND,MAX,MAZ,MXI1,MYC,NFYB,PHF8,PML,RAD21,RBBP5,RELA,RFX5,RUNX3,SIN3A,SMARCC2,SPI1,STAT1,STAT3,SUZ12,TAF1,TBP,TCF3,TCF7L2,TFAP2A,TFAP2C,USF1,WRNIP1,YY1,ZEB1,ZNF263	0
ARPC1A	83	80	ARID3A,ATF1,ATF3,BCLAF1,BDP1,CBX3,CCNT2,CDKN3,CEBPB,CHD2,CREB1,CTCF,E2F1,E2F4,E2F6,EBF1,EGR1,ELF1,ELK1,ELK4,ESR1,ETS1,FOS,FOSL1,FOXP2,GABPA,GATA1,GTF2F1,GTF3C2,HDAC1,HMGN3,HNF4A,IRF1,JUN,JUND,KDM5B,MAFF,MAFK,MAX,MAZ,MXI1,MYC,NR2F2,NR3C1,NRF1,PAX5,PHF8,PML,POLR3A,POU2F2,RAD21,RBBP5,RCOR1,RELA,REST,RFX5,RUNX3,SAP30,SIN3A,SIX5,SMARCC1,SPI1,SRF,STAT3,TAF1,TBP,TCF7L2,TEAD4,TFAP2A,TFAP2C,THAP1,TRIM28,U…	3	let-7i,miR-1274a,miR-423-5p
ARPC1B	89	89	ARID3A,ATF2,ATF3,BACH1,BHLHE40,CBX3,CCNT2,CEBPB,CEBPD,CHD2,CREB1,CTCF,CTCFL,E2F1,E2F4,E2F6,EBF1,EGR1,ELF1,ELK1,EP300,ESR1,ETS1,FOS,FOXA1,FOXM1,FOXP2,GABPA,HMGN3,HNF4A,HNF4G,IRF4,JUN,JUND,KDM5B,MAFF,MAFK,MAX,MAZ,MBD4,MEF2A,MTA3,MXI1,MYBL2,MYC,NFATC1,NFYB,NR3C1,NRF1,PAX5,PBX3,PHF8,PML,POU2F2,RAD21,RBBP5,RCOR1,RELA,REST,RFX5,RUNX3,RXRA,SAP30,SIN3A,SMARCC1,SMC3,SP1,SPI1,SRF,STAT1,STAT3,TAF1,TBL1XR1,T…	0
ARPC2	66	61	BACH1,BCLAF1,BHLHE40,CBX3,CCNT2,CDKN3,CEBPB,CEBPD,CHD2,CREB1,CTBP2,CTCF,E2F1,E2F4,E2F6,EBF1,EGR1,ELF1,ELK1,ELK4,ETS1,FOS,FOXM1,FOXP2,GABPA,GATA1,IRF1,IRF4,JUN,JUND,KDM5B,MAX,MAZ,MXI1,MYC,NRF1,PAX5,PHF8,PML,POU2F2,RBBP5,RELA,REST,RUNX3,SAP30,SIN3A,SPI1,TAF1,TBP,TCF12,TCF3,TCF7L2,TEAD4,THAP1,TRIM28,USF2,WRNIP1,YY1,ZBTB33,ZBTB7A,ZNF263	5	miR-149,miR-17,miR-20a,miR-92a,miR-93
ARPC3	65	64	CEBPB,CHD2,CREB1,CTCF,CTCFL,EGR1,ELF1,ELK1,ELK4,EP300,ETS1,FOXA1,FOXA2,FOXM1,FOXP2,GABPA,GATA2,GTF2F1,GTF3C2,HDAC1,HDAC2,IRF4,JUN,JUND,KDM5B,MAFF,MAFK,MAX,MAZ,MEF2A,MXI1,MYBL2,MYC,NR2F2,PAX5,PBX3,PHF8,PML,POU2F2,RAD21,RBBP5,RELA,REST,RFX5,RUNX3,SAP30,SIN3A,SMC3,SP1,SPI1,SRF,STAT1,STAT3,TAF1,TBL1XR1,TBP,TCF3,TEAD4,UBTF,WRNIP1,YY1,ZBTB7A,ZEB1,ZNF143	1	miR-25
ARPC4	94	94	ATF3,BCLAF1,BHLHE40,BRCA1,CBX3,CCNT2,CDKN3,CEBPB,CEBPD,CHD2,CREB1,CTCF,CTCFL,E2F1,E2F6,EBF1,EGR1,ELF1,ELK1,ELK4,EP300,ETS1,FOXA1,FOXM1,FOXP2,GABPA,GATA1,GATA2,GATA3,GTF2B,GTF2F1,HDAC1,HMGN3,IRF1,IRF3,IRF4,JUND,KDM5A,KDM5B,MAFF,MAX,MAZ,MXI1,MYBL2,MYC,NFYA,NFYB,NR2F2,PAX5,PHF8,PML,POLR3A,POU2F2,RAD21,RBBP5,RCOR1,RELA,REST,RFX5,RUNX3,SAP30,SIN3A,SIX5,SMARCC1,SMARCC2,SMC3,SP1,SPI1,SRF,STAT1,STAT2,STA…	0
ARPC4-TTLL3	94	94	ATF3,BCLAF1,BHLHE40,BRCA1,CBX3,CCNT2,CDKN3,CEBPB,CEBPD,CHD2,CREB1,CTCF,CTCFL,E2F1,E2F6,EBF1,EGR1,ELF1,ELK1,ELK4,EP300,ETS1,FOXA1,FOXM1,FOXP2,GABPA,GATA1,GATA2,GATA3,GTF2B,GTF2F1,HDAC1,HMGN3,IRF1,IRF3,IRF4,JUND,KDM5A,KDM5B,MAFF,MAX,MAZ,MXI1,MYBL2,MYC,NFYA,NFYB,NR2F2,PAX5,PHF8,PML,POLR3A,POU2F2,RAD21,RBBP5,RCOR1,RELA,REST,RFX5,RUNX3,SAP30,SIN3A,SIX5,SMARCC1,SMARCC2,SMC3,SP1,SPI1,SRF,STAT1,STAT2,STA…	0
ARPC5	86	86	ARID3A,ATF1,ATF2,ATF3,BACH1,BHLHE40,CBX3,CCNT2,CEBPB,CEBPD,CHD2,CREB1,CTBP2,CTCF,CTCFL,E2F1,E2F4,E2F6,EGR1,ELF1,ELK1,ELK4,ETS1,FOS,FOSL2,FOXA1,FOXA2,FOXP2,GABPA,GATA1,GATA2,HDAC1,HDAC2,HMGN3,HNF4G,JUN,JUND,KDM5B,MAFK,MAX,MAZ,MXI1,MYBL2,MYC,NFYA,NFYB,NR2F2,NRF1,PAX5,PHF8,PML,POU2F2,PRDM1,RAD21,RBBP5,RCOR1,RELA,REST,RFX5,RUNX3,SIN3A,SMARCC1,SMARCC2,SP1,SPI1,SREBF1,SRF,STAT3,SUPT20H,TAF1,TAF7,TAL1,T…	0
ARPC5L	102	100	ATF2,ATF3,BATF,BCLAF1,BHLHE40,BRCA1,BRF2,CBX3,CCNT2,CEBPB,CEBPD,CHD2,CREB1,CTCF,CTCFL,E2F1,E2F4,E2F6,EBF1,EGR1,ELF1,ELK1,ELK4,EP300,ETS1,FOS,FOSL1,FOSL2,FOXA1,FOXA2,FOXM1,GABPA,GATA1,GATA2,GTF2F1,HDAC1,HDAC6,HMGN3,HNF4A,HNF4G,IRF1,IRF4,JUN,JUND,KDM5B,MAX,MAZ,MEF2A,MEF2C,MTA3,MXI1,MYBL2,MYC,NFATC1,NFYA,NFYB,NR2C2,NR3C1,NRF1,PAX5,PHF8,PML,POU2F2,RAD21,RBBP5,RCOR1,RELA,REST,RFX5,RUNX3,SAP30,SIN3A,SI…	2	miR-25,miR-615-3p
ARPP19	79	75	ATF1,ATF2,BACH1,BATF,BHLHE40,BRCA1,CBX3,CCNT2,CEBPB,CHD2,CREB1,CTCF,E2F1,E2F4,E2F6,EBF1,EGR1,ELF1,ELK4,EP300,ETS1,FOS,FOXA1,FOXM1,GABPA,GATA2,HMGN3,IRF1,IRF4,JUN,JUNB,JUND,KDM5B,MAFF,MAFK,MAX,MAZ,MEF2A,MXI1,MYC,NFE2,NR2C2,NR2F2,NR3C1,PAX5,PHF8,PML,POU2F2,RAD21,RBBP5,RCOR1,RELA,REST,RUNX3,SAP30,SIN3A,SIX5,SMARCC1,SMC3,SP1,SPI1,SRF,TAF1,TAF7,TBP,TCF7L2,TRIM28,UBTF,USF1,USF2,WRNIP1,YY1,ZBTB7A,ZNF143…	4	let-7b,miR-320a,miR-324-5p,miR-92a
ARPP21	18	18	ATF2,CEBPB,CTCF,EP300,EZH2,FOS,FOSL2,JUN,JUND,MAFF,MAFK,MYC,NR3C1,RAD21,SPI1,SUZ12,USF1,ZNF263	0
ARR3	8	8	CDKN3,CTCF,RAD21,REST,SMC3,SP2,TCF12,ZNF143	0
ARRB1	74	72	ATF1,ATF3,BACH1,BHLHE40,CBX3,CCNT2,CEBPB,CHD2,CREB1,CTCF,CTCFL,E2F1,E2F6,EBF1,EGR1,ELF1,EP300,ESR1,FOS,FOSL2,FOXA1,FOXA2,FOXP2,GABPA,GATA1,GATA2,GATA3,HDAC1,HDAC2,HDAC8,HMGN3,HNF4A,IKZF1,IRF1,JUN,JUND,KDM5B,MAFK,MAX,MAZ,MEF2A,MXI1,MYBL2,MYC,NFYB,NR2F2,NR3C1,PAX5,PHF8,RAD21,RBBP5,RELA,REST,RUNX3,RXRA,SAP30,SIN3A,SMC3,SP1,SPI1,TAF1,TBP,TCF12,TCF7L2,TEAD4,TFAP2A,TFAP2C,UBTF,USF1,WRNIP1,YY1,ZBTB7A	2	miR-186,miR-92a
ARRB2	87	84	ARID3A,ATF1,ATF3,BACH1,BHLHE40,BRCA1,CBX3,CCNT2,CDKN3,CEBPB,CEBPD,CHD2,CREB1,CTCF,E2F1,E2F4,E2F6,EBF1,EGR1,ELF1,EP300,ETS1,FOS,FOSL2,FOXA1,FOXA2,FOXM1,FOXP2,GABPA,GTF2F1,HDAC1,HDAC2,HMGN3,IRF1,JUND,KDM5A,KDM5B,MAX,MAZ,MXI1,MYBL2,MYC,NFYA,NFYB,NR3C1,NRF1,PAX5,PHF8,PML,POU2F2,RAD21,RBBP5,RCOR1,RELA,REST,RUNX3,SAP30,SIN3A,SIX5,SMC3,SP1,SP2,SPI1,SRF,STAT3,TAF1,TAF7,TBL1XR1,TBP,TCF12,TCF7L2,TEAD4,TFAP…	3	miR-149,miR-330-5p,miR-615-3p
ARRDC1	64	64	ATF3,BHLHE40,CCNT2,CEBPB,CHD2,CREB1,CTCF,E2F1,E2F6,EGR1,ELF1,ELK4,EP300,ESR1,FOS,FOSL1,FOSL2,FOXA1,FOXA2,FOXP2,GABPA,GTF2F1,HNF4G,IRF1,JUN,JUNB,JUND,KDM5B,MAFK,MAX,MAZ,MXI1,MYC,NFYA,NR3C1,NRF1,PHF8,PRDM1,RAD21,RBBP5,RCOR1,REST,RXRA,SAP30,SIN3A,SMARCC1,SMC3,SP1,STAT1,TAF1,TAL1,TBP,TCF3,TEAD4,TFAP2C,UBTF,USF1,USF2,YY1,ZBTB33,ZBTB7A,ZNF143,ZNF217,ZNF263	0
ARRDC2	101	100	ATF3,BACH1,BCLAF1,BHLHE40,BRCA1,CBX3,CCNT2,CEBPB,CEBPD,CHD2,CREB1,CTCF,CTCFL,E2F1,E2F4,E2F6,EBF1,EGR1,ELF1,ELK1,EP300,ESR1,ESRRA,ETS1,FOS,FOSL2,FOXA1,FOXA2,FOXM1,FOXP2,GABPA,GATA1,GATA2,GTF2F1,GTF3C2,HDAC1,HDAC2,HDAC6,HMGN3,HNF4A,HNF4G,IRF1,IRF4,JUN,JUNB,JUND,KDM5A,KDM5B,MAFK,MAX,MAZ,MEF2A,MXI1,MYBL2,MYC,NFYA,NFYB,NR2F2,NR3C1,NRF1,PAX5,PBX3,PHF8,PML,POU2F2,RAD21,RBBP5,RCOR1,RELA,REST,RFX5,RUNX3,R…	1	miR-744
ARRDC3	98	97	ARID3A,ATF1,ATF2,ATF3,BACH1,BCLAF1,BHLHE40,BRCA1,CBX3,CCNT2,CDKN3,CEBPB,CEBPD,CHD2,CREB1,CTBP2,CTCF,E2F1,E2F4,E2F6,EBF1,EGR1,ELF1,EP300,ESR1,ETS1,FOS,FOSL2,FOXA1,FOXA2,FOXM1,FOXP2,GABPA,GATA1,GATA2,GATA3,GTF2B,GTF2F1,HMGN3,IRF1,JUN,JUND,KDM5B,MAFF,MAFK,MAX,MAZ,MEF2A,MEF2C,MTA3,MXI1,MYC,NFYA,NFYB,NR3C1,NRF1,PAX5,PBX3,PHF8,PML,POU2F2,POU5F1,PRDM1,RAD21,RBBP5,RCOR1,RELA,REST,RFX5,RUNX3,SAP30,SIN3A,S…	1	let-7a
ARRDC3-AS1	96	96	ARID3A,ATF1,ATF2,ATF3,BACH1,BCLAF1,BHLHE40,BRCA1,CBX3,CCNT2,CDKN3,CEBPB,CEBPD,CHD2,CREB1,CTBP2,CTCF,E2F1,E2F4,E2F6,EBF1,EGR1,ELF1,EP300,ETS1,FOS,FOSL2,FOXA1,FOXA2,FOXM1,FOXP2,GABPA,GATA1,GATA2,GATA3,GTF2B,GTF2F1,HMGN3,IRF1,JUN,JUND,KDM5B,MAFF,MAFK,MAX,MAZ,MEF2A,MEF2C,MTA3,MXI1,MYC,NFYA,NFYB,NR3C1,NRF1,PAX5,PBX3,PHF8,PML,POU2F2,POU5F1,PRDM1,RAD21,RBBP5,RCOR1,RELA,REST,RFX5,RUNX3,SAP30,SIN3A,SIX5,S…	0
ARRDC4	59	59	ATF3,BACH1,BHLHE40,CCNT2,CEBPB,CEBPD,CHD2,CREB1,E2F4,E2F6,EGR1,ELF1,EP300,EZH2,FOS,FOSL1,FOSL2,FOXA1,FOXA2,FOXP2,GABPA,GATA1,GATA2,HDAC1,HMGN3,HNF4A,IRF3,JUN,JUNB,JUND,KDM5B,MAFF,MAFK,MAX,MAZ,MXI1,MYC,NFYA,NFYB,NR2F2,PHF8,RBBP5,REST,RFX5,SAP30,SIN3A,SP1,SP2,SREBF1,STAT2,STAT3,TAF1,TAL1,TRIM28,UBTF,USF1,USF2,YY1,ZNF263	0
ARRDC5	72	72	BACH1,BHLHE40,CCNT2,CEBPB,CEBPD,CHD2,CREB1,CTCF,E2F1,E2F4,E2F6,EBF1,EGR1,ELF1,EP300,ESR1,FOS,FOSL2,FOXA1,FOXA2,FOXM1,FOXP2,GABPA,GTF2F1,HDAC1,HNF4A,HNF4G,IRF1,JUN,JUND,MAX,MAZ,MXI1,MYBL2,MYC,NFYA,NFYB,NRF1,PHF8,PML,POU5F1,RAD21,RBBP5,RCOR1,REST,RFX5,RUNX3,RXRA,SAP30,SIN3A,SMARCC1,SMC3,SP1,SP2,SPI1,SRF,STAT1,STAT3,TAF1,TBP,TCF12,TCF3,TCF7L2,TFAP2C,USF1,USF2,YY1,ZBTB33,ZBTB7A,ZKSCAN1,ZNF143,ZNF263	0
ARSA	53	53	ATF2,BATF,BHLHE40,CHD2,CTCF,CTCFL,E2F6,EBF1,EGR1,ELF1,ELK1,FOXA1,FOXM1,FOXP2,GABPA,HDAC1,HMGN3,HNF4G,JUN,JUND,MAX,MAZ,MXI1,MYC,NFYB,NR2C2,NRF1,PAX5,PHF8,PML,POU2F2,RAD21,RELA,REST,RUNX3,SIN3A,SMC3,SP1,SPI1,SRF,TAF1,TBP,TEAD4,TFAP2A,TFAP2C,UBTF,USF1,USF2,WRNIP1,YY1,ZBTB33,ZBTB7A,ZNF143	0
ARSB	78	77	ARID3A,ATF2,ATF3,BATF,BCLAF1,BHLHE40,CCNT2,CEBPB,CEBPD,CHD2,CREB1,CTCF,E2F1,E2F4,E2F6,EBF1,EGR1,ELF1,EP300,FOS,FOSL2,FOXA1,FOXA2,FOXM1,FOXP2,GATA1,HDAC2,HMGN3,HNF4A,HNF4G,IRF1,IRF4,JUN,JUND,KDM5B,MAFF,MAFK,MAX,MAZ,MBD4,MEF2A,MTA3,MXI1,MYBL2,MYC,NRF1,PAX5,PHF8,PML,POU2F2,RAD21,RBBP5,RELA,REST,RUNX3,RXRA,SIN3A,SMC3,SP1,SPI1,SRF,TAF1,TBP,TCF12,TCF3,TCF7L2,TEAD4,TFAP2A,TFAP2C,UBTF,USF1,USF2,WRNIP1,YY…	1	miR-941
ARSD	48	47	ARID3A,ATF1,BHLHE40,CCNT2,CEBPB,CHD2,CREB1,CTCF,E2F1,EBF1,EGR1,ELF1,FOS,FOSL2,FOXA1,FOXA2,GABPA,GATA2,GTF3C2,HNF4G,JUN,JUNB,JUND,MAX,MAZ,MYC,NR2F2,PAX5,PML,POU5F1,REST,RFX5,SIN3A,SP1,SPI1,SREBF1,STAT3,TAF1,TAF7,TAL1,TBL1XR1,TBP,TCF7L2,TEAD4,TFAP2A,TFAP2C,TRIM28	1	miR-331-3p
ARSE	14	14	BATF,BHLHE40,CEBPB,CTCF,EBF1,FOS,FOSL2,FOXA1,NR3C1,RAD21,RUNX3,SPI1,STAT3,TAF1	0
ARSF	20	20	ARID3A,BACH1,CTCF,FOS,FOXA1,FOXA2,HNF4A,HNF4G,MAFK,MAZ,NR2F2,POU2F2,RAD21,RXRA,SMC3,SP1,TBP,TCF3,TEAD4,ZNF143	0
ARSG	91	90	ARID3A,ATF2,ATF3,BACH1,BATF,CCNT2,CDKN3,CEBPB,CEBPD,CHD2,CTBP2,CTCF,E2F1,E2F4,E2F6,EBF1,EGR1,ELF1,ELK1,ELK4,EP300,ESR1,EZH2,FOS,FOSL1,FOSL2,FOXA1,FOXA2,FOXP2,GABPA,GATA1,GATA2,GATA3,GTF2F1,HDAC2,HMGN3,HNF4A,HNF4G,IRF4,JUND,KDM5B,MAFF,MAFK,MAX,MAZ,MTA3,MXI1,MYBL2,MYC,NANOG,NR2F2,NR3C1,NRF1,PAX5,PBX3,PHF8,PML,POU2F2,RAD21,RBBP5,RCOR1,RELA,REST,RFX5,RUNX3,RXRA,SAP30,SIN3A,SMARCC1,SMC3,SP1,SPI1,STAT1…	1	miR-218
ARSH	3	3	FOS,HNF4A,SETDB1	0
ARSI	44	44	CBX3,CEBPB,CEBPD,CHD2,CTCF,E2F4,E2F6,ELF1,EP300,ETS1,EZH2,FOS,FOSL2,FOXA1,FOXA2,FOXP2,GABPA,GATA2,HNF4A,MAFF,MAFK,MAX,MAZ,MBD4,MYBL2,MYC,PML,RAD21,REST,RXRA,SMC3,SP1,SP4,SRF,STAT3,TAF1,TAL1,TBP,TCF7L2,TEAD4,TFAP2A,TFAP2C,YY1,ZBTB7A	0
ARSJ	28	28	CEBPB,CTBP2,CTCF,EBF1,EP300,ESR1,FOS,FOSL1,FOXA1,JUN,JUND,MAFK,MAX,MYC,NR3C1,NRF1,RAD21,RBBP5,RCOR1,REST,SIN3A,STAT3,TAF1,TBP,TCF7L2,TEAD4,YY1,ZNF263	0
ARSK	77	77	ARID3A,ATF2,ATF3,BACH1,BCLAF1,BHLHE40,BRF2,CBX3,CCNT2,CDKN3,CEBPB,CEBPD,CHD2,CTCF,E2F1,E2F4,E2F6,ELF1,ETS1,FOSL1,FOXA2,GATA1,GATA2,GATA3,GTF2B,GTF3C2,HDAC1,HDAC2,HDAC8,HMGN3,IRF1,JUND,KDM5B,MAFF,MAFK,MAX,MAZ,MXI1,MYC,NR2C2,NRF1,PBX3,PHF8,PML,RAD21,RBBP5,RCOR1,RELA,REST,RFX5,RUNX3,SAP30,SIN3A,SIRT6,SIX5,SMC3,SP1,SP4,SPI1,SRF,STAT1,STAT3,TAF1,TAF7,TBP,TCF7L2,TEAD4,UBTF,USF1,USF2,WRNIP1,YY1,ZBTB33,Z…	0
ART1	44	44	ATF2,BHLHE40,CCNT2,CDKN3,CHD2,CTCF,E2F4,E2F6,EGR1,ELF1,ETS1,FOSL1,FOXA1,FOXA2,HMGN3,HNF4A,HNF4G,MAX,MAZ,MEF2A,MYC,NR2F2,NR3C1,PHF8,PML,POU2F2,RAD21,RXRA,SAP30,SIN3A,SP1,TAF1,TAF7,TAL1,TBP,TCF7L2,TFAP2A,TFAP2C,UBTF,USF1,USF2,YY1,ZBTB7A,ZNF143	0
ART3	39	39	ATF2,ATF3,BACH1,BATF,CEBPB,CTCF,EBF1,ELF1,FOS,FOXM1,GATA3,IKZF1,IRF4,JUN,JUND,MAFK,MAX,MEF2A,MYC,NANOG,NR3C1,PAX5,PML,POU2F2,RAD21,RELA,RUNX3,SIN3A,SMC3,SP1,SPI1,STAT1,TAF1,TAL1,TCF12,TCF3,TEAD4,YY1,ZNF143	0
ART4	44	44	ARID3A,CCNT2,CEBPB,CHD2,CTCF,EGR1,EP300,FOS,FOSL1,FOSL2,FOXA1,FOXA2,FOXM1,GABPA,GATA1,GATA2,GATA3,HMGN3,HNF4A,HNF4G,JUN,JUND,MAFK,MAX,MYC,NR3C1,RAD21,REST,SIN3A,SMC3,SP1,SPI1,SREBF1,STAT3,TAL1,TBP,TCF7L2,TEAD4,TFAP2C,USF1,YY1,ZBTB33,ZNF143,ZNF217	0
ART5	45	44	ATF2,BHLHE40,CCNT2,CDKN3,CHD2,CTCF,E2F4,E2F6,EGR1,ELF1,ETS1,FOSL1,FOXA1,FOXA2,HMGN3,HNF4A,HNF4G,MAX,MAZ,MEF2A,MYC,NR2F2,NR3C1,PHF8,PML,POU2F2,RAD21,RXRA,SAP30,SIN3A,SP1,TAF1,TAF7,TAL1,TBP,TCF7L2,TFAP2A,TFAP2C,UBTF,USF1,USF2,YY1,ZBTB7A,ZNF143	1	miR-744
ARTN	57	57	ATF2,ATF3,CBX3,CDKN3,CEBPB,CHD2,CTBP2,CTCF,CTCFL,E2F6,EBF1,EGR1,ELF1,EP300,FOS,FOSL1,FOSL2,FOXA1,FOXA2,FOXM1,GABPA,GATA2,HDAC2,JUN,JUNB,JUND,MAFK,MAX,MAZ,MYC,NR2F2,NR3C1,RAD21,RBBP5,RCOR1,REST,RUNX3,SIN3A,SIX5,SMC3,SP1,SPI1,STAT3,TAF1,TBP,TCF7L2,TEAD4,TFAP2A,TFAP2C,TRIM28,USF1,USF2,YY1,ZBTB33,ZBTB7A,ZNF143,ZNF263	0
ARV1	91	91	ATF1,ATF2,ATF3,BACH1,BATF,BHLHE40,CBX3,CCNT2,CDKN3,CEBPB,CHD2,CREB1,CTCF,E2F1,E2F4,E2F6,EBF1,EGR1,ELF1,ELK1,ELK4,EP300,ESR1,ETS1,FOS,FOSL2,FOXA1,GABPA,GATA1,GATA2,GATA3,GTF2F1,HDAC1,HDAC2,HMGN3,IRF1,JUN,JUNB,JUND,KDM5A,KDM5B,MAFF,MAFK,MAX,MAZ,MXI1,MYC,NANOG,NR2F2,NRF1,PAX5,PBX3,PHF8,PML,POU2F2,RAD21,RBBP5,RELA,REST,RUNX3,RXRA,SAP30,SIN3A,SIRT6,SIX5,SMARCC2,SMC3,SP1,SP2,SP4,SPI1,SREBF1,SRF,STAT1,S…	0
ARVCF	95	94	ARID3A,ATF3,BACH1,BCLAF1,BHLHE40,CBX3,CEBPB,CHD2,CREB1,CTCF,CTCFL,E2F1,E2F4,E2F6,EBF1,EGR1,ELF1,ELK1,EP300,ETS1,EZH2,FOS,FOSL1,FOSL2,FOXA1,FOXA2,FOXP2,GABPA,GATA1,GATA2,GATA3,GTF2F1,HDAC1,HDAC2,HDAC6,HDAC8,HNF4A,IRF1,IRF3,JUNB,JUND,KDM5B,MAFF,MAFK,MAX,MAZ,MEF2A,MXI1,MYC,NFYA,NFYB,NR2F2,NRF1,PAX5,PBX3,PHF8,PML,RAD21,RBBP5,RCOR1,RELA,REST,RFX5,RUNX3,SAP30,SETDB1,SIN3A,SIX5,SMC3,SP1,SP2,SP4,SPI1,SRE…	1	miR-18a
ARX	26	26	BHLHE40,CEBPB,CTBP2,CTCF,CTCFL,E2F1,E2F6,EGR1,ELF1,EP300,EZH2,MAX,MAZ,MYC,NR3C1,RAD21,SMC3,SP1,SUZ12,TAF1,TBP,USF1,USF2,ZBTB7A,ZNF143,ZNF263	0
AS3MT	23	23	ARID3A,ATF3,CEBPB,CEBPD,CTBP2,FOSL2,FOXA1,FOXA2,GATA1,HNF4A,HNF4G,MYBL2,RBBP5,REST,RXRA,SIN3A,SP1,SRF,TAF1,TAL1,TBP,ZBTB33,ZBTB7A	0
ASAH1	84	83	ARID3A,ATF1,ATF2,ATF3,BACH1,BHLHE40,BRCA1,CBX3,CCNT2,CDKN3,CEBPB,CEBPD,CHD2,CREB1,CTBP2,CTCF,CTCFL,E2F1,E2F4,E2F6,EBF1,EGR1,ELF1,ELK1,ESR1,ETS1,FOXA1,FOXA2,FOXM1,FOXP2,GABPA,GTF2F1,HDAC1,HDAC2,HMGN3,HNF4A,HNF4G,IRF1,JUND,KDM5B,MAFF,MAX,MAZ,MXI1,MYC,NR2C2,NR2F2,NR3C1,PAX5,PHF8,PML,POU2F2,RAD21,RBBP5,RCOR1,RELA,REST,RUNX3,RXRA,SAP30,SIN3A,SIX5,SMARCC2,SMC3,SP1,SPI1,SREBF1,TAF1,TAF7,TBL1XR1,TBP,TCF1…	1	miR-92a
ASAH2	16	16	CEBPB,CEBPD,FOS,FOXA1,FOXA2,HNF4A,HNF4G,IRF1,JUN,JUND,MYBL2,PBX3,RAD21,RXRA,SP1,TEAD4	0
ASAH2B	47	47	ATF1,ATF3,BACH1,BATF,BHLHE40,CBX3,CEBPB,CEBPD,CREB1,E2F4,E2F6,ELF1,ETS1,FOS,FOXP2,GABPA,HMGN3,IRF1,JUN,JUND,KDM5B,MAX,MAZ,MYC,PHF8,PML,POU2F2,RBBP5,REST,SAP30,SETDB1,SIN3A,SIX5,SP4,SPI1,SRF,TAF1,TAL1,TBP,TCF7L2,TEAD4,THAP1,UBTF,USF1,YY1,ZBTB7A,ZNF263	0
ASAP1	58	57	ATF2,BACH1,BATF,CEBPB,CHD2,CREB1,CTCF,E2F1,E2F4,E2F6,EBF1,EGR1,ELF1,EP300,FOS,FOSL2,FOXA1,FOXP2,GABPA,GTF2F1,IKZF1,IRF4,JUN,JUND,MAFK,MAX,MXI1,MYC,NFYB,NR3C1,PAX5,PBX3,PRDM1,RAD21,RCOR1,RELA,REST,RFX5,RUNX3,SIN3A,SMC3,SPI1,SRF,STAT1,STAT3,TAF1,TBP,TCF12,TCF3,TCF7L2,TFAP2A,TFAP2C,USF1,USF2,YY1,ZBTB33,ZBTB7A	1	miR-106b
ASAP1-IT1	54	54	ARID3A,ATF3,BHLHE40,CDKN3,CEBPB,CHD2,CREB1,CTCF,EGR1,ELF1,EP300,FOS,FOSL2,FOXA1,FOXM1,GATA1,GATA2,GATA3,GTF2F1,HNF4A,HNF4G,JUND,MAX,MXI1,MYC,NR2F2,NR3C1,PBX3,RAD21,RCOR1,RELA,REST,RFX5,RUNX3,RXRA,SIN3A,SIX5,SMC3,SP1,SPI1,STAT3,TAF1,TAL1,TBP,TCF7L2,TEAD4,TFAP2A,TFAP2C,USF1,USF2,YY1,ZNF217,ZNF263,ZZZ3	0
ASAP1-IT2	22	22	ATF2,BATF,CEBPB,CTCF,EBF1,FOS,FOXA1,FOXM1,IKZF1,IRF4,MAFF,MAFK,MEF2A,MTA3,MXI1,NFATC1,NR3C1,PAX5,PML,RELA,RUNX3,TCF12	0
ASAP2	58	58	ATF1,BHLHE40,CBX3,CCNT2,CEBPB,CHD2,CREB1,CTCF,CTCFL,E2F1,E2F6,EGR1,ELF1,ESR1,ETS1,FOS,FOXA1,FOXA2,GABPA,GATA2,HDAC1,HMGN3,HNF4A,HNF4G,JUN,JUND,KDM5B,MAX,MAZ,MXI1,MYBL2,MYC,NR2F2,NR3C1,PAX5,PHF8,PRDM1,RAD21,RBBP5,RCOR1,REST,RFX5,RXRA,SAP30,SIN3A,SMC3,SP1,SPI1,TAF1,TAL1,TBP,TEAD4,TFAP2C,UBTF,YY1,ZBTB7A,ZNF143,ZNF263	0
ASAP3	63	63	ATF1,ATF3,BATF,BCLAF1,BHLHE40,BRCA1,CBX3,CCNT2,CDKN3,CEBPB,CHD2,CTCF,CTCFL,E2F4,E2F6,EGR1,ELF1,ETS1,FOS,FOXA1,FOXA2,FOXP2,GTF2F1,HDAC2,HMGN3,HNF4G,JUN,JUND,KDM5B,MAFF,MAFK,MAX,MAZ,MXI1,MYBL2,MYC,NR2F2,NR3C1,PAX5,PHF8,PRDM1,RBBP5,RCOR1,REST,RFX5,RXRA,SIN3A,SMC3,SP1,SPI1,SRF,STAT1,STAT3,TAF1,TAF7,TBL1XR1,TBP,UBTF,USF1,USF2,YY1,ZBTB7A,ZNF143	0
ASB1	74	73	ARID3A,ATF1,BHLHE40,CCNT2,CDKN3,CEBPB,CEBPD,CHD2,CREB1,CTBP2,CTCF,E2F1,E2F4,E2F6,EBF1,EGR1,ELF1,ELK1,ELK4,ESR1,ETS1,FOS,FOSL1,FOXA1,FOXA2,FOXP2,GABPA,GATA1,GATA2,HDAC1,HMGN3,HNF4A,HNF4G,IRF1,JUND,MAFK,MAX,MAZ,MXI1,MYC,NR2C2,NR2F2,NR3C1,PAX5,PHF8,PML,POU2F2,RAD21,RBBP5,RELA,REST,RFX5,RUNX3,SIN3A,SP1,SPI1,SRF,STAT3,TAF1,TAL1,TBL1XR1,TBP,TCF3,TEAD4,TFAP2A,TFAP2C,TRIM28,UBTF,USF1,WRNIP1,YY1,ZBTB7A,ZN…	1	miR-10a
ASB10	14	14	CEBPB,CTCF,CTCFL,EBF1,HNF4G,MAX,MEF2A,MYC,NFYB,PAX5,RAD21,RUNX3,TEAD4,USF1	0
ASB11	4	4	CEBPB,MAFK,MEF2A,SPI1	0
ASB12	2	2	CTCF,RAD21	0
ASB13	71	70	ARID3A,ATF3,BHLHE40,BRCA1,CCNT2,CDKN3,CEBPB,CEBPD,CHD2,CREB1,CTCF,E2F1,E2F4,E2F6,EGR1,ELF1,ESR1,ETS1,FOS,FOSL1,FOSL2,FOXA1,FOXA2,FOXP2,GABPA,GATA1,GATA2,GATA3,HDAC1,HDAC2,HNF4A,HNF4G,JUN,JUND,KDM5B,MAFK,MAX,MAZ,MXI1,MYBL2,MYC,NR2F2,NR3C1,PHF8,RAD21,RBBP5,REST,RFX5,RUNX3,RXRA,SETDB1,SIN3A,SIX5,SMC3,SP1,SPI1,SRF,TAF1,TAF7,TAL1,TBP,TEAD4,TFAP2A,TFAP2C,UBTF,USF1,YY1,ZNF143,ZNF217,ZNF263	1	miR-181b
ASB14	13	13	CEBPB,CTCF,FOS,FOSL2,JUN,JUND,MAX,RAD21,SIN3A,STAT3,TCF7L2,USF1,USF2	0
ASB15	18	18	ATF1,BACH1,BHLHE40,CEBPB,CTCF,EP300,FOXA1,FOXP2,HNF4G,JUN,JUND,MAFF,MAFK,MAZ,MEF2A,MYC,RAD21,TEAD4	0
ASB16	31	31	BHLHE40,CEBPB,CTCF,FOSL2,FOXA1,FOXA2,FOXP2,GABPA,JUND,MAFF,MAFK,MAX,MAZ,MEF2A,MXI1,MYC,NRF1,RAD21,RBBP5,REST,RUNX3,SIN3A,SMC3,TAF1,TAL1,TBP,TCF12,TEAD4,YY1,ZNF143,ZNF263	0
ASB16-AS1	87	87	ARID3A,ATF1,ATF2,ATF3,BRCA1,CCNT2,CDKN3,CEBPB,CEBPD,CHD2,CREB1,CTCF,E2F1,E2F4,E2F6,EBF1,EGR1,ELF1,ELK1,ELK4,EP300,ETS1,FOS,FOSL2,FOXA1,FOXA2,FOXP2,GABPA,GATA1,GATA2,GTF2B,GTF3C2,HDAC1,HMGN3,HNF4G,IRF1,IRF4,JUN,JUND,KDM5B,MAFF,MAFK,MAX,MAZ,MEF2A,MXI1,MYBL2,MYC,NR2C2,NRF1,PAX5,PHF8,PML,POLR3A,POU2F2,RBBP5,RCOR1,REST,RFX5,SAP30,SIN3A,SIX5,SMC3,SP1,SP2,SP4,SPI1,SRF,STAT1,STAT3,TAF1,TAF7,TBL1XR1,TBP,T…	0
ASB17	7	7	FOS,FOXM1,MAX,MEF2A,REST,RUNX3,SRF	0
ASB18	3	3	CDKN3,FOS,JUND	0
ASB2	79	79	ATF2,ATF3,BATF,BCLAF1,BHLHE40,CDKN3,CEBPB,CEBPD,CHD2,CTCF,CTCFL,EBF1,EGR1,ELF1,ELK1,EP300,ESR1,ETS1,FOS,FOSL2,FOXA1,FOXA2,FOXM1,GABPA,HNF4A,HNF4G,IKZF1,IRF4,JUN,JUND,MAFF,MAFK,MAX,MAZ,MEF2A,MEF2C,MTA3,MXI1,MYBL2,MYC,NFATC1,NFYB,PAX5,PBX3,PML,POU2F2,PPARGC1A,RAD21,RELA,REST,RFX5,RUNX3,RXRA,SIN3A,SMARCC1,SMARCC2,SMC3,SP1,SPI1,SRF,STAT3,TAF1,TBP,TCF12,TCF3,TCF7L2,TEAD4,TFAP2A,TFAP2C,USF1,USF2,WRNIP1…	0
ASB3	74	72	ARID3A,BHLHE40,BRCA1,CCNT2,CEBPB,CEBPD,CHD2,CREB1,CTBP2,CTCF,E2F1,E2F4,E2F6,EGR1,ELF1,ELK1,ELK4,EP300,ETS1,FOS,FOSL2,FOXA1,FOXA2,FOXM1,FOXP2,GABPA,GATA1,GATA2,HDAC1,HMGN3,JUN,JUND,KDM5B,MAX,MAZ,MEF2A,MXI1,MYBL2,MYC,NR2C2,NR3C1,PAX5,PHF8,PML,RBBP5,RELA,REST,RFX5,RUNX3,SAP30,SIN3A,SIX5,SMARCC2,SP1,SPI1,SRF,STAT1,STAT3,TAF1,TAF7,TBP,TCF12,TCF7L2,TEAD4,UBTF,USF1,WRNIP1,YY1,ZBTB33,ZBTB7A,ZNF143,ZNF263	2	miR-615-3p,miR-935
ASB4	48	48	ARID3A,ATF2,BATF,BHLHE40,BRCA1,CEBPB,CEBPD,CHD2,CTCF,EBF1,ELF1,EP300,FOS,FOXA1,FOXA2,GATA3,HNF4A,HNF4G,IRF4,JUN,JUND,MAFK,MAX,MYC,NFYB,NR3C1,RAD21,RCOR1,REST,RFX5,RUNX3,RXRA,SIN3A,SIX5,SMC3,SPI1,SRF,STAT3,TBP,TCF12,TCF7L2,TEAD4,TFAP2A,TFAP2C,USF1,YY1,ZNF143,ZNF217	0
ASB5	31	31	CDKN3,CEBPB,CHD2,CTCF,EP300,FOS,FOSL2,GTF2F1,JUN,JUND,MAFK,MAX,MYC,NR3C1,PRDM1,RAD21,RCOR1,REST,RFX5,SIN3A,SMC3,SPI1,STAT3,TAF1,TCF7L2,TFAP2A,TFAP2C,USF2,YY1,ZNF143,ZNF263	0
ASB6	77	77	ATF2,BACH1,BCLAF1,BHLHE40,BRCA1,CBX3,CCNT2,CHD2,CREB1,CTBP2,CTCF,CTCFL,E2F6,EGR1,ELF1,ELK1,ELK4,EP300,ETS1,FOXA1,FOXM1,FOXP2,GABPA,GATA1,GTF2F1,HMGN3,HNF4A,JUN,JUNB,JUND,KDM5B,MAX,MAZ,MEF2C,MXI1,MYBL2,MYC,NFATC1,NFYA,NR3C1,PAX5,PBX3,PHF8,PML,RAD21,RBBP5,RCOR1,RELA,REST,RFX5,RUNX3,RXRA,SAP30,SIN3A,SIX5,SMC3,SP1,SP2,SP4,SRF,STAT1,STAT3,TAF1,TAF7,TBP,TCF12,TCF3,TCF7L2,UBTF,USF1,USF2,YY1,ZBTB33,ZBTB7…	0
ASB7	88	88	ARID3A,ATF1,ATF2,ATF3,BATF,BHLHE40,BRCA1,CBX3,CEBPB,CEBPD,CHD2,CREB1,CTBP2,CTCF,E2F1,E2F4,E2F6,EBF1,EGR1,ELF1,ELK1,EP300,ESR1,ETS1,FOS,FOSL2,FOXP2,GABPA,GATA1,GATA2,GTF2F1,HDAC1,HMGN3,HNF4A,HNF4G,HSF1,IRF4,JUN,JUND,KDM5B,MAFK,MAX,MAZ,MEF2A,MTA3,MXI1,MYC,NFYA,NFYB,NR2C2,NR3C1,NRF1,PAX5,PHF8,PML,POU2F2,RBBP5,RELA,REST,RFX5,RUNX3,SAP30,SIN3A,SIX5,SMARCC1,SP1,SP4,SPI1,SREBF1,STAT1,STAT2,STAT3,TAF1,TA…	0
ASB8	76	75	ATF2,BATF,BHLHE40,CBX3,CDKN3,CEBPB,CEBPD,CHD2,CREB1,CTBP2,CTCF,CTCFL,E2F4,E2F6,EGR1,ELF1,ELK1,FOXA1,FOXA2,FOXM1,FOXP2,GABPA,GATA1,GTF2F1,GTF3C2,HDAC1,HDAC2,IRF4,JUND,MAFF,MAFK,MAX,MAZ,MEF2A,MEF2C,MXI1,MYBL2,MYC,NANOG,NFE2,NR2C2,NR2F2,NRF1,PAX5,PHF8,PML,POU2F2,PRDM1,RAD21,RBBP5,RCOR1,RELA,REST,RFX5,RUNX3,SAP30,SIN3A,SIX5,SMARCC1,SMC3,SP1,SPI1,STAT1,STAT3,TAF1,TAF7,TBP,TCF12,TFAP2A,TFAP2C,WRNIP1,YY…	1	miR-615-3p
ASB9	31	31	BHLHE40,CEBPB,CREB1,EBF1,EP300,FOS,FOSL2,FOXA1,FOXA2,GABPA,HNF4G,JUN,JUND,MAX,MYC,NFYB,NR3C1,RCOR1,RFX5,SMARCC1,SMARCC2,SP1,STAT1,STAT3,TAF1,TBP,TCF7L2,TFAP2A,TFAP2C,YY1,ZKSCAN1	0
ASB9P1	91	91	ARID3A,ATF1,ATF3,BATF,BCLAF1,BHLHE40,BRCA1,CCNT2,CDKN3,CEBPB,CEBPD,CHD2,CTCF,E2F4,EBF1,EGR1,ELF1,ELK4,EP300,ETS1,FOS,FOSL1,FOSL2,FOXA1,FOXA2,FOXP2,GABPA,GATA1,GATA2,GTF3C2,HDAC2,HNF4A,HNF4G,IKZF1,IRF1,IRF4,JUN,JUNB,JUND,KDM5B,MAFF,MAFK,MAX,MAZ,MBD4,MEF2A,MXI1,MYBL2,MYC,NFE2,NFYB,NR2F2,NR3C1,PHF8,PML,POLR3A,RAD21,RBBP5,RCOR1,REST,RFX5,RUNX3,RXRA,SIN3A,SIX5,SMARCC1,SMARCC2,SMC3,SP1,SPI1,SRF,STAT1,S…	0
ASCC1	81	81	ARID3A,ATF2,ATF3,BHLHE40,CBX3,CCNT2,CDKN3,CEBPB,CEBPD,CHD2,CREB1,CTCF,E2F1,E2F4,E2F6,EGR1,ELF1,EP300,ETS1,FOS,FOSL2,FOXP2,GATA1,GTF2F1,GTF3C2,HDAC1,HMGN3,IRF1,JUN,JUNB,JUND,KDM5B,MAFF,MAFK,MAX,MAZ,MEF2A,MEF2C,MXI1,MYBL2,MYC,NFYB,NR2F2,NR3C1,NRF1,PAX5,PHF8,PML,POU2F2,RAD21,RBBP5,RCOR1,RELA,REST,RFX5,RUNX3,SAP30,SETDB1,SIN3A,SMC3,SP1,SP4,SPI1,SRF,TAF1,TAF7,TAL1,TBL1XR1,TBP,TCF7L2,TEAD4,TFAP2C,UBTF,…	0
ASCC2	65	62	ARID3A,ATF1,CBX3,CCNT2,CEBPB,CHD2,CTCF,E2F4,E2F6,EGR1,ELF1,ELK1,EP300,ETS1,FOS,FOSL2,FOXA1,FOXA2,FOXM1,FOXP2,GABPA,GATA1,GATA2,GTF2F1,GTF3C2,HDAC1,HMGN3,JUN,JUND,KDM5B,MAX,MAZ,MEF2A,MXI1,MYC,NR2C2,NR3C1,PHF8,PML,POU2F2,RAD21,RELA,SAP30,SIN3A,SMC3,SP1,SP4,SPI1,STAT1,STAT3,TAF1,TAL1,TBL1XR1,TBP,TEAD4,TRIM28,USF1,USF2,WRNIP1,YY1,ZNF143,ZNF263	3	miR-26a,miR-320a,miR-484
ASCC3	65	62	ATF1,ATF3,BHLHE40,BRCA1,CCNT2,CDKN3,CEBPB,CHD2,CREB1,CTCF,E2F1,E2F4,E2F6,EGR1,ELF1,ETS1,FOSL1,FOXA1,FOXA2,FOXP2,GABPA,GATA1,GATA2,GTF2F1,HDAC1,HMGN3,IRF1,JUND,KDM5B,MAX,MAZ,MTA3,MXI1,MYC,NELFE,NRF1,PAX5,PHF8,PML,POU2F2,RBBP5,RELA,REST,SAP30,SETDB1,SIN3A,SPI1,SRF,TAF1,TAF7,TAL1,TBP,TCF3,TCF7L2,TEAD4,TFAP2A,TFAP2C,UBTF,USF1,YY1,ZNF143,ZNF263	3	let-7a,let-7f,miR-425
ASCL1	42	42	ATF3,BATF,BHLHE40,CHD2,CTBP2,CTCF,E2F1,EBF1,EGR1,ELF1,ESR1,EZH2,FOS,FOXA1,FOXM1,HNF4A,HNF4G,JUND,MAX,MAZ,MXI1,MYC,NANOG,NFYB,PAX5,POU2F2,RAD21,REST,RFX5,RUNX3,SMC3,SPI1,SRF,STAT3,SUZ12,TBP,TEAD4,USF1,USF2,YY1,ZNF143,ZNF263	0
ASCL2	39	39	BACH1,BATF,BHLHE40,CCNT2,CEBPB,CEBPD,CTCF,CTCFL,E2F1,E2F6,EGR1,ELF1,EZH2,FOXA2,GABPA,GTF2F1,HDAC1,HDAC2,HDAC6,IKZF1,MAFK,MAX,MYC,NFYB,NR3C1,PAX5,RAD21,RBBP5,RFX5,SETDB1,SIN3A,SPI1,STAT1,TAL1,TCF12,TEAD4,UBTF,USF1,ZBTB7A	0
ASCL3	26	26	ATF2,BHLHE40,CEBPB,CTCF,E2F6,EBF1,ELF1,EP300,FOS,FOSL1,FOSL2,FOXA1,FOXM1,GATA1,JUN,JUND,PAX5,POU2F2,RAD21,RCOR1,RFX5,RUNX3,SPI1,TCF7L2,YY1,ZNF263	0
ASCL4	28	28	ATF2,CTBP2,CTCF,EZH2,FOXA1,IKZF1,IRF4,MAFK,MAX,MEF2A,MTA3,NRF1,PAX5,PBX3,RAD21,RBBP5,RELA,REST,RUNX3,SIN3A,SP1,SPI1,SUZ12,TBP,TCF7L2,TEAD4,USF2,ZNF143	0
ASCL5	41	41	BHLHE40,CBX3,CDKN3,CEBPB,CHD2,CTCF,E2F4,EBF1,EGR1,ELF1,EZH2,FOS,FOXM1,FOXP2,GABPA,GTF2F1,JUND,MAFK,MAX,MAZ,MXI1,MYC,RAD21,RBBP5,RCOR1,REST,RFX5,SIN3A,SMC3,SPI1,STAT3,TAF1,TAF7,TBP,TCF7L2,TFAP2A,TFAP2C,YY1,ZBTB33,ZNF143,ZNF263	0
ASF1A	93	93	ARID3A,ATF2,ATF3,BACH1,BATF,BCLAF1,BHLHE40,CBX3,CCNT2,CDKN3,CEBPB,CEBPD,CREB1,CTCF,CTCFL,E2F1,E2F4,E2F6,EBF1,EGR1,ELF1,EP300,FOS,FOSL2,FOXA1,FOXA2,FOXM1,FOXP2,GABPA,GATA1,GATA2,GTF2B,GTF2F1,HDAC2,HMGN3,IRF1,JUN,JUND,KDM5B,MAFF,MAFK,MAX,MAZ,MBD4,MEF2A,MXI1,MYBL2,MYC,NFATC1,NFE2,NFYA,NFYB,NRF1,PAX5,PBX3,PHF8,PML,POU2F2,RAD21,RBBP5,RCOR1,RELA,REST,RFX5,RUNX3,RXRA,SAP30,SIN3A,SMC3,SP1,SP2,SPI1,SRF,ST…	0
ASF1B	102	99	ATF2,ATF3,BHLHE40,BRCA1,CCNT2,CDKN3,CEBPB,CEBPD,CHD2,CREB1,CTCF,CTCFL,E2F1,E2F4,E2F6,EBF1,EGR1,ELF1,ELK1,ELK4,FOS,FOSL1,FOXA1,FOXA2,FOXM1,FOXP2,GABPA,GATA1,GATA2,GTF2B,GTF2F1,HDAC1,HDAC2,HMGN3,HNF4G,IRF1,IRF3,JUND,KDM5B,MAX,MAZ,MEF2A,MEF2C,MTA3,MXI1,MYBL2,MYC,NFYA,NFYB,NR2F2,NRF1,PAX5,PBX3,PHF8,PML,POU2F2,RAD21,RBBP5,RCOR1,RELA,REST,RFX5,RUNX3,SAP30,SETDB1,SIN3A,SIRT6,SMARCC1,SMARCC2,SMC3,SP1,SP2…	3	miR-130b*,miR-324-5p,miR-92b
ASGR1	48	48	ATF1,BACH1,CEBPB,CEBPD,CHD2,CREB1,CTBP2,CTCF,E2F4,EGR1,ELF1,EZH2,FOS,FOSL2,FOXA1,FOXA2,GABPA,HNF4A,HNF4G,JUN,JUND,MAX,MAZ,MXI1,MYBL2,MYC,NFATC1,PHF8,RAD21,RBBP5,REST,RFX5,RXRA,SIN3A,SMARCC1,SMC3,SP1,SRF,SUZ12,TAF1,TBP,TEAD4,USF1,USF2,YY1,ZBTB7A,ZNF143,ZNF263	0
ASGR2	37	37	BATF,CEBPB,CEBPD,CTCF,EGR1,ELF1,FOSL2,FOXA1,FOXA2,HNF4A,HNF4G,HSF1,IKZF1,IRF4,MAX,MAZ,MXI1,MYBL2,MYC,NFATC1,PAX5,PBX3,RAD21,RELA,REST,RFX5,RUNX3,RXRA,SIN3A,SP1,SPI1,SREBF1,TAF1,TBP,USF1,YY1,ZBTB7A	0
ASH1L	77	72	ARID3A,ATF3,BATF,BCLAF1,BHLHE40,BRCA1,CDKN3,CEBPB,CEBPD,CHD2,CTCF,E2F1,EGR1,ELF1,EP300,ETS1,FOS,FOXA1,FOXM1,FOXP2,GABPA,GATA2,GTF2B,GTF2F1,GTF3C2,HDAC1,IRF1,IRF4,JUN,JUND,KDM5B,MAFF,MAFK,MAX,MAZ,MTA3,MXI1,MYBL2,MYC,NR2C2,NR2F2,NRF1,PAX5,PHF8,PML,POLR3A,POU2F2,RAD21,RBBP5,RELA,REST,RUNX3,SAP30,SIN3A,SIX5,SMARCC2,SP1,SPI1,STAT3,TAF1,TAF7,TBP,TCF12,TCF3,TCF7L2,TEAD4,UBTF,USF1,WRNIP1,YY1,ZNF143,ZNF263	5	miR-17,miR-185,miR-193b,miR-361-5p,miR-625
ASH1L-AS1	72	72	ARID3A,ATF3,BATF,BCLAF1,BHLHE40,BRCA1,CDKN3,CEBPB,CEBPD,CHD2,CTCF,E2F1,EGR1,ELF1,EP300,ETS1,FOS,FOXA1,FOXM1,FOXP2,GABPA,GATA2,GTF2B,GTF2F1,GTF3C2,HDAC1,IRF1,IRF4,JUN,JUND,KDM5B,MAFF,MAFK,MAX,MAZ,MTA3,MXI1,MYBL2,MYC,NR2C2,NR2F2,NRF1,PAX5,PHF8,PML,POLR3A,POU2F2,RAD21,RBBP5,RELA,REST,RUNX3,SAP30,SIN3A,SIX5,SMARCC2,SP1,SPI1,STAT3,TAF1,TAF7,TBP,TCF12,TCF3,TCF7L2,TEAD4,UBTF,USF1,WRNIP1,YY1,ZNF143,ZNF263	0
ASH2L	83	82	ATF1,ATF2,BACH1,BCLAF1,BHLHE40,BRCA1,CBX3,CCNT2,CEBPB,CEBPD,CHD2,CREB1,CTCF,E2F1,E2F4,E2F6,EBF1,EGR1,ELF1,ELK4,ETS1,FOSL1,FOXA1,FOXA2,FOXM1,FOXP2,GABPA,GATA1,GATA2,GTF2B,GTF2F1,HNF4A,HNF4G,IRF1,JUND,KDM5A,KDM5B,MAFF,MAFK,MAX,MAZ,MTA3,MXI1,MYBL2,MYC,NFYA,NFYB,NR3C1,PAX5,PHF8,PML,POU2F2,PPARGC1A,RAD21,RBBP5,RCOR1,RELA,REST,RFX5,RUNX3,SETDB1,SIN3A,SMC3,SP1,STAT1,STAT2,TAF1,TAF7,TAL1,TBL1XR1,TBP,TCF1…	1	miR-125b-2*
ASIC1	83	83	ARID3A,ATF1,ATF2,ATF3,BCLAF1,BHLHE40,BRCA1,CBX3,CCNT2,CEBPB,CHD2,CTCF,CTCFL,E2F1,E2F4,E2F6,EGR1,ELF1,ETS1,EZH2,FOSL1,FOSL2,FOXA1,FOXA2,FOXM1,FOXP2,GABPA,GATA1,GATA2,GTF2F1,HDAC1,HDAC2,HMGN3,HNF4A,HNF4G,IRF1,JUN,JUND,KDM5B,MAX,MAZ,MEF2A,MXI1,MYBL2,MYC,NFYB,NR2F2,NRF1,PAX5,PHF8,PML,POU2F2,RAD21,RBBP5,RCOR1,RELA,REST,RFX5,RXRA,SIN3A,SMC3,SP1,SP2,SPI1,SRF,TAF1,TAF7,TAL1,TBL1XR1,TBP,TEAD4,TFAP2A,TFAP2…	0
ASIC2	32	32	BACH1,CREB1,CTBP2,CTCF,EGR1,EP300,EZH2,FOS,FOSL2,FOXA1,FOXA2,GABPA,JUN,JUND,MAFF,MAFK,MYC,NR3C1,RAD21,RBBP5,REST,SIN3A,SMC3,SP1,SPI1,STAT3,TAF1,TBP,TCF7L2,TEAD4,YY1,ZBTB33	0
ASIC3	89	89	ARID3A,ATF3,BCLAF1,BHLHE40,BRCA1,CBX3,CCNT2,CDKN3,CEBPB,CHD2,CREB1,CTBP2,CTCF,CTCFL,E2F1,E2F4,E2F6,EGR1,ELF1,ELK1,ELK4,EP300,ESR1,ETS1,FOS,FOSL1,FOSL2,FOXA1,FOXP2,GABPA,GATA1,GATA2,GATA3,GTF2F1,HDAC1,HDAC2,HMGN3,IRF1,JUN,JUNB,JUND,KDM5B,MAX,MAZ,MEF2A,MXI1,MYC,NFYA,NFYB,NR2F2,NR3C1,NRF1,PAX5,PHF8,PML,POU2F2,RAD21,RELA,REST,RUNX3,SAP30,SETDB1,SIN3A,SIX5,SMARCC2,SP1,SPI1,SRF,STAT1,STAT2,STAT3,TAF1,T…	0
ASIC4	69	69	ARID3A,ATF1,ATF3,BCLAF1,BHLHE40,CBX3,CCNT2,CEBPB,CHD2,CTBP2,CTCF,CTCFL,E2F4,E2F6,EGR1,ELF1,EP300,ETS1,EZH2,FOS,FOSL1,GABPA,GATA1,GATA2,GTF3C2,HDAC1,HDAC2,HMGN3,HNF4A,IRF1,JUN,JUNB,JUND,MAX,MAZ,MEF2A,MXI1,MYC,NANOG,NR2C2,NR2F2,NR3C1,NRF1,PAX5,PML,RAD21,RBBP5,RELA,REST,SAP30,SIN3A,SIRT6,SMC3,SP1,SP2,SP4,SPI1,TAF1,TAL1,TBL1XR1,TCF7L2,TEAD4,TRIM28,UBTF,USF1,YY1,ZBTB7A,ZNF143,ZNF263	0
ASIC5	5	5	EBF1,ESR1,FOXA1,MAFF,MAFK	0
ASIP	35	35	ARID3A,BHLHE40,CEBPB,CTCF,CTCFL,E2F1,EBF1,ELF1,FOS,FOSL1,FOSL2,FOXA1,FOXA2,HNF4A,HNF4G,JUN,JUNB,JUND,MAX,MXI1,MYC,NR3C1,PAX5,RAD21,RCOR1,RUNX3,RXRA,SMC3,SP1,TEAD4,USF1,USF2,YY1,ZBTB7A,ZNF143	0
ASL	70	70	ATF1,ATF3,BHLHE40,CBX3,CCNT2,CEBPB,CHD2,CREB1,CTCF,CTCFL,E2F1,E2F4,E2F6,EBF1,EGR1,ELF1,EP300,ETS1,FOS,FOXA1,FOXA2,FOXM1,FOXP2,GABPA,GTF2F1,HDAC1,HDAC2,HMGN3,HNF4A,HNF4G,JUN,JUND,KDM5B,MAX,MAZ,MEF2A,MXI1,MYC,NFYA,NFYB,NR3C1,PAX5,PHF8,PML,RAD21,RBBP5,REST,RFX5,RUNX3,SAP30,SIN3A,SMC3,SP1,SP2,SP4,SPI1,TAF1,TAF7,TAL1,TBP,TCF3,TCF7L2,TEAD4,UBTF,USF1,USF2,YY1,ZBTB7A,ZNF143,ZNF263	0
ASMT	69	69	ATF1,ATF3,BATF,BRCA1,CCNT2,CEBPB,CEBPD,CHD2,CREB1,CTCF,CTCFL,E2F1,E2F4,E2F6,EBF1,EGR1,ELF1,ELK1,ELK4,ETS1,FOS,FOXA1,GABPA,HMGN3,JUN,JUND,KDM5B,MAX,MAZ,MEF2A,MXI1,MYC,NANOG,NFYA,NFYB,NR2C2,NR3C1,NRF1,PAX5,PHF8,PML,POU2F2,RAD21,RBBP5,RCOR1,RELA,REST,RUNX3,SIN3A,SIX5,SP1,SP2,SP4,SPI1,SREBF1,SRF,STAT3,SUZ12,TAF1,TAF7,TBP,TCF12,TCF3,THAP1,USF1,YY1,ZBTB33,ZBTB7A,ZNF263	0
ASMTL	65	65	ATF1,BACH1,BRCA1,CCNT2,CDKN3,CHD2,CREB1,CTBP2,CTCF,E2F1,E2F4,EBF1,EGR1,ELF1,FOS,FOSL2,FOXM1,FOXP2,GABPA,GATA1,HMGN3,JUN,JUND,KDM5B,MAX,MAZ,MEF2A,MXI1,MYC,NR2C2,NR3C1,PAX5,PHF8,PML,POU2F2,RAD21,RBBP5,RCOR1,RELA,REST,RFX5,RUNX3,SIN3A,SMC3,SP1,SP4,SPI1,SREBF1,SRF,STAT1,STAT3,TAF1,TAF7,TBP,TCF12,TCF3,TCF7L2,TEAD4,TFAP2C,USF1,USF2,YY1,ZBTB33,ZBTB7A,ZNF143	0
ASMTL-AS1	67	67	ATF3,BACH1,BHLHE40,CCNT2,CHD2,CREB1,CTCF,E2F1,E2F4,E2F6,EBF1,EGR1,ELF1,ELK1,ELK4,EP300,ESRRA,ETS1,FOXM1,GABPA,GTF2F1,HDAC1,HMGN3,MAX,MAZ,MBD4,MTA3,MXI1,MYBL2,MYC,NFATC1,NFE2,NFYA,NFYB,NR2C2,NR2F2,NRF1,PAX5,PHF8,PML,POU2F2,PPARGC1A,RAD21,RBBP5,RELA,REST,RFX5,RXRA,SAP30,SIN3A,SP1,SP4,SPI1,SREBF1,STAT3,TAF1,TAF7,TAL1,TBP,TCF7L2,THAP1,USF1,USF2,YY1,ZBTB7A,ZNF143,ZNF263	0
ASNA1	92	90	ATF3,BCLAF1,BHLHE40,BRCA1,CBX3,CCNT2,CEBPB,CEBPD,CHD2,CREB1,CTCF,E2F1,E2F4,E2F6,EBF1,EGR1,ELF1,EP300,ETS1,FOXA1,FOXA2,FOXP2,GABPA,GATA1,GTF2F1,HDAC1,HDAC2,HMGN3,HNF4A,HNF4G,HSF1,IRF1,IRF3,JUN,JUND,KDM5A,KDM5B,MAFF,MAX,MAZ,MXI1,MYBL2,MYC,NFYA,NFYB,NR2F2,NR3C1,PAX5,PBX3,PHF8,PML,POU2F2,RAD21,RBBP5,RCOR1,RELA,REST,RFX5,RUNX3,SAP30,SIN3A,SIX5,SMC3,SP1,SP2,SP4,SPI1,SREBF1,SRF,STAT3,TAF1,TAF7,TBL1XR1,T…	2	let-7b,miR-484
ASNS	71	67	ATF2,ATF3,BCLAF1,BHLHE40,BRCA1,CBX3,CCNT2,CEBPB,CEBPD,CHD2,CREB1,CTBP2,CTCF,E2F1,E2F4,E2F6,EBF1,ELF1,ETS1,FOS,FOXP2,GABPA,GTF2B,GTF2F1,HDAC1,HDAC2,HMGN3,IRF1,JUN,JUND,KDM5B,MAFF,MAX,MAZ,MTA3,MXI1,MYBL2,MYC,NFYB,PAX5,PHF8,PML,POU2F2,RBBP5,RCOR1,RELA,REST,RFX5,RUNX3,SAP30,SIN3A,SMC3,SP4,STAT3,TAF1,TAF7,TBP,TCF3,TCF7L2,TFAP2A,TFAP2C,THAP1,USF1,YY1,ZBTB33,ZEB1,ZNF263	4	miR-17,miR-183,miR-23a,miR-615-3p
ASNSD1	73	72	ARID3A,ATF3,BCLAF1,BHLHE40,BRCA1,CBX3,CDKN3,CEBPB,CEBPD,CHD2,CREB1,CTCF,CTCFL,E2F1,E2F4,E2F6,ELF1,ETS1,FOSL2,FOXA1,FOXA2,FOXM1,FOXP2,GABPA,GATA1,GTF2F1,IRF1,JUN,JUND,KDM5B,MAFF,MAFK,MAX,MAZ,MEF2C,MXI1,MYBL2,MYC,NFYB,NR2F2,NRF1,PAX5,PHF8,PML,POU2F2,RAD21,RBBP5,RCOR1,RELA,REST,RFX5,RUNX3,RXRA,SIN3A,SMARCC1,SMC3,SP1,SPI1,STAT1,TAF1,TBP,TCF7L2,TEAD4,TFAP2A,TFAP2C,USF1,WRNIP1,YY1,ZBTB33,ZBTB7A,ZNF143,…	1	miR-15a
ASPA	13	12	CEBPB,CTCF,E2F6,FOXA1,FOXA2,JUND,MAFF,MAFK,PRDM1,RXRA,SP1,SRF	1	let-7b
ASPDH	78	78	ATF1,ATF2,ATF3,BACH1,BCLAF1,BRCA1,CCNT2,CEBPB,CEBPD,CHD2,CTBP2,CTCF,E2F1,E2F4,E2F6,EGR1,ELF1,ELK1,ELK4,ETS1,FOS,FOSL2,FOXM1,FOXP2,GABPA,GATA1,GTF2F1,HDAC2,HMGN3,HNF4A,HNF4G,JUN,JUNB,JUND,KDM5B,MAFK,MAX,MAZ,MEF2A,MXI1,MYC,NFATC1,NFYB,NR3C1,NRF1,PAX5,PHF8,PML,POU2F2,RAD21,RBBP5,RCOR1,RELA,REST,RFX5,RUNX3,SIN3A,SIX5,SMC3,SP1,SP4,SPI1,SRF,STAT1,STAT3,TAF1,TBL1XR1,TCF7L2,TEAD4,THAP1,UBTF,USF1,USF2,YY1…	0
ASPG	43	43	ARID3A,ATF3,CDKN3,CEBPB,CREB1,CTBP2,CTCF,CTCFL,EGR1,ELF1,ELK1,FOXA1,FOXM1,FOXP2,GABPA,GTF2F1,IRF4,JUND,MAX,MAZ,MYC,NFYA,PAX5,POU2F2,RAD21,RCOR1,RELA,REST,RFX5,RUNX3,SMC3,SP1,SPI1,TBP,TCF12,TCF3,TCF7L2,TEAD4,TFAP2A,TFAP2C,YY1,ZNF143,ZNF263	0
ASPH	91	91	ARID3A,ATF1,ATF2,ATF3,BACH1,BATF,BHLHE40,BRCA1,CBX3,CCNT2,CDKN3,CEBPB,CHD2,CREB1,CTCF,E2F1,E2F4,E2F6,EBF1,EGR1,ELF1,EP300,ESR1,ETS1,FOS,FOSL1,FOSL2,FOXA1,FOXA2,FOXP2,GABPA,GATA1,GATA2,GTF2F1,HDAC1,HMGN3,IRF1,JUN,JUNB,JUND,KDM5B,MAFF,MAFK,MAX,MAZ,MEF2A,MXI1,MYBL2,MYC,NFE2,NFYA,NFYB,NR2F2,NR3C1,PBX3,PHF8,PML,PRDM1,RAD21,RBBP5,RCOR1,RELA,REST,RFX5,SIN3A,SIX5,SMARCC1,SMC3,SP1,SP2,SP4,SPI1,STAT1,STAT3…	0
ASPHD1	61	61	ARID3A,ATF2,BHLHE40,BRCA1,CCNT2,CDKN3,CEBPB,CEBPD,CHD2,CREB1,CTCF,E2F1,E2F4,E2F6,EGR1,ELF1,ETS1,FOSL2,FOXA1,FOXP2,GABPA,GATA2,HDAC1,HDAC2,HMGN3,HNF4A,HNF4G,JUND,MAX,MAZ,MXI1,MYBL2,MYC,NFYB,NR2F2,PML,PPARGC1A,RAD21,RCOR1,REST,RFX5,SAP30,SIN3A,SMARCC1,SMC3,SP1,SP2,SP4,SPI1,TAF1,TAL1,TBP,TEAD4,TRIM28,USF1,USF2,YY1,ZBTB33,ZBTB7A,ZNF143,ZNF263	0
ASPHD2	32	32	BATF,CEBPB,CTCF,EBF1,ELF1,EZH2,FOS,FOXA1,FOXP2,IKZF1,IRF4,MAFF,MAFK,MAZ,PAX5,PBX3,PHF8,RAD21,RELA,RUNX3,SIN3A,SIX5,SP1,SPI1,STAT3,TAF1,TCF3,USF2,YY1,ZBTB7A,ZNF143,ZNF263	0
ASPM	70	69	ARID3A,BACH1,BRCA1,CBX3,CCNT2,CEBPB,CHD2,CREB1,CTBP2,CTCF,E2F4,E2F6,EGR1,ELF1,ETS1,FOS,FOXA1,FOXM1,GATA1,GATA2,GTF2B,HDAC1,HDAC2,HMGN3,IRF3,JUND,KDM5B,MAFF,MAFK,MAX,MAZ,MTA3,MXI1,MYBL2,MYC,NFYA,NFYB,PBX3,PHF8,PML,POU2F2,RBBP5,RELA,REST,RFX5,RUNX3,SAP30,SIN3A,SMARCC1,SP1,SP2,SPI1,STAT1,STAT3,TAF1,TAF7,TBP,TCF7L2,TFAP2A,TFAP2C,TRIM28,UBTF,USF1,USF2,WRNIP1,YY1,ZBTB7A,ZKSCAN1,ZNF263	1	let-7a
ASPN	23	23	ARID3A,ATF3,BATF,EBF1,ELF1,FOS,FOSL1,FOXA1,IRF4,JUN,JUND,MAFK,MAX,MXI1,MYC,PAX5,RELA,RUNX3,STAT3,TAL1,TCF7L2,USF1,USF2	0
ASPRV1	11	11	CEBPB,CTCF,EGR1,FOS,GATA3,MXI1,NR3C1,RAD21,SMC3,SPI1,ZNF143	0
ASPSCR1	91	90	ARID3A,ATF3,BHLHE40,CBX3,CCNT2,CEBPB,CEBPD,CHD2,CREB1,CTCF,E2F1,E2F4,E2F6,EBF1,EGR1,ELF1,ELK1,ELK4,EP300,ESR1,ETS1,FOS,FOSL1,FOSL2,FOXA1,FOXA2,FOXP2,GABPA,GATA1,HDAC2,HDAC8,HMGN3,HNF4A,HNF4G,IRF1,JUND,KDM5B,MAFF,MAFK,MAX,MAZ,MEF2A,MEF2C,MXI1,MYC,NANOG,NFATC1,NFE2,NFYB,NRF1,PAX5,PHF8,PML,POU2F2,RAD21,RBBP5,RCOR1,RELA,REST,RFX5,RUNX3,RXRA,SAP30,SIN3A,SIX5,SP1,SP4,SPI1,SRF,STAT1,STAT2,TAF1,TAF7,TAL1…	1	let-7b
ASRGL1	38	38	ARID3A,CCNT2,CDKN3,CEBPB,CTCF,E2F1,E2F4,E2F6,ELF1,EZH2,FOXA1,FOXA2,GABPA,HMGN3,HNF4A,HNF4G,MAFK,MAX,MYC,NRF1,PHF8,RAD21,REST,RFX5,RXRA,SIN3A,SMC3,SP1,SPI1,STAT1,TAF1,TBL1XR1,TBP,TCF12,TCF3,TEAD4,UBTF,ZNF143	0
ASS1	58	55	ATF1,ATF3,BHLHE40,CBX3,CEBPB,CEBPD,CHD2,CTCF,E2F1,E2F6,EGR1,ELF1,EP300,ESR1,ESRRA,EZH2,FOS,FOSL2,FOXP2,GABPA,GTF2F1,HDAC1,HNF4A,HNF4G,JUN,JUND,MAX,MAZ,MXI1,MYC,NR2F2,NR3C1,RAD21,RCOR1,REST,RFX5,RXRA,SAP30,SIN3A,SMC3,SP1,SPI1,STAT3,TAF1,TBP,TCF12,TCF7L2,TEAD4,UBTF,USF1,USF2,YY1,ZBTB7A,ZNF143,ZNF263	3	miR-25,miR-324-5p,miR-92a
ASTE1	60	59	ARID3A,BHLHE40,CCNT2,CHD2,CREB1,CTCF,E2F1,E2F4,E2F6,EBF1,ELF1,ELK1,ELK4,EP300,ETS1,FOS,FOSL2,FOXA1,FOXA2,FOXM1,FOXP2,GABPA,GTF2F1,HDAC1,HMGN3,HNF4A,HNF4G,KDM5B,MAFF,MAFK,MAX,MAZ,MXI1,MYC,PHF8,PML,POU2F2,RAD21,RBBP5,RELA,REST,RUNX3,SAP30,SIN3A,SIX5,SMC3,SP1,SP4,SPI1,STAT3,TAF1,TBP,TCF12,TCF3,USF1,WRNIP1,YY1,ZNF143,ZNF263	1	let-7f
ASTL	70	70	ATF2,ATF3,BCLAF1,BHLHE40,BRCA1,CDKN3,CEBPB,CHD2,CTBP2,CTCF,E2F1,E2F4,E2F6,EBF1,EGR1,ELF1,ELK1,ELK4,EP300,ETS1,FOXM1,GABPA,GATA1,GATA2,GATA3,GTF2F1,IRF4,JUND,MAX,MAZ,MEF2A,MEF2C,MTA3,MXI1,MYC,NFATC1,PAX5,PBX3,PML,POU2F2,RAD21,RBBP5,RCOR1,RELA,REST,RFX5,RUNX3,SIN3A,SMC3,SP1,SPI1,SRF,TAF1,TAF7,TBP,TCF12,TCF3,TCF7L2,TEAD4,TFAP2A,TFAP2C,USF1,USF2,WRNIP1,YY1,ZBTB33,ZEB1,ZKSCAN1,ZNF143,ZNF263	0
ASTN1	17	17	CEBPB,CHD2,CTBP2,EGR1,EZH2,FOXP2,MYC,NFYB,POU5F1,RBBP5,SP1,SP2,SPI1,SUZ12,TAF1,TBP,ZNF263	0
ASTN2	58	58	CBX3,CCNT2,CDKN3,CEBPB,CEBPD,CHD2,CREB1,CTBP2,CTCF,E2F1,E2F4,E2F6,EGR1,ELF1,EP300,ESR1,EZH2,FOXA1,FOXM1,FOXP2,GABPA,GATA3,KDM5B,MAFF,MAFK,MAX,MAZ,MTA3,MXI1,MYC,NFYA,NFYB,NRF1,PAX5,PBX3,PHF8,PML,RAD21,RCOR1,REST,RUNX3,SIN3A,SMC3,SP1,SP2,SPI1,TAF1,TAF7,TCF12,TCF3,TEAD4,USF1,USF2,WRNIP1,YY1,ZBTB7A,ZNF143,ZNF217	0
ASUN	64	64	BACH1,BHLHE40,BRCA1,CCNT2,CEBPB,CEBPD,CHD2,CREB1,CTCF,E2F1,E2F4,E2F6,EGR1,ELF1,ETS1,FOXA1,FOXP2,GATA1,GATA2,HDAC1,HMGN3,IRF1,JUN,JUND,KDM5B,MAFF,MAFK,MAX,MAZ,MTA3,MXI1,MYC,NR3C1,NRF1,PAX5,PBX3,PHF8,PML,POU2F2,RBBP5,RCOR1,RELA,REST,RUNX3,SAP30,SIN3A,SMARCC1,SMARCC2,SP1,SPI1,SRF,STAT2,TAF1,TAF7,TAL1,TBP,TCF12,TCF7L2,UBTF,WRNIP1,YY1,ZBTB33,ZBTB7A,ZNF263	0
ASXL1	115	112	ARID3A,ATF2,ATF3,BACH1,BATF,BCLAF1,BHLHE40,BRCA1,CCNT2,CDKN3,CEBPB,CEBPD,CHD2,CREB1,CTBP2,CTCF,E2F1,E2F4,E2F6,EBF1,EGR1,ELF1,ELK1,ELK4,EP300,ESR1,ETS1,FOS,FOSL1,FOSL2,FOXA1,FOXA2,FOXM1,FOXP2,GABPA,GATA1,GATA2,GTF2F1,HDAC1,HDAC2,HDAC8,HMGN3,HNF4A,HNF4G,IKZF1,IRF1,IRF4,JUN,JUNB,JUND,KDM5B,MAFF,MAFK,MAX,MAZ,MBD4,MEF2A,MEF2C,MTA3,MXI1,MYBL2,MYC,NANOG,NFATC1,NR2C2,NR2F2,NR3C1,PAX5,PHF8,PML,POU2F2,PPAR…	3	miR-193b,miR-331-3p,miR-484
ASXL2	85	82	ARID3A,ATF1,ATF2,ATF3,BHLHE40,CBX3,CCNT2,CEBPB,CEBPD,CHD2,CREB1,CTCF,E2F1,E2F4,E2F6,EBF1,EGR1,ELF1,ELK1,ELK4,EP300,ETS1,FOS,FOSL2,FOXA1,FOXA2,FOXM1,FOXP2,GABPA,GATA1,GTF2F1,HDAC1,HMGN3,HNF4A,HSF1,IRF1,IRF4,JUN,JUND,KDM5B,MAFF,MAX,MAZ,MBD4,MTA3,MXI1,MYBL2,MYC,NR2F2,NRF1,PAX5,PHF8,PML,POU2F2,RAD21,RBBP5,RCOR1,RELA,REST,RFX5,RUNX3,RXRA,SAP30,SIN3A,SIX5,SP1,SP4,SPI1,SRF,STAT3,TAF1,TAF7,TBP,TCF7L2,TEA…	3	miR-221,miR-326,miR-502-3p
ASXL3	14	14	CDKN3,EZH2,FOXP2,MAZ,NANOG,RBBP5,REST,SP1,SPI1,SUZ12,TCF7L2,TEAD4,YY1,ZNF263	0
ASZ1	20	20	ATF2,BATF,E2F6,EBF1,FOS,FOXM1,IKZF1,MAX,MEF2A,MEF2C,MTA3,NFATC1,NRF1,PAX5,PML,POU2F2,RELA,RUNX3,STAT3,TBP	0
ATAD1	59	57	ATF2,CCNT2,CEBPB,CEBPD,CREB1,CTCF,E2F1,E2F6,EBF1,EGR1,ELF1,ELK1,ELK4,ETS1,FOXM1,FOXP2,GABPA,GATA1,GTF2F1,HDAC1,HMGN3,JUND,MAFF,MAFK,MAX,MAZ,MTA3,MXI1,MYBL2,MYC,NR2C2,NRF1,PHF8,PML,POU2F2,RAD21,RBBP5,RELA,REST,RUNX3,SIN3A,SMARCC1,SMC3,SP1,SPI1,STAT1,TAF1,TAF7,TBP,TCF12,TCF7L2,TFAP2A,TFAP2C,YY1,ZBTB7A,ZEB1,ZNF263	2	miR-1260b,miR-146b-5p
ATAD2	96	93	ARID3A,ATF1,ATF2,BATF,CBX3,CCNT2,CEBPB,CEBPD,CHD2,CREB1,CTBP2,CTCF,E2F1,E2F4,E2F6,EBF1,EGR1,ELF1,ELK1,ELK4,EP300,ETS1,FOS,FOSL2,FOXA1,FOXA2,FOXM1,FOXP2,GABPA,GATA1,GTF2B,GTF2F1,HDAC1,HMGN3,HNF4A,HNF4G,IRF1,IRF4,JUN,JUNB,JUND,KDM5B,MAFF,MAFK,MAX,MAZ,MBD4,MXI1,MYBL2,MYC,NFYA,NFYB,NR3C1,PAX5,PBX3,PHF8,PML,POU2F2,POU5F1,PRDM1,RAD21,RBBP5,RCOR1,RELA,REST,RFX5,RUNX3,RXRA,SAP30,SIN3A,SIX5,SMC3,SP1,SP4,S…	3	miR-17*,miR-193b,miR-941
ATAD2B	93	93	ARID3A,ATF2,ATF3,BATF,BCLAF1,BHLHE40,BRCA1,CBX3,CCNT2,CDKN3,CEBPB,CHD2,CREB1,CTCF,CTCFL,E2F1,E2F4,E2F6,EBF1,EGR1,ELF1,ELK1,ELK4,EP300,ETS1,FOS,FOSL2,FOXA1,FOXM1,FOXP2,GABPA,GATA1,GTF2F1,HDAC1,HMGN3,IKZF1,IRF1,IRF4,JUN,JUND,KDM5B,MAX,MAZ,MEF2A,MEF2C,MTA3,MXI1,MYBL2,MYC,NFATC1,NR3C1,PAX5,PBX3,PHF8,PML,POU2F2,PRDM1,RAD21,RBBP5,RCOR1,RELA,REST,RFX5,RUNX3,RXRA,SAP30,SIN3A,SIX5,SMC3,SP1,SP2,SP4,SPI1,SR…	0
ATAD3A	82	80	ATF1,ATF2,ATF3,BACH1,BHLHE40,BRCA1,CBX3,CCNT2,CDKN3,CEBPB,CEBPD,CHD2,CREB1,CTCF,E2F1,E2F4,E2F6,EBF1,EGR1,ELF1,ELK1,ETS1,FOSL2,FOXM1,FOXP2,GABPA,GATA1,GTF2F1,HDAC1,HDAC2,HMGN3,JUN,JUND,KDM5B,MAFF,MAX,MAZ,MXI1,MYBL2,MYC,NFYA,NFYB,NR2C2,NR2F2,NR3C1,NRF1,PAX5,PBX3,PHF8,PML,RAD21,RBBP5,RCOR1,RELA,REST,RFX5,RUNX3,SAP30,SETDB1,SIN3A,SIX5,SP1,SRF,TAF1,TBL1XR1,TBP,TCF12,TCF3,TCF7L2,TEAD4,TFAP2A,TFAP2C,THA…	2	miR-149,miR-92a
ATAD3B	59	59	ATF1,ATF3,BHLHE40,BRCA1,CBX3,CCNT2,CEBPB,CHD2,CTCF,E2F1,E2F4,E2F6,EBF1,EGR1,ELF1,ELK1,ETS1,FOXP2,GABPA,HMGN3,IRF1,JUND,KDM5A,KDM5B,MAX,MAZ,MXI1,MYC,NFYA,NFYB,NRF1,PAX5,PHF8,PML,RAD21,RBBP5,RCOR1,REST,RFX5,RUNX3,SAP30,SIN3A,SIX5,SP1,SPI1,SRF,TAF1,TAF7,TBL1XR1,TBP,TCF12,TCF3,TEAD4,TFAP2A,TFAP2C,USF1,USF2,YY1,ZBTB7A	0
ATAD3C	30	29	ATF3,BHLHE40,CBX3,CHD2,CTCF,E2F6,EGR1,ELF1,FOXP2,GABPA,HDAC2,HMGN3,JUND,MAX,MAZ,MXI1,MYC,PAX5,RAD21,REST,RUNX3,SIN3A,SMC3,TEAD4,USF1,YY1,ZBTB7A,ZKSCAN1,ZNF143	1	miR-193b
ATAD5	101	100	ARID3A,ATF1,ATF2,BACH1,BATF,BCLAF1,BHLHE40,CBX3,CCNT2,CDKN3,CEBPB,CHD2,CREB1,CTCF,CTCFL,E2F1,E2F4,E2F6,EBF1,EGR1,ELF1,ELK1,ELK4,EP300,ETS1,FOS,FOSL1,FOSL2,FOXA1,FOXA2,FOXM1,FOXP2,GABPA,GATA1,GATA2,GTF2F1,GTF3C2,HDAC1,HMGN3,HNF4A,IRF1,IRF4,JUND,KDM5A,KDM5B,MAFF,MAFK,MAX,MAZ,MEF2A,MEF2C,MTA3,MXI1,MYBL2,MYC,NFYA,NFYB,NR2F2,NR3C1,NRF1,PAX5,PBX3,PHF8,PML,POLR3A,POU2F2,RAD21,RBBP5,RCOR1,RELA,REST,RFX5,…	1	miR-93*
ATAT1	107	107	ARID3A,ATF1,ATF2,ATF3,BCLAF1,BHLHE40,BRCA1,CBX3,CCNT2,CDKN3,CEBPB,CEBPD,CHD2,CREB1,CTCF,CTCFL,E2F1,E2F4,E2F6,EBF1,EGR1,ELF1,ELK1,ELK4,ETS1,FOS,FOSL2,FOXA1,FOXM1,FOXP2,GABPA,GATA1,GATA2,GTF2B,GTF2F1,HDAC1,HDAC2,HDAC6,HDAC8,HMGN3,HNF4A,HNF4G,IRF1,IRF3,JUN,JUNB,JUND,KDM5A,KDM5B,MAFF,MAFK,MAX,MAZ,MBD4,MEF2A,MTA3,MXI1,MYBL2,MYC,NELFE,NFATC1,NFYA,NFYB,NR2C2,NR2F2,NR3C1,NRF1,PAX5,PBX3,PHF8,PML,POU2F2,RA…	0
ATBF1	2	0		2	miR-181b,miR-532-5p
ATCAY	26	26	CBX3,CTCF,CTCFL,EGR1,ELF1,EP300,EZH2,FOXP2,HDAC2,MAX,MAZ,MXI1,PAX5,RAD21,RCOR1,REST,SIN3A,SMC3,SP2,SPI1,TAF1,TBP,UBTF,YY1,ZNF143,ZNF263	0
ATE1	76	75	ARID3A,BCLAF1,BHLHE40,BRCA1,CCNT2,CDKN3,CEBPB,CHD2,CREB1,CTBP2,CTCF,CTCFL,E2F1,E2F4,E2F6,EGR1,ELF1,ELK1,EP300,ETS1,FOS,FOSL2,FOXA1,FOXA2,FOXP2,GABPA,GATA1,GTF2F1,HMGN3,HNF4A,HNF4G,IRF1,JUND,KDM5B,MAX,MAZ,MBD4,MXI1,MYBL2,MYC,NANOG,NFYB,NR3C1,PAX5,PHF8,PML,POU2F2,RAD21,RBBP5,RCOR1,RELA,REST,RUNX3,RXRA,SIN3A,SIX5,SMARCC1,SP1,SP4,SRF,STAT3,TAF1,TAF7,TBP,TCF12,TCF7L2,THAP1,UBTF,USF1,WRNIP1,YY1,ZBTB33,…	1	let-7b
ATF1	86	86	ATF1,ATF3,BCLAF1,BHLHE40,BRCA1,CCNT2,CEBPB,CHD2,CREB1,CTCF,CTCFL,E2F1,E2F4,E2F6,EGR1,ELF1,ELK4,ESR1,ETS1,FOS,FOXM1,FOXP2,GABPA,GATA1,GATA2,GATA3,GTF2F1,GTF3C2,HDAC1,HMGN3,IRF1,JUN,JUND,KDM5B,MAFF,MAFK,MAX,MAZ,MXI1,MYBL2,MYC,NFE2,NR3C1,PAX5,PHF8,PML,POU2F2,RAD21,RBBP5,RELA,REST,RFX5,RUNX3,SIN3A,SIX5,SMC3,SP1,SP4,SPI1,SRF,STAT1,STAT2,STAT3,TAF1,TAF7,TAL1,TBL1XR1,TBP,TCF12,TCF3,TCF7L2,TEAD4,TFAP2A,T…	0
ATF2	83	82	ARID3A,ATF2,ATF3,BHLHE40,BRCA1,CBX3,CCNT2,CDKN3,CEBPB,CEBPD,CHD2,CTCF,E2F1,E2F4,E2F6,EBF1,EGR1,ELF1,ELK1,ETS1,FOXA1,FOXA2,FOXP2,GABPA,GATA2,GTF2B,GTF2F1,HDAC1,HDAC2,IRF1,IRF4,JUND,KDM5B,MAFF,MAX,MAZ,MBD4,MTA3,MXI1,MYBL2,MYC,NFYA,NFYB,NR2F2,NR3C1,PBX3,PHF8,PML,POU2F2,RBBP5,RCOR1,RELA,REST,RFX5,RUNX3,RXRA,SAP30,SIN3A,SIX5,SP1,SRF,STAT1,STAT3,TAF1,TAF7,TAL1,TBP,TCF12,TCF7L2,TEAD4,TFAP2A,TFAP2C,UBTF,…	1	miR-15a
ATF3	121	119	ATF1,ATF2,ATF3,BACH1,BATF,BCLAF1,BHLHE40,BRCA1,CBX3,CCNT2,CDKN3,CEBPB,CEBPD,CHD2,CREB1,CTCF,CTCFL,E2F1,E2F4,E2F6,EBF1,EGR1,ELF1,ELK4,EP300,ESR1,ETS1,EZH2,FOS,FOSL1,FOSL2,FOXA1,FOXM1,FOXP2,GABPA,GATA1,GATA2,GTF2B,GTF2F1,GTF3C2,HDAC1,HDAC2,HDAC8,HMGN3,HSF1,IKZF1,IRF1,IRF4,JUN,JUNB,JUND,KDM5B,MAFF,MAFK,MAX,MAZ,MEF2A,MEF2C,MTA3,MXI1,MYC,NELFE,NFATC1,NFYA,NFYB,NR2F2,NR3C1,NRF1,PAX5,PBX3,PHF8,PML,POU2F…	2	miR-17,miR-331-3p
ATF4	112	110	ARID3A,ATF2,ATF3,BACH1,BATF,BCLAF1,BHLHE40,BRCA1,CBX3,CCNT2,CDKN3,CEBPB,CEBPD,CHD2,CREB1,CTCF,CTCFL,E2F1,E2F4,E2F6,EBF1,EGR1,ELF1,ELK1,ELK4,EP300,ESR1,ETS1,FOS,FOSL1,FOSL2,FOXA1,FOXA2,FOXM1,FOXP2,GABPA,GATA2,GTF2B,GTF2F1,HDAC1,HMGN3,HNF4G,IRF1,IRF3,IRF4,JUN,JUND,KDM5B,MAFK,MAX,MAZ,MBD4,MEF2A,MEF2C,MTA3,MXI1,MYBL2,MYC,NELFE,NFATC1,NFYA,NFYB,NRF1,PAX5,PBX3,PHF8,PML,POU2F2,POU5F1,RAD21,RBBP5,RCOR1,R…	2	miR-196b,miR-342-3p
ATF5	91	90	ATF2,ATF3,BACH1,BATF,BCLAF1,BHLHE40,CBX3,CCNT2,CDKN3,CEBPB,CEBPD,CHD2,CREB1,CTCF,E2F1,E2F4,E2F6,EBF1,EGR1,ELF1,ELK1,EP300,ETS1,FOS,FOSL1,FOSL2,FOXM1,FOXP2,GTF2B,GTF2F1,HMGN3,HSF1,IRF1,IRF4,JUN,JUND,KDM5B,MAX,MAZ,MTA3,MXI1,MYBL2,MYC,NELFE,NFATC1,NFYB,NR2F2,NR3C1,NRF1,PAX5,PBX3,PHF8,PML,POU2F2,PRDM1,RAD21,RBBP5,RELA,REST,RFX5,RUNX3,SAP30,SIN3A,SMARCC1,SMC3,SP1,SP4,SRF,STAT2,TAF1,TAF7,TAL1,TBP,TCF12…	1	miR-222
ATF6	96	95	ARID3A,ATF1,ATF2,ATF3,BACH1,BCLAF1,BHLHE40,BRCA1,CBX3,CDKN3,CEBPB,CHD2,CREB1,CTCF,CTCFL,E2F1,E2F4,E2F6,EGR1,ELF1,ELK1,ELK4,EP300,ETS1,FOS,FOSL1,FOSL2,FOXA1,FOXA2,FOXM1,FOXP2,GABPA,GATA1,GATA2,GATA3,GTF2F1,GTF3C2,HDAC1,HDAC2,HNF4G,IRF1,IRF4,JUN,JUNB,JUND,KDM5B,MAFF,MAFK,MAX,MAZ,MTA3,MXI1,MYBL2,MYC,NFATC1,NR3C1,PAX5,PBX3,PHF8,PML,POU2F2,RAD21,RBBP5,RCOR1,RELA,REST,RFX5,RUNX3,SAP30,SIN3A,SIX5,SMARCC…	1	miR-191
ATF6B	103	103	ARID3A,ATF1,ATF2,ATF3,BCLAF1,BHLHE40,BRCA1,CBX3,CCNT2,CEBPB,CEBPD,CHD2,CREB1,CTCF,CTCFL,E2F1,E2F4,E2F6,EGR1,ELF1,ELK1,ETS1,FOS,FOSL1,FOSL2,FOXA1,FOXM1,FOXP2,GABPA,GATA1,GATA2,GTF2B,GTF2F1,GTF3C2,HDAC1,HDAC2,HDAC8,HMGN3,HNF4A,HNF4G,HSF1,IRF1,IRF3,JUN,JUNB,JUND,KDM5A,KDM5B,MAFF,MAFK,MAX,MAZ,MEF2A,MXI1,MYBL2,MYC,NFYA,NFYB,NR2C2,NR2F2,NRF1,PAX5,PHF8,PML,POU2F2,RAD21,RBBP5,RCOR1,RELA,REST,RFX5,RUNX3,S…	0
ATF7	86	86	ATF2,BACH1,BATF,BCLAF1,BHLHE40,BRCA1,CCNT2,CDKN3,CEBPB,CEBPD,CHD2,CREB1,CTCF,E2F4,E2F6,EBF1,EGR1,ELF1,ELK1,EP300,ETS1,FOS,FOXA1,FOXA2,FOXM1,FOXP2,GABPA,GATA1,GTF2F1,HDAC1,HMGN3,IRF1,IRF3,JUN,JUND,KDM5B,MAFF,MAFK,MAX,MAZ,MTA3,MXI1,MYBL2,MYC,NFATC1,NFYA,NFYB,NR2F2,NR3C1,PAX5,PBX3,PHF8,PML,RAD21,RBBP5,RCOR1,RELA,REST,RFX5,RUNX3,SIN3A,SIX5,SMARCC2,SP1,SP2,SP4,SPI1,STAT3,TAF1,TAF7,TAL1,TBP,TCF7L2,TEAD…	0
ATF7IP	72	70	ATF2,ATF3,BACH1,BATF,BCLAF1,BHLHE40,CBX3,CCNT2,CDKN3,CEBPB,CHD2,CREB1,CTCF,E2F1,E2F4,E2F6,EBF1,EGR1,ELF1,EP300,ESR1,FOS,FOXA1,FOXA2,FOXM1,GATA1,GTF2F1,IRF1,JUN,JUND,MAX,MAZ,MEF2A,MEF2C,MTA3,MXI1,MYC,NFATC1,NFYA,NFYB,NRF1,PAX5,PHF8,PML,POU2F2,POU5F1,RAD21,RBBP5,RCOR1,RELA,REST,RFX5,RUNX3,SIN3A,SMC3,SP1,SP4,SPI1,SRF,STAT3,TAF1,TAF7,TBP,TCF12,TCF7L2,USF1,USF2,YY1,ZKSCAN1,ZNF143	2	miR-320a,miR-744
ATF7IP2	68	68	ATF1,BACH1,CBX3,CCNT2,CDKN3,CEBPD,CHD2,CREB1,E2F1,E2F6,EGR1,ELF1,ESR1,FOS,FOSL2,FOXA1,FOXM1,GABPA,GATA1,GATA2,GATA3,GTF2B,GTF2F1,HMGN3,IRF1,KDM5B,MAFF,MAFK,MAX,MAZ,MXI1,MYBL2,MYC,NELFE,NFYA,NFYB,NR2C2,PAX5,PHF8,PML,POU2F2,RAD21,RBBP5,RCOR1,RELA,REST,RFX5,RUNX3,SAP30,SETDB1,SIN3A,SIX5,SP1,SP2,SPI1,TAF1,TAF7,TAL1,TBP,TCF3,TEAD4,TRIM28,UBTF,USF1,USF2,YY1,ZBTB7A,ZNF143	0
ATG10	59	59	ATF1,ATF2,ATF3,BACH1,BHLHE40,CBX3,CCNT2,CEBPB,CHD2,CREB1,CTCF,E2F1,E2F4,E2F6,EGR1,ELF1,ELK1,ETS1,FOXA1,FOXP2,HMGN3,IRF1,JUN,JUND,KDM5B,MAX,MAZ,MEF2A,MXI1,MYBL2,MYC,NR2F2,NR3C1,NRF1,PHF8,PML,POU5F1,RAD21,RBBP5,RELA,REST,RFX5,SIN3A,SMC3,SP1,SP4,SPI1,SRF,TAF1,TAF7,TBP,TCF3,TCF7L2,TFAP2A,TFAP2C,UBTF,YY1,ZBTB7A,ZNF263	0
ATG101	94	94	ARID3A,ATF2,ATF3,BCLAF1,BHLHE40,BRCA1,CBX3,CCNT2,CDKN3,CEBPB,CHD2,CREB1,CTBP2,CTCF,CTCFL,E2F1,E2F4,EBF1,EGR1,ELF1,ELK1,ELK4,EP300,ETS1,FOS,FOSL1,FOSL2,FOXA1,FOXM1,FOXP2,GABPA,GATA2,GTF2F1,HDAC1,HDAC2,HMGN3,IRF1,IRF4,JUN,JUND,KDM5B,MAFF,MAFK,MAX,MAZ,MEF2A,MEF2C,MXI1,MYBL2,MYC,NR2F2,NR3C1,PAX5,PBX3,PHF8,PML,POU2F2,RAD21,RBBP5,RCOR1,RELA,REST,RFX5,RUNX3,SAP30,SIN3A,SIX5,SMARCC2,SMC3,SP1,SP2,SP4,SPI1…	0
ATG12	84	84	ARID3A,ATF1,ATF2,BATF,BHLHE40,CCNT2,CDKN3,CEBPB,CEBPD,CHD2,CREB1,CTCF,CTCFL,E2F1,E2F4,E2F6,EBF1,EGR1,ELF1,ELK1,ELK4,ETS1,FOS,FOXA1,FOXA2,FOXM1,FOXP2,GABPA,GATA1,GATA2,GTF2F1,HMGN3,IRF1,IRF3,IRF4,JUN,JUNB,JUND,KDM5A,KDM5B,MAFK,MAX,MAZ,MEF2A,MTA3,MXI1,MYBL2,MYC,NFATC1,NR3C1,PAX5,PHF8,PML,POU2F2,RAD21,RBBP5,RELA,REST,RFX5,RUNX3,SAP30,SETDB1,SIN3A,SIX5,SMC3,SP1,SPI1,STAT1,SUPT20H,TAF1,TAF7,TBP,TCF12,…	0
ATG13	71	70	BACH1,BRCA1,CBX3,CCNT2,CDKN3,CEBPB,CHD2,CREB1,CTCF,CTCFL,E2F1,E2F4,E2F6,EBF1,EGR1,ELF1,ELK1,EP300,ETS1,FOSL1,FOSL2,FOXM1,FOXP2,GABPA,GATA1,GATA2,HDAC2,HMGN3,HNF4G,JUN,JUND,KDM5B,MAFK,MAX,MAZ,MXI1,MYBL2,MYC,NR3C1,PAX5,PHF8,PML,POU2F2,RAD21,RBBP5,RCOR1,RELA,REST,RUNX3,SAP30,SIN3A,SIX5,SMARCC1,SMC3,SP1,SPI1,SRF,TAF1,TAF7,TAL1,TBP,TCF7L2,TEAD4,TRIM28,UBTF,WRNIP1,YY1,ZBTB7A,ZKSCAN1,ZNF143	1	miR-10b
ATG14	64	64	ATF2,ATF3,BHLHE40,CCNT2,CEBPB,CEBPD,CHD2,CREB1,CTCF,CTCFL,E2F6,EGR1,ELF1,EP300,ESR1,ETS1,FOS,FOXA1,FOXP2,GABPA,GATA1,GTF2B,GTF3C2,HDAC1,HDAC2,IRF1,JUN,JUND,KDM5A,KDM5B,MAX,MAZ,MXI1,MYC,NFE2,NR3C1,PAX5,PHF8,PML,POU2F2,RAD21,RBBP5,RELA,REST,RUNX3,SAP30,SIN3A,SIX5,SP1,SP4,SUPT20H,TAF1,TAF7,TBP,TCF12,TCF7L2,TEAD4,USF1,USF2,YY1,ZBTB33,ZBTB7A,ZNF143,ZNF217	0
ATG16L1	96	93	ARID3A,ATF1,ATF2,ATF3,BCLAF1,BHLHE40,BRCA1,CBX3,CCNT2,CDKN3,CEBPB,CHD2,CREB1,CTCF,E2F1,E2F4,E2F6,EBF1,EGR1,ELF1,ELK1,ELK4,EP300,ETS1,FOS,FOSL2,FOXA1,FOXA2,FOXM1,FOXP2,GABPA,GATA1,HDAC1,HMGN3,HNF4A,HNF4G,IRF1,JUN,JUND,KDM5A,KDM5B,MAFK,MAX,MAZ,MEF2A,MEF2C,MXI1,MYBL2,MYC,NFYB,NR2C2,NR3C1,NRF1,PAX5,PBX3,PHF8,PML,POU2F2,RAD21,RBBP5,RCOR1,RELA,REST,RFX5,RUNX3,SAP30,SIN3A,SIX5,SMARCC1,SMC3,SP1,SP2,SPI1,…	3	miR-188-3p,miR-196a,miR-92a
ATG16L2	90	90	ARID3A,ATF2,BCLAF1,BHLHE40,BRCA1,CBX3,CCNT2,CDKN3,CEBPB,CEBPD,CHD2,CREB1,CTCF,CTCFL,E2F1,E2F4,E2F6,EBF1,EGR1,ELF1,ELK1,EP300,ETS1,FOS,FOSL1,FOXA1,FOXA2,FOXM1,FOXP2,GABPA,GATA1,GATA2,GATA3,GTF2B,GTF2F1,HDAC1,HDAC2,HMGN3,IRF1,IRF4,JUND,KDM5B,MAFF,MAX,MAZ,MXI1,MYBL2,MYC,NFATC1,NR2F2,NR3C1,NRF1,PAX5,PBX3,PHF8,PML,POU2F2,RAD21,RBBP5,RCOR1,RELA,REST,RFX5,RUNX3,SAP30,SIN3A,SIX5,SMARCC2,SMC3,SP1,SP4,SPI1…	0
ATG2A	101	101	ARID3A,ATF1,ATF2,ATF3,BATF,BHLHE40,BRCA1,CBX3,CCNT2,CDKN3,CEBPB,CEBPD,CHD2,CREB1,CTBP2,CTCF,CTCFL,E2F1,E2F4,E2F6,EBF1,EGR1,ELF1,ELK1,ELK4,EP300,ESR1,ETS1,FOS,FOSL1,FOSL2,FOXA1,FOXA2,FOXM1,FOXP2,GABPA,GATA1,GTF2F1,HDAC1,HDAC2,HMGN3,HNF4G,IRF1,IRF3,JUN,JUNB,JUND,KDM5B,MAFF,MAFK,MAX,MAZ,MTA3,MXI1,MYC,NANOG,NFYA,NFYB,NR2F2,NR3C1,NRF1,PAX5,PBX3,PHF8,PML,POU2F2,RAD21,RBBP5,RCOR1,RELA,REST,RFX5,RUNX3,SA…	0
ATG2B	55	55	ATF1,ATF3,BHLHE40,BRCA1,CCNT2,CEBPB,CHD2,CREB1,CTBP2,CTCF,E2F1,E2F4,EGR1,ELF1,ELK1,FOS,FOXA1,FOXA2,FOXP2,GABPA,GTF2F1,HDAC1,HMGN3,IRF1,JUND,KDM5B,MAFF,MAFK,MAX,MAZ,MXI1,MYC,NFE2,PHF8,PML,RBBP5,REST,RFX5,SAP30,SIN3A,SMC3,SRF,STAT3,TAF1,TAF7,TBP,TCF3,THAP1,TRIM28,UBTF,USF1,USF2,WRNIP1,YY1,ZNF263	0
ATG3	80	79	ATF1,ATF3,BATF,BHLHE40,BRCA1,CDKN3,CEBPB,CEBPD,CHD2,CREB1,CTBP2,CTCF,E2F1,E2F4,E2F6,EBF1,EGR1,ELF1,ELK1,ELK4,EP300,ETS1,FOS,FOXA1,FOXP2,GABPA,GTF2F1,HMGN3,JUN,JUND,KDM5A,KDM5B,MAFF,MAX,MAZ,MEF2A,MTA3,MXI1,MYBL2,MYC,NFE2,NFYA,NFYB,NR3C1,NRF1,PAX5,PHF8,PML,POU2F2,RBBP5,RELA,REST,RFX5,RUNX3,SAP30,SIN3A,SIX5,SMARCC1,SMC3,SP1,SP4,SPI1,SRF,STAT3,TAF1,TAF7,TBL1XR1,TBP,TCF12,TCF3,TCF7L2,TFAP2A,TFAP2C,THA…	1	miR-10a
ATG4A	57	57	ATF1,ATF3,BRCA1,CCNT2,CDKN3,CEBPB,CHD2,CREB1,E2F1,E2F4,EGR1,ELF1,ELK1,ELK4,ETS1,FOS,GABPA,GATA1,GATA2,IRF1,JUN,JUNB,JUND,KDM5B,MAZ,MXI1,MYC,NFYA,NFYB,PBX3,PHF8,PML,RBBP5,RCOR1,RFX5,SAP30,SIN3A,SIX5,SP1,SPI1,SREBF1,STAT2,STAT3,TAF1,TAL1,TBL1XR1,TBP,TCF7L2,TEAD4,TFAP2A,THAP1,TRIM28,YY1,ZBTB33,ZBTB7A,ZKSCAN1,ZNF143	0
ATG4B	75	75	ATF1,ATF3,BACH1,BCLAF1,BHLHE40,CBX3,CDKN3,CEBPB,CEBPD,CHD2,CREB1,CTCF,E2F1,E2F4,EGR1,ELF1,ELK1,ELK4,ETS1,FOSL2,FOXA1,FOXA2,FOXM1,FOXP2,GABPA,HDAC1,HNF4A,HNF4G,IRF1,JUND,KDM5A,KDM5B,MAX,MAZ,MXI1,MYBL2,MYC,NFYB,NR2C2,NR3C1,PAX5,PHF8,PML,POU2F2,RAD21,RBBP5,RCOR1,REST,RFX5,RUNX3,RXRA,SAP30,SIN3A,SIRT6,SIX5,SMC3,SP1,SRF,STAT1,TAF1,TAF7,TBP,TCF3,TCF7L2,TFAP2A,TFAP2C,UBTF,USF1,WRNIP1,YY1,ZBTB33,ZBTB7A,Z…	0
ATG4C	78	77	ATF1,ATF2,BRCA1,CCNT2,CDKN3,CEBPB,CHD2,CREB1,CTCF,E2F1,E2F4,E2F6,EGR1,ELF1,ELK1,ELK4,ESR1,ETS1,FOS,FOSL2,FOXA1,FOXP2,GABPA,GATA1,GATA2,GATA3,GTF2B,GTF2F1,HDAC1,IRF1,JUNB,JUND,KDM5A,KDM5B,MAFK,MAX,MAZ,MBD4,MEF2A,MEF2C,MTA3,MXI1,MYC,NELFE,NFYB,PHF8,PML,POU2F2,RAD21,RBBP5,RELA,REST,RFX5,RUNX3,SAP30,SETDB1,SIN3A,SIX5,SP1,SPI1,STAT1,TAF1,TAF7,TAL1,TBL1XR1,TBP,TEAD4,TFAP2A,TFAP2C,THAP1,TRIM28,USF1,USF2…	1	let-7a
ATG4D	61	61	ATF3,BACH1,BHLHE40,CCNT2,CHD2,CTCF,CTCFL,E2F1,E2F4,EGR1,ELF1,ESR1,FOS,FOXA1,FOXA2,GABPA,GATA1,GATA2,HMGN3,IRF1,JUND,KDM5B,MAFF,MAFK,MAX,MAZ,MYC,NFYA,NFYB,NR2F2,PHF8,PML,POU2F2,RAD21,RCOR1,RELA,REST,RUNX3,SIN3A,SMC3,SP1,SPI1,SUZ12,TAF1,TAF7,TAL1,TBL1XR1,TBP,TCF12,TCF3,TEAD4,TFAP2C,TRIM28,UBTF,USF1,USF2,YY1,ZBTB7A,ZEB1,ZNF143,ZNF263	0
ATG5	89	89	ATF1,ATF2,ATF3,BACH1,BATF,BCLAF1,BRCA1,CBX3,CCNT2,CDKN3,CEBPB,CHD2,CREB1,CTBP2,CTCF,E2F1,E2F4,E2F6,EBF1,EGR1,ELF1,ELK1,ELK4,EP300,ETS1,FOS,FOSL1,FOSL2,FOXM1,FOXP2,GABPA,GATA1,GATA2,GTF2F1,HDAC1,HMGN3,HNF4A,IRF1,JUN,JUNB,JUND,KDM5B,MAFK,MAX,MAZ,MXI1,MYC,NFE2,NR2C2,NRF1,PAX5,PHF8,PML,POU2F2,RAD21,RBBP5,RELA,REST,RFX5,RUNX3,SAP30,SETDB1,SIN3A,SIX5,SMC3,SP1,SP2,SP4,SPI1,SRF,TAF1,TAF7,TAL1,TBL1XR1,TBP…	0
ATG7	73	72	ATF1,ATF2,ATF3,BHLHE40,BRCA1,CBX3,CCNT2,CDKN3,CEBPB,CEBPD,CHD2,CREB1,CTCF,E2F1,E2F4,E2F6,EGR1,ELF1,ELK1,ELK4,EP300,ETS1,FOS,FOSL2,FOXP2,GABPA,GATA1,HDAC1,HDAC2,HMGN3,IRF1,JUN,JUND,KDM5A,KDM5B,MAFK,MAX,MAZ,MTA3,MXI1,MYC,NFYB,NR2F2,NR3C1,NRF1,PAX5,PHF8,PML,POU2F2,RBBP5,RELA,REST,RFX5,RUNX3,SAP30,SIN3A,SIX5,SMC3,SP1,SPI1,SRF,TAF1,TAF7,TBP,TCF7L2,TEAD4,UBTF,USF1,WRNIP1,YY1,ZBTB7A,ZNF143	1	miR-320c
ATG9A	66	65	ATF1,BHLHE40,BRCA1,CCNT2,CEBPB,CEBPD,CHD2,CREB1,CTBP2,E2F1,E2F4,E2F6,EGR1,ELF1,ELK1,FOS,FOSL2,FOXP2,GABPA,GTF2B,HDAC1,HNF4A,IRF1,IRF3,JUND,KDM5B,MAX,MAZ,MBD4,MXI1,MYBL2,MYC,NFYA,NFYB,NRF1,PAX5,PBX3,PHF8,PML,POU2F2,RBBP5,RELA,REST,RFX5,RXRA,SAP30,SIN3A,SIX5,SMC3,SP1,SP2,SP4,SPI1,SREBF1,SRF,TAF1,TAF7,TBP,UBTF,USF1,YY1,ZBTB33,ZBTB7A,ZEB1,ZNF263	1	miR-196a
ATG9B	96	96	ARID3A,ATF3,BACH1,BCLAF1,BHLHE40,CBX3,CCNT2,CDKN3,CEBPB,CHD2,CREB1,CTCF,CTCFL,E2F1,E2F4,E2F6,EGR1,ELF1,ELK1,EP300,ETS1,EZH2,FOS,FOSL1,FOXA1,FOXP2,GABPA,GATA1,GATA2,GTF2F1,GTF3C2,HDAC1,HDAC2,HDAC8,HMGN3,IRF1,IRF3,JUN,JUNB,JUND,KDM5A,KDM5B,MAFF,MAFK,MAX,MAZ,MEF2A,MXI1,MYC,NFYA,NFYB,NR2F2,NRF1,PAX5,PBX3,PHF8,RAD21,RBBP5,RELA,REST,RFX5,RXRA,SAP30,SETDB1,SIN3A,SIX5,SMC3,SP1,SP2,SP4,SPI1,STAT1,STAT2,ST…	0
ATHL1	35	34	BHLHE40,CCNT2,CDKN3,CTCF,E2F1,E2F6,EGR1,ELF1,EZH2,GABPA,HDAC2,HMGN3,KDM5B,MAX,MXI1,MYC,NR2F2,NRF1,PHF8,POU5F1,RBBP5,REST,RUNX3,SAP30,SIN3A,SPI1,TAF1,TBP,TCF7L2,UBTF,USF1,YY1,ZBTB7A,ZNF263	1	miR-744
ATIC	73	71	ATF3,BCLAF1,BHLHE40,CBX3,CCNT2,CDKN3,CEBPB,CHD2,CREB1,CTCF,E2F1,E2F4,E2F6,EGR1,ELF1,ELK1,ELK4,EP300,ETS1,FOSL2,FOXA1,FOXA2,FOXP2,GABPA,GTF2F1,HDAC1,HMGN3,IRF1,JUND,KDM5B,MAFF,MAFK,MAX,MAZ,MXI1,MYBL2,MYC,NFE2,NR3C1,PAX5,PHF8,PML,POU2F2,RBBP5,RCOR1,RELA,REST,RFX5,RUNX3,SAP30,SETDB1,SIN3A,SP1,SP4,SPI1,SRF,STAT3,TAF1,TAF7,TBP,TCF3,TCF7L2,TFAP2A,TFAP2C,UBTF,USF1,USF2,YY1,ZEB1,ZNF143,ZNF217	2	miR-1180,miR-93*
ATL1	75	74	ATF2,ATF3,BATF,BHLHE40,BRCA1,CCNT2,CDKN3,CEBPB,CHD2,CREB1,CTBP2,CTCF,CTCFL,E2F1,E2F4,E2F6,EBF1,EGR1,ELF1,ELK1,EP300,ESR1,EZH2,FOS,FOSL2,FOXA1,FOXM1,FOXP2,GABPA,GATA1,GATA2,GATA3,HDAC1,HNF4G,JUND,MAFF,MAX,MAZ,MEF2A,MXI1,MYC,NR3C1,NRF1,PAX5,PHF8,POU2F2,RAD21,RBBP5,RCOR1,REST,RFX5,RUNX3,RXRA,SIN3A,SMC3,SP1,SP2,SP4,SPI1,SRF,TAF1,TAF7,TBP,TCF7L2,TFAP2C,UBTF,USF1,WRNIP1,YY1,ZBTB7A,ZEB1,ZKSCAN1,ZNF143,Z…	1	let-7f
ATL2	91	90	ARID3A,ATF1,ATF2,ATF3,BACH1,BATF,BHLHE40,BRCA1,CBX3,CCNT2,CDKN3,CEBPB,CEBPD,CHD2,CREB1,CTCF,CTCFL,E2F1,E2F4,E2F6,EBF1,EGR1,ELF1,EP300,ETS1,FOS,FOSL1,FOSL2,FOXA1,FOXA2,FOXP2,GABPA,GATA1,GTF2F1,HDAC1,HMGN3,HNF4A,HNF4G,IRF1,JUN,JUND,KDM5B,MAFF,MAFK,MAX,MAZ,MEF2A,MEF2C,MXI1,MYBL2,MYC,NANOG,NFYB,NR2F2,NR3C1,PAX5,PHF8,PML,POU2F2,RAD21,RBBP5,RCOR1,RELA,REST,RUNX3,RXRA,SAP30,SIN3A,SIRT6,SMC3,SP1,SPI1,SRF…	1	miR-484
ATL3	90	88	ARID3A,ATF3,BACH1,BCLAF1,BHLHE40,BRCA1,CBX3,CCNT2,CDKN3,CEBPB,CHD2,CREB1,CTCF,CTCFL,E2F1,E2F4,E2F6,EBF1,EGR1,ELF1,ESR1,ETS1,FOS,FOSL1,FOSL2,FOXA1,FOXP2,GABPA,GTF2F1,HDAC1,HDAC2,HMGN3,IRF1,IRF4,JUN,JUND,KDM5B,MAFF,MAFK,MAX,MAZ,MXI1,MYC,NFYA,NFYB,NR2F2,NR3C1,NRF1,PAX5,PHF8,PML,POU2F2,PRDM1,RAD21,RBBP5,RCOR1,RELA,REST,RFX5,RUNX3,SETDB1,SIN3A,SIX5,SMARCC1,SMC3,SP1,SP4,STAT1,STAT3,TAF1,TAF7,TBL1XR1,TB…	2	miR-186,miR-20a
ATM	99	97	ARID3A,ATF2,ATF3,BACH1,BATF,BHLHE40,CBX3,CCNT2,CDKN3,CEBPB,CEBPD,CHD2,CREB1,CTCF,CTCFL,E2F1,E2F4,E2F6,EBF1,EGR1,ELF1,ELK1,ELK4,EP300,ETS1,FOS,FOXA1,FOXA2,FOXM1,FOXP2,GABPA,GATA1,GATA2,GTF2B,GTF2F1,HDAC1,HDAC2,HMGN3,IRF1,IRF4,JUN,JUND,KDM5B,MAFF,MAFK,MAX,MAZ,MEF2A,MEF2C,MTA3,MXI1,MYBL2,MYC,NFATC1,NFYA,NFYB,NR2F2,NR3C1,NRF1,PAX5,PHF8,PML,POU2F2,RAD21,RBBP5,RCOR1,RELA,REST,RFX5,RUNX3,SAP30,SIN3A,SIR…	2	miR-3144-3p,miR-92a
ATMIN	66	64	ARID3A,ATF3,BCLAF1,BHLHE40,BRCA1,CBX3,CCNT2,CEBPB,CHD2,CREB1,CTCF,CTCFL,E2F1,E2F6,EGR1,ELF1,ELK1,ELK4,EP300,ETS1,FOXA1,FOXM1,FOXP2,GABPA,HDAC1,HDAC2,HMGN3,IRF1,JUND,MAFK,MAX,MAZ,MEF2A,MXI1,MYBL2,MYC,NFYA,NR3C1,PAX5,PHF8,RAD21,RBBP5,RCOR1,RELA,RUNX3,RXRA,SAP30,SIN3A,SMC3,SP1,SRF,STAT1,TAF1,TAF7,TBL1XR1,TBP,TCF3,TCF7L2,UBTF,WRNIP1,YY1,ZBTB33,ZEB1,ZNF143	2	miR-425*,miR-744
ATN1	103	95	ARID3A,ATF1,ATF2,ATF3,BACH1,BCLAF1,BHLHE40,BRCA1,CBX3,CCNT2,CDKN3,CEBPB,CHD2,CREB1,CTBP2,CTCF,CTCFL,E2F1,E2F4,E2F6,EBF1,EGR1,ELF1,ELK1,ELK4,EP300,ETS1,FOS,FOSL1,FOSL2,FOXM1,FOXP2,GABPA,GATA1,GATA2,GTF2F1,HMGN3,IRF1,IRF4,JUN,JUND,MAX,MAZ,MEF2A,MEF2C,MTA3,MXI1,MYC,NFATC1,NR3C1,NRF1,PAX5,PHF8,PML,POU2F2,RAD21,RBBP5,RCOR1,RELA,REST,RFX5,RUNX3,SIN3A,SIX5,SMARCC1,SMARCC2,SMC3,SP1,SP2,SP4,SPI1,SRF,STAT3…	8	miR-149,miR-25,miR-27a,miR-27b,miR-423-5p,miR-484,miR-505*,miR-615-3p
ATOH1	19	19	CTBP2,CTCF,EZH2,FOS,MAFF,MAFK,NRF1,RAD21,RBBP5,SIN3A,SP1,SUZ12,TAF1,TAF7,TBP,TCF7L2,TEAD4,USF1,ZNF143	0
ATOH7	28	28	BHLHE40,CCNT2,CDKN3,CEBPB,CTCF,E2F1,E2F6,EGR1,FOS,FOXP2,HMGN3,MAFF,MAFK,MAX,MYC,NRF1,RAD21,RBBP5,RELA,REST,SETDB1,SIN3A,STAT3,TAF1,TBP,USF1,ZBTB7A,ZNF143	0
ATOH8	43	43	BATF,BHLHE40,CEBPB,CTBP2,CTCF,E2F1,EBF1,EGR1,EZH2,FOS,FOXA1,FOXA2,FOXP2,GABPA,HNF4A,HNF4G,IRF4,JUND,MAX,MAZ,MEF2A,MYC,NR2C2,PAX5,POU2F2,RAD21,RBBP5,RELA,REST,RUNX3,SMC3,SP1,SPI1,STAT1,TCF12,TCF7L2,TFAP2A,TFAP2C,USF1,USF2,ZBTB7A,ZNF143,ZNF263	0
ATOX1	65	64	ARID3A,BHLHE40,CCNT2,CDKN3,CEBPB,CTCF,E2F1,E2F4,E2F6,EBF1,EGR1,ELF1,ETS1,FOS,FOSL2,FOXA1,FOXA2,FOXP2,GABPA,GATA3,GTF2F1,HDAC2,HMGN3,HNF4A,HNF4G,IRF1,IRF4,KDM5B,MAFF,MAFK,MAX,MAZ,MXI1,MYBL2,MYC,NR2F2,NRF1,PAX5,PHF8,PML,POU2F2,RBBP5,RELA,REST,RFX5,RUNX3,RXRA,SAP30,SIN3A,SP1,STAT3,TAF1,TAF7,TAL1,TBP,TCF12,TCF3,TCF7L2,UBTF,USF1,USF2,YY1,ZNF217,ZNF263	1	let-7b
ATP10A	11	11	CHD2,CTCF,ESR1,EZH2,FOXA1,MAFF,MAFK,NR3C1,RBBP5,SPI1,ZBTB33	0
ATP10B	11	11	BATF,CHD2,CTCF,EBF1,IRF4,MXI1,PAX5,RAD21,RELA,RUNX3,SPI1	0
ATP10D	59	59	ATF2,BATF,BCLAF1,BHLHE40,CCNT2,CEBPB,CHD2,CREB1,CTCF,E2F4,E2F6,EBF1,EGR1,ELF1,EP300,FOS,FOXM1,HMGN3,IKZF1,JUN,JUND,MAFK,MAX,MAZ,MXI1,MYC,NANOG,NFATC1,NFYB,PAX5,PML,POU2F2,RAD21,RBBP5,RCOR1,RELA,REST,RFX5,RUNX3,SIN3A,SMARCC1,SMC3,SP1,SPI1,STAT1,TAF1,TAF7,TBP,TCF12,TCF3,TCF7L2,TFAP2C,UBTF,USF1,USF2,WRNIP1,YY1,ZNF143,ZNF263	0
ATP11A	55	51	ARID3A,CCNT2,CEBPB,CEBPD,CHD2,CREB1,CTCF,E2F1,E2F4,E2F6,EBF1,EGR1,ELF1,EP300,GABPA,HDAC2,HMGN3,HNF4A,HNF4G,JUND,KDM5B,MAFK,MAX,MAZ,MXI1,MYC,NR2C2,NR2F2,NRF1,PAX5,PHF8,RAD21,RBBP5,RELA,RXRA,SIN3A,SP1,SPI1,STAT3,TAF1,TBL1XR1,TBP,TCF3,TCF7L2,TFAP2A,TFAP2C,THAP1,UBTF,YY1,ZBTB7A,ZNF263	4	miR-484,miR-744,miR-769-5p,miR-92a
ATP11AUN	24	24	BACH1,BHLHE40,CTCF,CTCFL,E2F6,EGR1,ELF1,FOS,FOXA1,FOXP2,GABPA,GATA1,MAFF,MAFK,MAX,MAZ,PAX5,RAD21,SMC3,TEAD4,USF1,YY1,ZBTB7A,ZNF143	0
ATP11B	66	64	ARID3A,ATF1,ATF2,BACH1,BHLHE40,CCNT2,CEBPB,CEBPD,CHD2,CREB1,CTCF,E2F1,E2F6,EGR1,ELF1,ETS1,FOS,FOXA2,GABPA,GATA1,GATA2,GTF2F1,GTF3C2,HDAC1,HDAC2,HMGN3,IRF1,JUN,JUND,KDM5B,MAFF,MAFK,MAX,MAZ,MXI1,MYC,NFYB,NR2F2,NR3C1,PHF8,PML,POU2F2,RBBP5,RELA,RFX5,RUNX3,SAP30,SIN3A,SPI1,STAT3,SUPT20H,TAF1,TAL1,TBL1XR1,TBP,TCF3,TCF7L2,TEAD4,TFAP2C,TRIM28,UBTF,WRNIP1,YY1,ZBTB7A	2	miR-222,miR-652
ATP11C	12	11	CDKN3,CTCF,ELK4,EP300,FOS,MAFK,RAD21,RUNX3,SPI1,STAT3,TCF7L2	1	miR-652
ATP12A	36	36	ATF2,BATF,CEBPB,CHD2,CTCF,E2F1,EBF1,EGR1,ELF1,EZH2,FOS,FOXM1,IRF4,JUND,MAFK,MAX,MAZ,MEF2A,MEF2C,MTA3,MYC,NFATC1,PAX5,RAD21,RBBP5,RELA,RUNX3,RXRA,SIN3A,SMC3,SP1,TAF1,TBP,TCF7L2,YY1,ZNF143	0
ATP13A1	91	89	ARID3A,ATF2,BCLAF1,BHLHE40,BRCA1,CCNT2,CDKN3,CEBPB,CHD2,CREB1,CTCF,E2F1,E2F4,E2F6,EBF1,EGR1,ELF1,ELK1,ELK4,ETS1,FOXA1,FOXA2,FOXM1,FOXP2,GABPA,GTF2B,GTF2F1,HDAC1,HMGN3,HNF4A,HNF4G,HSF1,IRF1,IRF3,IRF4,JUN,JUND,KDM5B,MAX,MAZ,MXI1,MYBL2,MYC,NANOG,NFYA,NFYB,NR2C2,NRF1,PAX5,PBX3,PHF8,PML,POLR3A,POU2F2,POU5F1,RBBP5,RCOR1,RELA,REST,RFX5,RUNX3,RXRA,SAP30,SIN3A,SIRT6,SIX5,SP1,SP2,SP4,SPI1,SREBF1,SRF,STAT1,…	2	miR-92a,miR-92b
ATP13A2	66	65	ATF3,BHLHE40,CBX3,CCNT2,CDKN3,CEBPB,CHD2,CREB1,CTCF,CTCFL,E2F1,E2F4,E2F6,EBF1,EGR1,ELF1,EP300,ESR1,ETS1,FOS,FOSL2,FOXA2,GABPA,GATA2,GTF2F1,HDAC1,HDAC2,HMGN3,JUN,JUND,MAX,MAZ,MXI1,MYC,NR2F2,NRF1,PAX5,PHF8,PML,RAD21,RBBP5,REST,RUNX3,SAP30,SIN3A,SIX5,SP1,SPI1,SRF,STAT3,TAF1,TAL1,TBP,TCF12,TCF7L2,TEAD4,TFAP2A,UBTF,USF1,USF2,YY1,ZBTB7A,ZEB1,ZNF143,ZNF263	1	miR-193b
ATP13A3	30	28	ATF1,CEBPB,CTCF,ELF1,EP300,ESR1,FOS,FOXA1,FOXA2,FOXM1,GATA2,JUND,MAFF,MAFK,MAX,MAZ,MYC,NR2F2,RAD21,RFX5,SMC3,SPI1,SUPT20H,TBL1XR1,TBP,TEAD4,YY1,ZNF143	2	miR-150,miR-182
ATP13A4	7	7	CEBPB,CTCF,FOS,FOXA1,MAFK,RAD21,SMC3	0
ATP13A5	6	6	BATF,FOS,JUND,MAFF,MAFK,STAT3	0
ATP1A1	106	95	ARID3A,ATF1,ATF2,ATF3,BATF,BCLAF1,BHLHE40,CBX3,CCNT2,CDKN3,CEBPB,CEBPD,CHD2,CREB1,CTCF,E2F1,E2F4,E2F6,EBF1,EGR1,ELF1,EP300,ESR1,ETS1,FOS,FOSL1,FOSL2,FOXA1,FOXA2,FOXM1,FOXP2,GABPA,GTF2F1,HDAC1,HMGN3,HNF4A,IRF1,IRF4,JUN,JUNB,JUND,KDM5B,MAFF,MAFK,MAX,MAZ,MEF2A,MEF2C,MTA3,MXI1,MYC,NFATC1,NFYB,NR3C1,NRF1,PAX5,PHF8,PML,POU2F2,RAD21,RBBP5,RCOR1,RELA,REST,RFX5,RUNX3,SIN3A,SIX5,SMARCC1,SP1,SP4,SPI1,SRF,ST…	11	let-7b,miR-18a,miR-196a,miR-23b,miR-26a,miR-30d,miR-320a,miR-484,miR-92a,miR-93*,miR-99a
ATP1A1OS	80	80	ARID3A,ATF1,ATF2,BATF,BHLHE40,BRCA1,CBX3,CCNT2,CEBPB,CHD2,CTCF,E2F1,E2F4,E2F6,EBF1,EGR1,ELF1,ETS1,FOSL1,FOXA1,FOXA2,FOXM1,FOXP2,GABPA,GATA1,GATA2,HDAC1,HDAC2,HMGN3,IKZF1,IRF1,IRF4,JUN,JUNB,JUND,KDM5B,MAX,MAZ,MEF2A,MTA3,MXI1,MYC,NFYA,NFYB,NR2F2,NR3C1,PAX5,PHF8,PML,POU2F2,RAD21,RBBP5,RCOR1,RELA,REST,RUNX3,SAP30,SIN3A,SIRT6,SIX5,SP1,SPI1,SREBF1,SRF,STAT2,TAF1,TAF7,TAL1,TBL1XR1,TBP,TCF3,TEAD4,TRIM28,…	0
ATP1A2	49	48	ARID3A,ATF2,ATF3,CEBPB,CHD2,CTCF,CTCFL,E2F4,EP300,ESR1,EZH2,FOS,FOSL2,FOXA1,FOXA2,GABPA,GTF2F1,HNF4A,HNF4G,IRF3,JUN,JUND,MAFK,MAX,MYC,NR3C1,RAD21,RCOR1,RXRA,SIN3A,SMARCC1,SMC3,SP1,STAT3,TAF1,TBP,TCF12,TCF3,TCF7L2,TEAD4,TRIM28,USF1,USF2,YY1,ZBTB33,ZBTB7A,ZNF143,ZNF263	1	miR-10a
ATP1A3	34	34	CREB1,CTCF,E2F6,EGR1,ELF1,EP300,EZH2,GABPA,HMGN3,MAX,MAZ,MXI1,NFATC1,NFYB,PBX3,RAD21,RBBP5,REST,RFX5,SIN3A,SMC3,SP1,SP2,SUZ12,TAF7,TBP,TCF12,TCF3,UBTF,USF1,YY1,ZBTB7A,ZNF143,ZNF263	0
ATP1A4	42	42	ATF2,BACH1,BATF,BCLAF1,BHLHE40,CEBPB,CHD2,CTCF,EBF1,EGR1,ELF1,ESR1,FOSL2,FOXA1,FOXA2,FOXM1,HNF4A,IKZF1,IRF4,MAX,MEF2A,MTA3,MYC,NANOG,NFATC1,NR2F2,NR3C1,PAX5,POU2F2,POU5F1,RAD21,RELA,RFX5,RUNX3,RXRA,SP1,SPI1,TCF12,TCF3,TEAD4,USF1,YY1	0
ATP1B1	92	92	ARID3A,BATF,BHLHE40,BRCA1,CCNT2,CDKN3,CEBPB,CEBPD,CHD2,CREB1,CTCF,E2F1,E2F4,E2F6,EBF1,EGR1,ELF1,ELK4,EP300,ESR1,EZH2,FOS,FOSL2,FOXA1,FOXA2,FOXM1,FOXP2,GABPA,GATA1,GATA2,GTF2F1,HDAC1,HDAC2,HDAC6,HMGN3,HNF4A,HNF4G,IRF4,JUN,JUND,KDM5B,MAFF,MAFK,MAX,MAZ,MXI1,MYBL2,MYC,NFATC1,NFE2,NFYA,NFYB,NR3C1,NRF1,PAX5,PHF8,PML,POU2F2,RAD21,RBBP5,RCOR1,RELA,REST,RFX5,RUNX3,RXRA,SIN3A,SMARCC1,SMC3,SP1,SPI1,SRF,STAT…	0
ATP1B2	34	34	ATF2,CHD2,CTCF,E2F6,EBF1,EGR1,EZH2,FOXA1,GABPA,GATA1,GATA2,GTF2F1,KDM5B,MAX,MAZ,NFYA,NFYB,NR2F2,PHF8,POU2F2,RAD21,RBBP5,REST,SIN3A,SP1,SPI1,STAT1,TAF1,TAF7,TAL1,TBP,TEAD4,YY1,ZBTB7A	0
ATP1B3	70	68	ATF1,BCLAF1,BHLHE40,BRCA1,CBX3,CCNT2,CEBPB,CEBPD,CHD2,CREB1,CTCF,E2F1,E2F4,E2F6,EGR1,ELF1,ETS1,FOS,FOXM1,FOXP2,GABPA,GTF2B,GTF2F1,HMGN3,IRF1,JUND,KDM5B,MAX,MAZ,MXI1,MYC,NELFE,NFYA,NFYB,NR2F2,NR3C1,PAX5,PHF8,PML,POU2F2,RAD21,RBBP5,RCOR1,RELA,REST,RUNX3,SAP30,SIN3A,SMC3,SP1,SPI1,STAT3,TAF1,TAF7,TAL1,TBP,TCF12,TCF3,TCF7L2,TEAD4,TFAP2A,TFAP2C,UBTF,USF1,YY1,ZBTB7A,ZNF143,ZNF263	2	miR-186,miR-760
ATP1B4	9	9	ATF1,CEBPB,CTCF,FOS,JUND,RAD21,SMC3,ZNF143,ZNF263	0
ATP2A1	41	41	BATF,CBX3,CCNT2,CHD2,CREB1,CTCF,CTCFL,E2F1,E2F4,E2F6,EGR1,ETS1,HDAC1,HDAC2,HMGN3,JUND,KDM5B,MAFK,MAX,MAZ,MYC,NFYA,NFYB,PAX5,PHF8,PML,RAD21,RBBP5,RUNX3,SAP30,SETDB1,SIN3A,SMC3,SP1,SP2,TAF1,TFAP2C,USF1,YY1,ZBTB7A,ZNF143	0
ATP2A2	78	67	ATF2,BACH1,BCLAF1,BHLHE40,CBX3,CCNT2,CEBPB,CEBPD,CHD2,CREB1,CTCF,E2F1,E2F4,E2F6,EBF1,EGR1,ELF1,EP300,ETS1,FOS,FOXP2,GABPA,GATA1,GTF2F1,HDAC1,HDAC2,HMGN3,IRF1,JUND,KDM5B,MAFF,MAFK,MAX,MAZ,MXI1,MYC,NFYA,NFYB,NR3C1,PAX5,PHF8,PML,POU2F2,RBBP5,RCOR1,RELA,REST,RUNX3,SAP30,SIN3A,SP1,SRF,TAF1,TAF7,TAL1,TBL1XR1,TBP,TCF7L2,TEAD4,TFAP2A,TFAP2C,UBTF,USF1,USF2,WRNIP1,YY1,ZBTB7A	11	let-7a,let-7b,let-7c,let-7f,miR-100,miR-1226,miR-15b,miR-221,miR-31,miR-484,miR-671-5p
ATP2A3	69	69	ATF1,ATF3,BACH1,CCNT2,CEBPB,CHD2,CTCF,E2F1,E2F4,E2F6,EBF1,EGR1,ELF1,ETS1,EZH2,FOS,FOSL1,FOSL2,FOXA1,FOXA2,GABPA,GATA1,GATA2,GATA3,HDAC2,HMGN3,JUN,JUNB,JUND,KDM5B,MAFF,MAFK,MAX,MAZ,MTA3,MYC,NR2F2,NR3C1,PHF8,PML,POU2F2,RAD21,RBBP5,RELA,REST,RUNX3,SIN3A,SP1,SPI1,SRF,TAF1,TAL1,TBP,TCF12,TCF3,TCF7L2,TEAD4,TFAP2A,TFAP2C,UBTF,USF1,WRNIP1,YY1,ZBTB7A,ZEB1,ZKSCAN1,ZNF143,ZNF217,ZNF263	0
ATP2B1	36	34	ARID3A,ATF1,ATF3,BRCA1,CBX3,CDKN3,CEBPB,EGR1,FOS,FOSL1,FOSL2,FOXA1,GABPA,GATA1,GATA2,JUN,JUNB,JUND,MAZ,NR2F2,PBX3,PML,PRDM1,RCOR1,RUNX3,SPI1,STAT3,TAL1,TCF7L2,TEAD4,TFAP2A,TFAP2C,TRIM28,ZZZ3	2	let-7a,miR-615-3p
ATP2B2	33	33	ARID3A,BACH1,BHLHE40,CEBPB,CEBPD,CTCF,EGR1,ELF1,EZH2,FOSL2,FOXA1,FOXA2,HNF4A,HNF4G,MAFK,MBD4,MXI1,MYBL2,MYC,PPARGC1A,RAD21,REST,RFX5,RXRA,SIN3A,SMC3,SP1,STAT3,TBP,TEAD4,USF1,YY1,ZBTB7A	0
ATP2B3	19	19	ATF3,CTCF,EP300,FOXM1,FOXP2,GABPA,HMGN3,HNF4A,MAX,MAZ,MYC,RAD21,REST,SMC3,USF1,USF2,YY1,ZNF143,ZNF263	0
ATP2B4	71	70	ARID3A,ATF1,ATF2,BCLAF1,CBX3,CCNT2,CEBPB,CHD2,CTBP2,CTCF,E2F1,E2F4,E2F6,EBF1,EGR1,ELF1,EP300,ETS1,FOS,FOXA1,FOXP2,GABPA,GATA2,GTF2F1,HDAC1,HMGN3,IKZF1,JUN,JUND,KDM5B,MAFF,MAFK,MAX,MAZ,MXI1,MYC,NR3C1,PHF8,POU2F2,RAD21,RBBP5,RCOR1,RELA,REST,RFX5,RUNX3,SAP30,SIN3A,SMARCC2,SMC3,SP1,STAT1,STAT3,TAF1,TAF7,TAL1,TBL1XR1,TBP,TCF7L2,TEAD4,TFAP2A,TFAP2C,TRIM28,UBTF,USF1,WRNIP1,YY1,ZBTB7A,ZNF143,ZNF263	1	miR-423-5p
ATP2C1	87	86	ARID3A,ATF1,ATF2,ATF3,BACH1,BATF,BHLHE40,BRCA1,CCNT2,CDKN3,CEBPB,CHD2,CTCF,E2F1,E2F4,E2F6,EBF1,EGR1,ELF1,ELK1,EP300,FOS,FOXA1,FOXM1,FOXP2,GABPA,GATA1,GATA2,GTF2F1,HMGN3,IKZF1,IRF1,JUN,JUNB,JUND,KDM5A,KDM5B,MAFF,MAFK,MAX,MAZ,MEF2A,MEF2C,MTA3,MXI1,MYC,NFATC1,NFYB,NR2C2,NR2F2,NRF1,PAX5,PHF8,PML,POU2F2,RAD21,RBBP5,RCOR1,RELA,REST,RFX5,RUNX3,SIN3A,SMC3,SP1,SPI1,STAT1,STAT2,STAT3,TAF1,TAL1,TBL1XR1,TBP,…	1	miR-18a*
[truncated: 22,403 more rows]

## Sheet: Gene_regulator_list
A1BG	ARID3A,ATF3,BACH1,BCLAF1,BHLHE40,CCNT2,CDKN3,CEBPB,CEBPD,CHD2,CREB1,CTCF,E2F1,E2F4,E2F6,EBF1,EGR1,ELF1,ELK1,ELK4,EP300,ETS1,EZH2,FOXA1,FOXA2,FOXP2,GABPA,GATA1,GTF2F1,HDAC1,HDAC2,HMGN3,HNF4A,HNF4G,HSF1,JUND,KDM5A,KDM5B,MAX,MAZ,MTA3,MXI1,MYC,NFYA,NR3C1,NRF1,PAX5,PBX3,PHF8,PML,POU2F2,PPARGC1A,RBBP5,RELA,REST,RUNX3,RXRA,SAP30,SIN3A,SIX5,SMARCC1,SMC3,SP1,SP2,SREBF1,SRF,STAT1,STAT3,TAF1,TAF7,TBL1XR1,TB…
[truncated: 23,794 more rows]
