# Supplementary material for: Dynamic and Modularized MicroRNA Regulation and Its Implication in Human Cancers
Source: Sci Rep. 2017 Oct 17;7:13356. doi: 10.1038/s41598-017-13470-5 (PMC5645395; doi:10.1038/s41598-017-13470-5)
Supplement: Supplementary file 8 — Supplementary Table S9 [file 41598_2017_13470_MOESM8_ESM.xls]

## Sheet: LIHC
TCGA-2Y-A9GS
TCGA-2Y-A9GT
TCGA-2Y-A9GU
TCGA-2Y-A9GV
TCGA-2Y-A9GW
TCGA-2Y-A9GX
TCGA-2Y-A9GY
TCGA-2Y-A9GZ
TCGA-2Y-A9H0
TCGA-2Y-A9H1
TCGA-2Y-A9H2
TCGA-2Y-A9H3
TCGA-2Y-A9H4
TCGA-2Y-A9H5
TCGA-2Y-A9H6
TCGA-2Y-A9H7
TCGA-2Y-A9H8
TCGA-2Y-A9H9
TCGA-2Y-A9HA
TCGA-2Y-A9HB
TCGA-3K-AAZ8
TCGA-4R-AA8I
TCGA-5C-A9VG
TCGA-5C-A9VH
TCGA-5C-AAPD
TCGA-5R-AA1C
TCGA-5R-AA1D
TCGA-5R-AAAM
TCGA-BC-4072
TCGA-BC-4073
TCGA-BC-A10Q
TCGA-BC-A10R
TCGA-BC-A10S
TCGA-BC-A10T
TCGA-BC-A10U
TCGA-BC-A10W
TCGA-BC-A10X
TCGA-BC-A10Y
TCGA-BC-A10Z
TCGA-BC-A110
TCGA-BC-A112
TCGA-BC-A216
TCGA-BC-A217
TCGA-BC-A3KF
TCGA-BC-A3KG
TCGA-BC-A5W4
TCGA-BC-A69H
TCGA-BC-A69I
TCGA-BC-A8YO
TCGA-BD-A2L6
TCGA-BD-A3EP
TCGA-BD-A3ER
TCGA-BW-A5NO
TCGA-BW-A5NP
TCGA-BW-A5NQ
TCGA-CC-5258
TCGA-CC-5259
TCGA-CC-5260
TCGA-CC-5261
TCGA-CC-5262
TCGA-CC-5263
TCGA-CC-5264
TCGA-CC-A123
TCGA-CC-A1HT
TCGA-CC-A3M9
TCGA-CC-A3MA
TCGA-CC-A3MB
TCGA-CC-A3MC
TCGA-CC-A5UC
TCGA-CC-A5UD
TCGA-CC-A5UE
TCGA-CC-A7IE
TCGA-CC-A7IF
TCGA-CC-A7IG
TCGA-CC-A7IH
TCGA-CC-A7II
TCGA-CC-A7IJ
TCGA-CC-A7IK
TCGA-CC-A7IL
TCGA-CC-A8HS
TCGA-CC-A8HT
TCGA-CC-A8HU
TCGA-CC-A8HV
TCGA-CC-A9FS
TCGA-CC-A9FU
TCGA-CC-A9FV
TCGA-CC-A9FW
TCGA-DD-A113
TCGA-DD-A114
TCGA-DD-A115
TCGA-DD-A116
TCGA-DD-A118
TCGA-DD-A119
TCGA-DD-A11A
TCGA-DD-A11B
TCGA-DD-A11C
TCGA-DD-A11D
TCGA-DD-A1EA
TCGA-DD-A1EB
TCGA-DD-A1EC
TCGA-DD-A1ED
TCGA-DD-A1EE
TCGA-DD-A1EF
TCGA-DD-A1EG
TCGA-DD-A1EH
TCGA-DD-A1EI
TCGA-DD-A1EJ
TCGA-DD-A1EK
TCGA-DD-A1EL
TCGA-DD-A39V
TCGA-DD-A39W
TCGA-DD-A39X
TCGA-DD-A39Y
TCGA-DD-A39Z
TCGA-DD-A3A1
TCGA-DD-A3A2
TCGA-DD-A3A3
TCGA-DD-A3A4
TCGA-DD-A3A5
TCGA-DD-A3A6
TCGA-DD-A3A7
TCGA-DD-A3A8
TCGA-DD-A3A9
TCGA-DD-A4NA
TCGA-DD-A4NB
TCGA-DD-A4ND
TCGA-DD-A4NE
TCGA-DD-A4NF
TCGA-DD-A4NG
TCGA-DD-A4NH
TCGA-DD-A4NI
TCGA-DD-A4NL
TCGA-DD-A4NN
TCGA-DD-A4NO
TCGA-DD-A4NP
TCGA-DD-A4NQ
TCGA-DD-A4NR
TCGA-DD-A4NS
TCGA-DD-A4NV
TCGA-DD-A73A
TCGA-DD-A73B
TCGA-DD-A73C
TCGA-DD-A73D
TCGA-DD-A73E
TCGA-DD-A73F
TCGA-DD-A73G
TCGA-DD-AA3A
TCGA-DD-AAC8
TCGA-DD-AAC9
TCGA-DD-AACA
TCGA-DD-AACB
TCGA-DD-AACC
TCGA-DD-AACD
TCGA-DD-AACE
TCGA-DD-AACF
TCGA-DD-AACG
TCGA-DD-AACH
TCGA-DD-AACI
TCGA-DD-AACJ
TCGA-DD-AACK
TCGA-DD-AACL
TCGA-DD-AACN
TCGA-DD-AACO
TCGA-DD-AACP
TCGA-DD-AACQ
TCGA-DD-AACS
TCGA-DD-AACT
TCGA-DD-AACU
TCGA-DD-AACV
TCGA-DD-AACW
TCGA-DD-AACX
TCGA-DD-AACY
TCGA-DD-AACZ
TCGA-DD-AAD0
TCGA-DD-AAD1
TCGA-DD-AAD2
TCGA-DD-AAD3
TCGA-DD-AAD5
TCGA-DD-AAD6
TCGA-DD-AAD8
TCGA-DD-AADA
TCGA-DD-AADB
TCGA-DD-AADC
TCGA-DD-AADD
TCGA-DD-AADF
TCGA-DD-AADG
TCGA-DD-AADI
TCGA-DD-AADJ
TCGA-DD-AADK
TCGA-DD-AADL
TCGA-DD-AADM
TCGA-DD-AADN
TCGA-DD-AADO
TCGA-DD-AADP
TCGA-DD-AADQ
TCGA-DD-AADR
TCGA-DD-AADS
TCGA-DD-AADU
TCGA-DD-AADV
TCGA-DD-AADW
TCGA-DD-AADY
TCGA-DD-AAE0
TCGA-DD-AAE1
TCGA-DD-AAE2
TCGA-DD-AAE3
TCGA-DD-AAE4
TCGA-DD-AAE6
TCGA-DD-AAE7
TCGA-DD-AAE9
TCGA-DD-AAEA
TCGA-DD-AAEB
TCGA-DD-AAED
TCGA-DD-AAEE
TCGA-DD-AAEG
TCGA-DD-AAEH
TCGA-DD-AAEI
TCGA-DD-AAEK
TCGA-DD-AAVP
TCGA-DD-AAVQ
TCGA-DD-AAVR
TCGA-DD-AAVS
TCGA-DD-AAVU
TCGA-DD-AAVW
TCGA-DD-AAVX
TCGA-DD-AAVY
TCGA-DD-AAVZ
TCGA-DD-AAW0
TCGA-DD-AAW1
TCGA-DD-AAW2
TCGA-DD-AAW3
TCGA-ED-A459
TCGA-ED-A4XI
TCGA-ED-A5KG
TCGA-ED-A627
TCGA-ED-A66X
TCGA-ED-A66Y
TCGA-ED-A7PX
TCGA-ED-A7PY
TCGA-ED-A7PZ
TCGA-ED-A7XO
TCGA-ED-A7XP
TCGA-ED-A82E
TCGA-ED-A8O5
TCGA-ED-A8O6
TCGA-ED-A97K
TCGA-EP-A12J
TCGA-EP-A26S
TCGA-EP-A2KA
TCGA-EP-A2KB
TCGA-EP-A2KC
TCGA-EP-A3JL
TCGA-EP-A3RK
TCGA-ES-A2HS
TCGA-ES-A2HT
TCGA-FV-A23B
TCGA-FV-A2QQ
TCGA-FV-A2QR
TCGA-FV-A3I0
TCGA-FV-A3I1
TCGA-FV-A3R2
TCGA-FV-A495
TCGA-FV-A496
TCGA-FV-A4ZP
TCGA-FV-A4ZQ
TCGA-G3-A25S
TCGA-G3-A25T
TCGA-G3-A25U
TCGA-G3-A25V
TCGA-G3-A25X
TCGA-G3-A25Y
TCGA-G3-A25Z
TCGA-G3-A3CG
TCGA-G3-A3CH
TCGA-G3-A3CI
TCGA-G3-A3CJ
TCGA-G3-A3CK
TCGA-G3-A5SI
TCGA-G3-A5SJ
TCGA-G3-A5SK
TCGA-G3-A5SL
TCGA-G3-A5SM
TCGA-G3-A6UC
TCGA-G3-A7M5
TCGA-G3-A7M6
TCGA-G3-A7M7
TCGA-G3-A7M8
TCGA-G3-A7M9
TCGA-G3-AAUZ
TCGA-G3-AAV0
TCGA-G3-AAV1
TCGA-G3-AAV2
TCGA-G3-AAV3
TCGA-G3-AAV4
TCGA-G3-AAV5
TCGA-G3-AAV6
TCGA-G3-AAV7
TCGA-GJ-A6C0
TCGA-GJ-A9DB
TCGA-HP-A5MZ
TCGA-HP-A5N0
TCGA-K7-A5RF
TCGA-K7-A5RG
TCGA-K7-A6G5
TCGA-K7-AAU7
TCGA-KR-A7K0
TCGA-KR-A7K2
TCGA-KR-A7K7
TCGA-KR-A7K8
TCGA-LG-A6GG
TCGA-LG-A9QC
TCGA-LG-A9QD
TCGA-MI-A75C
TCGA-MI-A75E
TCGA-MI-A75G
TCGA-MI-A75H
TCGA-MI-A75I
TCGA-MR-A520
TCGA-MR-A8JO
TCGA-NI-A4U2
TCGA-NI-A8LF
TCGA-O8-A75V
TCGA-PD-A5DF
TCGA-QA-A7B7
TCGA-RC-A7S9
TCGA-RC-A7SB
TCGA-RC-A7SF
TCGA-RC-A7SH
TCGA-RC-A7SK
TCGA-RG-A7D4
TCGA-T1-A6J8
TCGA-UB-A7MA
TCGA-UB-A7MB
TCGA-UB-A7MC
TCGA-UB-A7MD
TCGA-UB-A7ME
TCGA-UB-A7MF
TCGA-UB-AA0U
TCGA-UB-AA0V
TCGA-WJ-A86L
TCGA-WQ-A9G7
TCGA-WQ-AB4B
TCGA-WX-AA44
TCGA-WX-AA46
TCGA-YA-A8S7
TCGA-ZP-A9CV
TCGA-ZP-A9CY
TCGA-ZP-A9CZ
TCGA-ZP-A9D0
TCGA-ZP-A9D1
TCGA-ZP-A9D2
TCGA-ZP-A9D4
TCGA-ZS-A9CD
TCGA-ZS-A9CE
TCGA-ZS-A9CF
TCGA-ZS-A9CG

## Sheet: Sheet2
Supplementary Table S9. TCGA participant IDs of each cancer type used in the analysis
BRCA	KIRC	KIRP	LIHC	LUAD	LUSC	PAAD	STAD	UCEC
TCGA-3C-AAAU	TCGA-3Z-A93Z	TCGA-2K-A9WE	TCGA-2Y-A9GS	TCGA-05-4244	TCGA-18-3406	TCGA-2J-AAB1	TCGA-3M-AB47	TCGA-2E-A9G8
TCGA-3C-AALI	TCGA-6D-AA2E	TCGA-2Z-A9J1	TCGA-2Y-A9GT	TCGA-05-4249	TCGA-18-3407	TCGA-2J-AAB4	TCGA-B7-5816	TCGA-5B-A90C
TCGA-3C-AALJ	TCGA-A3-3307	TCGA-2Z-A9J2	TCGA-2Y-A9GU	TCGA-05-4250	TCGA-18-3408	TCGA-2J-AAB6	TCGA-B7-5818	TCGA-5S-A9Q8
TCGA-3C-AALK	TCGA-A3-3308	TCGA-2Z-A9J3	TCGA-2Y-A9GV	TCGA-05-4382	TCGA-18-3410	TCGA-2J-AAB8	TCGA-B7-A5TI	TCGA-A5-A0G1
TCGA-4H-AAAK	TCGA-A3-3311	TCGA-2Z-A9J5	TCGA-2Y-A9GW	TCGA-05-4384	TCGA-18-3411	TCGA-2J-AAB9	TCGA-B7-A5TJ	TCGA-A5-A0G2
TCGA-5L-AAT0	TCGA-A3-3313	TCGA-2Z-A9J6	TCGA-2Y-A9GX	TCGA-05-4389	TCGA-18-3412	TCGA-2J-AABA	TCGA-B7-A5TK	TCGA-A5-A0G3
TCGA-5L-AAT1	TCGA-A3-3316	TCGA-2Z-A9J7	TCGA-2Y-A9GY	TCGA-05-4390	TCGA-18-3414	TCGA-2J-AABE	TCGA-B7-A5TN	TCGA-A5-A0G5
TCGA-5T-A9QA	TCGA-A3-3317	TCGA-2Z-A9J8	TCGA-2Y-A9GZ	TCGA-05-4395	TCGA-18-3415	TCGA-2J-AABF	TCGA-BR-4187	TCGA-A5-A0G9
TCGA-A1-A0SB	TCGA-A3-3319	TCGA-2Z-A9J9	TCGA-2Y-A9H0	TCGA-05-4396	TCGA-18-3416	TCGA-2J-AABH	TCGA-BR-4191	TCGA-A5-A0GA
TCGA-A1-A0SD	TCGA-A3-3320	TCGA-2Z-A9JD	TCGA-2Y-A9H1	TCGA-05-4397	TCGA-18-3417	TCGA-2J-AABI	TCGA-BR-4201	TCGA-A5-A0GB
TCGA-A1-A0SE	TCGA-A3-3322	TCGA-2Z-A9JE	TCGA-2Y-A9H2	TCGA-05-4398	TCGA-18-3419	TCGA-2J-AABK	TCGA-BR-4253	TCGA-A5-A0GD
TCGA-A1-A0SF	TCGA-A3-3323	TCGA-2Z-A9JG	TCGA-2Y-A9H3	TCGA-05-4402	TCGA-18-3421	TCGA-2J-AABO	TCGA-BR-4255	TCGA-A5-A0GE
TCGA-A1-A0SG	TCGA-A3-3324	TCGA-2Z-A9JI	TCGA-2Y-A9H4	TCGA-05-4403	TCGA-18-4086	TCGA-2J-AABP	TCGA-BR-4256	TCGA-A5-A0GG
TCGA-A1-A0SH	TCGA-A3-3326	TCGA-2Z-A9JJ	TCGA-2Y-A9H5	TCGA-05-4405	TCGA-18-4721	TCGA-2J-AABR	TCGA-BR-4257	TCGA-A5-A0GH
TCGA-A1-A0SI	TCGA-A3-3331	TCGA-2Z-A9JK	TCGA-2Y-A9H6	TCGA-05-4410	TCGA-18-5592	TCGA-2J-AABT	TCGA-BR-4267	TCGA-A5-A0GI
TCGA-A1-A0SJ	TCGA-A3-3346	TCGA-2Z-A9JL	TCGA-2Y-A9H7	TCGA-05-4415	TCGA-18-5595	TCGA-2J-AABU	TCGA-BR-4279	TCGA-A5-A0GJ
TCGA-A1-A0SK	TCGA-A3-3347	TCGA-2Z-A9JM	TCGA-2Y-A9H8	TCGA-05-4417	TCGA-21-1072	TCGA-2J-AABV	TCGA-BR-4280	TCGA-A5-A0GM
TCGA-A1-A0SM	TCGA-A3-3349	TCGA-2Z-A9JN	TCGA-2Y-A9H9	TCGA-05-4418	TCGA-21-1075	TCGA-2L-AAQA	TCGA-BR-4292	TCGA-A5-A0GN
TCGA-A1-A0SN	TCGA-A3-3351	TCGA-2Z-A9JO	TCGA-2Y-A9HA	TCGA-05-4420	TCGA-21-1076	TCGA-2L-AAQE	TCGA-BR-4294	TCGA-A5-A0GP
TCGA-A1-A0SO	TCGA-A3-3357	TCGA-2Z-A9JP	TCGA-2Y-A9HB	TCGA-05-4422	TCGA-21-1077	TCGA-2L-AAQI	TCGA-BR-4357	TCGA-A5-A0GQ
TCGA-A1-A0SP	TCGA-A3-3358	TCGA-2Z-A9JQ	TCGA-3K-AAZ8	TCGA-05-4424	TCGA-21-1078	TCGA-2L-AAQJ	TCGA-BR-4361	TCGA-A5-A0GR
TCGA-A1-A0SQ	TCGA-A3-3362	TCGA-2Z-A9JR	TCGA-4R-AA8I	TCGA-05-4425	TCGA-21-1079	TCGA-2L-AAQL	TCGA-BR-4362	TCGA-A5-A0GU
TCGA-A2-A04N	TCGA-A3-3363	TCGA-2Z-A9JS	TCGA-5C-A9VG	TCGA-05-4426	TCGA-21-1080	TCGA-2L-AAQM	TCGA-BR-4363	TCGA-A5-A0GV
TCGA-A2-A04P	TCGA-A3-3365	TCGA-2Z-A9JT	TCGA-5C-A9VH	TCGA-05-4427	TCGA-21-1083	TCGA-3A-A9I5	TCGA-BR-4366	TCGA-A5-A0GW
TCGA-A2-A04Q	TCGA-A3-3367	TCGA-4A-A93W	TCGA-5C-AAPD	TCGA-05-4430	TCGA-21-5782	TCGA-3A-A9I7	TCGA-BR-4367	TCGA-A5-A0GX
TCGA-A2-A04R	TCGA-A3-3370	TCGA-4A-A93X	TCGA-5R-AA1C	TCGA-05-4432	TCGA-21-5783	TCGA-3A-A9I9	TCGA-BR-4368	TCGA-A5-A0R6
TCGA-A2-A04T	TCGA-A3-3372	TCGA-4A-A93Y	TCGA-5R-AA1D	TCGA-05-4433	TCGA-21-5784	TCGA-3A-A9IB	TCGA-BR-4369	TCGA-A5-A0R7
TCGA-A2-A04U	TCGA-A3-3373	TCGA-A3-3358	TCGA-5R-AAAM	TCGA-05-4434	TCGA-21-5786	TCGA-3A-A9IC	TCGA-BR-4370	TCGA-A5-A0R8
TCGA-A2-A04V	TCGA-A3-3374	TCGA-A3-3387	TCGA-BC-4072	TCGA-05-5420	TCGA-21-5787	TCGA-3A-A9IH	TCGA-BR-4371	TCGA-A5-A0R9
TCGA-A2-A04W	TCGA-A3-3376	TCGA-A4-7286	TCGA-BC-4073	TCGA-05-5423	TCGA-21-A5DI	TCGA-3A-A9IJ	TCGA-BR-6452	TCGA-A5-A0RA
TCGA-A2-A04X	TCGA-A3-3378	TCGA-A4-7287	TCGA-BC-A10Q	TCGA-05-5425	TCGA-22-0940	TCGA-3A-A9IL	TCGA-BR-6453	TCGA-A5-A0VO
TCGA-A2-A04Y	TCGA-A3-3380	TCGA-A4-7288	TCGA-BC-A10R	TCGA-05-5428	TCGA-22-0944	TCGA-3A-A9IN	TCGA-BR-6454	TCGA-A5-A0VP
TCGA-A2-A0CK	TCGA-A3-3382	TCGA-A4-7583	TCGA-BC-A10S	TCGA-05-5429	TCGA-22-1011	TCGA-3A-A9IO	TCGA-BR-6455	TCGA-A5-A0VQ
TCGA-A2-A0CL	TCGA-A3-3383	TCGA-A4-7584	TCGA-BC-A10T	TCGA-05-5715	TCGA-22-1012	TCGA-3A-A9IR	TCGA-BR-6456	TCGA-A5-A1OF
TCGA-A2-A0CM	TCGA-A3-3385	TCGA-A4-7585	TCGA-BC-A10U	TCGA-22-4609	TCGA-22-4591	TCGA-3A-A9IS	TCGA-BR-6457	TCGA-A5-A1OG
TCGA-A2-A0CO	TCGA-A3-3387	TCGA-A4-7732	TCGA-BC-A10W	TCGA-22-5472	TCGA-22-4593	TCGA-3A-A9IU	TCGA-BR-6458	TCGA-A5-A1OH
TCGA-A2-A0CP	TCGA-A3-A6NJ	TCGA-A4-7734	TCGA-BC-A10X	TCGA-22-5478	TCGA-22-4594	TCGA-3A-A9IV	TCGA-BR-6563	TCGA-A5-A1OJ
TCGA-A2-A0CQ	TCGA-A3-A6NL	TCGA-A4-7828	TCGA-BC-A10Y	TCGA-22-5483	TCGA-22-4595	TCGA-3A-A9IX	TCGA-BR-6564	TCGA-A5-A1OK
TCGA-A2-A0CR	TCGA-A3-A6NN	TCGA-A4-7915	TCGA-BC-A10Z	TCGA-33-4587	TCGA-22-4596	TCGA-3A-A9IZ	TCGA-BR-6565	TCGA-A5-A2K2
TCGA-A2-A0CS	TCGA-A3-A8CQ	TCGA-A4-7996	TCGA-BC-A110	TCGA-33-6737	TCGA-22-4601	TCGA-3A-A9J0	TCGA-BR-6566	TCGA-A5-A2K3
TCGA-A2-A0CT	TCGA-A3-A8OU	TCGA-A4-7997	TCGA-BC-A112	TCGA-34-7107	TCGA-22-4604	TCGA-3E-AAAY	TCGA-BR-6705	TCGA-A5-A2K4
TCGA-A2-A0CU	TCGA-A3-A8OV	TCGA-A4-8098	TCGA-BC-A216	TCGA-34-8454	TCGA-22-4605	TCGA-3E-AAAZ	TCGA-BR-6706	TCGA-A5-A2K5
TCGA-A2-A0CV	TCGA-A3-A8OW	TCGA-A4-8310	TCGA-BC-A217	TCGA-35-3615	TCGA-22-4607	TCGA-F2-6879	TCGA-BR-6707	TCGA-A5-A2K7
TCGA-A2-A0CW	TCGA-A3-A8OX	TCGA-A4-8311	TCGA-BC-A3KF	TCGA-35-4122	TCGA-22-4609	TCGA-F2-6880	TCGA-BR-6709	TCGA-A5-A3LO
TCGA-A2-A0CY	TCGA-AK-3425	TCGA-A4-8312	TCGA-BC-A3KG	TCGA-35-4123	TCGA-22-4613	TCGA-F2-7273	TCGA-BR-6710	TCGA-A5-A3LP
TCGA-A2-A0CZ	TCGA-AK-3426	TCGA-A4-8515	TCGA-BC-A5W4	TCGA-35-5375	TCGA-22-5471	TCGA-F2-7276	TCGA-BR-6801	TCGA-AJ-A23M
TCGA-A2-A0D0	TCGA-AK-3427	TCGA-A4-8516	TCGA-BC-A69H	TCGA-38-4625	TCGA-22-5472	TCGA-F2-A44G	TCGA-BR-6802	TCGA-AJ-A23N
TCGA-A2-A0D1	TCGA-AK-3428	TCGA-A4-8517	TCGA-BC-A69I	TCGA-38-4626	TCGA-22-5473	TCGA-F2-A44H	TCGA-BR-6803	TCGA-AJ-A23O
TCGA-A2-A0D2	TCGA-AK-3429	TCGA-A4-8518	TCGA-BC-A8YO	TCGA-38-4627	TCGA-22-5474	TCGA-F2-A7TX	TCGA-BR-6852	TCGA-AJ-A2QK
TCGA-A2-A0D3	TCGA-AK-3431	TCGA-A4-8630	TCGA-BD-A2L6	TCGA-38-4628	TCGA-22-5477	TCGA-F2-A8YN	TCGA-BR-7196	TCGA-AJ-A2QL
TCGA-A2-A0D4	TCGA-AK-3433	TCGA-A4-A48D	TCGA-BD-A3EP	TCGA-38-4629	TCGA-22-5478	TCGA-FB-A4P5	TCGA-BR-7197	TCGA-AJ-A2QM
TCGA-A2-A0EM	TCGA-AK-3434	TCGA-A4-A4ZT	TCGA-BD-A3ER	TCGA-38-4630	TCGA-22-5479	TCGA-FB-A4P6	TCGA-BR-7703	TCGA-AJ-A2QN
TCGA-A2-A0EN	TCGA-AK-3436	TCGA-A4-A57E	TCGA-BW-A5NO	TCGA-38-4631	TCGA-22-5480	TCGA-FB-A545	TCGA-BR-7704	TCGA-AJ-A2QO
TCGA-A2-A0EO	TCGA-AK-3440	TCGA-A4-A5DU	TCGA-BW-A5NP	TCGA-38-4632	TCGA-22-5481	TCGA-FB-A5VM	TCGA-BR-7707	TCGA-AJ-A3BD
TCGA-A2-A0EP	TCGA-AK-3443	TCGA-A4-A5XZ	TCGA-BW-A5NQ	TCGA-38-6178	TCGA-22-5482	TCGA-FB-A78T	TCGA-BR-7715	TCGA-AJ-A3BF
TCGA-A2-A0EQ	TCGA-AK-3444	TCGA-A4-A5Y0	TCGA-CC-5258	TCGA-38-7271	TCGA-22-5483	TCGA-FB-A7DR	TCGA-BR-7716	TCGA-AJ-A3BG
TCGA-A2-A0ER	TCGA-AK-3445	TCGA-A4-A5Y1	TCGA-CC-5259	TCGA-38-A44F	TCGA-22-5485	TCGA-FB-AAPP	TCGA-BR-7717	TCGA-AJ-A3BH
TCGA-A2-A0ES	TCGA-AK-3447	TCGA-A4-A6HP	TCGA-CC-5260	TCGA-39-5040	TCGA-22-5489	TCGA-FB-AAPQ	TCGA-BR-7722	TCGA-AJ-A3BI
TCGA-A2-A0ET	TCGA-AK-3450	TCGA-A4-A772	TCGA-CC-5261	TCGA-43-5670	TCGA-22-5491	TCGA-FB-AAPS	TCGA-BR-7723	TCGA-AJ-A3BK
TCGA-A2-A0EU	TCGA-AK-3451	TCGA-A4-A7UZ	TCGA-CC-5262	TCGA-43-6143	TCGA-22-5492	TCGA-FB-AAPU	TCGA-BR-7851	TCGA-AJ-A3EJ
TCGA-A2-A0EV	TCGA-AK-3453	TCGA-AL-3466	TCGA-CC-5263	TCGA-43-6771	TCGA-22-A5C4	TCGA-FB-AAPY	TCGA-BR-7901	TCGA-AJ-A3EK
TCGA-A2-A0EW	TCGA-AK-3454	TCGA-AL-3467	TCGA-CC-5264	TCGA-43-6773	TCGA-33-4532	TCGA-FB-AAPZ	TCGA-BR-7957	TCGA-AJ-A3EL
TCGA-A2-A0EX	TCGA-AK-3455	TCGA-AL-3468	TCGA-CC-A123	TCGA-43-7657	TCGA-33-4533	TCGA-FB-AAQ0	TCGA-BR-7958	TCGA-AJ-A3EM
TCGA-A2-A0EY	TCGA-AK-3456	TCGA-AL-3471	TCGA-CC-A1HT	TCGA-43-7658	TCGA-33-4538	TCGA-FB-AAQ1	TCGA-BR-7959	TCGA-AJ-A3I9
TCGA-A2-A0ST	TCGA-AK-3458	TCGA-AL-3472	TCGA-CC-A3M9	TCGA-44-2655	TCGA-33-4547	TCGA-FB-AAQ2	TCGA-BR-8058	TCGA-AJ-A3IA
TCGA-A2-A0SU	TCGA-AK-3460	TCGA-AL-3473	TCGA-CC-A3MA	TCGA-44-2656	TCGA-33-4566	TCGA-FB-AAQ3	TCGA-BR-8059	TCGA-AJ-A3NC
TCGA-A2-A0SV	TCGA-AK-3461	TCGA-AL-7173	TCGA-CC-A3MB	TCGA-44-2657	TCGA-33-4582	TCGA-FB-AAQ6	TCGA-BR-8060	TCGA-AJ-A3NE
TCGA-A2-A0SW	TCGA-AK-3465	TCGA-AL-A5DJ	TCGA-CC-A3MC	TCGA-44-2659	TCGA-33-4583	TCGA-H6-8124	TCGA-BR-8077	TCGA-AJ-A3NF
TCGA-A2-A0SX	TCGA-AS-3777	TCGA-AT-A5NU	TCGA-CC-A5UC	TCGA-44-2661	TCGA-33-4586	TCGA-H6-A45N	TCGA-BR-8078	TCGA-AJ-A3NG
TCGA-A2-A0SY	TCGA-B0-4688	TCGA-B0-4700	TCGA-CC-A5UD	TCGA-44-2662	TCGA-33-4587	TCGA-H8-A6C1	TCGA-BR-8080	TCGA-AJ-A3NH
TCGA-A2-A0T0	TCGA-B0-4690	TCGA-B0-4712	TCGA-CC-A5UE	TCGA-44-2665	TCGA-33-4589	TCGA-HV-A5A3	TCGA-BR-8081	TCGA-AJ-A3OJ
TCGA-A2-A0T1	TCGA-B0-4691	TCGA-B0-5402	TCGA-CC-A7IE	TCGA-44-2666	TCGA-33-6737	TCGA-HV-A5A4	TCGA-BR-8284	TCGA-AJ-A3OK
TCGA-A2-A0T2	TCGA-B0-4693	TCGA-B0-5690	TCGA-CC-A7IF	TCGA-44-2668	TCGA-33-6738	TCGA-HV-A5A5	TCGA-BR-8286	TCGA-AJ-A3OL
TCGA-A2-A0T3	TCGA-B0-4694	TCGA-B0-5691	TCGA-CC-A7IG	TCGA-44-3396	TCGA-33-A4WN	TCGA-HV-A5A6	TCGA-BR-8289	TCGA-AJ-A3QS
TCGA-A2-A0T4	TCGA-B0-4696	TCGA-B0-5694	TCGA-CC-A7IH	TCGA-44-3398	TCGA-33-A5GW	TCGA-HV-A7OL	TCGA-BR-8291	TCGA-AJ-A3TW
TCGA-A2-A0T5	TCGA-B0-4697	TCGA-B0-5696	TCGA-CC-A7II	TCGA-44-3918	TCGA-33-AAS8	TCGA-HV-A7OP	TCGA-BR-8297	TCGA-AJ-A5DV
TCGA-A2-A0T6	TCGA-B0-4698	TCGA-B0-5697	TCGA-CC-A7IJ	TCGA-44-3919	TCGA-33-AASB	TCGA-HV-AA8V	TCGA-BR-8361	TCGA-AJ-A5DW
TCGA-A2-A0T7	TCGA-B0-4699	TCGA-B0-5699	TCGA-CC-A7IK	TCGA-44-4112	TCGA-33-AASD	TCGA-HV-AA8X	TCGA-BR-8362	TCGA-AJ-A6NU
TCGA-A2-A0YC	TCGA-B0-4700	TCGA-B0-5701	TCGA-CC-A7IL	TCGA-44-5643	TCGA-33-AASI	TCGA-HZ-7289	TCGA-BR-8363	TCGA-AJ-A8CT
TCGA-A2-A0YD	TCGA-B0-4701	TCGA-B0-5703	TCGA-CC-A8HS	TCGA-44-5644	TCGA-33-AASJ	TCGA-HZ-7918	TCGA-BR-8364	TCGA-AJ-A8CV
TCGA-A2-A0YF	TCGA-B0-4703	TCGA-B0-5705	TCGA-CC-A8HT	TCGA-44-5645	TCGA-33-AASL	TCGA-HZ-7919	TCGA-BR-8365	TCGA-AJ-A8CW
TCGA-A2-A0YG	TCGA-B0-4706	TCGA-B0-5706	TCGA-CC-A8HU	TCGA-44-6144	TCGA-34-2596	TCGA-HZ-7920	TCGA-BR-8366	TCGA-AP-A051
TCGA-A2-A0YH	TCGA-B0-4707	TCGA-B0-5709	TCGA-CC-A8HV	TCGA-44-6145	TCGA-34-2600	TCGA-HZ-7922	TCGA-BR-8367	TCGA-AP-A053
TCGA-A2-A0YI	TCGA-B0-4710	TCGA-B0-5711	TCGA-CC-A9FS	TCGA-44-6146	TCGA-34-2608	TCGA-HZ-7923	TCGA-BR-8368	TCGA-AP-A054
TCGA-A2-A0YK	TCGA-B0-4712	TCGA-B0-5712	TCGA-CC-A9FU	TCGA-44-6147	TCGA-34-5231	TCGA-HZ-7924	TCGA-BR-8369	TCGA-AP-A059
TCGA-A2-A0YL	TCGA-B0-4713	TCGA-B1-5398	TCGA-CC-A9FV	TCGA-44-6148	TCGA-34-5232	TCGA-HZ-7925	TCGA-BR-8371	TCGA-AP-A05O
TCGA-A2-A0YM	TCGA-B0-4714	TCGA-B1-7332	TCGA-CC-A9FW	TCGA-44-6774	TCGA-34-5234	TCGA-HZ-7926	TCGA-BR-8372	TCGA-AP-A05P
TCGA-A2-A0YT	TCGA-B0-4718	TCGA-B1-A47M	TCGA-DD-A113	TCGA-44-6775	TCGA-34-5236	TCGA-HZ-8001	TCGA-BR-8373	TCGA-AP-A0L8
TCGA-A2-A1FV	TCGA-B0-4810	TCGA-B1-A47N	TCGA-DD-A114	TCGA-44-6776	TCGA-34-5239	TCGA-HZ-8002	TCGA-BR-8380	TCGA-AP-A0L9
TCGA-A2-A1FW	TCGA-B0-4811	TCGA-B1-A47O	TCGA-DD-A115	TCGA-44-6777	TCGA-34-5240	TCGA-HZ-8003	TCGA-BR-8381	TCGA-AP-A0LD
TCGA-A2-A1FX	TCGA-B0-4813	TCGA-B1-A654	TCGA-DD-A116	TCGA-44-6778	TCGA-34-5241	TCGA-HZ-8005	TCGA-BR-8382	TCGA-AP-A0LE
TCGA-A2-A1FZ	TCGA-B0-4814	TCGA-B1-A655	TCGA-DD-A118	TCGA-44-6779	TCGA-34-5927	TCGA-HZ-8315	TCGA-BR-8384	TCGA-AP-A0LF
TCGA-A2-A1G0	TCGA-B0-4815	TCGA-B1-A656	TCGA-DD-A119	TCGA-44-7659	TCGA-34-5928	TCGA-HZ-8317	TCGA-BR-8483	TCGA-AP-A0LG
TCGA-A2-A1G1	TCGA-B0-4816	TCGA-B1-A657	TCGA-DD-A11A	TCGA-44-7660	TCGA-34-5929	TCGA-HZ-8519	TCGA-BR-8484	TCGA-AP-A0LH
TCGA-A2-A1G4	TCGA-B0-4817	TCGA-B2-5636	TCGA-DD-A11B	TCGA-44-7661	TCGA-34-7107	TCGA-HZ-8636	TCGA-BR-8485	TCGA-AP-A0LI
TCGA-A2-A1G6	TCGA-B0-4818	TCGA-B2-5641	TCGA-DD-A11C	TCGA-44-7662	TCGA-34-8454	TCGA-HZ-8637	TCGA-BR-8486	TCGA-AP-A0LJ
TCGA-A2-A259	TCGA-B0-4819	TCGA-B3-3925	TCGA-DD-A11D	TCGA-44-7667	TCGA-34-8455	TCGA-HZ-8638	TCGA-BR-8487	TCGA-AP-A0LL
TCGA-A2-A25A	TCGA-B0-4821	TCGA-B3-3926	TCGA-DD-A1EA	TCGA-44-7669	TCGA-34-8456	TCGA-HZ-A49G	TCGA-BR-8588	TCGA-AP-A0LM
TCGA-A2-A25B	TCGA-B0-4822	TCGA-B3-4103	TCGA-DD-A1EB	TCGA-44-7670	TCGA-34-A5IX	TCGA-HZ-A49H	TCGA-BR-8589	TCGA-AP-A0LN
TCGA-A2-A25C	TCGA-B0-4823	TCGA-B3-4104	TCGA-DD-A1EC	TCGA-44-7671	TCGA-37-3783	TCGA-HZ-A49I	TCGA-BR-8590	TCGA-AP-A0LO
TCGA-A2-A25D	TCGA-B0-4824	TCGA-B3-8121	TCGA-DD-A1ED	TCGA-44-7672	TCGA-37-3789	TCGA-HZ-A4BH	TCGA-BR-8591	TCGA-AP-A0LP
TCGA-A2-A25E	TCGA-B0-4827	TCGA-B3-A6W5	TCGA-DD-A1EE	TCGA-44-8117	TCGA-37-3792	TCGA-HZ-A4BK	TCGA-BR-8592	TCGA-AP-A0LS
TCGA-A2-A25F	TCGA-B0-4828	TCGA-B8-4619	TCGA-DD-A1EF	TCGA-44-8119	TCGA-37-4130	TCGA-HZ-A77O	TCGA-BR-8677	TCGA-AP-A0LT
TCGA-A2-A3KC	TCGA-B0-4833	TCGA-B8-4620	TCGA-DD-A1EG	TCGA-44-8120	TCGA-37-4133	TCGA-HZ-A77P	TCGA-BR-8678	TCGA-AP-A0LV
TCGA-A2-A3KD	TCGA-B0-4834	TCGA-B8-4622	TCGA-DD-A1EH	TCGA-44-A479	TCGA-37-4135	TCGA-HZ-A77Q	TCGA-BR-8679	TCGA-AP-A1DH
TCGA-A2-A3XS	TCGA-B0-4836	TCGA-B8-5549	TCGA-DD-A1EI	TCGA-44-A47A	TCGA-37-4141	TCGA-HZ-A8P0	TCGA-BR-8680	TCGA-AP-A1DK
TCGA-A2-A3XT	TCGA-B0-4837	TCGA-B8-5552	TCGA-DD-A1EJ	TCGA-44-A47B	TCGA-37-5819	TCGA-HZ-A8P1	TCGA-BR-8682	TCGA-AP-A1DM
TCGA-A2-A3XU	TCGA-B0-4838	TCGA-B9-4113	TCGA-DD-A1EK	TCGA-44-A47G	TCGA-39-5011	TCGA-HZ-A9TJ	TCGA-BR-8683	TCGA-AP-A1DO
TCGA-A2-A3XV	TCGA-B0-4839	TCGA-B9-4114	TCGA-DD-A1EL	TCGA-44-A4SS	TCGA-39-5019	TCGA-IB-7644	TCGA-BR-8686	TCGA-AP-A1DP
TCGA-A2-A3XW	TCGA-B0-4841	TCGA-B9-4115	TCGA-DD-A39V	TCGA-44-A4SU	TCGA-39-5021	TCGA-IB-7645	TCGA-BR-8687	TCGA-AP-A1DQ
TCGA-A2-A3XX	TCGA-B0-4842	TCGA-B9-4116	TCGA-DD-A39W	TCGA-49-4486	TCGA-39-5022	TCGA-IB-7646	TCGA-BR-A44T	TCGA-AP-A1DR
TCGA-A2-A3XY	TCGA-B0-4843	TCGA-B9-4117	TCGA-DD-A39X	TCGA-49-4487	TCGA-39-5024	TCGA-IB-7647	TCGA-BR-A44U	TCGA-AP-A1DV
TCGA-A2-A3XZ	TCGA-B0-4844	TCGA-B9-4617	TCGA-DD-A39Y	TCGA-49-4488	TCGA-39-5027	TCGA-IB-7649	TCGA-BR-A452	TCGA-AP-A1E0
TCGA-A2-A3Y0	TCGA-B0-4845	TCGA-B9-5155	TCGA-DD-A39Z	TCGA-49-4490	TCGA-39-5028	TCGA-IB-7651	TCGA-BR-A453	TCGA-AP-A1E1
TCGA-A2-A4RW	TCGA-B0-4846	TCGA-B9-5156	TCGA-DD-A3A1	TCGA-49-4494	TCGA-39-5029	TCGA-IB-7652	TCGA-BR-A4CR	TCGA-AP-A1E3
TCGA-A2-A4RX	TCGA-B0-4847	TCGA-B9-7268	TCGA-DD-A3A2	TCGA-49-4501	TCGA-39-5030	TCGA-IB-7654	TCGA-BR-A4CS	TCGA-AP-A1E4
TCGA-A2-A4RY	TCGA-B0-4848	TCGA-B9-A44B	TCGA-DD-A3A3	TCGA-49-4505	TCGA-39-5031	TCGA-IB-7885	TCGA-BR-A4IU	TCGA-AP-A3K1
TCGA-A2-A4S0	TCGA-B0-4849	TCGA-B9-A5W7	TCGA-DD-A3A4	TCGA-49-4506	TCGA-39-5034	TCGA-IB-7886	TCGA-BR-A4IV	TCGA-AP-A5FX
TCGA-A2-A4S1	TCGA-B0-4852	TCGA-B9-A5W8	TCGA-DD-A3A5	TCGA-49-4507	TCGA-39-5035	TCGA-IB-7887	TCGA-BR-A4IY	TCGA-AW-A1PO
TCGA-A2-A4S2	TCGA-B0-4945	TCGA-B9-A5W9	TCGA-DD-A3A6	TCGA-49-4510	TCGA-39-5036	TCGA-IB-7888	TCGA-BR-A4IZ	TCGA-AX-A05S
TCGA-A2-A4S3	TCGA-B0-5075	TCGA-B9-A69E	TCGA-DD-A3A7	TCGA-49-4512	TCGA-39-5037	TCGA-IB-7889	TCGA-BR-A4J1	TCGA-AX-A05T
TCGA-A7-A0CD	TCGA-B0-5077	TCGA-B9-A8YH	TCGA-DD-A3A8	TCGA-49-4514	TCGA-39-5039	TCGA-IB-7890	TCGA-BR-A4J2	TCGA-AX-A05U
TCGA-A7-A0CE	TCGA-B0-5080	TCGA-B9-A8YI	TCGA-DD-A3A9	TCGA-49-6742	TCGA-39-5040	TCGA-IB-7891	TCGA-BR-A4J4	TCGA-AX-A05W
TCGA-A7-A0CG	TCGA-B0-5081	TCGA-BQ-5875	TCGA-DD-A4NA	TCGA-49-6743	TCGA-43-2576	TCGA-IB-7893	TCGA-BR-A4J5	TCGA-AX-A05Y
TCGA-A7-A0CH	TCGA-B0-5083	TCGA-BQ-5876	TCGA-DD-A4NB	TCGA-49-6744	TCGA-43-2578	TCGA-IB-7897	TCGA-BR-A4J6	TCGA-AX-A05Z
TCGA-A7-A0CJ	TCGA-B0-5084	TCGA-BQ-5877	TCGA-DD-A4ND	TCGA-49-6745	TCGA-43-2581	TCGA-IB-8126	TCGA-BR-A4J7	TCGA-AX-A060
TCGA-A7-A0D9	TCGA-B0-5085	TCGA-BQ-5878	TCGA-DD-A4NE	TCGA-49-6761	TCGA-43-3394	TCGA-IB-8127	TCGA-BR-A4J8	TCGA-AX-A062
TCGA-A7-A0DA	TCGA-B0-5088	TCGA-BQ-5879	TCGA-DD-A4NF	TCGA-49-6767	TCGA-43-3920	TCGA-IB-A5SO	TCGA-BR-A4J9	TCGA-AX-A063
TCGA-A7-A0DB	TCGA-B0-5092	TCGA-BQ-5880	TCGA-DD-A4NG	TCGA-49-AAQV	TCGA-43-5668	TCGA-IB-A5SP	TCGA-BR-A4PD	TCGA-AX-A064
TCGA-A7-A0DC	TCGA-B0-5094	TCGA-BQ-5881	TCGA-DD-A4NH	TCGA-49-AAR0	TCGA-43-5670	TCGA-IB-A5SQ	TCGA-BR-A4PE	TCGA-AX-A06B
TCGA-A7-A13D	TCGA-B0-5095	TCGA-BQ-5882	TCGA-DD-A4NI	TCGA-49-AAR2	TCGA-43-6143	TCGA-IB-A5SS	TCGA-BR-A4PF	TCGA-AX-A06D
TCGA-A7-A13E	TCGA-B0-5096	TCGA-BQ-5883	TCGA-DD-A4NL	TCGA-49-AAR3	TCGA-43-6647	TCGA-IB-A5ST	TCGA-BR-A4QI	TCGA-AX-A06F
TCGA-A7-A13F	TCGA-B0-5097	TCGA-BQ-5884	TCGA-DD-A4NN	TCGA-49-AAR4	TCGA-43-6770	TCGA-IB-A6UF	TCGA-CD-5798	TCGA-AX-A06H
TCGA-A7-A13G	TCGA-B0-5098	TCGA-BQ-5885	TCGA-DD-A4NO	TCGA-49-AAR9	TCGA-43-6771	TCGA-IB-A6UG	TCGA-CD-5799	TCGA-AX-A06J
TCGA-A7-A13H	TCGA-B0-5099	TCGA-BQ-5886	TCGA-DD-A4NP	TCGA-49-AARE	TCGA-43-6773	TCGA-IB-A7LX	TCGA-CD-5800	TCGA-AX-A06L
TCGA-A7-A26E	TCGA-B0-5100	TCGA-BQ-5887	TCGA-DD-A4NQ	TCGA-49-AARN	TCGA-43-7656	TCGA-IB-A7M4	TCGA-CD-5801	TCGA-AX-A0IS
TCGA-A7-A26F	TCGA-B0-5102	TCGA-BQ-5888	TCGA-DD-A4NR	TCGA-49-AARO	TCGA-43-7657	TCGA-IB-AAUM	TCGA-CD-5803	TCGA-AX-A0IU
TCGA-A7-A26G	TCGA-B0-5104	TCGA-BQ-5889	TCGA-DD-A4NS	TCGA-49-AARQ	TCGA-43-7658	TCGA-IB-AAUN	TCGA-CD-5804	TCGA-AX-A0IW
TCGA-A7-A26H	TCGA-B0-5106	TCGA-BQ-5890	TCGA-DD-A4NV	TCGA-49-AARR	TCGA-43-8115	TCGA-IB-AAUO	TCGA-CD-5813	TCGA-AX-A0IZ
TCGA-A7-A26I	TCGA-B0-5107	TCGA-BQ-5891	TCGA-DD-A73A	TCGA-4B-A93V	TCGA-43-8116	TCGA-IB-AAUP	TCGA-CD-8524	TCGA-AX-A0J0
TCGA-A7-A26J	TCGA-B0-5108	TCGA-BQ-5892	TCGA-DD-A73B	TCGA-50-5044	TCGA-43-8118	TCGA-IB-AAUQ	TCGA-CD-8526	TCGA-AX-A0J1
TCGA-A7-A2KD	TCGA-B0-5109	TCGA-BQ-5893	TCGA-DD-A73C	TCGA-50-5045	TCGA-43-A474	TCGA-IB-AAUR	TCGA-CD-8528	TCGA-AX-A1C4
TCGA-A7-A3IY	TCGA-B0-5110	TCGA-BQ-5894	TCGA-DD-A73D	TCGA-50-5049	TCGA-43-A475	TCGA-IB-AAUS	TCGA-CD-8529	TCGA-AX-A1C5
TCGA-A7-A3IZ	TCGA-B0-5113	TCGA-BQ-7044	TCGA-DD-A73E	TCGA-50-5051	TCGA-43-A56U	TCGA-IB-AAUT	TCGA-CD-8530	TCGA-AX-A1C7
TCGA-A7-A3J0	TCGA-B0-5115	TCGA-BQ-7045	TCGA-DD-A73F	TCGA-50-5055	TCGA-43-A56V	TCGA-IB-AAUU	TCGA-CD-8531	TCGA-AX-A1C8
TCGA-A7-A3J1	TCGA-B0-5116	TCGA-BQ-7046	TCGA-DD-A73G	TCGA-50-5066	TCGA-44-2655	TCGA-IB-AAUV	TCGA-CD-8532	TCGA-AX-A1C9
TCGA-A7-A3RF	TCGA-B0-5117	TCGA-BQ-7048	TCGA-DD-AA3A	TCGA-50-5068	TCGA-44-2657	TCGA-IB-AAUW	TCGA-CD-8533	TCGA-AX-A1CA
TCGA-A7-A425	TCGA-B0-5119	TCGA-BQ-7049	TCGA-DD-AAC8	TCGA-50-5072	TCGA-44-2661	TCGA-L1-A7W4	TCGA-CD-8534	TCGA-AX-A1CC
TCGA-A7-A426	TCGA-B0-5120	TCGA-BQ-7050	TCGA-DD-AAC9	TCGA-50-5930	TCGA-44-2665	TCGA-LB-A7SX	TCGA-CD-8535	TCGA-AX-A1CE
TCGA-A7-A4SA	TCGA-B0-5121	TCGA-BQ-7051	TCGA-DD-AACA	TCGA-50-5931	TCGA-44-2668	TCGA-LB-A8F3	TCGA-CD-8536	TCGA-AX-A1CF
TCGA-A7-A4SB	TCGA-B0-5399	TCGA-BQ-7053	TCGA-DD-AACB	TCGA-50-5932	TCGA-44-3396	TCGA-LB-A9Q5	TCGA-CD-A486	TCGA-AX-A1CI
TCGA-A7-A4SC	TCGA-B0-5400	TCGA-BQ-7055	TCGA-DD-AACC	TCGA-50-5933	TCGA-44-3398	TCGA-M8-A5N4	TCGA-CD-A487	TCGA-AX-A1CJ
TCGA-A7-A4SD	TCGA-B0-5402	TCGA-BQ-7056	TCGA-DD-AACD	TCGA-50-5935	TCGA-44-6144	TCGA-OE-A75W	TCGA-CD-A489	TCGA-AX-A1CK
TCGA-A7-A4SE	TCGA-B0-5690	TCGA-BQ-7058	TCGA-DD-AACE	TCGA-50-5936	TCGA-44-6776	TCGA-PZ-A5RE	TCGA-CD-A48A	TCGA-AX-A1CN
TCGA-A7-A4SF	TCGA-B0-5691	TCGA-BQ-7059	TCGA-DD-AACF	TCGA-50-5939	TCGA-44-6777	TCGA-Q3-A5QY	TCGA-CD-A48C	TCGA-AX-A1CP
TCGA-A7-A56D	TCGA-B0-5692	TCGA-BQ-7060	TCGA-DD-AACG	TCGA-50-5941	TCGA-44-6778	TCGA-Q3-AA2A	TCGA-CD-A4MG	TCGA-AX-A1CR
TCGA-A7-A5ZV	TCGA-B0-5693	TCGA-BQ-7061	TCGA-DD-AACH	TCGA-50-5942	TCGA-46-3765	TCGA-RB-A7B8	TCGA-CD-A4MH	TCGA-AX-A2H2
TCGA-A7-A5ZW	TCGA-B0-5694	TCGA-BQ-7062	TCGA-DD-AACI	TCGA-50-5944	TCGA-46-3766	TCGA-RB-AA9M	TCGA-CD-A4MI	TCGA-AX-A2H4
TCGA-A7-A5ZX	TCGA-B0-5695	TCGA-CJ-5672	TCGA-DD-AACJ	TCGA-50-5946	TCGA-46-3767	TCGA-RL-AAAS	TCGA-CD-A4MJ	TCGA-AX-A2H5
TCGA-A7-A6VV	TCGA-B0-5696	TCGA-CJ-5676	TCGA-DD-AACK	TCGA-50-6590	TCGA-46-3768	TCGA-S4-A8RM	TCGA-CG-4301	TCGA-AX-A2H7
TCGA-A7-A6VW	TCGA-B0-5697	TCGA-CJ-5677	TCGA-DD-AACL	TCGA-50-6591	TCGA-46-3769	TCGA-S4-A8RO	TCGA-CG-4304	TCGA-AX-A2H8
TCGA-A7-A6VX	TCGA-B0-5698	TCGA-CJ-5678	TCGA-DD-AACN	TCGA-50-6592	TCGA-46-6025	TCGA-S4-A8RP	TCGA-CG-4305	TCGA-AX-A2HA
TCGA-A7-A6VY	TCGA-B0-5699	TCGA-CJ-5679	TCGA-DD-AACO	TCGA-50-6593	TCGA-46-6026	TCGA-US-A774	TCGA-CG-4306	TCGA-AX-A2HC
TCGA-A8-A06N	TCGA-B0-5700	TCGA-CJ-5680	TCGA-DD-AACP	TCGA-50-6594	TCGA-49-6742	TCGA-US-A776	TCGA-CG-4436	TCGA-AX-A2HD
TCGA-A8-A06O	TCGA-B0-5701	TCGA-CJ-5681	TCGA-DD-AACQ	TCGA-50-6595	TCGA-49-6743	TCGA-US-A779	TCGA-CG-4437	TCGA-AX-A2HF
TCGA-A8-A06P	TCGA-B0-5702	TCGA-CJ-5689	TCGA-DD-AACS	TCGA-50-6597	TCGA-49-6744	TCGA-US-A77E	TCGA-CG-4438	TCGA-AX-A2HG
TCGA-A8-A06Q	TCGA-B0-5703	TCGA-CJ-6030	TCGA-DD-AACT	TCGA-50-6673	TCGA-49-6745	TCGA-US-A77G	TCGA-CG-4440	TCGA-AX-A2HH
TCGA-A8-A06R	TCGA-B0-5705	TCGA-CW-5580	TCGA-DD-AACU	TCGA-50-7109	TCGA-50-5930	TCGA-US-A77J	TCGA-CG-4441	TCGA-AX-A2HJ
TCGA-A8-A06T	TCGA-B0-5706	TCGA-CW-5581	TCGA-DD-AACV	TCGA-50-8457	TCGA-50-5932	TCGA-XD-AAUG	TCGA-CG-4442	TCGA-AX-A2HK
TCGA-A8-A06U	TCGA-B0-5707	TCGA-CW-5584	TCGA-DD-AACW	TCGA-50-8459	TCGA-50-5933	TCGA-XD-AAUH	TCGA-CG-4443	TCGA-AX-A2IN
TCGA-A8-A06Y	TCGA-B0-5709	TCGA-CW-5585	TCGA-DD-AACX	TCGA-50-8460	TCGA-51-4079	TCGA-XD-AAUI	TCGA-CG-4444	TCGA-AX-A2IO
TCGA-A8-A06Z	TCGA-B0-5710	TCGA-CW-5587	TCGA-DD-AACY	TCGA-53-7624	TCGA-51-4080	TCGA-XD-AAUL	TCGA-CG-4449	TCGA-AX-A3FS
TCGA-A8-A075	TCGA-B0-5711	TCGA-CW-5589	TCGA-DD-AACZ	TCGA-53-7626	TCGA-51-4081	TCGA-XN-A8T3	TCGA-CG-4460	TCGA-AX-A3FT
TCGA-A8-A076	TCGA-B0-5712	TCGA-CW-5591	TCGA-DD-AAD0	TCGA-53-7813	TCGA-51-6867	TCGA-XN-A8T5	TCGA-CG-4462	TCGA-AX-A3FV
TCGA-A8-A079	TCGA-B0-5713	TCGA-CW-6087	TCGA-DD-AAD1	TCGA-53-A4EZ	TCGA-52-7622	TCGA-YB-A89D	TCGA-CG-4465	TCGA-AX-A3FW
TCGA-A8-A07B	TCGA-B0-5812	TCGA-CW-6088	TCGA-DD-AAD2	TCGA-55-1592	TCGA-52-7809	TCGA-YH-A8SY	TCGA-CG-4466	TCGA-AX-A3FX
TCGA-A8-A07C	TCGA-B2-3923	TCGA-CW-6090	TCGA-DD-AAD3	TCGA-55-1594	TCGA-52-7810	TCGA-YY-A8LH	TCGA-CG-4469	TCGA-AX-A3FZ
TCGA-A8-A07E	TCGA-B2-3924	TCGA-CZ-4863	TCGA-DD-AAD5	TCGA-55-1595	TCGA-52-7811	TCGA-Z5-AAPL	TCGA-CG-4472	TCGA-AX-A3G1
TCGA-A8-A07F	TCGA-B2-4098	TCGA-CZ-4864	TCGA-DD-AAD6	TCGA-55-1596	TCGA-52-7812		TCGA-CG-4474	TCGA-AX-A3G3
TCGA-A8-A07G	TCGA-B2-4099	TCGA-CZ-4865	TCGA-DD-AAD8	TCGA-55-5899	TCGA-56-1622		TCGA-CG-4475	TCGA-AX-A3G4
TCGA-A8-A07I	TCGA-B2-4101	TCGA-CZ-5451	TCGA-DD-AADA	TCGA-55-6543	TCGA-56-5897		TCGA-CG-4476	TCGA-AX-A3G6
TCGA-A8-A07J	TCGA-B2-4102	TCGA-CZ-5452	TCGA-DD-AADB	TCGA-55-6642	TCGA-56-5898		TCGA-CG-4477	TCGA-AX-A3G7
TCGA-A8-A07L	TCGA-B2-5633	TCGA-CZ-5453	TCGA-DD-AADC	TCGA-55-6712	TCGA-56-6545		TCGA-CG-5716	TCGA-AX-A3G8
TCGA-A8-A07O	TCGA-B2-5635	TCGA-CZ-5454	TCGA-DD-AADD	TCGA-55-6968	TCGA-56-6546		TCGA-CG-5717	TCGA-AX-A3G9
TCGA-A8-A07P	TCGA-B2-5636	TCGA-CZ-5455	TCGA-DD-AADF	TCGA-55-6969	TCGA-56-7221		TCGA-CG-5718	TCGA-AX-A3GB
TCGA-A8-A07R	TCGA-B2-5639	TCGA-CZ-5456	TCGA-DD-AADG	TCGA-55-6970	TCGA-56-7222		TCGA-CG-5719	TCGA-AX-A3GI
TCGA-A8-A07S	TCGA-B2-5641	TCGA-CZ-5457	TCGA-DD-AADI	TCGA-55-6971	TCGA-56-7223		TCGA-CG-5720	TCGA-B5-A0JN
TCGA-A8-A07U	TCGA-B2-A4SR	TCGA-CZ-5458	TCGA-DD-AADJ	TCGA-55-6972	TCGA-56-7579		TCGA-CG-5721	TCGA-B5-A0JR
TCGA-A8-A07W	TCGA-B4-5377	TCGA-CZ-5461	TCGA-DD-AADK	TCGA-55-6978	TCGA-56-7580		TCGA-CG-5722	TCGA-B5-A0JS
TCGA-A8-A07Z	TCGA-B4-5378	TCGA-CZ-5462	TCGA-DD-AADL	TCGA-55-6979	TCGA-56-7582		TCGA-CG-5723	TCGA-B5-A0JT
TCGA-A8-A081	TCGA-B4-5832	TCGA-CZ-5463	TCGA-DD-AADM	TCGA-55-6980	TCGA-56-7730		TCGA-CG-5724	TCGA-B5-A0JU
TCGA-A8-A082	TCGA-B4-5834	TCGA-CZ-5465	TCGA-DD-AADN	TCGA-55-6981	TCGA-56-7731		TCGA-CG-5725	TCGA-B5-A0JV
TCGA-A8-A083	TCGA-B4-5835	TCGA-CZ-5466	TCGA-DD-AADO	TCGA-55-6982	TCGA-56-7822		TCGA-CG-5726	TCGA-B5-A0JX
TCGA-A8-A084	TCGA-B4-5836	TCGA-CZ-5467	TCGA-DD-AADP	TCGA-55-6983	TCGA-56-7823		TCGA-CG-5728	TCGA-B5-A0JY
TCGA-A8-A085	TCGA-B4-5838	TCGA-CZ-5468	TCGA-DD-AADQ	TCGA-55-6984	TCGA-56-8082		TCGA-CG-5730	TCGA-B5-A0JZ
TCGA-A8-A086	TCGA-B4-5843	TCGA-CZ-5469	TCGA-DD-AADR	TCGA-55-6985	TCGA-56-8083		TCGA-CG-5732	TCGA-B5-A0K0
TCGA-A8-A08A	TCGA-B4-5844	TCGA-CZ-5470	TCGA-DD-AADS	TCGA-55-6986	TCGA-56-8201		TCGA-CG-5733	TCGA-B5-A0K1
TCGA-A8-A08B	TCGA-B8-4143	TCGA-CZ-5982	TCGA-DD-AADU	TCGA-55-6987	TCGA-56-8304		TCGA-CG-5734	TCGA-B5-A0K2
TCGA-A8-A08G	TCGA-B8-4146	TCGA-CZ-5984	TCGA-DD-AADV	TCGA-55-7227	TCGA-56-8307		TCGA-D7-5577	TCGA-B5-A0K3
TCGA-A8-A08H	TCGA-B8-4148	TCGA-CZ-5985	TCGA-DD-AADW	TCGA-55-7281	TCGA-56-8308		TCGA-D7-5578	TCGA-B5-A0K4
TCGA-A8-A08I	TCGA-B8-4151	TCGA-CZ-5986	TCGA-DD-AADY	TCGA-55-7283	TCGA-56-8309		TCGA-D7-6518	TCGA-B5-A0K6
TCGA-A8-A08J	TCGA-B8-4153	TCGA-CZ-5987	TCGA-DD-AAE0	TCGA-55-7284	TCGA-56-8503		TCGA-D7-6519	TCGA-B5-A0K7
TCGA-A8-A08L	TCGA-B8-4154	TCGA-CZ-5988	TCGA-DD-AAE1	TCGA-55-7570	TCGA-56-8504		TCGA-D7-6520	TCGA-B5-A0K8
TCGA-A8-A08O	TCGA-B8-4619	TCGA-CZ-5989	TCGA-DD-AAE2	TCGA-55-7573	TCGA-56-8622		TCGA-D7-6521	TCGA-B5-A0K9
TCGA-A8-A08R	TCGA-B8-4620	TCGA-DW-5560	TCGA-DD-AAE3	TCGA-55-7574	TCGA-56-8623		TCGA-D7-6522	TCGA-B5-A0KB
TCGA-A8-A08S	TCGA-B8-4621	TCGA-DW-5561	TCGA-DD-AAE4	TCGA-55-7576	TCGA-56-8624		TCGA-D7-6524	TCGA-B5-A11E
TCGA-A8-A08T	TCGA-B8-4622	TCGA-DW-7834	TCGA-DD-AAE6	TCGA-55-7724	TCGA-56-8625		TCGA-D7-6525	TCGA-B5-A11F
TCGA-A8-A08X	TCGA-B8-5158	TCGA-DW-7836	TCGA-DD-AAE7	TCGA-55-7725	TCGA-56-8626		TCGA-D7-6526	TCGA-B5-A11G
TCGA-A8-A08Z	TCGA-B8-5159	TCGA-DW-7837	TCGA-DD-AAE9	TCGA-55-7726	TCGA-56-8628		TCGA-D7-6527	TCGA-B5-A11H
TCGA-A8-A090	TCGA-B8-5162	TCGA-DW-7838	TCGA-DD-AAEA	TCGA-55-7727	TCGA-56-8629		TCGA-D7-6528	TCGA-B5-A11I
TCGA-A8-A091	TCGA-B8-5163	TCGA-DW-7839	TCGA-DD-AAEB	TCGA-55-7728	TCGA-56-A49D		TCGA-D7-6815	TCGA-B5-A11J
TCGA-A8-A092	TCGA-B8-5164	TCGA-DW-7840	TCGA-DD-AAED	TCGA-55-7815	TCGA-56-A4BW		TCGA-D7-6817	TCGA-B5-A11L
TCGA-A8-A093	TCGA-B8-5165	TCGA-DW-7841	TCGA-DD-AAEE	TCGA-55-7816	TCGA-56-A4BX		TCGA-D7-6818	TCGA-B5-A11M
TCGA-A8-A094	TCGA-B8-5545	TCGA-DW-7842	TCGA-DD-AAEG	TCGA-55-7903	TCGA-56-A4BY		TCGA-D7-6820	TCGA-B5-A11N
TCGA-A8-A095	TCGA-B8-5546	TCGA-DW-7963	TCGA-DD-AAEH	TCGA-55-7907	TCGA-56-A4ZJ		TCGA-D7-6822	TCGA-B5-A11O
TCGA-A8-A096	TCGA-B8-5549	TCGA-DZ-6131	TCGA-DD-AAEI	TCGA-55-7910	TCGA-56-A4ZK		TCGA-D7-8570	TCGA-B5-A11P
TCGA-A8-A097	TCGA-B8-5550	TCGA-DZ-6132	TCGA-DD-AAEK	TCGA-55-7911	TCGA-56-A5DR		TCGA-D7-8572	TCGA-B5-A11Q
TCGA-A8-A099	TCGA-B8-5551	TCGA-DZ-6133	TCGA-DD-AAVP	TCGA-55-7914	TCGA-56-A62T		TCGA-D7-8573	TCGA-B5-A11R
TCGA-A8-A09A	TCGA-B8-5552	TCGA-DZ-6134	TCGA-DD-AAVQ	TCGA-55-7994	TCGA-58-8386		TCGA-D7-8574	TCGA-B5-A11S
TCGA-A8-A09B	TCGA-B8-5553	TCGA-DZ-6135	TCGA-DD-AAVR	TCGA-55-7995	TCGA-58-8387		TCGA-D7-8575	TCGA-B5-A11U
TCGA-A8-A09C	TCGA-B8-A54D	TCGA-EV-5901	TCGA-DD-AAVS	TCGA-55-8085	TCGA-58-8388		TCGA-D7-8576	TCGA-B5-A11V
TCGA-A8-A09D	TCGA-B8-A54E	TCGA-EV-5902	TCGA-DD-AAVU	TCGA-55-8087	TCGA-58-8390		TCGA-D7-8578	TCGA-B5-A11W
TCGA-A8-A09E	TCGA-B8-A54F	TCGA-EV-5903	TCGA-DD-AAVW	TCGA-55-8089	TCGA-58-8391		TCGA-D7-8579	TCGA-B5-A11X
TCGA-A8-A09G	TCGA-B8-A54G	TCGA-F9-A4JJ	TCGA-DD-AAVX	TCGA-55-8090	TCGA-58-8392		TCGA-D7-A4YT	TCGA-B5-A11Y
TCGA-A8-A09I	TCGA-B8-A54H	TCGA-F9-A7Q0	TCGA-DD-AAVY	TCGA-55-8091	TCGA-58-8393		TCGA-D7-A4YU	TCGA-B5-A11Z
TCGA-A8-A09K	TCGA-B8-A54I	TCGA-F9-A7VF	TCGA-DD-AAVZ	TCGA-55-8092	TCGA-58-A46J		TCGA-D7-A4YV	TCGA-B5-A121
TCGA-A8-A09M	TCGA-B8-A54J	TCGA-F9-A8NY	TCGA-DD-AAW0	TCGA-55-8094	TCGA-58-A46K		TCGA-D7-A4YX	TCGA-B5-A1MR
TCGA-A8-A09N	TCGA-B8-A54K	TCGA-F9-A97G	TCGA-DD-AAW1	TCGA-55-8096	TCGA-58-A46L		TCGA-D7-A4YY	TCGA-B5-A1MS
TCGA-A8-A09Q	TCGA-B8-A7U6	TCGA-G7-6789	TCGA-DD-AAW2	TCGA-55-8097	TCGA-58-A46M		TCGA-D7-A4Z0	TCGA-B5-A1MU
TCGA-A8-A09R	TCGA-B8-A8YJ	TCGA-G7-6790	TCGA-DD-AAW3	TCGA-55-8203	TCGA-58-A46N		TCGA-D7-A6EV	TCGA-B5-A1MV
TCGA-A8-A09T	TCGA-BP-4158	TCGA-G7-6792	TCGA-ED-A459	TCGA-55-8204	TCGA-60-2695		TCGA-D7-A6EX	TCGA-B5-A1MW
TCGA-A8-A09X	TCGA-BP-4159	TCGA-G7-6793	TCGA-ED-A4XI	TCGA-55-8205	TCGA-60-2696		TCGA-D7-A6EY	TCGA-B5-A1MX
TCGA-A8-A09Z	TCGA-BP-4160	TCGA-G7-6795	TCGA-ED-A5KG	TCGA-55-8206	TCGA-60-2697		TCGA-D7-A6EZ	TCGA-B5-A1MY
TCGA-A8-A0A1	TCGA-BP-4161	TCGA-G7-6796	TCGA-ED-A627	TCGA-55-8207	TCGA-60-2698		TCGA-D7-A6F0	TCGA-B5-A1MZ
TCGA-A8-A0A2	TCGA-BP-4162	TCGA-G7-6797	TCGA-ED-A66X	TCGA-55-8208	TCGA-60-2703		TCGA-D7-A6F2	TCGA-B5-A1N2
TCGA-A8-A0A4	TCGA-BP-4163	TCGA-G7-7501	TCGA-ED-A66Y	TCGA-55-8299	TCGA-60-2704		TCGA-D7-A747	TCGA-B5-A3F9
TCGA-A8-A0A6	TCGA-BP-4164	TCGA-G7-7502	TCGA-ED-A7PX	TCGA-55-8301	TCGA-60-2706		TCGA-D7-A748	TCGA-B5-A3FA
TCGA-A8-A0A7	TCGA-BP-4165	TCGA-G7-A4TM	TCGA-ED-A7PY	TCGA-55-8302	TCGA-60-2708		TCGA-D7-A74A	TCGA-B5-A3FB
TCGA-A8-A0A9	TCGA-BP-4166	TCGA-G7-A8LB	TCGA-ED-A7PZ	TCGA-55-8505	TCGA-60-2709		TCGA-EQ-8122	TCGA-B5-A3FC
TCGA-A8-A0AB	TCGA-BP-4167	TCGA-G7-A8LC	TCGA-ED-A7XO	TCGA-55-8506	TCGA-60-2710		TCGA-EQ-A4SO	TCGA-B5-A3FD
TCGA-A8-A0AD	TCGA-BP-4169	TCGA-G7-A8LD	TCGA-ED-A7XP	TCGA-55-8507	TCGA-60-2711		TCGA-F1-6177	TCGA-B5-A3FH
TCGA-AC-A23C	TCGA-BP-4173	TCGA-G7-A8LE	TCGA-ED-A82E	TCGA-55-8508	TCGA-60-2712		TCGA-F1-6874	TCGA-B5-A3S1
TCGA-AC-A23E	TCGA-BP-4174	TCGA-GL-6846	TCGA-ED-A8O5	TCGA-55-8510	TCGA-60-2713		TCGA-F1-6875	TCGA-B5-A5OC
TCGA-AC-A23G	TCGA-BP-4176	TCGA-GL-7773	TCGA-ED-A8O6	TCGA-55-8511	TCGA-60-2714		TCGA-F1-A448	TCGA-B5-A5OD
TCGA-AC-A23H	TCGA-BP-4177	TCGA-GL-7966	TCGA-ED-A97K	TCGA-55-8512	TCGA-60-2716		TCGA-F1-A72C	TCGA-B5-A5OE
TCGA-AC-A2B8	TCGA-BP-4325	TCGA-GL-8500	TCGA-EP-A12J	TCGA-55-8513	TCGA-60-2719		TCGA-FP-7735	TCGA-BG-A0LW
TCGA-AC-A2BK	TCGA-BP-4326	TCGA-GL-A4EM	TCGA-EP-A26S	TCGA-55-8514	TCGA-60-2720		TCGA-FP-7829	TCGA-BG-A0LX
TCGA-AC-A2BM	TCGA-BP-4327	TCGA-GL-A59R	TCGA-EP-A2KA	TCGA-55-8614	TCGA-60-2721		TCGA-FP-7916	TCGA-BG-A0M0
TCGA-AC-A2FB	TCGA-BP-4329	TCGA-GL-A59T	TCGA-EP-A2KB	TCGA-55-8615	TCGA-60-2722		TCGA-FP-7998	TCGA-BG-A0M2
TCGA-AC-A2FF	TCGA-BP-4330	TCGA-GL-A9DC	TCGA-EP-A2KC	TCGA-55-8616	TCGA-60-2723		TCGA-FP-8099	TCGA-BG-A0M3
TCGA-AC-A2FG	TCGA-BP-4331	TCGA-GL-A9DD	TCGA-EP-A3JL	TCGA-55-8619	TCGA-60-2724		TCGA-FP-8209	TCGA-BG-A0M4
TCGA-AC-A2FK	TCGA-BP-4332	TCGA-GL-A9DE	TCGA-EP-A3RK	TCGA-55-8620	TCGA-60-2725		TCGA-FP-8210	TCGA-BG-A0M6
TCGA-AC-A2FM	TCGA-BP-4334	TCGA-HE-7128	TCGA-ES-A2HS	TCGA-55-8621	TCGA-63-5128		TCGA-FP-8211	TCGA-BG-A0M7
TCGA-AC-A2FO	TCGA-BP-4335	TCGA-HE-7129	TCGA-ES-A2HT	TCGA-55-A48X	TCGA-63-5131		TCGA-FP-8631	TCGA-BG-A0M8
TCGA-AC-A2QH	TCGA-BP-4337	TCGA-HE-7130	TCGA-FV-A23B	TCGA-55-A48Y	TCGA-63-6202		TCGA-FP-A4BE	TCGA-BG-A0M9
TCGA-AC-A2QI	TCGA-BP-4338	TCGA-HE-A5NF	TCGA-FV-A2QQ	TCGA-55-A48Z	TCGA-63-7020		TCGA-FP-A4BF	TCGA-BG-A0MA
TCGA-AC-A2QJ	TCGA-BP-4340	TCGA-HE-A5NH	TCGA-FV-A2QR	TCGA-55-A490	TCGA-63-7021		TCGA-FP-A8CX	TCGA-BG-A0MC
TCGA-AC-A3BB	TCGA-BP-4341	TCGA-HE-A5NI	TCGA-FV-A3I0	TCGA-55-A491	TCGA-63-7022		TCGA-FP-A9TM	TCGA-BG-A0MG
TCGA-AC-A3HN	TCGA-BP-4342	TCGA-HE-A5NJ	TCGA-FV-A3I1	TCGA-55-A492	TCGA-63-A5MB		TCGA-HF-7131	TCGA-BG-A0MH
TCGA-AC-A3OD	TCGA-BP-4343	TCGA-HE-A5NK	TCGA-FV-A3R2	TCGA-55-A493	TCGA-63-A5MG		TCGA-HF-7132	TCGA-BG-A0MI
TCGA-AC-A3QP	TCGA-BP-4344	TCGA-HE-A5NL	TCGA-FV-A495	TCGA-55-A494	TCGA-63-A5MH		TCGA-HF-7133	TCGA-BG-A0MK
TCGA-AC-A3TN	TCGA-BP-4345	TCGA-IA-A40U	TCGA-FV-A496	TCGA-55-A4DF	TCGA-63-A5MI		TCGA-HF-7134	TCGA-BG-A0MO
TCGA-AC-A3W5	TCGA-BP-4346	TCGA-IA-A40X	TCGA-FV-A4ZP	TCGA-55-A4DG	TCGA-63-A5MJ		TCGA-HF-7136	TCGA-BG-A0MQ
TCGA-AC-A3W6	TCGA-BP-4347	TCGA-IA-A40Y	TCGA-FV-A4ZQ	TCGA-55-A57B	TCGA-63-A5ML		TCGA-HF-A5NB	TCGA-BG-A0MS
TCGA-AC-A3YI	TCGA-BP-4351	TCGA-IA-A83S	TCGA-G3-A25S	TCGA-56-7222	TCGA-63-A5MM		TCGA-HU-8238	TCGA-BG-A0MT
TCGA-AC-A3YJ	TCGA-BP-4352	TCGA-IA-A83T	TCGA-G3-A25T	TCGA-56-7579	TCGA-63-A5MN		TCGA-HU-8244	TCGA-BG-A0MU
TCGA-AC-A5XS	TCGA-BP-4353	TCGA-IA-A83V	TCGA-G3-A25U	TCGA-56-7580	TCGA-63-A5MP		TCGA-HU-8249	TCGA-BG-A0RY
TCGA-AC-A62V	TCGA-BP-4354	TCGA-IA-A83W	TCGA-G3-A25V	TCGA-56-7582	TCGA-63-A5MR		TCGA-HU-8602	TCGA-BG-A0VT
TCGA-AC-A62X	TCGA-BP-4355	TCGA-IZ-8195	TCGA-G3-A25X	TCGA-56-7730	TCGA-63-A5MS		TCGA-HU-8604	TCGA-BG-A0VV
TCGA-AC-A62Y	TCGA-BP-4756	TCGA-IZ-8196	TCGA-G3-A25Y	TCGA-56-7731	TCGA-63-A5MT		TCGA-HU-8608	TCGA-BG-A0VW
TCGA-AC-A6IV	TCGA-BP-4758	TCGA-IZ-A6M8	TCGA-G3-A25Z	TCGA-56-7823	TCGA-63-A5MU		TCGA-HU-8610	TCGA-BG-A0VX
TCGA-AC-A6IW	TCGA-BP-4759	TCGA-IZ-A6M9	TCGA-G3-A3CG	TCGA-56-8082	TCGA-63-A5MV		TCGA-HU-A4G2	TCGA-BG-A0VZ
TCGA-AC-A6IX	TCGA-BP-4760	TCGA-J7-6720	TCGA-G3-A3CH	TCGA-56-8083	TCGA-63-A5MW		TCGA-HU-A4G3	TCGA-BG-A0W1
TCGA-AC-A6NO	TCGA-BP-4761	TCGA-J7-8537	TCGA-G3-A3CI	TCGA-56-8201	TCGA-63-A5MY		TCGA-HU-A4G6	TCGA-BG-A0W2
TCGA-AC-A7VB	TCGA-BP-4762	TCGA-KV-A6GD	TCGA-G3-A3CJ	TCGA-56-8309	TCGA-66-2727		TCGA-HU-A4G8	TCGA-BG-A0YU
TCGA-AC-A7VC	TCGA-BP-4763	TCGA-KV-A6GE	TCGA-G3-A3CK	TCGA-56-8623	TCGA-66-2734		TCGA-HU-A4G9	TCGA-BG-A0YV
TCGA-AC-A8OP	TCGA-BP-4765	TCGA-KV-A74V	TCGA-G3-A5SI	TCGA-58-8386	TCGA-66-2737		TCGA-HU-A4GC	TCGA-BG-A186
TCGA-AC-A8OQ	TCGA-BP-4766	TCGA-MH-A55W	TCGA-G3-A5SJ	TCGA-62-8394	TCGA-66-2742		TCGA-HU-A4GD	TCGA-BG-A187
TCGA-AC-A8OR	TCGA-BP-4768	TCGA-MH-A55Z	TCGA-G3-A5SK	TCGA-62-8395	TCGA-66-2744		TCGA-HU-A4GF	TCGA-BG-A18A
TCGA-AC-A8OS	TCGA-BP-4769	TCGA-MH-A560	TCGA-G3-A5SL	TCGA-62-8397	TCGA-66-2753		TCGA-HU-A4GH	TCGA-BG-A18B
TCGA-AN-A03X	TCGA-BP-4770	TCGA-MH-A561	TCGA-G3-A5SM	TCGA-62-8398	TCGA-66-2754		TCGA-HU-A4GJ	TCGA-BG-A18C
TCGA-AN-A03Y	TCGA-BP-4771	TCGA-MH-A562	TCGA-G3-A6UC	TCGA-62-8399	TCGA-66-2755		TCGA-HU-A4GN	TCGA-BG-A221
TCGA-AN-A041	TCGA-BP-4775	TCGA-MH-A854	TCGA-G3-A7M5	TCGA-62-8402	TCGA-66-2758		TCGA-HU-A4GP	TCGA-BG-A222
TCGA-AN-A046	TCGA-BP-4776	TCGA-MH-A855	TCGA-G3-A7M6	TCGA-62-A46O	TCGA-66-2759		TCGA-HU-A4GQ	TCGA-BG-A2AD
TCGA-AN-A049	TCGA-BP-4777	TCGA-MH-A856	TCGA-G3-A7M7	TCGA-62-A46P	TCGA-66-2763		TCGA-HU-A4GT	TCGA-BG-A2AE
TCGA-AN-A04A	TCGA-BP-4781	TCGA-MH-A857	TCGA-G3-A7M8	TCGA-62-A46R	TCGA-66-2765		TCGA-HU-A4GU	TCGA-BG-A2L7
TCGA-AN-A04C	TCGA-BP-4782	TCGA-O9-A75Z	TCGA-G3-A7M9	TCGA-62-A46S	TCGA-66-2766		TCGA-HU-A4GX	TCGA-BG-A3EW
TCGA-AN-A04D	TCGA-BP-4787	TCGA-P4-A5E6	TCGA-G3-AAUZ	TCGA-62-A46U	TCGA-66-2767		TCGA-HU-A4GY	TCGA-BG-A3PP
TCGA-AN-A0AJ	TCGA-BP-4789	TCGA-P4-A5E7	TCGA-G3-AAV0	TCGA-62-A46V	TCGA-66-2768		TCGA-HU-A4H0	TCGA-BK-A0C9
TCGA-AN-A0AK	TCGA-BP-4790	TCGA-P4-A5E8	TCGA-G3-AAV1	TCGA-62-A46Y	TCGA-66-2770		TCGA-HU-A4H2	TCGA-BK-A0CA
TCGA-AN-A0AL	TCGA-BP-4795	TCGA-P4-A5EA	TCGA-G3-AAV2	TCGA-62-A470	TCGA-66-2771		TCGA-HU-A4H3	TCGA-BK-A0CB
TCGA-AN-A0AM	TCGA-BP-4797	TCGA-P4-A5EB	TCGA-G3-AAV3	TCGA-62-A471	TCGA-66-2777		TCGA-HU-A4H4	TCGA-BK-A0CC
TCGA-AN-A0AR	TCGA-BP-4798	TCGA-P4-A5ED	TCGA-G3-AAV4	TCGA-62-A472	TCGA-66-2780		TCGA-HU-A4H5	TCGA-BK-A139
TCGA-AN-A0AS	TCGA-BP-4799	TCGA-P4-AAVK	TCGA-G3-AAV5	TCGA-64-1676	TCGA-66-2781		TCGA-HU-A4H6	TCGA-BK-A13B
TCGA-AN-A0AT	TCGA-BP-4801	TCGA-P4-AAVL	TCGA-G3-AAV6	TCGA-64-1677	TCGA-66-2782		TCGA-HU-A4H8	TCGA-BK-A13C
TCGA-AN-A0FD	TCGA-BP-4803	TCGA-P4-AAVM	TCGA-G3-AAV7	TCGA-64-1678	TCGA-66-2783		TCGA-HU-A4HB	TCGA-BK-A26L
TCGA-AN-A0FF	TCGA-BP-4804	TCGA-P4-AAVO	TCGA-GJ-A6C0	TCGA-64-1679	TCGA-66-2785		TCGA-HU-A4HD	TCGA-BK-A4ZD
TCGA-AN-A0FJ	TCGA-BP-4807	TCGA-PJ-A5Z8	TCGA-GJ-A9DB	TCGA-64-1680	TCGA-66-2786		TCGA-IN-7806	TCGA-BK-A56F
TCGA-AN-A0FK	TCGA-BP-4959	TCGA-PJ-A5Z9	TCGA-HP-A5MZ	TCGA-64-1681	TCGA-66-2787		TCGA-IN-7808	TCGA-BK-A6W3
TCGA-AN-A0FL	TCGA-BP-4960	TCGA-Q2-A5QZ	TCGA-HP-A5N0	TCGA-64-5774	TCGA-66-2788		TCGA-IN-8462	TCGA-BK-A6W4
TCGA-AN-A0FN	TCGA-BP-4961	TCGA-SX-A71R	TCGA-K7-A5RF	TCGA-64-5775	TCGA-66-2789		TCGA-IN-8663	TCGA-BS-A0T9
TCGA-AN-A0FS	TCGA-BP-4962	TCGA-SX-A71S	TCGA-K7-A5RG	TCGA-64-5778	TCGA-66-2790		TCGA-IN-A6RI	TCGA-BS-A0TA
TCGA-AN-A0FT	TCGA-BP-4963	TCGA-SX-A71U	TCGA-K7-A6G5	TCGA-64-5779	TCGA-66-2791		TCGA-IN-A6RJ	TCGA-BS-A0TC
TCGA-AN-A0FV	TCGA-BP-4965	TCGA-SX-A71V	TCGA-K7-AAU7	TCGA-64-5781	TCGA-66-2792		TCGA-IN-A6RL	TCGA-BS-A0TD
TCGA-AN-A0FW	TCGA-BP-4967	TCGA-SX-A71W	TCGA-KR-A7K0	TCGA-64-5815	TCGA-66-2793		TCGA-IN-A6RN	TCGA-BS-A0TE
TCGA-AN-A0FX	TCGA-BP-4968	TCGA-SX-A7SL	TCGA-KR-A7K2	TCGA-67-3770	TCGA-66-2794		TCGA-IN-A6RO	TCGA-BS-A0TG
TCGA-AN-A0FY	TCGA-BP-4969	TCGA-SX-A7SM	TCGA-KR-A7K7	TCGA-67-3771	TCGA-66-2795		TCGA-IN-A6RR	TCGA-BS-A0TI
TCGA-AN-A0FZ	TCGA-BP-4970	TCGA-SX-A7SN	TCGA-KR-A7K8	TCGA-67-3772	TCGA-66-2800		TCGA-IN-A6RS	TCGA-BS-A0TJ
TCGA-AN-A0G0	TCGA-BP-4971	TCGA-SX-A7SO	TCGA-LG-A6GG	TCGA-67-3773	TCGA-68-7755		TCGA-IN-A7NR	TCGA-BS-A0U5
TCGA-AN-A0XL	TCGA-BP-4972	TCGA-SX-A7SP	TCGA-LG-A9QC	TCGA-67-3774	TCGA-68-7756		TCGA-IN-A7NT	TCGA-BS-A0U7
TCGA-AN-A0XN	TCGA-BP-4973	TCGA-SX-A7SQ	TCGA-LG-A9QD	TCGA-67-4679	TCGA-68-7757		TCGA-IN-A7NU	TCGA-BS-A0U8
TCGA-AN-A0XO	TCGA-BP-4974	TCGA-SX-A7SR	TCGA-MI-A75C	TCGA-67-6215	TCGA-68-8250		TCGA-IN-AB1V	TCGA-BS-A0U9
TCGA-AN-A0XP	TCGA-BP-4975	TCGA-SX-A7SS	TCGA-MI-A75E	TCGA-67-6216	TCGA-68-8251		TCGA-IN-AB1X	TCGA-BS-A0UA
TCGA-AN-A0XR	TCGA-BP-4976	TCGA-SX-A7SU	TCGA-MI-A75G	TCGA-67-6217	TCGA-68-A59I		TCGA-IP-7968	TCGA-BS-A0UF
TCGA-AN-A0XS	TCGA-BP-4977	TCGA-UN-AAZ9	TCGA-MI-A75H	TCGA-69-7760	TCGA-68-A59J		TCGA-KB-A6F7	TCGA-BS-A0UJ
TCGA-AN-A0XT	TCGA-BP-4981	TCGA-UZ-A9PJ	TCGA-MI-A75I	TCGA-69-7761	TCGA-6A-AB49		TCGA-KB-A93J	TCGA-BS-A0UL
TCGA-AN-A0XU	TCGA-BP-4982	TCGA-UZ-A9PK	TCGA-MR-A520	TCGA-69-7763	TCGA-70-6722		TCGA-MX-A5UG	TCGA-BS-A0UM
TCGA-AN-A0XV	TCGA-BP-4983	TCGA-UZ-A9PL	TCGA-MR-A8JO	TCGA-69-7764	TCGA-70-6723		TCGA-MX-A5UJ	TCGA-BS-A0UT
TCGA-AN-A0XW	TCGA-BP-4985	TCGA-UZ-A9PM	TCGA-NI-A4U2	TCGA-69-7765	TCGA-77-6842		TCGA-MX-A663	TCGA-BS-A0UV
TCGA-AO-A03L	TCGA-BP-4986	TCGA-UZ-A9PN	TCGA-NI-A8LF	TCGA-69-7973	TCGA-77-6843		TCGA-MX-A666	TCGA-BS-A0V4
TCGA-AO-A03M	TCGA-BP-4987	TCGA-UZ-A9PO	TCGA-O8-A75V	TCGA-69-7974	TCGA-77-6844		TCGA-R5-A7O7	TCGA-BS-A0V6
TCGA-AO-A03N	TCGA-BP-4988	TCGA-UZ-A9PP	TCGA-PD-A5DF	TCGA-69-7978	TCGA-77-6845		TCGA-R5-A7ZE	TCGA-BS-A0V7
TCGA-AO-A03O	TCGA-BP-4989	TCGA-UZ-A9PQ	TCGA-QA-A7B7	TCGA-69-7979	TCGA-77-7138		TCGA-R5-A7ZF	TCGA-BS-A0V8
TCGA-AO-A03R	TCGA-BP-4991	TCGA-UZ-A9PR	TCGA-RC-A7S9	TCGA-69-7980	TCGA-77-7139		TCGA-R5-A7ZI	TCGA-BS-A0VI
TCGA-AO-A03T	TCGA-BP-4992	TCGA-UZ-A9PS	TCGA-RC-A7SB	TCGA-69-8253	TCGA-77-7140		TCGA-R5-A7ZR	TCGA-BS-A0WQ
TCGA-AO-A03U	TCGA-BP-4993	TCGA-UZ-A9PU	TCGA-RC-A7SF	TCGA-69-8254	TCGA-77-7141		TCGA-R5-A805	TCGA-D1-A0ZN
TCGA-AO-A03V	TCGA-BP-4994	TCGA-UZ-A9PV	TCGA-RC-A7SH	TCGA-69-8255	TCGA-77-7142		TCGA-RD-A7BS	TCGA-D1-A0ZO
TCGA-AO-A0J2	TCGA-BP-4995	TCGA-UZ-A9PX	TCGA-RC-A7SK	TCGA-69-8453	TCGA-77-7335		TCGA-RD-A7BW	TCGA-D1-A0ZP
TCGA-AO-A0J3	TCGA-BP-4998	TCGA-UZ-A9PZ	TCGA-RG-A7D4	TCGA-69-A59K	TCGA-77-7337		TCGA-RD-A7C1	TCGA-D1-A0ZQ
TCGA-AO-A0J4	TCGA-BP-5000	TCGA-UZ-A9Q0	TCGA-T1-A6J8	TCGA-71-6725	TCGA-77-7338		TCGA-RD-A8MV	TCGA-D1-A0ZR
TCGA-AO-A0J5	TCGA-BP-5001	TCGA-UZ-A9Q1	TCGA-UB-A7MA	TCGA-71-8520	TCGA-77-7463		TCGA-RD-A8MW	TCGA-D1-A0ZS
TCGA-AO-A0J6	TCGA-BP-5004	TCGA-V9-A7HT	TCGA-UB-A7MB	TCGA-73-4658	TCGA-77-7465		TCGA-RD-A8N0	TCGA-D1-A0ZU
TCGA-AO-A0J7	TCGA-BP-5007	TCGA-WN-A9G9	TCGA-UB-A7MC	TCGA-73-4659	TCGA-77-8007		TCGA-RD-A8N1	TCGA-D1-A0ZV
TCGA-AO-A0J8	TCGA-BP-5008	TCGA-WN-AB4C	TCGA-UB-A7MD	TCGA-73-4662	TCGA-77-8008		TCGA-RD-A8N2	TCGA-D1-A0ZZ
TCGA-AO-A0J9	TCGA-BP-5009	TCGA-Y8-A894	TCGA-UB-A7ME	TCGA-73-4675	TCGA-77-8009		TCGA-RD-A8N4	TCGA-D1-A101
TCGA-AO-A0JA	TCGA-BP-5010	TCGA-Y8-A895	TCGA-UB-A7MF	TCGA-73-4676	TCGA-77-8128		TCGA-RD-A8N5	TCGA-D1-A102
TCGA-AO-A0JB	TCGA-BP-5168	TCGA-Y8-A896	TCGA-UB-AA0U	TCGA-73-7498	TCGA-77-8130		TCGA-RD-A8N6	TCGA-D1-A103
TCGA-AO-A0JC	TCGA-BP-5169	TCGA-Y8-A897	TCGA-UB-AA0V	TCGA-73-7499	TCGA-77-8131		TCGA-RD-A8N9	TCGA-D1-A15V
TCGA-AO-A0JD	TCGA-BP-5170	TCGA-Y8-A898	TCGA-WJ-A86L	TCGA-73-A9RS	TCGA-77-8133		TCGA-RD-A8NB	TCGA-D1-A15W
TCGA-AO-A0JE	TCGA-BP-5173	TCGA-Y8-A8RY	TCGA-WQ-A9G7	TCGA-75-5122	TCGA-77-8136		TCGA-SW-A7EA	TCGA-D1-A15X
TCGA-AO-A0JF	TCGA-BP-5174	TCGA-Y8-A8RZ	TCGA-WQ-AB4B	TCGA-75-5125	TCGA-77-8138		TCGA-SW-A7EB	TCGA-D1-A15Z
TCGA-AO-A0JG	TCGA-BP-5175	TCGA-Y8-A8S0	TCGA-WX-AA44	TCGA-75-5126	TCGA-77-8139		TCGA-VQ-A8DT	TCGA-D1-A160
TCGA-AO-A0JI	TCGA-BP-5176	TCGA-Y8-A8S1	TCGA-WX-AA46	TCGA-75-5146	TCGA-77-8140		TCGA-VQ-A8DU	TCGA-D1-A161
TCGA-AO-A0JJ	TCGA-BP-5177		TCGA-YA-A8S7	TCGA-75-5147	TCGA-77-8143		TCGA-VQ-A8DV	TCGA-D1-A162
TCGA-AO-A0JL	TCGA-BP-5178		TCGA-ZP-A9CV	TCGA-75-6203	TCGA-77-8144		TCGA-VQ-A8DZ	TCGA-D1-A163
TCGA-AO-A0JM	TCGA-BP-5180		TCGA-ZP-A9CY	TCGA-75-6205	TCGA-77-8145		TCGA-VQ-A8E0	TCGA-D1-A165
TCGA-AO-A124	TCGA-BP-5181		TCGA-ZP-A9CZ	TCGA-75-6206	TCGA-77-8146		TCGA-VQ-A8E2	TCGA-D1-A167
TCGA-AO-A125	TCGA-BP-5182		TCGA-ZP-A9D0	TCGA-75-6207	TCGA-77-8148		TCGA-VQ-A8E3	TCGA-D1-A168
TCGA-AO-A126	TCGA-BP-5183		TCGA-ZP-A9D1	TCGA-75-6211	TCGA-77-8150		TCGA-VQ-A8E7	TCGA-D1-A169
TCGA-AO-A128	TCGA-BP-5184		TCGA-ZP-A9D2	TCGA-75-6212	TCGA-77-8153		TCGA-VQ-A8P2	TCGA-D1-A16B
TCGA-AO-A129	TCGA-BP-5185		TCGA-ZP-A9D4	TCGA-75-6214	TCGA-77-8154		TCGA-VQ-A8P3	TCGA-D1-A16D
TCGA-AO-A12A	TCGA-BP-5186		TCGA-ZS-A9CD	TCGA-75-7025	TCGA-77-8156		TCGA-VQ-A8P5	TCGA-D1-A16E
TCGA-AO-A12B	TCGA-BP-5187		TCGA-ZS-A9CE	TCGA-75-7027	TCGA-77-A5FZ		TCGA-VQ-A8P8	TCGA-D1-A16F
TCGA-AO-A12C	TCGA-BP-5189		TCGA-ZS-A9CF	TCGA-75-7030	TCGA-77-A5G1		TCGA-VQ-A8PB	TCGA-D1-A16G
TCGA-AO-A12D	TCGA-BP-5190		TCGA-ZS-A9CG	TCGA-75-7031	TCGA-77-A5G3		TCGA-VQ-A8PC	TCGA-D1-A16I
TCGA-AO-A12E	TCGA-BP-5191			TCGA-77-7138	TCGA-77-A5G6		TCGA-VQ-A8PD	TCGA-D1-A16J
TCGA-AO-A12F	TCGA-BP-5192			TCGA-77-7142	TCGA-77-A5G7		TCGA-VQ-A8PE	TCGA-D1-A16N
TCGA-AO-A12G	TCGA-BP-5194			TCGA-77-7337	TCGA-77-A5G8		TCGA-VQ-A8PF	TCGA-D1-A16O
TCGA-AO-A12H	TCGA-BP-5195			TCGA-77-7338	TCGA-77-A5GA		TCGA-VQ-A8PH	TCGA-D1-A16Q
TCGA-AO-A1KO	TCGA-BP-5196			TCGA-77-8007	TCGA-77-A5GB		TCGA-VQ-A8PJ	TCGA-D1-A16R
TCGA-AO-A1KP	TCGA-BP-5198			TCGA-77-8008	TCGA-77-A5GF		TCGA-VQ-A8PK	TCGA-D1-A16S
TCGA-AO-A1KQ	TCGA-BP-5199			TCGA-78-7143	TCGA-77-A5GH		TCGA-VQ-A8PM	TCGA-D1-A16V
TCGA-AO-A1KR	TCGA-BP-5200			TCGA-78-7145	TCGA-79-5596		TCGA-VQ-A8PO	TCGA-D1-A16X
TCGA-AO-A1KS	TCGA-BP-5201			TCGA-78-7146	TCGA-85-6175		TCGA-VQ-A8PP	TCGA-D1-A16Y
TCGA-AO-A1KT	TCGA-BP-5202			TCGA-78-7147	TCGA-85-6560		TCGA-VQ-A8PQ	TCGA-D1-A174
TCGA-AQ-A04H	TCGA-CJ-4634			TCGA-78-7148	TCGA-85-6561		TCGA-VQ-A8PS	TCGA-D1-A175
TCGA-AQ-A04J	TCGA-CJ-4635			TCGA-78-7149	TCGA-85-6798		TCGA-VQ-A8PT	TCGA-D1-A176
TCGA-AQ-A04L	TCGA-CJ-4636			TCGA-78-7150	TCGA-85-7696		TCGA-VQ-A8PU	TCGA-D1-A177
TCGA-AQ-A0Y5	TCGA-CJ-4637			TCGA-78-7152	TCGA-85-7697		TCGA-VQ-A8PX	TCGA-D1-A179
TCGA-AQ-A1H2	TCGA-CJ-4638			TCGA-78-7153	TCGA-85-7698		TCGA-VQ-A8PY	TCGA-D1-A17A
TCGA-AQ-A1H3	TCGA-CJ-4639			TCGA-78-7154	TCGA-85-7699		TCGA-VQ-A8PZ	TCGA-D1-A17B
TCGA-AQ-A54N	TCGA-CJ-4640			TCGA-78-7155	TCGA-85-7710		TCGA-VQ-A91A	TCGA-D1-A17C
TCGA-AQ-A54O	TCGA-CJ-4641			TCGA-78-7156	TCGA-85-7843		TCGA-VQ-A91D	TCGA-D1-A17D
TCGA-AQ-A7U7	TCGA-CJ-4642			TCGA-78-7158	TCGA-85-7844		TCGA-VQ-A91E	TCGA-D1-A17F
TCGA-AR-A0TP	TCGA-CJ-4643			TCGA-78-7159	TCGA-85-7950		TCGA-VQ-A91K	TCGA-D1-A17H
TCGA-AR-A0TQ	TCGA-CJ-4644			TCGA-78-7160	TCGA-85-8048		TCGA-VQ-A91N	TCGA-D1-A17K
TCGA-AR-A0TR	TCGA-CJ-4869			TCGA-78-7161	TCGA-85-8049		TCGA-VQ-A91Q	TCGA-D1-A17L
TCGA-AR-A0TS	TCGA-CJ-4870			TCGA-78-7162	TCGA-85-8052		TCGA-VQ-A91S	TCGA-D1-A17M
TCGA-AR-A0TT	TCGA-CJ-4871			TCGA-78-7163	TCGA-85-8070		TCGA-VQ-A91U	TCGA-D1-A17N
TCGA-AR-A0TV	TCGA-CJ-4872			TCGA-78-7166	TCGA-85-8071		TCGA-VQ-A91V	TCGA-D1-A17Q
TCGA-AR-A0TX	TCGA-CJ-4873			TCGA-78-7167	TCGA-85-8072		TCGA-VQ-A91W	TCGA-D1-A17R
TCGA-AR-A0TY	TCGA-CJ-4875			TCGA-78-7220	TCGA-85-8276		TCGA-VQ-A91X	TCGA-D1-A17S
TCGA-AR-A0TZ	TCGA-CJ-4876			TCGA-78-7535	TCGA-85-8287		TCGA-VQ-A91Y	TCGA-D1-A17T
TCGA-AR-A0U2	TCGA-CJ-4878			TCGA-78-7536	TCGA-85-8288		TCGA-VQ-A91Z	TCGA-D1-A17U
TCGA-AR-A0U3	TCGA-CJ-4881			TCGA-78-7537	TCGA-85-8350		TCGA-VQ-A922	TCGA-D1-A1NS
TCGA-AR-A0U4	TCGA-CJ-4882			TCGA-78-7539	TCGA-85-8351		TCGA-VQ-A923	TCGA-D1-A1NU
TCGA-AR-A1AH	TCGA-CJ-4884			TCGA-78-7540	TCGA-85-8352		TCGA-VQ-A924	TCGA-D1-A1NW
TCGA-AR-A1AI	TCGA-CJ-4885			TCGA-78-7542	TCGA-85-8353		TCGA-VQ-A925	TCGA-D1-A1NX
TCGA-AR-A1AJ	TCGA-CJ-4886			TCGA-78-7633	TCGA-85-8354		TCGA-VQ-A927	TCGA-D1-A1NY
TCGA-AR-A1AK	TCGA-CJ-4887			TCGA-78-8640	TCGA-85-8355		TCGA-VQ-A928	TCGA-D1-A1NZ
TCGA-AR-A1AL	TCGA-CJ-4888			TCGA-78-8648	TCGA-85-8479		TCGA-VQ-A92D	TCGA-D1-A1O0
TCGA-AR-A1AM	TCGA-CJ-4889			TCGA-78-8655	TCGA-85-8481		TCGA-VQ-A94O	TCGA-D1-A1O5
TCGA-AR-A1AN	TCGA-CJ-4890			TCGA-78-8660	TCGA-85-8580		TCGA-VQ-A94P	TCGA-D1-A1O7
TCGA-AR-A1AO	TCGA-CJ-4891			TCGA-78-8662	TCGA-85-8582		TCGA-VQ-A94R	TCGA-D1-A1O8
TCGA-AR-A1AP	TCGA-CJ-4892			TCGA-80-5607	TCGA-85-8584		TCGA-VQ-A94T	TCGA-D1-A2G0
TCGA-AR-A1AQ	TCGA-CJ-4893			TCGA-80-5608	TCGA-85-8664		TCGA-VQ-A94U	TCGA-D1-A2G5
TCGA-AR-A1AR	TCGA-CJ-4894			TCGA-80-5611	TCGA-85-8666		TCGA-VQ-AA64	TCGA-D1-A2G6
TCGA-AR-A1AS	TCGA-CJ-4895			TCGA-83-5908	TCGA-85-A4CL		TCGA-VQ-AA68	TCGA-D1-A2G7
TCGA-AR-A1AT	TCGA-CJ-4897			TCGA-85-7710	TCGA-85-A4CN		TCGA-VQ-AA69	TCGA-D1-A3DA
TCGA-AR-A1AU	TCGA-CJ-4899			TCGA-86-6562	TCGA-85-A4JB		TCGA-VQ-AA6A	TCGA-D1-A3DG
TCGA-AR-A1AV	TCGA-CJ-4900			TCGA-86-6851	TCGA-85-A4JC		TCGA-VQ-AA6B	TCGA-D1-A3DH
TCGA-AR-A1AW	TCGA-CJ-4901			TCGA-86-7701	TCGA-85-A4PA		TCGA-VQ-AA6D	TCGA-D1-A3JP
TCGA-AR-A1AX	TCGA-CJ-4902			TCGA-86-7711	TCGA-85-A4QQ		TCGA-VQ-AA6F	TCGA-D1-A3JQ
TCGA-AR-A1AY	TCGA-CJ-4903			TCGA-86-7713	TCGA-85-A4QR		TCGA-VQ-AA6G	TCGA-DF-A2KV
TCGA-AR-A24H	TCGA-CJ-4904			TCGA-86-7714	TCGA-85-A50M		TCGA-VQ-AA6I	TCGA-DF-A2KY
TCGA-AR-A24K	TCGA-CJ-4905			TCGA-86-7953	TCGA-85-A50Z		TCGA-VQ-AA6J	TCGA-DF-A2KZ
TCGA-AR-A24L	TCGA-CJ-4907			TCGA-86-7954	TCGA-85-A510		TCGA-VQ-AA6K	TCGA-DF-A2L0
TCGA-AR-A24M	TCGA-CJ-4908			TCGA-86-7955	TCGA-85-A511		TCGA-ZA-A8F6	TCGA-DI-A0WH
TCGA-AR-A24N	TCGA-CJ-4912			TCGA-86-8054	TCGA-85-A512		TCGA-ZQ-A9CR	TCGA-DI-A1BU
TCGA-AR-A24O	TCGA-CJ-4916			TCGA-86-8055	TCGA-85-A513			TCGA-DI-A1BY
TCGA-AR-A24P	TCGA-CJ-4918			TCGA-86-8056	TCGA-85-A53L			TCGA-DI-A1C3
TCGA-AR-A24Q	TCGA-CJ-4920			TCGA-86-8073	TCGA-85-A5B5			TCGA-DI-A1NN
TCGA-AR-A24R	TCGA-CJ-4923			TCGA-86-8074	TCGA-90-6837			TCGA-DI-A1NO
TCGA-AR-A24S	TCGA-CJ-5671			TCGA-86-8075	TCGA-90-7766			TCGA-DI-A2QT
TCGA-AR-A24T	TCGA-CJ-5672			TCGA-86-8076	TCGA-90-7767			TCGA-DI-A2QU
TCGA-AR-A24U	TCGA-CJ-5675			TCGA-86-8278	TCGA-90-7769			TCGA-DI-A2QY
TCGA-AR-A24V	TCGA-CJ-5676			TCGA-86-8279	TCGA-90-7964			TCGA-E6-A1LX
TCGA-AR-A24W	TCGA-CJ-5677			TCGA-86-8280	TCGA-90-A4ED			TCGA-E6-A1LZ
TCGA-AR-A24X	TCGA-CJ-5678			TCGA-86-8281	TCGA-90-A4EE			TCGA-E6-A1M0
TCGA-AR-A24Z	TCGA-CJ-5679			TCGA-86-8358	TCGA-90-A59Q			TCGA-E6-A2P8
TCGA-AR-A250	TCGA-CJ-5680			TCGA-86-8359	TCGA-91-6835			TCGA-E6-A2P9
TCGA-AR-A251	TCGA-CJ-5681			TCGA-86-8585	TCGA-91-6836			TCGA-E6-A8L9
TCGA-AR-A252	TCGA-CJ-5682			TCGA-86-8668	TCGA-92-7340			TCGA-EC-A1NJ
TCGA-AR-A254	TCGA-CJ-5683			TCGA-86-8669	TCGA-92-7341			TCGA-EC-A1QX
TCGA-AR-A255	TCGA-CJ-5684			TCGA-86-8671	TCGA-92-8063			TCGA-EC-A24G
TCGA-AR-A256	TCGA-CJ-5686			TCGA-86-8672	TCGA-92-8064			TCGA-EO-A1Y5
TCGA-AR-A2LE	TCGA-CJ-5689			TCGA-86-8673	TCGA-92-8065			TCGA-EO-A1Y7
TCGA-AR-A2LH	TCGA-CJ-6027			TCGA-86-8674	TCGA-94-7033			TCGA-EO-A1Y8
TCGA-AR-A2LJ	TCGA-CJ-6028			TCGA-86-A456	TCGA-94-7557			TCGA-EO-A22R
TCGA-AR-A2LK	TCGA-CJ-6030			TCGA-86-A4D0	TCGA-94-7943			TCGA-EO-A22S
TCGA-AR-A2LL	TCGA-CJ-6031			TCGA-86-A4JF	TCGA-94-8035			TCGA-EO-A22T
TCGA-AR-A2LM	TCGA-CJ-6032			TCGA-86-A4P7	TCGA-94-8490			TCGA-EO-A22U
TCGA-AR-A2LN	TCGA-CJ-6033			TCGA-86-A4P8	TCGA-94-8491			TCGA-EO-A22X
TCGA-AR-A2LO	TCGA-CW-5580			TCGA-90-6837	TCGA-94-A4VJ			TCGA-EO-A22Y
TCGA-AR-A2LQ	TCGA-CW-5581			TCGA-90-7767	TCGA-94-A5I4			TCGA-EO-A2CG
TCGA-AR-A2LR	TCGA-CW-5583			TCGA-91-6828	TCGA-94-A5I6			TCGA-EO-A2CH
TCGA-AR-A5QM	TCGA-CW-5584			TCGA-91-6829	TCGA-96-7544			TCGA-EO-A3AS
TCGA-AR-A5QN	TCGA-CW-5585			TCGA-91-6830	TCGA-96-7545			TCGA-EO-A3AU
TCGA-AR-A5QP	TCGA-CW-5587			TCGA-91-6831	TCGA-96-8169			TCGA-EO-A3AV
TCGA-AR-A5QQ	TCGA-CW-5588			TCGA-91-6835	TCGA-96-8170			TCGA-EO-A3AY
TCGA-B6-A0I1	TCGA-CW-5589			TCGA-91-6836	TCGA-96-A4JK			TCGA-EO-A3AZ
TCGA-B6-A0I2	TCGA-CW-5590			TCGA-91-6840	TCGA-96-A4JL			TCGA-EO-A3B0
TCGA-B6-A0I5	TCGA-CW-5591			TCGA-91-6847	TCGA-98-7454			TCGA-EO-A3B1
TCGA-B6-A0I6	TCGA-CW-6087			TCGA-91-6848	TCGA-98-8020			TCGA-EO-A3KU
TCGA-B6-A0I8	TCGA-CW-6088			TCGA-91-6849	TCGA-98-8021			TCGA-EO-A3KW
TCGA-B6-A0I9	TCGA-CW-6090			TCGA-91-7771	TCGA-98-8022			TCGA-EO-A3KX
TCGA-B6-A0IA	TCGA-CW-6093			TCGA-91-8496	TCGA-98-8023			TCGA-EO-A3L0
TCGA-B6-A0IB	TCGA-CW-6097			TCGA-91-8497	TCGA-98-A538			TCGA-EY-A1G7
TCGA-B6-A0IC	TCGA-CZ-4853			TCGA-91-8499	TCGA-98-A539			TCGA-EY-A1G8
TCGA-B6-A0IE	TCGA-CZ-4854			TCGA-91-A4BC	TCGA-98-A53A			TCGA-EY-A1GC
TCGA-B6-A0IG	TCGA-CZ-4856			TCGA-91-A4BD	TCGA-98-A53B			TCGA-EY-A1GD
TCGA-B6-A0IH	TCGA-CZ-4857			TCGA-92-7340	TCGA-98-A53C			TCGA-EY-A1GE
TCGA-B6-A0IJ	TCGA-CZ-4858			TCGA-93-7347	TCGA-98-A53D			TCGA-EY-A1GF
TCGA-B6-A0IK	TCGA-CZ-4859			TCGA-93-7348	TCGA-98-A53H			TCGA-EY-A1GH
TCGA-B6-A0IM	TCGA-CZ-4860			TCGA-93-8067	TCGA-98-A53I			TCGA-EY-A1GI
TCGA-B6-A0IN	TCGA-CZ-4861			TCGA-93-A4JN	TCGA-98-A53J			TCGA-EY-A1GK
TCGA-B6-A0IO	TCGA-CZ-4862			TCGA-93-A4JO	TCGA-J1-A4AH			TCGA-EY-A1GL
TCGA-B6-A0IP	TCGA-CZ-4863			TCGA-93-A4JP	TCGA-L3-A4E7			TCGA-EY-A1GM
TCGA-B6-A0IQ	TCGA-CZ-4864			TCGA-93-A4JQ	TCGA-L3-A524			TCGA-EY-A1GO
TCGA-B6-A0RE	TCGA-CZ-4865			TCGA-95-7039	TCGA-LA-A446			TCGA-EY-A1GP
TCGA-B6-A0RG	TCGA-CZ-4866			TCGA-95-7043	TCGA-LA-A7SW			TCGA-EY-A1GQ
TCGA-B6-A0RH	TCGA-CZ-5451			TCGA-95-7562	TCGA-MF-A522			TCGA-EY-A1GR
TCGA-B6-A0RI	TCGA-CZ-5452			TCGA-95-7567	TCGA-NC-A5HD			TCGA-EY-A1GS
TCGA-B6-A0RL	TCGA-CZ-5453			TCGA-95-7944	TCGA-NC-A5HE			TCGA-EY-A1GT
TCGA-B6-A0RM	TCGA-CZ-5454			TCGA-95-7947	TCGA-NC-A5HF			TCGA-EY-A1GU
TCGA-B6-A0RN	TCGA-CZ-5455			TCGA-95-7948	TCGA-NC-A5HG			TCGA-EY-A1GV
TCGA-B6-A0RO	TCGA-CZ-5456			TCGA-95-8039	TCGA-NC-A5HH			TCGA-EY-A1GW
TCGA-B6-A0RP	TCGA-CZ-5457			TCGA-95-8494	TCGA-NC-A5HI			TCGA-EY-A1GX
TCGA-B6-A0RQ	TCGA-CZ-5458			TCGA-95-A4VK	TCGA-NC-A5HJ			TCGA-EY-A1H0
TCGA-B6-A0RS	TCGA-CZ-5459			TCGA-95-A4VN	TCGA-NC-A5HK			TCGA-EY-A210
TCGA-B6-A0RT	TCGA-CZ-5460			TCGA-95-A4VP	TCGA-NC-A5HL			TCGA-EY-A212
TCGA-B6-A0RU	TCGA-CZ-5461			TCGA-97-7546	TCGA-NC-A5HM			TCGA-EY-A214
TCGA-B6-A0RV	TCGA-CZ-5462			TCGA-97-7547	TCGA-NC-A5HN			TCGA-EY-A215
TCGA-B6-A0WS	TCGA-CZ-5463			TCGA-97-7552	TCGA-NC-A5HO			TCGA-EY-A2OM
TCGA-B6-A0WT	TCGA-CZ-5464			TCGA-97-7553	TCGA-NC-A5HP			TCGA-EY-A2ON
TCGA-B6-A0WV	TCGA-CZ-5465			TCGA-97-7554	TCGA-NC-A5HQ			TCGA-EY-A2OO
TCGA-B6-A0WW	TCGA-CZ-5466			TCGA-97-7937	TCGA-NC-A5HR			TCGA-EY-A2OP
TCGA-B6-A0WX	TCGA-CZ-5467			TCGA-97-7938	TCGA-NC-A5HT			TCGA-EY-A2OQ
TCGA-B6-A0WY	TCGA-CZ-5468			TCGA-97-7941	TCGA-NK-A5CR			TCGA-EY-A3L3
TCGA-B6-A0WZ	TCGA-CZ-5469			TCGA-97-8171	TCGA-NK-A5CT			TCGA-EY-A3QX
TCGA-B6-A0X0	TCGA-CZ-5470			TCGA-97-8172	TCGA-NK-A5CX			TCGA-EY-A4KR
TCGA-B6-A0X4	TCGA-CZ-5982			TCGA-97-8174	TCGA-NK-A5D1			TCGA-EY-A547
TCGA-B6-A0X5	TCGA-CZ-5984			TCGA-97-8175	TCGA-NK-A7XE			TCGA-EY-A548
TCGA-B6-A0X7	TCGA-CZ-5985			TCGA-97-8176	TCGA-O2-A52N			TCGA-EY-A549
TCGA-B6-A1KC	TCGA-CZ-5986			TCGA-97-8177	TCGA-O2-A52Q			TCGA-EY-A54A
TCGA-B6-A1KF	TCGA-CZ-5987			TCGA-97-8179	TCGA-O2-A52S			TCGA-EY-A5W2
TCGA-B6-A1KI	TCGA-CZ-5988			TCGA-97-8547	TCGA-O2-A52V			TCGA-EY-A72D
TCGA-B6-A1KN	TCGA-CZ-5989			TCGA-97-8552	TCGA-O2-A52W			TCGA-FI-A2CX
TCGA-B6-A2IU	TCGA-DV-5565			TCGA-97-A4LX	TCGA-O2-A5IB			TCGA-FI-A2CY
TCGA-B6-A3ZX	TCGA-DV-5566			TCGA-97-A4M0	TCGA-XC-AA0X			TCGA-FI-A2D0
TCGA-B6-A400	TCGA-DV-5567			TCGA-97-A4M1				TCGA-FI-A2D2
TCGA-B6-A401	TCGA-DV-5568			TCGA-97-A4M2				TCGA-FI-A2D4
TCGA-B6-A402	TCGA-DV-5569			TCGA-97-A4M3				TCGA-FI-A2D5
TCGA-B6-A408	TCGA-DV-5573			TCGA-97-A4M5				TCGA-FI-A2D6
TCGA-B6-A409	TCGA-DV-5574			TCGA-97-A4M6				TCGA-FI-A2EU
TCGA-B6-A40B	TCGA-DV-5575			TCGA-97-A4M7				TCGA-FI-A2EW
TCGA-B6-A40C	TCGA-DV-5576			TCGA-99-7458				TCGA-FI-A2EX
TCGA-BH-A0AU	TCGA-DV-A4W0			TCGA-99-8025				TCGA-FI-A2EY
TCGA-BH-A0AV	TCGA-EU-5904			TCGA-99-8028				TCGA-FI-A2F4
TCGA-BH-A0AW	TCGA-EU-5905			TCGA-99-8032				TCGA-FI-A2F8
TCGA-BH-A0AY	TCGA-EU-5906			TCGA-99-8033				TCGA-FI-A2F9
TCGA-BH-A0AZ	TCGA-EU-5907			TCGA-99-AA5R				TCGA-FI-A3PV
TCGA-BH-A0B0	TCGA-G6-A5PC			TCGA-J2-8192				TCGA-FI-A3PX
TCGA-BH-A0B1	TCGA-G6-A8L6			TCGA-J2-8194				TCGA-FL-A1YF
TCGA-BH-A0B2	TCGA-G6-A8L7			TCGA-J2-A4AD				TCGA-FL-A1YG
TCGA-BH-A0B3	TCGA-G6-A8L8			TCGA-J2-A4AE				TCGA-FL-A1YH
TCGA-BH-A0B4	TCGA-GK-A6C7			TCGA-J2-A4AG				TCGA-FL-A1YI
TCGA-BH-A0B5	TCGA-MM-A563			TCGA-L4-A4E5				TCGA-FL-A1YL
TCGA-BH-A0B6	TCGA-MM-A564			TCGA-L4-A4E6				TCGA-FL-A1YM
TCGA-BH-A0B7	TCGA-MM-A84U			TCGA-L9-A443				TCGA-FL-A1YN
TCGA-BH-A0B8	TCGA-MW-A4EC			TCGA-L9-A444				TCGA-FL-A1YQ
TCGA-BH-A0B9				TCGA-L9-A50W				TCGA-FL-A1YT
TCGA-BH-A0BA				TCGA-L9-A5IP				TCGA-FL-A1YU
TCGA-BH-A0BC				TCGA-L9-A743				TCGA-FL-A3WE
TCGA-BH-A0BD				TCGA-L9-A7SV				TCGA-H5-A2HR
TCGA-BH-A0BF				TCGA-L9-A8F4				TCGA-JU-AAVI
TCGA-BH-A0BG				TCGA-MN-A4N1				TCGA-K6-A3WQ
TCGA-BH-A0BJ				TCGA-MN-A4N4				TCGA-KJ-A3U4
TCGA-BH-A0BL				TCGA-MN-A4N5				TCGA-KP-A3VZ
TCGA-BH-A0BM				TCGA-MP-A4SV				TCGA-KP-A3W0
TCGA-BH-A0BO				TCGA-MP-A4SW				TCGA-KP-A3W1
TCGA-BH-A0BP				TCGA-MP-A4SY				TCGA-KP-A3W3
TCGA-BH-A0BQ				TCGA-MP-A4T4				TCGA-KP-A3W4
TCGA-BH-A0BR				TCGA-MP-A4T6				TCGA-N5-A4R8
TCGA-BH-A0BS				TCGA-MP-A4T7				TCGA-N5-A4RA
TCGA-BH-A0BT				TCGA-MP-A4T8				TCGA-N5-A4RD
TCGA-BH-A0BV				TCGA-MP-A4T9				TCGA-N5-A4RF
TCGA-BH-A0BW				TCGA-MP-A4TA				TCGA-N5-A4RJ
TCGA-BH-A0BZ				TCGA-MP-A4TC				TCGA-N5-A4RM
TCGA-BH-A0C0				TCGA-MP-A4TD				TCGA-N5-A4RN
TCGA-BH-A0C1				TCGA-MP-A4TE				TCGA-N5-A4RO
TCGA-BH-A0C3				TCGA-MP-A4TF				TCGA-N5-A4RS
TCGA-BH-A0C7				TCGA-MP-A4TH				TCGA-N5-A4RT
TCGA-BH-A0DD				TCGA-MP-A4TI				TCGA-N5-A4RU
TCGA-BH-A0DE				TCGA-MP-A4TJ				TCGA-N5-A4RV
TCGA-BH-A0DG				TCGA-MP-A4TK				TCGA-N5-A59E
TCGA-BH-A0DH				TCGA-MP-A5C7				TCGA-N5-A59F
TCGA-BH-A0DI				TCGA-NJ-A4YF				TCGA-N6-A4V9
TCGA-BH-A0DK				TCGA-NJ-A4YG				TCGA-N6-A4VC
TCGA-BH-A0DL				TCGA-NJ-A4YI				TCGA-N6-A4VD
TCGA-BH-A0DO				TCGA-NJ-A4YP				TCGA-N6-A4VE
TCGA-BH-A0DP				TCGA-NJ-A4YQ				TCGA-N6-A4VF
TCGA-BH-A0DQ				TCGA-NJ-A55A				TCGA-N6-A4VG
TCGA-BH-A0DS				TCGA-NJ-A55O				TCGA-N7-A4Y0
TCGA-BH-A0DT				TCGA-NJ-A55R				TCGA-N7-A4Y5
TCGA-BH-A0DV				TCGA-NJ-A7XG				TCGA-N7-A4Y8
TCGA-BH-A0DX				TCGA-O1-A52J				TCGA-N7-A59B
TCGA-BH-A0DZ				TCGA-S2-AA1A				TCGA-N8-A4PI
TCGA-BH-A0E0								TCGA-N8-A4PL
TCGA-BH-A0E1								TCGA-N8-A4PM
TCGA-BH-A0E2								TCGA-N8-A4PN
TCGA-BH-A0E6								TCGA-N8-A4PO
TCGA-BH-A0E7								TCGA-N8-A4PP
TCGA-BH-A0E9								TCGA-N8-A4PQ
TCGA-BH-A0EA								TCGA-N8-A56S
TCGA-BH-A0EE								TCGA-N9-A4PZ
TCGA-BH-A0EI								TCGA-N9-A4Q1
TCGA-BH-A0GY								TCGA-N9-A4Q3
TCGA-BH-A0GZ								TCGA-N9-A4Q4
TCGA-BH-A0H0								TCGA-N9-A4Q7
TCGA-BH-A0H3								TCGA-N9-A4Q8
TCGA-BH-A0H5								TCGA-NA-A4QV
TCGA-BH-A0H6								TCGA-NA-A4QW
TCGA-BH-A0H7								TCGA-NA-A4QX
TCGA-BH-A0H9								TCGA-NA-A4QY
TCGA-BH-A0HA								TCGA-NA-A4R0
TCGA-BH-A0HB								TCGA-NA-A4R1
TCGA-BH-A0HF								TCGA-NA-A5I1
TCGA-BH-A0HI								TCGA-ND-A4W6
TCGA-BH-A0HK								TCGA-ND-A4WA
TCGA-BH-A0HL								TCGA-ND-A4WC
TCGA-BH-A0HN								TCGA-ND-A4WF
TCGA-BH-A0HO								TCGA-NF-A4WU
TCGA-BH-A0HP								TCGA-NF-A4WX
TCGA-BH-A0HQ								TCGA-NF-A4X2
TCGA-BH-A0HU								TCGA-NF-A5CP
TCGA-BH-A0HW								TCGA-NG-A4VU
TCGA-BH-A0HX								TCGA-NG-A4VW
TCGA-BH-A0HY								TCGA-PG-A5BC
TCGA-BH-A0RX								TCGA-PG-A6IB
TCGA-BH-A0W3								TCGA-PG-A7D5
TCGA-BH-A0W4								TCGA-PG-A914
TCGA-BH-A0W5								TCGA-PG-A915
TCGA-BH-A0W7								TCGA-PG-A916
TCGA-BH-A0WA								TCGA-PG-A917
TCGA-BH-A18F								TCGA-QF-A5YS
TCGA-BH-A18G								TCGA-QF-A5YT
TCGA-BH-A18H								TCGA-QM-A5NM
TCGA-BH-A18I								TCGA-QN-A5NN
TCGA-BH-A18J								TCGA-QS-A5YQ
TCGA-BH-A18K								TCGA-QS-A5YR
TCGA-BH-A18L								TCGA-QS-A744
TCGA-BH-A18M								TCGA-QS-A8F1
TCGA-BH-A18N								TCGA-SJ-A6ZI
TCGA-BH-A18P								TCGA-SJ-A6ZJ
TCGA-BH-A18Q								TCGA-SL-A6J9
TCGA-BH-A18R								TCGA-SL-A6JA
TCGA-BH-A18S
TCGA-BH-A18T
TCGA-BH-A18U
TCGA-BH-A18V
TCGA-BH-A1EN
TCGA-BH-A1EO
TCGA-BH-A1ES
TCGA-BH-A1ET
TCGA-BH-A1EU
TCGA-BH-A1EV
TCGA-BH-A1EW
TCGA-BH-A1EX
TCGA-BH-A1EY
TCGA-BH-A1F0
TCGA-BH-A1F2
TCGA-BH-A1F5
TCGA-BH-A1F6
TCGA-BH-A1F8
TCGA-BH-A1FB
TCGA-BH-A1FC
TCGA-BH-A1FD
TCGA-BH-A1FE
TCGA-BH-A1FG
TCGA-BH-A1FH
TCGA-BH-A1FJ
TCGA-BH-A1FL
TCGA-BH-A1FM
TCGA-BH-A1FN
TCGA-BH-A1FR
TCGA-BH-A1FU
TCGA-BH-A201
TCGA-BH-A202
TCGA-BH-A203
TCGA-BH-A204
TCGA-BH-A208
TCGA-BH-A209
TCGA-BH-A28O
TCGA-BH-A28Q
TCGA-BH-A2L8
TCGA-BH-A42T
TCGA-BH-A42U
TCGA-BH-A42V
TCGA-BH-A5IZ
TCGA-BH-A5J0
TCGA-BH-A6R8
TCGA-BH-A6R9
TCGA-BH-A8FY
TCGA-BH-A8FZ
TCGA-BH-A8G0
TCGA-BH-AB28
TCGA-C8-A12K
TCGA-C8-A12L
TCGA-C8-A12M
TCGA-C8-A12N
TCGA-C8-A12O
TCGA-C8-A12P
TCGA-C8-A12Q
TCGA-C8-A12T
TCGA-C8-A12U
TCGA-C8-A12V
TCGA-C8-A12W
TCGA-C8-A12X
TCGA-C8-A12Y
TCGA-C8-A12Z
TCGA-C8-A130
TCGA-C8-A131
TCGA-C8-A132
TCGA-C8-A133
TCGA-C8-A134
TCGA-C8-A135
TCGA-C8-A137
TCGA-C8-A138
TCGA-C8-A1HE
TCGA-C8-A1HF
TCGA-C8-A1HG
TCGA-C8-A1HI
TCGA-C8-A1HJ
TCGA-C8-A1HK
TCGA-C8-A1HL
TCGA-C8-A1HM
TCGA-C8-A1HN
TCGA-C8-A1HO
TCGA-C8-A26V
TCGA-C8-A26W
TCGA-C8-A26X
TCGA-C8-A26Y
TCGA-C8-A26Z
TCGA-C8-A273
TCGA-C8-A274
TCGA-C8-A275
TCGA-C8-A278
TCGA-C8-A27A
TCGA-C8-A27B
TCGA-C8-A3M7
TCGA-C8-A3M8
TCGA-C8-A8HP
TCGA-C8-A8HQ
TCGA-C8-A8HR
TCGA-D8-A13Y
TCGA-D8-A13Z
TCGA-D8-A140
TCGA-D8-A141
TCGA-D8-A142
TCGA-D8-A143
TCGA-D8-A145
TCGA-D8-A146
TCGA-D8-A147
TCGA-D8-A1J8
TCGA-D8-A1J9
TCGA-D8-A1JA
TCGA-D8-A1JB
TCGA-D8-A1JC
TCGA-D8-A1JD
TCGA-D8-A1JE
TCGA-D8-A1JF
TCGA-D8-A1JG
TCGA-D8-A1JH
TCGA-D8-A1JI
TCGA-D8-A1JJ
TCGA-D8-A1JK
TCGA-D8-A1JL
TCGA-D8-A1JN
TCGA-D8-A1JP
TCGA-D8-A1JS
TCGA-D8-A1JT
TCGA-D8-A1JU
TCGA-D8-A1X5
TCGA-D8-A1X6
TCGA-D8-A1X7
TCGA-D8-A1X8
TCGA-D8-A1X9
TCGA-D8-A1XA
TCGA-D8-A1XB
TCGA-D8-A1XC
TCGA-D8-A1XD
TCGA-D8-A1XF
TCGA-D8-A1XG
TCGA-D8-A1XJ
TCGA-D8-A1XK
TCGA-D8-A1XL
TCGA-D8-A1XM
TCGA-D8-A1XO
TCGA-D8-A1XQ
TCGA-D8-A1XR
TCGA-D8-A1XS
TCGA-D8-A1XT
TCGA-D8-A1XU
TCGA-D8-A1XV
TCGA-D8-A1XW
TCGA-D8-A1XY
TCGA-D8-A1XZ
TCGA-D8-A1Y0
TCGA-D8-A1Y1
TCGA-D8-A1Y2
TCGA-D8-A1Y3
TCGA-D8-A27E
TCGA-D8-A27F
TCGA-D8-A27G
TCGA-D8-A27H
TCGA-D8-A27I
TCGA-D8-A27K
TCGA-D8-A27L
TCGA-D8-A27M
TCGA-D8-A27N
TCGA-D8-A27P
TCGA-D8-A27R
TCGA-D8-A27T
TCGA-D8-A27V
TCGA-D8-A27W
TCGA-D8-A3Z5
TCGA-D8-A3Z6
TCGA-D8-A4Z1
TCGA-D8-A73U
TCGA-D8-A73W
TCGA-D8-A73X
TCGA-E2-A105
TCGA-E2-A106
TCGA-E2-A107
TCGA-E2-A108
TCGA-E2-A109
TCGA-E2-A10A
TCGA-E2-A10B
TCGA-E2-A10C
TCGA-E2-A10E
TCGA-E2-A10F
TCGA-E2-A14N
TCGA-E2-A14O
TCGA-E2-A14P
TCGA-E2-A14Q
TCGA-E2-A14R
TCGA-E2-A14S
TCGA-E2-A14T
TCGA-E2-A14U
TCGA-E2-A14V
TCGA-E2-A14W
TCGA-E2-A14X
TCGA-E2-A14Y
TCGA-E2-A14Z
TCGA-E2-A150
TCGA-E2-A152
TCGA-E2-A153
TCGA-E2-A154
TCGA-E2-A155
TCGA-E2-A156
TCGA-E2-A158
TCGA-E2-A159
TCGA-E2-A15A
TCGA-E2-A15C
TCGA-E2-A15D
TCGA-E2-A15E
TCGA-E2-A15F
TCGA-E2-A15G
TCGA-E2-A15H
TCGA-E2-A15I
TCGA-E2-A15J
TCGA-E2-A15K
TCGA-E2-A15L
TCGA-E2-A15M
TCGA-E2-A15O
TCGA-E2-A15P
TCGA-E2-A15R
TCGA-E2-A15S
TCGA-E2-A15T
TCGA-E2-A1AZ
TCGA-E2-A1B0
TCGA-E2-A1B1
TCGA-E2-A1B4
TCGA-E2-A1B5
TCGA-E2-A1B6
TCGA-E2-A1BC
TCGA-E2-A1BD
TCGA-E2-A1IE
TCGA-E2-A1IF
TCGA-E2-A1IG
TCGA-E2-A1IH
TCGA-E2-A1II
TCGA-E2-A1IJ
TCGA-E2-A1IK
TCGA-E2-A1IL
TCGA-E2-A1IN
TCGA-E2-A1IO
TCGA-E2-A1IU
TCGA-E2-A1L6
TCGA-E2-A1L7
TCGA-E2-A1L8
TCGA-E2-A1L9
TCGA-E2-A1LA
TCGA-E2-A1LB
TCGA-E2-A1LE
TCGA-E2-A1LG
TCGA-E2-A1LH
TCGA-E2-A1LI
TCGA-E2-A1LK
TCGA-E2-A1LL
TCGA-E2-A1LS
TCGA-E2-A2P5
TCGA-E2-A2P6
TCGA-E2-A3DX
TCGA-E2-A56Z
TCGA-E2-A570
TCGA-E2-A572
TCGA-E2-A573
TCGA-E2-A574
TCGA-E2-A576
TCGA-E2-A9RU
TCGA-E9-A1N3
TCGA-E9-A1N4
TCGA-E9-A1N5
TCGA-E9-A1N6
TCGA-E9-A1N8
TCGA-E9-A1N9
TCGA-E9-A1NA
TCGA-E9-A1ND
TCGA-E9-A1NE
TCGA-E9-A1NF
TCGA-E9-A1NG
TCGA-E9-A1NH
TCGA-E9-A1NI
TCGA-E9-A1QZ
TCGA-E9-A1R0
TCGA-E9-A1R2
TCGA-E9-A1R3
TCGA-E9-A1R4
TCGA-E9-A1R5
TCGA-E9-A1R6
TCGA-E9-A1R7
TCGA-E9-A1RA
TCGA-E9-A1RB
TCGA-E9-A1RC
TCGA-E9-A1RD
TCGA-E9-A1RE
TCGA-E9-A1RF
TCGA-E9-A1RG
TCGA-E9-A1RH
TCGA-E9-A1RI
TCGA-E9-A226
TCGA-E9-A227
TCGA-E9-A228
TCGA-E9-A229
TCGA-E9-A22A
TCGA-E9-A22B
TCGA-E9-A22D
TCGA-E9-A22E
TCGA-E9-A22G
TCGA-E9-A22H
TCGA-E9-A243
TCGA-E9-A244
TCGA-E9-A245
TCGA-E9-A247
TCGA-E9-A248
TCGA-E9-A249
TCGA-E9-A24A
TCGA-E9-A295
TCGA-E9-A2JS
TCGA-E9-A2JT
TCGA-E9-A3Q9
TCGA-E9-A3QA
TCGA-E9-A3X8
TCGA-E9-A54X
TCGA-E9-A54Y
TCGA-E9-A5FK
TCGA-E9-A5FL
TCGA-E9-A5UO
TCGA-E9-A5UP
TCGA-E9-A6HE
TCGA-EW-A1IW
TCGA-EW-A1IX
TCGA-EW-A1IY
TCGA-EW-A1IZ
TCGA-EW-A1J1
TCGA-EW-A1J2
TCGA-EW-A1J3
TCGA-EW-A1J5
TCGA-EW-A1J6
TCGA-EW-A1OV
TCGA-EW-A1OW
TCGA-EW-A1OX
TCGA-EW-A1OY
TCGA-EW-A1OZ
TCGA-EW-A1P0
TCGA-EW-A1P1
TCGA-EW-A1P3
TCGA-EW-A1P4
TCGA-EW-A1P5
TCGA-EW-A1P6
TCGA-EW-A1P7
TCGA-EW-A1P8
TCGA-EW-A1PA
TCGA-EW-A1PB
TCGA-EW-A1PC
TCGA-EW-A1PD
TCGA-EW-A1PE
TCGA-EW-A1PF
TCGA-EW-A1PG
TCGA-EW-A1PH
TCGA-EW-A2FR
TCGA-EW-A2FS
TCGA-EW-A2FV
TCGA-EW-A2FW
TCGA-EW-A3E8
TCGA-EW-A3U0
TCGA-EW-A423
TCGA-EW-A424
TCGA-EW-A6S9
TCGA-EW-A6SA
TCGA-GI-A2C8
TCGA-GI-A2C9
TCGA-GM-A2D9
TCGA-GM-A2DA
TCGA-GM-A2DB
TCGA-GM-A2DC
TCGA-GM-A2DD
TCGA-GM-A2DF
TCGA-GM-A2DH
TCGA-GM-A2DI
TCGA-GM-A2DK
TCGA-GM-A2DL
TCGA-GM-A2DM
TCGA-GM-A2DN
TCGA-GM-A2DO
TCGA-GM-A3NW
TCGA-GM-A3NY
TCGA-GM-A3XG
TCGA-GM-A3XL
TCGA-GM-A3XN
TCGA-GM-A4E0
TCGA-GM-A5PV
TCGA-GM-A5PX
TCGA-HN-A2NL
TCGA-HN-A2OB
TCGA-JL-A3YW
TCGA-JL-A3YX
TCGA-LD-A66U
TCGA-LD-A74U
TCGA-LD-A7W5
TCGA-LD-A7W6
TCGA-LD-A9QF
TCGA-LL-A440
TCGA-LL-A441
TCGA-LL-A442
TCGA-LL-A50Y
TCGA-LL-A5YL
TCGA-LL-A5YM
TCGA-LL-A5YN
TCGA-LL-A5YO
TCGA-LL-A5YP
TCGA-LL-A6FP
TCGA-LL-A6FQ
TCGA-LL-A6FR
TCGA-LL-A73Y
TCGA-LL-A73Z
TCGA-LL-A740
TCGA-LL-A7SZ
TCGA-LL-A7T0
TCGA-LL-A8F5
TCGA-LL-A9Q3
TCGA-LQ-A4E4
TCGA-MS-A51U
TCGA-OK-A5Q2
TCGA-OL-A5D6
TCGA-OL-A5D7
TCGA-OL-A5D8
TCGA-OL-A5DA
TCGA-OL-A5RU
TCGA-OL-A5RV
TCGA-OL-A5RW
TCGA-OL-A5RX
TCGA-OL-A5RY
TCGA-OL-A5RZ
TCGA-OL-A5S0
TCGA-OL-A66H
TCGA-OL-A66I
TCGA-OL-A66J
TCGA-OL-A66K
TCGA-OL-A66L
TCGA-OL-A66N
TCGA-OL-A66O
TCGA-OL-A66P
TCGA-OL-A6VO
TCGA-OL-A6VQ
TCGA-OL-A6VR
TCGA-OL-A97C
TCGA-PE-A5DC
TCGA-PE-A5DD
TCGA-PE-A5DE
TCGA-PL-A8LV
TCGA-PL-A8LX
TCGA-PL-A8LY
TCGA-PL-A8LZ
TCGA-S3-A6ZF
TCGA-S3-A6ZG
TCGA-S3-A6ZH
TCGA-S3-AA0Z
TCGA-S3-AA10
TCGA-S3-AA11
TCGA-S3-AA12
TCGA-S3-AA14
TCGA-S3-AA15
TCGA-S3-AA17
TCGA-UL-AAZ6
TCGA-UU-A93S
TCGA-W8-A86G
TCGA-WT-AB41
TCGA-WT-AB44
TCGA-XX-A899
TCGA-XX-A89A
TCGA-Z7-A8R5
TCGA-Z7-A8R6
